# Supplementary material for: Hepatitis B infection status among South Africans attending public health facilities over a five-year period: 2015 to 2019
Source: PLOS Glob Public Health. 2023 Sep 25;3(9):e0000992. doi: 10.1371/journal.pgph.0000992 (PMC10519597; doi:10.1371/journal.pgph.0000992)
Supplement: S1 Dataset — (ZIP) [file pgph.0000992.s004.zip › HBsAg dataset of 8645 records.csv]

unique_patient_id	gender	dob	hospital_id	province_name	testing_lab	taken_date	tested_date	year_tested_date	province_district	hep_b_surface_ag_1	hep_b_surface_ag_2	hep_b_surface_ag_3	hep_b_surface_ag_4	hep_b_surface_ag_5	hep_b_surface_ag_6	hep_b_surface_ag_7	hep_b_surface_ag_8	hep_b_surface_ag_9	hep_b_surface_ag_10	hep_b_surface_ag_11	hep_b_surface_ag_12	hep_b_surface_ag_13	hep_b_surface_ag_14	hep_b_surface_ag_15	hep_b_surface_ag_16	hep_b_surface_ag_17	hep_b_surface_ag_18	hep_b_surface_ag_19	hep_b_surface_ag_20	hep_b_surface_ag_21	hep_b_surface_ag_22	hep_b_surface_ag_23	hep_b_surface_ag_24	hep_b_surface_ag_25	hep_b_surface_ag_26	hep_b_surface_ag_27	hep_b_surface_ag_28	hep_b_surface_ag_29	hep_b_surface_ag_30	hep_b_surface_ag_31	hep_b_surface_ag_32	hep_b_surface_ag_33	hep_b_surface_ag_34	hep_b_surface_ag_35	hep_b_surface_ag_36	hep_b_surface_ag_37	hep_b_surface_ag_38	hep_b_surface_ag_105	hep_b_surface_ag_147
126851615	F	.	GT08767608	GAUTENG	CHRIS HANI BARAGWANATH LABORATORY	06/11/2016;07/12/2016	06/11/2016	2016	GAUTENG_CITY OF JOHANNESBURG METRO	POSITIVE	NEGATIVE
58226631	M	.	GT10644640	GAUTENG	CHRIS HANI BARAGWANATH LABORATORY	23/08/2017;30/08/2017;27/09/2017	24/08/2017	2017	GAUTENG_CITY OF JOHANNESBURG METRO	POSITIVE	NEGATIVE	NEGATIVE
114241460	F	.	GT09499099	GAUTENG	CHRIS HANI BARAGWANATH LABORATORY	22/05/2017;04/10/2017	22/05/2017	2017	GAUTENG_CITY OF JOHANNESBURG METRO	POSITIVE	NEGATIVE
107131072	F	.	GT01139377	GAUTENG	CHARLOTTE MAXEKE JOHANNESBURG ACADEMIC HOSPITAL	05/03/2015;06/12/2015	05/08/2015	2015	GAUTENG_CITY OF JOHANNESBURG METRO	NEGATIVE	POSITIVE
4884479	F	.	GT09278417	GAUTENG	CHRIS HANI BARAGWANATH LABORATORY	13/11/2015;13/11/2015;27/11/2015;27/11/2015;03/02/2017;08/11/2018;08/07/2019;06/09/2019;06/09/2019	13/11/2015	2015	GAUTENG_CITY OF JOHANNESBURG METRO	POSITIVE	POSITIVE	POSITIVE	POSITIVE	POSITIVE	POSITIVE	NEGATIVE	POSITIVE	POSITIVE
108472563	F	.	GP08735988	GAUTENG	CHRIS HANI BARAGWANATH LABORATORY	07/08/2015;06/11/2015;23/03/2017	07/09/2015	2015	GAUTENG_CITY OF JOHANNESBURG METRO	POSITIVE	POSITIVE	NEGATIVE
105950251	M	.	GP39545772	GAUTENG	DR GEORGE MUKHARI LABORATORY	20/03/2015;30/03/2015	27/03/2015	2015	GAUTENG_CITY OF TSHWANE METRO	POSITIVE	NEGATIVE
110483515	U	.	GP09296073	GAUTENG	CHRIS HANI BARAGWANATH LABORATORY	08/08/2015;15/08/2015	08/09/2015	2015	GAUTENG_CITY OF JOHANNESBURG METRO	POSITIVE	NEGATIVE
105018663	U	.	GP09275005	GAUTENG	CHRIS HANI BARAGWANATH LABORATORY	03/11/2015;12/01/2016	13/03/2015	2015	GAUTENG_CITY OF JOHANNESBURG METRO	POSITIVE	NEGATIVE
128088252	M	.	GT10599893	GAUTENG	CHRIS HANI BARAGWANATH LABORATORY	13/12/2016;15/12/2016	14/12/2016	2016	GAUTENG_CITY OF JOHANNESBURG METRO	NEGATIVE	POSITIVE
102171105	M	.	GT39782475	GAUTENG	DR GEORGE MUKHARI LABORATORY	26/01/2015;12/09/2015;18/10/2016	02/03/2015	2015	GAUTENG_CITY OF TSHWANE METRO	POSITIVE	NEGATIVE	NEGATIVE
2743182	F	.	GP54206818	GAUTENG	CHRIS HANI BARAGWANATH LABORATORY	10/05/2017;29/11/2017;30/01/2019;30/01/2019;27/11/2019	11/05/2017	2017	GAUTENG_CITY OF JOHANNESBURG METRO	NEGATIVE	NEGATIVE	NEGATIVE	NEGATIVE	POSITIVE
117152993	F	.	GP09307217	GAUTENG	CHRIS HANI BARAGWANATH LABORATORY	24/03/2016;18/01/2017	24/03/2016	2016	GAUTENG_CITY OF JOHANNESBURG METRO	NEGATIVE	POSITIVE
123926653	M	.	GT01289703	GAUTENG	CHARLOTTE MAXEKE JOHANNESBURG ACADEMIC HOSPITAL	22/08/2016;23/02/2018	24/08/2016	2016	GAUTENG_CITY OF JOHANNESBURG METRO	POSITIVE	NEGATIVE
129724336	F	.	GP09356958	GAUTENG	CHRIS HANI BARAGWANATH LABORATORY	21/02/2017;18/05/2017	22/02/2017	2017	GAUTENG_CITY OF JOHANNESBURG METRO	POSITIVE	NEGATIVE
139081666	M	.	GT10675328	GAUTENG	CHRIS HANI BARAGWANATH LABORATORY	22/11/2017;22/11/2017	22/11/2017	2017	GAUTENG_CITY OF JOHANNESBURG METRO	POSITIVE	NEGATIVE
112935235	F	.	GP39305720	GAUTENG	DR GEORGE MUKHARI LABORATORY	28/08/2017;26/06/2018;19/07/2018	29/08/2017	2017	GAUTENG_CITY OF TSHWANE METRO	NEGATIVE	POSITIVE	POSITIVE
107591188	M	.	GP00015768	GAUTENG	CHARLOTTE MAXEKE JOHANNESBURG ACADEMIC HOSPITAL	18/01/2017;18/07/2018	18/01/2017	2017	GAUTENG_CITY OF JOHANNESBURG METRO	POSITIVE	NEGATIVE
2914492	M	.	GP09069428	GAUTENG	CHRIS HANI BARAGWANATH LABORATORY	24/08/2016;26/10/2016;26/10/2016	28/08/2016	2016	GAUTENG_CITY OF JOHANNESBURG METRO	POSITIVE	NEGATIVE	NEGATIVE
150774628	F	.	GT01426005	GAUTENG	CHARLOTTE MAXEKE JOHANNESBURG ACADEMIC HOSPITAL	12/12/2018;09/07/2019	12/12/2018	2018	GAUTENG_CITY OF JOHANNESBURG METRO	POSITIVE	NEGATIVE
3452235	F	.	GP09035404	GAUTENG	CHRIS HANI BARAGWANATH LABORATORY	06/02/2017;07/05/2018	06/02/2017	2017	GAUTENG_CITY OF JOHANNESBURG METRO	POSITIVE	NEGATIVE
4028683	F	.	GP09106037	GAUTENG	CHRIS HANI BARAGWANATH LABORATORY	29/01/2015;03/09/2015;03/09/2015;06/07/2016	31/01/2015	2015	GAUTENG_CITY OF JOHANNESBURG METRO	NEGATIVE	POSITIVE	POSITIVE	NEGATIVE
89416203	M	.	GP08646052	GAUTENG	CHRIS HANI BARAGWANATH LABORATORY	30/01/2015;31/01/2015;03/02/2015;07/07/2015	31/01/2015	2015	GAUTENG_CITY OF JOHANNESBURG METRO	POSITIVE	POSITIVE	POSITIVE	NEGATIVE
128860224	F	.	GP09355201	GAUTENG	CHRIS HANI BARAGWANATH LABORATORY	10/01/2017;11/01/2017	12/01/2017	2017	GAUTENG_CITY OF JOHANNESBURG METRO	POSITIVE	NEGATIVE
17175223	U	.	GP39582481	GAUTENG	DR GEORGE MUKHARI LABORATORY	29/09/2016;26/02/2018;21/06/2018	30/09/2016	2016	GAUTENG_CITY OF TSHWANE METRO	NEGATIVE	NEGATIVE	POSITIVE
61027368	F	.	GP09311443	GAUTENG	CHRIS HANI BARAGWANATH LABORATORY	16/12/2015;11/01/2016	18/12/2015	2015	GAUTENG_CITY OF JOHANNESBURG METRO	POSITIVE	NEGATIVE
2430620	F	.	GP09002140	GAUTENG	CHRIS HANI BARAGWANATH LABORATORY	23/03/2019;23/03/2019;17/04/2019	24/03/2019	2019	GAUTENG_CITY OF JOHANNESBURG METRO	POSITIVE	POSITIVE	NEGATIVE
131370808	F	.	GP09363770	GAUTENG	CHRIS HANI BARAGWANATH LABORATORY	18/03/2017;04/09/2017	18/03/2017	2017	GAUTENG_CITY OF JOHANNESBURG METRO	POSITIVE	NEGATIVE
125109134	M	.	GP08818312	GAUTENG	CHRIS HANI BARAGWANATH LABORATORY	21/09/2016;23/09/2016;16/01/2018;16/04/2019	22/09/2016	2016	GAUTENG_CITY OF JOHANNESBURG METRO	POSITIVE	NEGATIVE	NEGATIVE	NEGATIVE
132067759	M	.	GT10626011	GAUTENG	CHRIS HANI BARAGWANATH LABORATORY	11/04/2017;31/05/2017;04/10/2017	12/04/2017	2017	GAUTENG_CITY OF JOHANNESBURG METRO	POSITIVE	POSITIVE	NEGATIVE
110946661	F	.	GP08663892	GAUTENG	CHRIS HANI BARAGWANATH LABORATORY	26/09/2015;28/09/2015	27/09/2015	2015	GAUTENG_CITY OF JOHANNESBURG METRO	POSITIVE	NEGATIVE
128860530	U	.	GP09355423	GAUTENG	CHRIS HANI BARAGWANATH LABORATORY	11/01/2017;13/01/2017	13/01/2017	2017	GAUTENG_CITY OF JOHANNESBURG METRO	NEGATIVE	POSITIVE
3262768	F	.	GP08994083	GAUTENG	CHRIS HANI BARAGWANATH LABORATORY	26/05/2016;16/02/2019;20/02/2019;01/06/2019;01/06/2019;29/11/2019	27/05/2016	2016	GAUTENG_CITY OF JOHANNESBURG METRO	NEGATIVE	NEGATIVE	NEGATIVE	POSITIVE	POSITIVE	POSITIVE
3777992	F	.	GP09226241	GAUTENG	CHRIS HANI BARAGWANATH LABORATORY	05/10/2019;23/12/2019	07/10/2019	2019	GAUTENG_CITY OF JOHANNESBURG METRO	POSITIVE	NEGATIVE
105862131	F	.	GT10436936	GAUTENG	CHRIS HANI BARAGWANATH LABORATORY	20/03/2015;24/03/2015	21/03/2015	2015	GAUTENG_CITY OF JOHANNESBURG METRO	NEGATIVE	POSITIVE
130460993	F	.	GT10616077	GAUTENG	CHRIS HANI BARAGWANATH LABORATORY	06/02/2018;07/02/2018	08/02/2018	2018	GAUTENG_CITY OF JOHANNESBURG METRO	POSITIVE	NEGATIVE
128081911	U	.	GT10597922	GAUTENG	CHRIS HANI BARAGWANATH LABORATORY	06/12/2016;07/12/2016	06/12/2016	2016	GAUTENG_CITY OF JOHANNESBURG METRO	POSITIVE	NEGATIVE
137846711	M	.	GP09076365	GAUTENG	CHRIS HANI BARAGWANATH LABORATORY	02/11/2017;28/03/2018	04/11/2017	2017	GAUTENG_CITY OF JOHANNESBURG METRO	POSITIVE	NEGATIVE
110488159	F	.	GT10467866	GAUTENG	CHRIS HANI BARAGWANATH LABORATORY	09/09/2015;30/01/2017	09/09/2015	2015	GAUTENG_CITY OF JOHANNESBURG METRO	NEGATIVE	POSITIVE
109438911	F	.	GT10472878	GAUTENG	CHRIS HANI BARAGWANATH LABORATORY	21/07/2015;23/07/2015	21/07/2015	2015	GAUTENG_CITY OF JOHANNESBURG METRO	POSITIVE	NEGATIVE
111594888	F	.	GT10486174	GAUTENG	CHRIS HANI BARAGWANATH LABORATORY	16/09/2015;25/09/2015	17/09/2015	2015	GAUTENG_CITY OF JOHANNESBURG METRO	POSITIVE	NEGATIVE
131370500	M	.	GT10614860	GAUTENG	CHRIS HANI BARAGWANATH LABORATORY	23/03/2017;24/03/2017	23/03/2017	2017	GAUTENG_CITY OF JOHANNESBURG METRO	POSITIVE	NEGATIVE
137299655	M	.	GT01364708	GAUTENG	CHARLOTTE MAXEKE JOHANNESBURG ACADEMIC HOSPITAL	07/10/2017;16/10/2017	09/10/2017	2017	GAUTENG_CITY OF JOHANNESBURG METRO	POSITIVE	NEGATIVE
154993886	F	.	GT01466150	GAUTENG	CHARLOTTE MAXEKE JOHANNESBURG ACADEMIC HOSPITAL	15/05/2019;22/10/2019	15/05/2019	2019	GAUTENG_CITY OF JOHANNESBURG METRO	POSITIVE	NEGATIVE
120496139	F	.	GT10543240	GAUTENG	CHRIS HANI BARAGWANATH LABORATORY	11/05/2016;11/07/2016;18/01/2019	11/05/2016	2016	GAUTENG_CITY OF JOHANNESBURG METRO	NEGATIVE	NEGATIVE	POSITIVE
117159841	M	.	GT08801298	GAUTENG	CHRIS HANI BARAGWANATH LABORATORY	26/05/2017;18/01/2019	27/05/2017	2017	GAUTENG_CITY OF JOHANNESBURG METRO	POSITIVE	NEGATIVE
31752413	F	01/01/1939	UNKNOWN	LIMPOPO	POLOKWANE LABORATORY	16/05/2017;22/06/2017	18/05/2017	2017	LIMPOPO_VHEMBE	POSITIVE	NEGATIVE
126505716	M	01/01/1942	1800055043	LIMPOPO	POLOKWANE LABORATORY	04/11/2016;29/03/2017	07/11/2016	2016	LIMPOPO_CAPRICORN	NEGATIVE	POSITIVE
174661	F	01/01/1948	GP00000807	GAUTENG	CHARLOTTE MAXEKE JOHANNESBURG ACADEMIC HOSPITAL	25/02/2015;08/05/2015;01/07/2015;02/03/2016;05/10/2016;01/03/2017;04/10/2017;07/03/2018;03/10/2018;06/03/2019	26/02/2015	2015	GAUTENG_CITY OF JOHANNESBURG METRO	NEGATIVE	NEGATIVE	POSITIVE	NEGATIVE	NEGATIVE	NEGATIVE	NEGATIVE	NEGATIVE	NEGATIVE	NEGATIVE
108358124	M	01/01/1955	500101	KWAZULU-NATAL	INKOSI ALBERT LUTHULI CENTRAL HOSPITAL	19/08/2016;12/09/2016	31/08/2016	2016	KWAZULU-NATAL_UMZINYATHI	POSITIVE	NEGATIVE
25103380	M	01/01/1956	19560101	KWAZULU-NATAL	INKOSI ALBERT LUTHULI CENTRAL HOSPITAL	19/10/2016;19/10/2016;05/07/2019	21/10/2016	2016	KWAZULU-NATAL_ILEMBE	POSITIVE	POSITIVE	NEGATIVE
125106101	F	.	GT10582347	GAUTENG	CHRIS HANI BARAGWANATH LABORATORY	29/01/2017;08/03/2017;14/06/2017;21/08/2017	30/01/2017	2017	GAUTENG_CITY OF JOHANNESBURG METRO	NEGATIVE	NEGATIVE	NEGATIVE	POSITIVE
91296381	F	01/01/1961	7376/45X3	GAUTENG	DR GEORGE MUKHARI LABORATORY	12/12/2016;17/01/2017	14/12/2016	2016	GAUTENG_CITY OF TSHWANE METRO	NEGATIVE	POSITIVE
60355684	F	01/01/1961	61/01/01	GAUTENG	TAMBO MEMORIAL LABORATORY	25/01/2017;31/05/2017	27/01/2017	2017	GAUTENG_EKURHULENI METRO	POSITIVE	NEGATIVE
54612182	M	01/01/1962	010162	GAUTENG	CHARLOTTE MAXEKE JOHANNESBURG ACADEMIC HOSPITAL	19/01/2016;28/01/2016	20/01/2016	2016	GAUTENG_EKURHULENI METRO	NEGATIVE	POSITIVE
28605408	M	01/01/1962	10162	KWAZULU-NATAL	INKOSI ALBERT LUTHULI CENTRAL HOSPITAL	03/10/2015;03/10/2015;11/03/2016;03/06/2016	16/03/2015	2015	KWAZULU-NATAL_UMGUNGUNDLOVU	POSITIVE	POSITIVE	NEGATIVE	NEGATIVE
24581165	F	01/01/1962	GT39786428	GAUTENG	DR GEORGE MUKHARI LABORATORY	09/01/2017;09/01/2017	10/01/2017	2017	GAUTENG_CITY OF TSHWANE METRO	NEGATIVE	POSITIVE
11619902	M	01/01/1963	630101	GAUTENG	TAMBO MEMORIAL LABORATORY	24/02/2015;24/02/2015;29/11/2016;29/11/2016;02/10/2018	28/02/2015	2015	GAUTENG_EKURHULENI METRO	NEGATIVE	NEGATIVE	POSITIVE	POSITIVE	NEGATIVE
99933328	M	.	UNKNOWN	MPUMALANGA	ERMELO LABORATORY	11/01/2018;12/03/2018	16/01/2018	2018	MPUMALANGA_NKANGALA	POSITIVE	NEGATIVE
13394677	F	01/01/1963	825/15	KWAZULU-NATAL	INKOSI ALBERT LUTHULI CENTRAL HOSPITAL	21/12/2015;02/06/2016;03/06/2016;03/06/2016	24/12/2015	2015	KWAZULU-NATAL_UMKHANYAKUDE	NEGATIVE	POSITIVE	POSITIVE	POSITIVE
113233363	F	01/01/1963	177	KWAZULU-NATAL	INKOSI ALBERT LUTHULI CENTRAL HOSPITAL	11/03/2015;21/01/2016	11/06/2015	2015	KWAZULU-NATAL_UMZINYATHI	NEGATIVE	POSITIVE
56068603	M	01/01/1964	RE291418	LIMPOPO	POLOKWANE LABORATORY	11/09/2015;29/09/2015	11/10/2015	2015	LIMPOPO_CAPRICORN	NEGATIVE	POSITIVE
102674546	F	01/01/1964	20155487	EASTERN CAPE	NELSON MANDELA ACADEMIC LABORATORY	13/01/2015;18/06/2015;18/01/2017	15/01/2015	2015	EASTERN CAPE_O R TAMBO	POSITIVE	POSITIVE	NEGATIVE
131053313	M	01/01/1964	UNKNOWN	EASTERN CAPE	NELSON MANDELA ACADEMIC LABORATORY	13/03/2017;13/09/2017	15/03/2017	2017	EASTERN CAPE_O R TAMBO	NEGATIVE	POSITIVE
114994097	M	01/01/1965	206/18	KWAZULU-NATAL	INKOSI ALBERT LUTHULI CENTRAL HOSPITAL	04/10/2018;01/11/2018	09/10/2018	2018	KWAZULU-NATAL_UMZINYATHI	NEGATIVE	POSITIVE
95486875	M	01/01/1965	13386/16	KWAZULU-NATAL	INKOSI ALBERT LUTHULI CENTRAL HOSPITAL	11/09/2016;04/11/2016	15/09/2016	2016	KWAZULU-NATAL_ETHEKWINI METRO	NEGATIVE	POSITIVE
129291355	M	01/01/1966	GP39595051	GAUTENG	DR GEORGE MUKHARI LABORATORY	22/01/2017;30/01/2017;01/02/2017	23/01/2017	2017	GAUTENG_CITY OF TSHWANE METRO	POSITIVE	NEGATIVE	NEGATIVE
115459133	F	01/01/1967	GT08988171	GAUTENG	CHRIS HANI BARAGWANATH LABORATORY	14/01/2016;08/02/2016	15/01/2016	2016	GAUTENG_CITY OF JOHANNESBURG METRO	POSITIVE	NEGATIVE
55291946	M	01/01/1968	680101	GAUTENG	TAMBO MEMORIAL LABORATORY	14/08/2017;15/08/2018	17/08/2017	2017	GAUTENG_EKURHULENI METRO	POSITIVE	NEGATIVE
23683912	F	01/01/1969	UNKNOWN	LIMPOPO	POLOKWANE LABORATORY	17/07/2015;25/09/2019	18/07/2015	2015	LIMPOPO_GREATER SEKHUKHUNE	POSITIVE	NEGATIVE
88813243	M	01/01/1970	700101	GAUTENG	TAMBO MEMORIAL LABORATORY	02/09/2015;31/08/2016	02/09/2015	2015	GAUTENG_EKURHULENI METRO	POSITIVE	NEGATIVE
7734811	M	01/01/1970	295/16	MPUMALANGA	ROB FERREIRA LABORATORY	31/08/2016;09/02/2017	01/09/2016	2016	MPUMALANGA_EHLANZENI	NEGATIVE	POSITIVE
19900423	M	01/01/1970	186/15	MPUMALANGA	ERMELO LABORATORY	23/11/2016;23/11/2016;29/08/2017;22/08/2019	25/11/2016	2016	MPUMALANGA_NKANGALA	POSITIVE	POSITIVE	NEGATIVE	NEGATIVE
35806459	F	01/01/1970	UNKNOWN	FREE STATE	PELONOMI LABORATORY	11/04/2015;15/12/2017	11/06/2015	2015	FREE STATE_MANGAUNG METRO	POSITIVE	NEGATIVE
307004	M	01/01/1972	010172MA	GAUTENG	HELEN JOSEPH LABORATORY	22/09/2016;18/11/2019	22/09/2016	2016	GAUTENG_CITY OF JOHANNESBURG METRO	NEGATIVE	POSITIVE
25092159	M	01/01/1972	R209/10	GAUTENG	TAMBO MEMORIAL LABORATORY	20/07/2015;09/01/2018;11/04/2018	20/07/2015	2015	GAUTENG_EKURHULENI METRO	NEGATIVE	POSITIVE	NEGATIVE
1299291	M	01/01/1972	GP09356144	GAUTENG	CHRIS HANI BARAGWANATH LABORATORY	17/01/2017;05/05/2017;05/05/2017	18/01/2017	2017	GAUTENG_CITY OF JOHANNESBURG METRO	POSITIVE	NEGATIVE	NEGATIVE
11789280	M	01/01/1973	UNKNOWN	EASTERN CAPE	EAST LONDON LABORATORY	04/08/2015;23/03/2018	04/10/2015	2015	EASTERN CAPE_BUFFALO CITY METRO	POSITIVE	NEGATIVE
115227897	M	01/01/1973	UNKNOWN	EASTERN CAPE	PORT ELIZABETH LABORATORY	29/12/2015;26/07/2018	30/12/2015	2015	EASTERN CAPE_NELSON MANDELA BAY METRO	POSITIVE	NEGATIVE
25233773	F	01/01/1973	UNKNOWN	KWAZULU-NATAL	INKOSI ALBERT LUTHULI CENTRAL HOSPITAL	02/05/2015;03/10/2015;03/10/2015	02/10/2015	2015	KWAZULU-NATAL_UGU	NEGATIVE	POSITIVE	POSITIVE
10946317	M	01/01/1974	UNKNOWN	EASTERN CAPE	EAST LONDON LABORATORY	30/10/2015;30/10/2015;16/02/2018;16/02/2018	31/10/2015	2015	EASTERN CAPE_BUFFALO CITY METRO	NEGATIVE	NEGATIVE	POSITIVE	POSITIVE
1577890	M	01/01/1974	740101	KWAZULU-NATAL	INKOSI ALBERT LUTHULI CENTRAL HOSPITAL	08/03/2015;10/01/2017;27/03/2018	08/08/2015	2015	KWAZULU-NATAL_ETHEKWINI METRO	NEGATIVE	POSITIVE	NEGATIVE
140988304	M	01/01/1974	UNKNOWN	EASTERN CAPE	NELSON MANDELA ACADEMIC LABORATORY	26/01/2018;12/03/2019	31/01/2018	2018	EASTERN CAPE_O R TAMBO	NEGATIVE	POSITIVE
22494156	F	.	88587381	WESTERN CAPE	TYGERBERG LABORATORY	23/10/2017;02/11/2017	26/10/2017	2017	WESTERN CAPE_CITY OF CAPE TOWN METRO	POSITIVE	NEGATIVE
1483858	F	01/01/1974	1974-01-01	GAUTENG	TAMBO MEMORIAL LABORATORY	24/05/2018;12/09/2018	26/05/2018	2018	GAUTENG_EKURHULENI METRO	NEGATIVE	POSITIVE
30962220	M	01/01/1975	10175	NORTH WEST	TSHEPONG LABORATORY	31/08/2015;04/10/2015;04/10/2015	09/02/2015	2015	NORTH WEST_DR KENNETH KAUNDA	NEGATIVE	POSITIVE	POSITIVE
16865401	F	01/01/1975	750101	KWAZULU-NATAL	INKOSI ALBERT LUTHULI CENTRAL HOSPITAL	22/02/2019;30/03/2019	25/02/2019	2019	KWAZULU-NATAL_UTHUNGULU	POSITIVE	NEGATIVE
24666186	F	01/01/1976	4871/17	MPUMALANGA	DR GEORGE MUKHARI LABORATORY	23/02/2017;25/04/2017;14/11/2017	24/02/2017	2017	MPUMALANGA_NKANGALA	POSITIVE	POSITIVE	NEGATIVE
1911869	F	01/01/1976	1140/16	KWAZULU-NATAL	INKOSI ALBERT LUTHULI CENTRAL HOSPITAL	14/01/2016;18/01/2016;20/10/2016;20/10/2016	15/01/2016	2016	KWAZULU-NATAL_ETHEKWINI METRO	POSITIVE	POSITIVE	NEGATIVE	NEGATIVE
9597503	M	.	UNKNOWN	NORTH WEST	UNIVERSITAS ACADEMIC LABORATORY	11/04/2017;26/08/2019;26/08/2019	12/04/2017	2017	NORTH WEST_DR RUTH SEGOMOTSI MOMPATI	NEGATIVE	POSITIVE	POSITIVE
29038529	M	01/01/1977	17099821	WESTERN CAPE	GROOTE SCHUUR LABORATORY	23/11/2016;22/12/2016	24/11/2016	2016	WESTERN CAPE_CITY OF CAPE TOWN METRO	POSITIVE	NEGATIVE
250188	M	01/01/1977	7850/10	KWAZULU-NATAL	INKOSI ALBERT LUTHULI CENTRAL HOSPITAL	26/02/2015;27/02/2015;01/02/2016	03/02/2015	2015	KWAZULU-NATAL_UMKHANYAKUDE	POSITIVE	POSITIVE	NEGATIVE
10977653	M	.	6625/16	MPUMALANGA	ERMELO LABORATORY	28/03/2017;28/03/2017;17/10/2017;17/10/2017	31/03/2017	2017	MPUMALANGA_NKANGALA	POSITIVE	POSITIVE	NEGATIVE	NEGATIVE
157277571	M	.	770101	FREE STATE	KROONSTAD LABORATORY	23/07/2019;21/08/2019;10/12/2019	27/07/2019	2019	FREE STATE_LEJWELEPUTSWA	NEGATIVE	POSITIVE	POSITIVE
15794376	F	01/01/1977	770101	GAUTENG	TAMBO MEMORIAL LABORATORY	18/02/2015;13/07/2017;13/03/2018	24/02/2015	2015	GAUTENG_EKURHULENI METRO	POSITIVE	NEGATIVE	NEGATIVE
7627354	F	01/01/1977	0304057	KWAZULU-NATAL	INKOSI ALBERT LUTHULI CENTRAL HOSPITAL	06/09/2016;08/03/2017;08/03/2017;06/06/2019	08/09/2016	2016	KWAZULU-NATAL_UTHUKELA	NEGATIVE	POSITIVE	POSITIVE	POSITIVE
52983837	M	.	UNKNOWN	LIMPOPO	LETABA LABORATORY	11/12/2018;18/02/2019	12/12/2018	2018	LIMPOPO_VHEMBE	NEGATIVE	POSITIVE
21661339	M	01/01/1978	14520	GAUTENG	TSHWANE ACADEMIC LABORATORY	27/07/2015;06/04/2016;28/03/2017;10/09/2019	08/01/2015	2015	GAUTENG_CITY OF TSHWANE METRO	NEGATIVE	NEGATIVE	POSITIVE	NEGATIVE
126012159	M	01/01/1978	UNKNOWN	EASTERN CAPE	EAST LONDON LABORATORY	01/10/2016;02/10/2016;03/10/2016	14/10/2016	2016	EASTERN CAPE_UNKNOWN	POSITIVE	NEGATIVE	NEGATIVE
136182462	M	01/01/1978	UNKNOWN	EASTERN CAPE	NELSON MANDELA ACADEMIC LABORATORY	07/09/2017;14/03/2018;27/09/2018	11/09/2017	2017	EASTERN CAPE_O R TAMBO	POSITIVE	NEGATIVE	NEGATIVE
93102553	M	01/01/1978	UNKNOWN	KWAZULU-NATAL	INKOSI ALBERT LUTHULI CENTRAL HOSPITAL	14/06/2016;20/08/2018;11/06/2019	17/06/2016	2016	KWAZULU-NATAL_AMAJUBA	NEGATIVE	NEGATIVE	POSITIVE
133082092	M	01/01/1978	69303	GAUTENG	TSHWANE ACADEMIC LABORATORY	17/05/2017;20/07/2018	18/05/2017	2017	GAUTENG_CITY OF TSHWANE METRO	NEGATIVE	POSITIVE
64004240	M	01/01/1979	113308365	WESTERN CAPE	GROOTE SCHUUR LABORATORY	16/09/2015;28/06/2016	16/09/2015	2015	WESTERN CAPE_CITY OF CAPE TOWN METRO	POSITIVE	NEGATIVE
2434100	M	01/01/1979	GP09221518	GAUTENG	CHRIS HANI BARAGWANATH LABORATORY	01/05/2015;10/08/2017;02/07/2019	01/06/2015	2015	GAUTENG_CITY OF JOHANNESBURG METRO	NEGATIVE	POSITIVE	NEGATIVE
24282828	M	.	LP0600053892	LIMPOPO	TSHWANE ACADEMIC LABORATORY	23/08/2017;08/01/2018;08/01/2018	25/08/2017	2017	LIMPOPO_MOPANI	NEGATIVE	POSITIVE	POSITIVE
21339737	F	01/01/1980	12446/11	MPUMALANGA	ROB FERREIRA LABORATORY	22/02/2016;07/10/2017	23/02/2016	2016	MPUMALANGA_EHLANZENI	NEGATIVE	POSITIVE
3228886	M	.	010180MA	GAUTENG	HELEN JOSEPH LABORATORY	15/03/2017;15/03/2017;22/03/2017;22/03/2017;01/05/2019	16/03/2017	2017	GAUTENG_CITY OF JOHANNESBURG METRO	POSITIVE	POSITIVE	POSITIVE	POSITIVE	NEGATIVE
143567588	M	01/01/1980	010180	GAUTENG	BRAAMFONTEIN CENTRAL LABORATORY	02/05/2018;24/05/2019	08/05/2018	2018	GAUTENG_EKURHULENI METRO	POSITIVE	NEGATIVE
10252863	F	01/01/1980	UNKNOWN	NORTH WEST	TSHWANE ACADEMIC LABORATORY	27/07/2016;27/07/2016;29/08/2016;29/08/2016;13/05/2018	06/08/2016	2016	NORTH WEST_BOJANALA PLATINUM	POSITIVE	POSITIVE	POSITIVE	POSITIVE	NEGATIVE
122128480	M	01/01/1980	800101	GAUTENG	TAMBO MEMORIAL LABORATORY	22/06/2016;02/05/2017	23/06/2016	2016	GAUTENG_EKURHULENI METRO	NEGATIVE	POSITIVE
14952660	F	01/01/1980	UNKNOWN	EASTERN CAPE	NELSON MANDELA ACADEMIC LABORATORY	09/01/2015;25/07/2017;17/08/2018;26/08/2019	09/08/2015	2015	EASTERN CAPE_O R TAMBO	POSITIVE	POSITIVE	NEGATIVE	NEGATIVE
137506383	M	01/01/1980	800101/17	KWAZULU-NATAL	INKOSI ALBERT LUTHULI CENTRAL HOSPITAL	19/10/2017;25/10/2017;26/10/2017	24/10/2017	2017	KWAZULU-NATAL_ZULULAND	NEGATIVE	POSITIVE	NEGATIVE
129218570	M	01/01/1980	3282750	GAUTENG	TAMBO MEMORIAL LABORATORY	31/03/2017;20/09/2017;17/11/2018	01/04/2017	2017	GAUTENG_EKURHULENI METRO	NEGATIVE	POSITIVE	POSITIVE
16747711	M	01/01/1980	800101	GAUTENG	TAMBO MEMORIAL LABORATORY	26/11/2015;30/10/2017	27/11/2015	2015	GAUTENG_EKURHULENI METRO	NEGATIVE	POSITIVE
18970651	M	01/01/1981	48715684	WESTERN CAPE	GROOTE SCHUUR LABORATORY	17/08/2016;08/09/2016;08/09/2016;15/10/2018;15/10/2018	18/08/2016	2016	WESTERN CAPE_CITY OF CAPE TOWN METRO	NEGATIVE	NEGATIVE	NEGATIVE	POSITIVE	POSITIVE
38990295	F	.	2330	MPUMALANGA	ROB FERREIRA LABORATORY	01/03/2017;03/07/2019	07/03/2017	2017	MPUMALANGA_EHLANZENI	POSITIVE	NEGATIVE
21511054	U	01/01/1981	810101	KWAZULU-NATAL	INKOSI ALBERT LUTHULI CENTRAL HOSPITAL	18/03/2016;09/02/2017	19/03/2016	2016	KWAZULU-NATAL_UMGUNGUNDLOVU	NEGATIVE	POSITIVE
35023335	M	01/01/1981	600602	GAUTENG	CHRIS HANI BARAGWANATH LABORATORY	21/08/2015;21/08/2015;22/06/2018	27/08/2015	2015	GAUTENG_CITY OF JOHANNESBURG METRO	POSITIVE	POSITIVE	NEGATIVE
6645826	M	01/01/1981	107897779	WESTERN CAPE	TYGERBERG LABORATORY	09/05/2017;13/07/2017	11/05/2017	2017	WESTERN CAPE_CITY OF CAPE TOWN METRO	POSITIVE	NEGATIVE
115312591	F	01/01/1981	13818422	WESTERN CAPE	TYGERBERG LABORATORY	29/12/2015;19/10/2019	31/12/2015	2015	WESTERN CAPE_CITY OF CAPE TOWN METRO	POSITIVE	NEGATIVE
58438774	F	.	161001782	LIMPOPO	POLOKWANE LABORATORY	03/11/2017;03/11/2017	04/11/2017	2017	LIMPOPO_VHEMBE	POSITIVE	NEGATIVE
153457113	M	01/01/1982	010182	GAUTENG	CHARLOTTE MAXEKE JOHANNESBURG ACADEMIC HOSPITAL	17/03/2019;29/03/2019	18/03/2019	2019	GAUTENG_CITY OF JOHANNESBURG METRO	NEGATIVE	POSITIVE
24988287	M	01/01/1982	1146582KH	GAUTENG	LERATONG LABORATORY	10/06/2015;10/06/2015;28/10/2015;28/10/2015	10/06/2015	2015	GAUTENG_WEST RAND	POSITIVE	POSITIVE	NEGATIVE	NEGATIVE
23596739	F	.	1793/17	MPUMALANGA	ERMELO LABORATORY	21/07/2017;18/12/2017;22/01/2018;22/01/2018	25/07/2017	2017	MPUMALANGA_NKANGALA	POSITIVE	NEGATIVE	NEGATIVE	NEGATIVE
22291797	F	01/01/1982	010182NG	GAUTENG	HELEN JOSEPH LABORATORY	21/01/2016;16/05/2017;16/05/2017	22/01/2016	2016	GAUTENG_CITY OF JOHANNESBURG METRO	NEGATIVE	POSITIVE	POSITIVE
10697232	M	01/01/1983	830101	GAUTENG	TAMBO MEMORIAL LABORATORY	11/04/2015;31/03/2017;10/04/2018;07/03/2019	11/06/2015	2015	GAUTENG_EKURHULENI METRO	NEGATIVE	NEGATIVE	POSITIVE	POSITIVE
151185303	F	.	830101	KWAZULU-NATAL	INKOSI ALBERT LUTHULI CENTRAL HOSPITAL	19/12/2018;04/07/2019	24/12/2018	2018	KWAZULU-NATAL_ETHEKWINI METRO	NEGATIVE	POSITIVE
99046225	F	01/01/1983	GP08614884	GAUTENG	CHRIS HANI BARAGWANATH LABORATORY	01/07/2015;04/09/2015;08/11/2018	01/08/2015	2015	GAUTENG_CITY OF JOHANNESBURG METRO	POSITIVE	NEGATIVE	NEGATIVE
22786929	F	01/01/1983	0400067194	LIMPOPO	DR GEORGE MUKHARI LABORATORY	27/11/2016;24/10/2017;24/01/2018	08/12/2016	2016	LIMPOPO_CAPRICORN	POSITIVE	NEGATIVE	NEGATIVE
26096631	F	01/01/1983	UNKNOWN	KWAZULU-NATAL	INKOSI ALBERT LUTHULI CENTRAL HOSPITAL	01/10/2018;19/09/2019	04/10/2018	2018	KWAZULU-NATAL_ETHEKWINI METRO	POSITIVE	NEGATIVE
90941461	F	01/01/1983	830101	KWAZULU-NATAL	INKOSI ALBERT LUTHULI CENTRAL HOSPITAL	27/02/2016;20/12/2018	01/03/2016	2016	KWAZULU-NATAL_ETHEKWINI METRO	POSITIVE	NEGATIVE
21168830	M	01/01/1983	UNKNOWN	EASTERN CAPE	NELSON MANDELA ACADEMIC LABORATORY	20/12/2016;01/06/2017	22/12/2016	2016	EASTERN CAPE_O R TAMBO	NEGATIVE	POSITIVE
28292396	M	01/01/1983	S194/14	MPUMALANGA	ERMELO LABORATORY	09/11/2016;14/03/2018	10/11/2016	2016	MPUMALANGA_GERT SIBANDE	NEGATIVE	POSITIVE
18782206	F	.	830101	GAUTENG	CHRIS HANI BARAGWANATH LABORATORY	04/09/2017;08/06/2018;08/06/2018;04/10/2019	05/09/2017	2017	GAUTENG_CITY OF JOHANNESBURG METRO	NEGATIVE	POSITIVE	POSITIVE	NEGATIVE
478952	F	01/01/1984	452/15	KWAZULU-NATAL	INKOSI ALBERT LUTHULI CENTRAL HOSPITAL	01/08/2015;18/11/2015;29/03/2016	01/12/2015	2015	KWAZULU-NATAL_ETHEKWINI METRO	NEGATIVE	POSITIVE	POSITIVE
54876142	F	01/01/1984	840101	GAUTENG	BRAAMFONTEIN CENTRAL LABORATORY	10/05/2016;25/06/2018	12/05/2016	2016	GAUTENG_EKURHULENI METRO	POSITIVE	NEGATIVE
39265379	F	01/01/1985	71549	LIMPOPO	POLOKWANE LABORATORY	30/11/2016;02/12/2016;11/09/2017	02/12/2016	2016	LIMPOPO_CAPRICORN	POSITIVE	POSITIVE	NEGATIVE
44932284	M	01/01/1985	850101	KWAZULU-NATAL	INKOSI ALBERT LUTHULI CENTRAL HOSPITAL	29/08/2016;07/06/2019	30/08/2016	2016	KWAZULU-NATAL_UMZINYATHI	POSITIVE	NEGATIVE
128514389	M	.	5104/26/12/2016	LIMPOPO	DR GEORGE MUKHARI LABORATORY	06/01/2017;12/01/2017	10/01/2017	2017	LIMPOPO_CAPRICORN	NEGATIVE	POSITIVE
54935083	M	.	EM80874	MPUMALANGA	ROB FERREIRA LABORATORY	29/08/2017;15/11/2017	03/09/2017	2017	MPUMALANGA_EHLANZENI	NEGATIVE	POSITIVE
155115674	F	01/01/1985	471/19	KWAZULU-NATAL	INKOSI ALBERT LUTHULI CENTRAL HOSPITAL	16/05/2019;19/07/2019	17/05/2019	2019	KWAZULU-NATAL_ETHEKWINI METRO	POSITIVE	NEGATIVE
61069461	F	01/01/1985	9850101MB	GAUTENG	TAMBO MEMORIAL LABORATORY	25/08/2016;03/02/2017	27/08/2016	2016	GAUTENG_EKURHULENI METRO	NEGATIVE	POSITIVE
3560988	M	01/01/1985	010185MO	GAUTENG	HELEN JOSEPH LABORATORY	17/03/2019;03/05/2019	17/03/2019	2019	GAUTENG_CITY OF JOHANNESBURG METRO	NEGATIVE	POSITIVE
6775616	M	01/01/1985	850101	KWAZULU-NATAL	INKOSI ALBERT LUTHULI CENTRAL HOSPITAL	15/10/2015;11/11/2019	19/10/2015	2015	KWAZULU-NATAL_ZULULAND	POSITIVE	NEGATIVE
135580627	M	01/01/1985	01011985	FREE STATE	PELONOMI LABORATORY	18/07/2017;17/10/2017	21/07/2017	2017	FREE STATE_MANGAUNG METRO	NEGATIVE	POSITIVE
134045149	F	.	17/5044	MPUMALANGA	ROB FERREIRA LABORATORY	20/06/2017;08/05/2019	23/06/2017	2017	MPUMALANGA_EHLANZENI	POSITIVE	NEGATIVE
20608055	M	01/01/1986	UNKNOWN	EASTERN CAPE	NELSON MANDELA ACADEMIC LABORATORY	14/11/2016;22/12/2016;21/04/2017	18/11/2016	2016	EASTERN CAPE_O R TAMBO	NEGATIVE	NEGATIVE	POSITIVE
15722369	F	01/01/1986	UNKNOWN	KWAZULU-NATAL	INKOSI ALBERT LUTHULI CENTRAL HOSPITAL	24/03/2015;23/09/2015	04/05/2015	2015	KWAZULU-NATAL_UTHUNGULU	POSITIVE	NEGATIVE
129199093	M	.	83714	GAUTENG	TAMBO MEMORIAL LABORATORY	24/01/2017;19/01/2018	25/01/2017	2017	GAUTENG_EKURHULENI METRO	POSITIVE	NEGATIVE
115446501	M	01/01/1987	870101	KWAZULU-NATAL	INKOSI ALBERT LUTHULI CENTRAL HOSPITAL	23/05/2016;26/07/2019	25/05/2016	2016	KWAZULU-NATAL_UMGUNGUNDLOVU	POSITIVE	NEGATIVE
145306667	M	.	19/00755	FREE STATE	UNIVERSITAS ACADEMIC LABORATORY	16/01/2019;07/02/2019;05/09/2019	18/01/2019	2019	FREE STATE_FEZILE DABI	POSITIVE	POSITIVE	NEGATIVE
19217346	F	01/01/1987	UNKNOWN	MPUMALANGA	ROB FERREIRA LABORATORY	31/05/2016;31/05/2016;31/03/2019	03/06/2016	2016	MPUMALANGA_EHLANZENI	POSITIVE	POSITIVE	NEGATIVE
108544511	F	.	850101	GAUTENG	CHRIS HANI BARAGWANATH LABORATORY	21/06/2017;16/08/2018	23/06/2017	2017	GAUTENG_CITY OF JOHANNESBURG METRO	POSITIVE	NEGATIVE
126467804	F	.	CN1300063960	LIMPOPO	LETABA LABORATORY	10/01/2017;18/08/2017	14/01/2017	2017	LIMPOPO_MOPANI	POSITIVE	NEGATIVE
133716255	M	01/01/1988	01011988	FREE STATE	PELONOMI LABORATORY	28/09/2017;18/06/2018	30/09/2017	2017	FREE STATE_LEJWELEPUTSWA	POSITIVE	NEGATIVE
29158750	F	01/01/1988	RFG094	MPUMALANGA	ROB FERREIRA LABORATORY	16/09/2016;29/06/2017;29/06/2017	17/09/2016	2016	MPUMALANGA_EHLANZENI	NEGATIVE	POSITIVE	POSITIVE
128966573	F	.	M17880908	GAUTENG	CHRIS HANI BARAGWANATH LABORATORY	23/01/2017;23/01/2017	24/01/2017	2017	GAUTENG_CITY OF JOHANNESBURG METRO	NEGATIVE	POSITIVE
45003197	F	.	LP0600166144	LIMPOPO	POLOKWANE LABORATORY	08/08/2017;13/08/2019	11/08/2017	2017	LIMPOPO_MOPANI	POSITIVE	NEGATIVE
102756314	M	01/01/1988	880101SI	GAUTENG	LERATONG LABORATORY	27/10/2016;04/07/2019	28/10/2016	2016	GAUTENG_CITY OF JOHANNESBURG METRO	POSITIVE	NEGATIVE
88898381	F	01/01/1989	CAAD00219851	KWAZULU-NATAL	INKOSI ALBERT LUTHULI CENTRAL HOSPITAL	06/01/2015;29/01/2015;18/02/2015;25/02/2015;25/02/2015;25/02/2015;09/04/2015;22/04/2015;03/05/2015;15/05/2015;21/05/2015;21/05/2015;27/05/2015;05/07/2015;21/07/2015;29/07/2015;05/08/2015;26/08/2015;26/08/2015;08/11/2015;03/12/2015;30/03/2016;12/04/2016;23/05/2016;14/06/2016;05/07/2016;11/07/2016;11/07/2016;13/07/2016;25/08/2016;27/09/2016;05/10/2016;11/10/2016;17/10/2016;18/10/2016;10/11/2016;19/…	06/03/2015	2015	KWAZULU-NATAL_ETHEKWINI METRO	NEGATIVE	NEGATIVE	NEGATIVE	NEGATIVE	NEGATIVE	NEGATIVE	NEGATIVE	NEGATIVE	NEGATIVE	POSITIVE	NEGATIVE	NEGATIVE	NEGATIVE	NEGATIVE	NEGATIVE	NEGATIVE	NEGATIVE	NEGATIVE	NEGATIVE	NEGATIVE	NEGATIVE	NEGATIVE	NEGATIVE	NEGATIVE	NEGATIVE	NEGATIVE	NEGATIVE	NEGATIVE	NEGATIVE	NEGATIVE	POSITIVE	NEGATIVE	NEGATIVE	NEGATIVE	NEGATIVE	NEGATIVE	NEGATIVE	NEGATIVE	POSITIVE	NEGATIVE
30821564	F	01/01/1989	890101	GAUTENG	CHRIS HANI BARAGWANATH LABORATORY	28/09/2016;16/10/2017	05/10/2016	2016	GAUTENG_CITY OF JOHANNESBURG METRO	NEGATIVE	POSITIVE
125100620	M	01/01/1990	GT10557225	GAUTENG	CHRIS HANI BARAGWANATH LABORATORY	14/09/2016;01/02/2017;29/03/2017	15/09/2016	2016	GAUTENG_CITY OF JOHANNESBURG METRO	NEGATIVE	NEGATIVE	POSITIVE
115670425	M	01/01/1990	GT01248288	GAUTENG	CHARLOTTE MAXEKE JOHANNESBURG ACADEMIC HOSPITAL	15/01/2016;08/06/2016	17/01/2016	2016	GAUTENG_CITY OF JOHANNESBURG METRO	POSITIVE	NEGATIVE
31626632	F	01/01/1990	UNKNOWN	EASTERN CAPE	EAST LONDON LABORATORY	24/07/2015;24/07/2015;27/11/2018	25/07/2015	2015	EASTERN CAPE_BUFFALO CITY METRO	POSITIVE	POSITIVE	NEGATIVE
122646488	F	01/01/1990	900101MOE	GAUTENG	BRAAMFONTEIN CENTRAL LABORATORY	20/03/2019;17/04/2019	25/04/2019	2019	GAUTENG_WEST RAND	NEGATIVE	POSITIVE
98844125	F	01/01/1991	716862	GAUTENG	CHARLOTTE MAXEKE JOHANNESBURG ACADEMIC HOSPITAL	03/10/2016;05/02/2018	04/10/2016	2016	GAUTENG_EKURHULENI METRO	POSITIVE	NEGATIVE
11320358	F	01/01/1991	910101T	GAUTENG	TAMBO MEMORIAL LABORATORY	04/02/2015;04/02/2015;23/07/2015;05/07/2017;23/05/2018	04/03/2015	2015	GAUTENG_EKURHULENI METRO	NEGATIVE	NEGATIVE	NEGATIVE	POSITIVE	NEGATIVE
137339670	M	01/01/1991	1991/01/01/THA	GAUTENG	TAMBO MEMORIAL LABORATORY	10/10/2017;22/11/2019	15/10/2017	2017	GAUTENG_EKURHULENI METRO	POSITIVE	NEGATIVE
435943	F	01/01/1991	U010148	KWAZULU-NATAL	INKOSI ALBERT LUTHULI CENTRAL HOSPITAL	20/12/2018;22/03/2019	21/12/2018	2018	KWAZULU-NATAL_ETHEKWINI METRO	POSITIVE	NEGATIVE
37969208	F	.	920101	NORTH WEST	DR GEORGE MUKHARI LABORATORY	07/03/2017;07/03/2017;26/09/2018;26/09/2018	10/03/2017	2017	NORTH WEST_BOJANALA PLATINUM	POSITIVE	POSITIVE	NEGATIVE	NEGATIVE
18798982	M	01/01/1992	312/15	KWAZULU-NATAL	INKOSI ALBERT LUTHULI CENTRAL HOSPITAL	15/07/2015;15/07/2015;22/07/2015	28/07/2015	2015	KWAZULU-NATAL_ETHEKWINI METRO	POSITIVE	POSITIVE	NEGATIVE
8838100	F	01/01/1992	920101	KWAZULU-NATAL	INKOSI ALBERT LUTHULI CENTRAL HOSPITAL	19/01/2016;23/02/2018;23/02/2018	21/01/2016	2016	KWAZULU-NATAL_UMGUNGUNDLOVU	POSITIVE	NEGATIVE	NEGATIVE
108927629	F	01/01/1992	GT01150643	GAUTENG	CHARLOTTE MAXEKE JOHANNESBURG ACADEMIC HOSPITAL	27/02/2016;21/11/2016;18/10/2018	01/03/2016	2016	GAUTENG_CITY OF JOHANNESBURG METRO	POSITIVE	NEGATIVE	NEGATIVE
53777777	M	.	G215/820	LIMPOPO	LETABA LABORATORY	02/04/2017;04/09/2017	05/04/2017	2017	LIMPOPO_MOPANI	NEGATIVE	POSITIVE
126906457	F	01/01/1994	46179834	WESTERN CAPE	TYGERBERG LABORATORY	14/03/2017;24/03/2017	16/03/2017	2017	WESTERN CAPE_CITY OF CAPE TOWN METRO	POSITIVE	NEGATIVE
48505091	F	01/01/1994	2792/15	KWAZULU-NATAL	INKOSI ALBERT LUTHULI CENTRAL HOSPITAL	03/02/2015;30/11/2015	03/09/2015	2015	KWAZULU-NATAL_UMKHANYAKUDE	POSITIVE	NEGATIVE
32948345	F	.	1002322210	GAUTENG	DR GEORGE MUKHARI LABORATORY	15/02/2018;15/02/2018;02/04/2019;02/04/2019	16/02/2018	2018	GAUTENG_CITY OF TSHWANE METRO	NEGATIVE	NEGATIVE	POSITIVE	POSITIVE
53982213	F	01/01/1996	930101/2015	GAUTENG	TAMBO MEMORIAL LABORATORY	09/01/2015;09/10/2015	09/04/2015	2015	GAUTENG_EKURHULENI METRO	POSITIVE	NEGATIVE
63571308	F	01/01/1996	UNKNOWN	FREE STATE	PELONOMI LABORATORY	05/04/2015;10/07/2019	05/08/2015	2015	FREE STATE_LEJWELEPUTSWA	POSITIVE	NEGATIVE
114794775	F	01/01/1996	UNKNOWN	EASTERN CAPE	NELSON MANDELA ACADEMIC LABORATORY	26/01/2016;18/05/2016;13/12/2017;12/12/2018;02/12/2019	29/01/2016	2016	EASTERN CAPE_O R TAMBO	NEGATIVE	NEGATIVE	NEGATIVE	POSITIVE	NEGATIVE
124815064	F	01/01/1997	GP39583580	GAUTENG	DR GEORGE MUKHARI LABORATORY	08/01/2017;04/09/2017	11/01/2017	2017	GAUTENG_CITY OF TSHWANE METRO	POSITIVE	NEGATIVE
146866710	U	01/01/2010	010110NK	GAUTENG	HELEN JOSEPH LABORATORY	24/07/2018;27/07/2018	25/07/2018	2018	GAUTENG_CITY OF JOHANNESBURG METRO	POSITIVE	NEGATIVE
142907044	M	01/01/2016	010116	GAUTENG	TAMBO MEMORIAL LABORATORY	10/04/2018;17/05/2018	10/04/2018	2018	GAUTENG_EKURHULENI METRO	POSITIVE	NEGATIVE
221335	F	.	BCKG00109197	KWAZULU-NATAL	INKOSI ALBERT LUTHULI CENTRAL HOSPITAL	07/05/2019;07/05/2019;12/06/2019;12/06/2019;04/09/2019;02/10/2019;02/10/2019	13/05/2019	2019	KWAZULU-NATAL_ETHEKWINI METRO	NEGATIVE	NEGATIVE	POSITIVE	POSITIVE	NEGATIVE	NEGATIVE	NEGATIVE
125355012	M	.	16/24988	MPUMALANGA	ROB FERREIRA LABORATORY	27/07/2019;05/12/2019	29/07/2019	2019	MPUMALANGA_EHLANZENI	POSITIVE	NEGATIVE
112230072	F	01/02/1958	5367/17	GAUTENG	BRAAMFONTEIN CENTRAL LABORATORY	22/02/2017;24/02/2017	27/02/2017	2017	GAUTENG_SEDIBENG	NEGATIVE	POSITIVE
65496422	M	01/02/1967	LPSTD6581	LIMPOPO	TSHWANE ACADEMIC LABORATORY	17/12/2015;28/09/2016;16/07/2018	23/12/2015	2015	LIMPOPO_GREATER SEKHUKHUNE	NEGATIVE	NEGATIVE	POSITIVE
34066842	M	01/02/1970	EALBCLIPH001	GAUTENG	BRAAMFONTEIN CENTRAL LABORATORY	28/01/2015;04/07/2016	02/02/2015	2015	GAUTENG_EKURHULENI METRO	POSITIVE	NEGATIVE
26087601	M	01/02/1976	1414	KWAZULU-NATAL	INKOSI ALBERT LUTHULI CENTRAL HOSPITAL	03/09/2015;03/09/2015;31/05/2016;21/09/2017;21/09/2017;16/07/2018;16/07/2018	03/11/2015	2015	KWAZULU-NATAL_ETHEKWINI METRO	POSITIVE	POSITIVE	NEGATIVE	POSITIVE	POSITIVE	POSITIVE	POSITIVE
141647664	M	.	GN39852812	GAUTENG	DR GEORGE MUKHARI LABORATORY	16/02/2018;12/04/2018	20/02/2018	2018	GAUTENG_CITY OF TSHWANE METRO	POSITIVE	NEGATIVE
13049249	F	01/02/1977	23276/16	GAUTENG	DR GEORGE MUKHARI LABORATORY	29/11/2016;05/01/2017;15/02/2018	30/11/2016	2016	GAUTENG_CITY OF TSHWANE METRO	NEGATIVE	POSITIVE	NEGATIVE
268694	F	01/02/1977	UNKNOWN	EASTERN CAPE	PORT ELIZABETH LABORATORY	17/05/2016;04/09/2017;09/07/2019	19/05/2016	2016	EASTERN CAPE_NELSON MANDELA BAY METRO	NEGATIVE	NEGATIVE	POSITIVE
2155386	M	01/02/1977	020177MA	GAUTENG	HELEN JOSEPH LABORATORY	11/03/2015;11/03/2015;14/06/2019	11/04/2015	2015	GAUTENG_CITY OF JOHANNESBURG METRO	POSITIVE	POSITIVE	NEGATIVE
111425049	F	01/02/1978	GT01167141	GAUTENG	CHARLOTTE MAXEKE JOHANNESBURG ACADEMIC HOSPITAL	29/09/2015;16/11/2015;18/09/2018	30/09/2015	2015	GAUTENG_CITY OF JOHANNESBURG METRO	POSITIVE	NEGATIVE	NEGATIVE
92724329	M	01/02/1978	GP46022262	GAUTENG	TSHWANE ACADEMIC LABORATORY	17/02/2016;28/08/2017	20/02/2016	2016	GAUTENG_CITY OF TSHWANE METRO	POSITIVE	NEGATIVE
63582214	F	01/02/1980	022958111	GAUTENG	TSHWANE ACADEMIC LABORATORY	10/02/2016;27/04/2017	11/02/2016	2016	GAUTENG_CITY OF TSHWANE METRO	POSITIVE	NEGATIVE
141279485	F	.	GT09864566	GAUTENG	CHRIS HANI BARAGWANATH LABORATORY	14/02/2018;29/08/2018	14/02/2018	2018	GAUTENG_CITY OF JOHANNESBURG METRO	POSITIVE	NEGATIVE
137337453	F	.	810201	NORTH WEST	TSHEPONG LABORATORY	16/10/2017;08/03/2018	18/10/2017	2017	NORTH WEST_DR KENNETH KAUNDA	POSITIVE	NEGATIVE
153040308	M	01/02/1981	1328239RA	GAUTENG	BRAAMFONTEIN CENTRAL LABORATORY	21/02/2019;22/02/2019	25/03/2019	2019	GAUTENG_WEST RAND	POSITIVE	NEGATIVE
141627057	M	01/02/1981	GT10695596	GAUTENG	CHRIS HANI BARAGWANATH LABORATORY	23/02/2018;20/08/2018	24/02/2018	2018	GAUTENG_CITY OF JOHANNESBURG METRO	POSITIVE	NEGATIVE
116481218	M	01/02/1982	20567/16	KWAZULU-NATAL	INKOSI ALBERT LUTHULI CENTRAL HOSPITAL	02/02/2016;03/02/2016	04/02/2016	2016	KWAZULU-NATAL_ETHEKWINI METRO	NEGATIVE	POSITIVE
30964477	F	01/02/1983	830102	KWAZULU-NATAL	INKOSI ALBERT LUTHULI CENTRAL HOSPITAL	14/05/2015;21/10/2015	21/05/2015	2015	KWAZULU-NATAL_ETHEKWINI METRO	NEGATIVE	POSITIVE
1793818	F	01/02/1983	010283SA	GAUTENG	HELEN JOSEPH LABORATORY	23/10/2018;16/07/2019	23/10/2018	2018	GAUTENG_CITY OF JOHANNESBURG METRO	NEGATIVE	POSITIVE
65488698	M	01/02/1984	3160255	GAUTENG	BRAAMFONTEIN CENTRAL LABORATORY	13/04/2016;18/04/2016	15/04/2016	2016	GAUTENG_EKURHULENI METRO	POSITIVE	NEGATIVE
143369639	F	.	010284ND	GAUTENG	HELEN JOSEPH LABORATORY	12/06/2018;27/03/2019	12/06/2018	2018	GAUTENG_CITY OF JOHANNESBURG METRO	POSITIVE	NEGATIVE
44439810	M	01/02/1984	41313/17	GAUTENG	BRAAMFONTEIN CENTRAL LABORATORY	12/02/2018;27/11/2019	01/03/2018	2018	GAUTENG_SEDIBENG	POSITIVE	NEGATIVE
152248924	F	01/02/1985	UNKNOWN	KWAZULU-NATAL	INKOSI ALBERT LUTHULI CENTRAL HOSPITAL	12/02/2019;18/02/2019	12/02/2019	2019	KWAZULU-NATAL_ETHEKWINI METRO	POSITIVE	NEGATIVE
151309119	M	01/02/1985	131380412	WESTERN CAPE	TYGERBERG LABORATORY	06/01/2019;02/08/2019	07/01/2019	2019	WESTERN CAPE_CAPE WINELANDS	POSITIVE	NEGATIVE
116883270	M	01/02/1985	881889	KWAZULU-NATAL	INKOSI ALBERT LUTHULI CENTRAL HOSPITAL	22/02/2016;05/04/2016	25/02/2016	2016	KWAZULU-NATAL_ETHEKWINI METRO	NEGATIVE	POSITIVE
705157	F	01/02/1986	860102	GAUTENG	TAMBO MEMORIAL LABORATORY	25/02/2016;10/04/2016	26/02/2016	2016	GAUTENG_EKURHULENI METRO	NEGATIVE	POSITIVE
474901	F	01/02/1986	01044817DA	LIMPOPO	TSHWANE ACADEMIC LABORATORY	13/04/2015;22/04/2016;26/07/2016;21/06/2017;21/06/2017	16/04/2015	2015	LIMPOPO_WATERBERG	NEGATIVE	NEGATIVE	NEGATIVE	POSITIVE	POSITIVE
90870888	M	01/02/1987	87.07.12	GAUTENG	TAMBO MEMORIAL LABORATORY	22/02/2016;14/03/2016	22/02/2016	2016	GAUTENG_EKURHULENI METRO	NEGATIVE	POSITIVE
152160842	F	01/02/1988	UNKNOWN	EASTERN CAPE	EAST LONDON LABORATORY	22/11/2019;26/11/2019	03/12/2019	2019	EASTERN CAPE_ALFRED NZO	POSITIVE	NEGATIVE
17972348	M	01/02/1988	097174	GAUTENG	BRAAMFONTEIN CENTRAL LABORATORY	05/09/2016;28/08/2017	10/09/2016	2016	GAUTENG_CITY OF JOHANNESBURG METRO	POSITIVE	NEGATIVE
138962980	F	.	17/17639	MPUMALANGA	ROB FERREIRA LABORATORY	21/11/2017;04/12/2017	25/11/2017	2017	MPUMALANGA_EHLANZENI	NEGATIVE	POSITIVE
14559545	F	01/02/1990	64448/17	KWAZULU-NATAL	INKOSI ALBERT LUTHULI CENTRAL HOSPITAL	13/10/2017;08/02/2019;08/02/2019	17/10/2017	2017	KWAZULU-NATAL_ETHEKWINI METRO	NEGATIVE	POSITIVE	POSITIVE
31063477	F	01/02/1991	910201	GAUTENG	TAMBO MEMORIAL LABORATORY	19/04/2017;19/07/2017	21/04/2017	2017	GAUTENG_EKURHULENI METRO	POSITIVE	NEGATIVE
18900365	F	01/02/1992	920201	GAUTENG	BRAAMFONTEIN CENTRAL LABORATORY	29/04/2016;10/07/2017	04/05/2016	2016	GAUTENG_EKURHULENI METRO	POSITIVE	NEGATIVE
30831237	F	01/02/1992	920201	KWAZULU-NATAL	INKOSI ALBERT LUTHULI CENTRAL HOSPITAL	18/01/2016;10/05/2017	19/01/2016	2016	KWAZULU-NATAL_UMGUNGUNDLOVU	POSITIVE	NEGATIVE
25405333	F	01/02/1992	UNKNOWN	MPUMALANGA	ROB FERREIRA LABORATORY	16/11/2016;16/11/2016;15/12/2016;15/12/2016	19/11/2016	2016	MPUMALANGA_EHLANZENI	NEGATIVE	NEGATIVE	POSITIVE	POSITIVE
33390653	M	01/02/1993	137392718	WESTERN CAPE	TYGERBERG LABORATORY	01/08/2016;19/02/2019;19/02/2019	02/08/2016	2016	WESTERN CAPE_CAPE WINELANDS	NEGATIVE	POSITIVE	POSITIVE
129992296	F	01/02/1993	GT39851472	GAUTENG	DR GEORGE MUKHARI LABORATORY	11/02/2017;14/02/2017;01/07/2017	13/02/2017	2017	GAUTENG_CITY OF TSHWANE METRO	POSITIVE	POSITIVE	NEGATIVE
122969916	F	01/02/1996	960201	GAUTENG	LERATONG LABORATORY	27/07/2016;15/05/2018;29/08/2018	29/07/2016	2016	GAUTENG_CITY OF JOHANNESBURG METRO	POSITIVE	NEGATIVE	NEGATIVE
130067667	F	01/03/1952	GT10619827	GAUTENG	CHRIS HANI BARAGWANATH LABORATORY	24/03/2017;05/07/2017	25/03/2017	2017	GAUTENG_CITY OF JOHANNESBURG METRO	POSITIVE	NEGATIVE
113583175	F	01/03/1962	620103	KWAZULU-NATAL	INKOSI ALBERT LUTHULI CENTRAL HOSPITAL	11/02/2015;15/02/2016	11/05/2015	2015	KWAZULU-NATAL_UMGUNGUNDLOVU	POSITIVE	NEGATIVE
3778621	M	01/03/1968	GP09191416	GAUTENG	CHRIS HANI BARAGWANATH LABORATORY	20/03/2018;09/03/2019	23/03/2018	2018	GAUTENG_CITY OF JOHANNESBURG METRO	POSITIVE	NEGATIVE
114604142	M	01/03/1969	131471211	WESTERN CAPE	TYGERBERG LABORATORY	14/09/2016;02/03/2017	15/09/2016	2016	WESTERN CAPE_CAPE WINELANDS	POSITIVE	NEGATIVE
57173707	F	01/03/1969	590C049167	GAUTENG	TSHWANE ACADEMIC LABORATORY	16/01/2015;07/12/2016	19/01/2015	2015	GAUTENG_CITY OF TSHWANE METRO	NEGATIVE	POSITIVE
844954	M	.	125572982	WESTERN CAPE	GEORGE LABORATORY	27/02/2017;03/03/2017;03/03/2017	28/02/2017	2017	WESTERN CAPE_GARDEN ROUTE	NEGATIVE	NEGATIVE	POSITIVE
31541760	M	.	1865/17	MPUMALANGA	ERMELO LABORATORY	06/11/2017;06/11/2017;26/09/2018	09/11/2017	2017	MPUMALANGA_NKANGALA	POSITIVE	POSITIVE	NEGATIVE
27368532	F	01/03/1972	720301	KWAZULU-NATAL	INKOSI ALBERT LUTHULI CENTRAL HOSPITAL	14/06/2016;28/10/2019;28/10/2019	17/06/2016	2016	KWAZULU-NATAL_ETHEKWINI METRO	NEGATIVE	POSITIVE	POSITIVE
18325277	M	01/03/1973	095729	GAUTENG	BRAAMFONTEIN CENTRAL LABORATORY	16/09/2016;14/12/2017	20/09/2016	2016	GAUTENG_CITY OF JOHANNESBURG METRO	POSITIVE	NEGATIVE
130923623	F	.	GT10618543	GAUTENG	CHRIS HANI BARAGWANATH LABORATORY	10/03/2017;22/09/2017	12/03/2017	2017	GAUTENG_CITY OF JOHANNESBURG METRO	POSITIVE	NEGATIVE
618333	F	01/03/1974	UNKNOWN	EASTERN CAPE	NELSON MANDELA ACADEMIC LABORATORY	14/03/2017;12/03/2018;13/03/2019	22/03/2017	2017	EASTERN CAPE_O R TAMBO	POSITIVE	NEGATIVE	NEGATIVE
104185442	M	01/03/1974	GN40124784	GAUTENG	DR GEORGE MUKHARI LABORATORY	19/03/2016;12/04/2016	30/03/2016	2016	GAUTENG_CITY OF TSHWANE METRO	POSITIVE	NEGATIVE
13873811	F	.	17/51294	MPUMALANGA	ROB FERREIRA LABORATORY	18/12/2017;18/12/2017;20/12/2017	23/12/2017	2017	MPUMALANGA_EHLANZENI	POSITIVE	POSITIVE	NEGATIVE
43053379	M	01/03/1976	760301	GAUTENG	TAMBO MEMORIAL LABORATORY	14/01/2016;04/05/2017	15/01/2016	2016	GAUTENG_EKURHULENI METRO	NEGATIVE	POSITIVE
105830828	M	01/03/1977	010377MK	GAUTENG	HELEN JOSEPH LABORATORY	25/03/2015;30/03/2015	26/03/2015	2015	GAUTENG_CITY OF JOHANNESBURG METRO	POSITIVE	NEGATIVE
18715352	M	01/03/1979	790103	GAUTENG	BRAAMFONTEIN CENTRAL LABORATORY	22/07/2015;22/07/2015;26/04/2017;19/06/2017;15/08/2018	27/07/2015	2015	GAUTENG_EKURHULENI METRO	POSITIVE	POSITIVE	NEGATIVE	NEGATIVE	NEGATIVE
57716288	M	01/03/1979	031079NK	GAUTENG	BRAAMFONTEIN CENTRAL LABORATORY	26/08/2015;08/11/2016;01/02/2017	09/01/2015	2015	GAUTENG_WEST RAND	POSITIVE	NEGATIVE	NEGATIVE
9644229	M	.	810301	FREE STATE	KROONSTAD LABORATORY	09/05/2019;09/05/2019;25/07/2019	09/05/2019	2019	FREE STATE_FEZILE DABI	POSITIVE	POSITIVE	NEGATIVE
161394671	M	01/03/1981	00230514	KWAZULU-NATAL	INKOSI ALBERT LUTHULI CENTRAL HOSPITAL	04/12/2019;06/12/2019	06/12/2019	2019	KWAZULU-NATAL_ETHEKWINI METRO	NEGATIVE	POSITIVE
19886267	M	.	810301	FREE STATE	WELKOM LABORATORY	30/10/2018;07/03/2019	05/11/2018	2018	FREE STATE_LEJWELEPUTSWA	NEGATIVE	POSITIVE
64168398	F	01/03/1982	NKW17/3511	MPUMALANGA	ROB FERREIRA LABORATORY	20/03/2017;27/03/2017	24/03/2017	2017	MPUMALANGA_EHLANZENI	NEGATIVE	POSITIVE
9935502	F	01/03/1982	UNKNOWN	NORTH WEST	MAFIKENG LABORATORY	22/06/2015;25/01/2017;02/02/2017	22/06/2015	2015	NORTH WEST_NGAKA MODIRI MOLEMA	NEGATIVE	POSITIVE	NEGATIVE
117764112	F	01/03/1983	LP0000249716	LIMPOPO	POLOKWANE LABORATORY	10/03/2016;02/09/2016	10/03/2016	2016	LIMPOPO_CAPRICORN	NEGATIVE	POSITIVE
119370392	F	01/03/1983	GT39828282	GAUTENG	DR GEORGE MUKHARI LABORATORY	30/03/2016;31/03/2016	05/04/2016	2016	GAUTENG_CITY OF TSHWANE METRO	POSITIVE	NEGATIVE
117531960	F	01/03/1984	50072	GAUTENG	ROB FERREIRA LABORATORY	18/03/2016;04/05/2017	31/03/2016	2016	GAUTENG_CITY OF TSHWANE METRO	POSITIVE	NEGATIVE
22095937	M	01/03/1984	32535411	NORTHERN CAPE	KIMBERLEY LABORATORY	02/09/2016;10/11/2017;10/11/2017	08/09/2016	2016	NORTHERN CAPE_FRANCES BAARD	NEGATIVE	POSITIVE	POSITIVE
23219622	M	01/03/1984	124101791	WESTERN CAPE	TYGERBERG LABORATORY	27/09/2019;24/10/2019	30/09/2019	2019	WESTERN CAPE_CITY OF CAPE TOWN METRO	POSITIVE	NEGATIVE
846540	F	01/03/1985	NEW PATIENT	KWAZULU-NATAL	INKOSI ALBERT LUTHULI CENTRAL HOSPITAL	12/08/2015;12/08/2015;29/11/2017	12/10/2015	2015	KWAZULU-NATAL_ETHEKWINI METRO	POSITIVE	POSITIVE	NEGATIVE
91410079	M	01/03/1986	11714	KWAZULU-NATAL	INKOSI ALBERT LUTHULI CENTRAL HOSPITAL	04/02/2015;09/09/2016	04/11/2015	2015	KWAZULU-NATAL_UGU	NEGATIVE	POSITIVE
153660645	M	01/03/1986	2957308	GAUTENG	BRAAMFONTEIN CENTRAL LABORATORY	15/03/2019;22/03/2019	04/04/2019	2019	GAUTENG_EKURHULENI METRO	POSITIVE	NEGATIVE
4335928	M	01/03/1986	GT39742695	GAUTENG	DR GEORGE MUKHARI LABORATORY	24/03/2017;10/04/2017;14/04/2017	27/03/2017	2017	GAUTENG_CITY OF TSHWANE METRO	NEGATIVE	NEGATIVE	POSITIVE
16953472	F	01/03/1987	870301	KWAZULU-NATAL	INKOSI ALBERT LUTHULI CENTRAL HOSPITAL	09/02/2017;23/07/2019	14/02/2017	2017	KWAZULU-NATAL_UMGUNGUNDLOVU	POSITIVE	NEGATIVE
27523834	M	01/03/1987	1816500	GAUTENG	TAMBO MEMORIAL LABORATORY	27/03/2016;10/03/2019	30/03/2016	2016	GAUTENG_EKURHULENI METRO	POSITIVE	NEGATIVE
5812044	M	01/03/1989	107732273	WESTERN CAPE	TYGERBERG LABORATORY	21/09/2017;25/01/2019;26/03/2019	22/09/2017	2017	WESTERN CAPE_CITY OF CAPE TOWN METRO	POSITIVE	POSITIVE	NEGATIVE
147106520	F	01/03/1989	890301	GAUTENG	TAMBO MEMORIAL LABORATORY	01/08/2018;28/03/2019	04/08/2018	2018	GAUTENG_EKURHULENI METRO	NEGATIVE	POSITIVE
14608109	F	01/03/1989	9157	MPUMALANGA	ROB FERREIRA LABORATORY	10/01/2018;04/04/2019;13/05/2019	12/01/2018	2018	MPUMALANGA_EHLANZENI	NEGATIVE	NEGATIVE	POSITIVE
48697839	F	01/03/1991	UNKNOWN	KWAZULU-NATAL	INKOSI ALBERT LUTHULI CENTRAL HOSPITAL	11/03/2016;29/08/2016	14/03/2016	2016	KWAZULU-NATAL_ILEMBE	POSITIVE	NEGATIVE
112464269	F	01/03/1991	ACPC2554HOF	MPUMALANGA	ERMELO LABORATORY	23/08/2017;15/04/2019	27/08/2017	2017	MPUMALANGA_GERT SIBANDE	NEGATIVE	POSITIVE
155309571	M	.	KG00371157	KWAZULU-NATAL	INKOSI ALBERT LUTHULI CENTRAL HOSPITAL	28/05/2019;12/06/2019	30/05/2019	2019	KWAZULU-NATAL_ETHEKWINI METRO	NEGATIVE	POSITIVE
117170561	F	01/03/1993	UNKNOWN	EASTERN CAPE	EAST LONDON LABORATORY	30/01/2017;15/07/2019	01/02/2017	2017	EASTERN CAPE_BUFFALO CITY METRO	POSITIVE	NEGATIVE
139640139	M	01/03/1993	930301	KWAZULU-NATAL	INKOSI ALBERT LUTHULI CENTRAL HOSPITAL	18/10/2018;15/10/2019	22/10/2018	2018	KWAZULU-NATAL_ETHEKWINI METRO	POSITIVE	NEGATIVE
144982844	F	.	930301	KWAZULU-NATAL	INKOSI ALBERT LUTHULI CENTRAL HOSPITAL	21/05/2018;06/09/2019	22/05/2018	2018	KWAZULU-NATAL_UGU	NEGATIVE	POSITIVE
141987282	F	.	NT89381945	NORTH WEST	TSHEPONG LABORATORY	05/03/2018;27/07/2018	05/03/2018	2018	NORTH WEST_DR KENNETH KAUNDA	POSITIVE	NEGATIVE
117708936	F	01/03/1994	124383	GAUTENG	CHARLOTTE MAXEKE JOHANNESBURG ACADEMIC HOSPITAL	14/03/2016;11/04/2016	15/03/2016	2016	GAUTENG_CITY OF JOHANNESBURG METRO	POSITIVE	NEGATIVE
30153813	F	01/03/1995	950103	KWAZULU-NATAL	INKOSI ALBERT LUTHULI CENTRAL HOSPITAL	19/11/2015;24/11/2017	21/11/2015	2015	KWAZULU-NATAL_UMGUNGUNDLOVU	NEGATIVE	POSITIVE
31042331	F	01/03/1999	21804869	WESTERN CAPE	TYGERBERG LABORATORY	23/03/2015;18/02/2019	25/03/2015	2015	WESTERN CAPE_OVERBERG	NEGATIVE	POSITIVE
11126360	F	01/03/2003	129331245	WESTERN CAPE	TYGERBERG LABORATORY	08/05/2015;12/07/2015	08/11/2015	2015	WESTERN CAPE_OVERBERG	POSITIVE	NEGATIVE
132536381	F	01/04/1940	MK1200007897	LIMPOPO	POLOKWANE LABORATORY	25/04/2017;26/04/2017	26/04/2017	2017	LIMPOPO_WATERBERG	NEGATIVE	POSITIVE
18972259	F	01/04/1952	520401	GAUTENG	CHRIS HANI BARAGWANATH LABORATORY	05/06/2017;12/09/2019;12/09/2019	08/06/2017	2017	GAUTENG_CITY OF JOHANNESBURG METRO	POSITIVE	NEGATIVE	NEGATIVE
120168008	M	01/04/1955	LP1800150518	LIMPOPO	POLOKWANE LABORATORY	26/04/2016;28/04/2016	28/04/2016	2016	LIMPOPO_CAPRICORN	NEGATIVE	POSITIVE
132234292	M	01/04/1961	3259989	GAUTENG	BRAAMFONTEIN CENTRAL LABORATORY	19/04/2017;22/04/2017	25/04/2017	2017	GAUTENG_EKURHULENI METRO	POSITIVE	NEGATIVE
5841779	M	01/04/1963	1830	LIMPOPO	TSHWANE ACADEMIC LABORATORY	08/06/2017;31/08/2017	12/06/2017	2017	LIMPOPO_CAPRICORN	NEGATIVE	POSITIVE
112493585	M	01/04/1968	8521/15	EASTERN CAPE	EAST LONDON LABORATORY	10/01/2015;28/07/2017	10/02/2015	2015	EASTERN CAPE_CHRIS HANI	POSITIVE	NEGATIVE
132170279	M	01/04/1970	GP39600946	GAUTENG	DR GEORGE MUKHARI LABORATORY	04/04/2017;05/04/2017;14/06/2017	07/04/2017	2017	GAUTENG_CITY OF TSHWANE METRO	NEGATIVE	NEGATIVE	POSITIVE
116951724	M	.	710401	GAUTENG	TAMBO MEMORIAL LABORATORY	09/11/2018;04/09/2019;25/10/2019	13/11/2018	2018	GAUTENG_EKURHULENI METRO	POSITIVE	POSITIVE	NEGATIVE
132434925	M	01/04/1972	844406	GAUTENG	CHARLOTTE MAXEKE JOHANNESBURG ACADEMIC HOSPITAL	24/04/2017;06/11/2019	25/04/2017	2017	GAUTENG_EKURHULENI METRO	POSITIVE	NEGATIVE
3255635	M	01/04/1972	GT39696264	GAUTENG	DR GEORGE MUKHARI LABORATORY	22/04/2017;19/07/2018;11/08/2019	22/04/2017	2017	GAUTENG_CITY OF TSHWANE METRO	POSITIVE	NEGATIVE	NEGATIVE
55268335	F	01/04/1973	EM148700	MPUMALANGA	ROB FERREIRA LABORATORY	26/02/2018;31/07/2018	06/03/2018	2018	MPUMALANGA_EHLANZENI	POSITIVE	NEGATIVE
107760866	M	01/04/1973	730401	GAUTENG	BRAAMFONTEIN CENTRAL LABORATORY	22/02/2016;27/07/2016	26/02/2016	2016	GAUTENG_EKURHULENI METRO	NEGATIVE	POSITIVE
145565340	F	.	UNKNOWN	EASTERN CAPE	EAST LONDON LABORATORY	19/06/2018;19/06/2018;22/01/2019	21/06/2018	2018	EASTERN CAPE_BUFFALO CITY METRO	POSITIVE	POSITIVE	NEGATIVE
3705786	F	01/04/1976	GP39409458	GAUTENG	DR GEORGE MUKHARI LABORATORY	22/04/2017;22/04/2017;12/02/2019	25/04/2017	2017	GAUTENG_CITY OF TSHWANE METRO	NEGATIVE	POSITIVE	NEGATIVE
21120547	F	01/04/1977	MK1200167494	LIMPOPO	POLOKWANE LABORATORY	07/09/2016;16/02/2017	17/09/2016	2016	LIMPOPO_WATERBERG	NEGATIVE	POSITIVE
2054091	F	01/04/1977	05/052	GAUTENG	CHRIS HANI BARAGWANATH LABORATORY	03/06/2015;03/06/2015;06/02/2017;18/04/2017;20/03/2019	03/09/2015	2015	GAUTENG_CITY OF JOHANNESBURG METRO	POSITIVE	POSITIVE	NEGATIVE	POSITIVE	POSITIVE
503800	F	01/04/1978	780401	GAUTENG	BRAAMFONTEIN CENTRAL LABORATORY	06/07/2016;01/09/2016;17/05/2017;12/06/2017	08/07/2016	2016	GAUTENG_SEDIBENG	POSITIVE	NEGATIVE	NEGATIVE	NEGATIVE
125053551	M	01/04/1980	LP2600063356	LIMPOPO	POLOKWANE LABORATORY	14/09/2016;19/01/2017	19/09/2016	2016	LIMPOPO_WATERBERG	POSITIVE	NEGATIVE
102844	F	01/04/1983	614/15	GAUTENG	TAMBO MEMORIAL LABORATORY	15/10/2015;17/09/2018;17/09/2018;26/11/2019;26/11/2019	16/10/2015	2015	GAUTENG_EKURHULENI METRO	NEGATIVE	POSITIVE	POSITIVE	NEGATIVE	NEGATIVE
18719329	F	01/04/1983	UNKNOWN	EASTERN CAPE	NELSON MANDELA ACADEMIC LABORATORY	01/11/2016;17/05/2017;09/11/2017;26/02/2019	03/11/2016	2016	EASTERN CAPE_O R TAMBO	NEGATIVE	POSITIVE	NEGATIVE	NEGATIVE
28554246	F	01/04/1983	830401	GAUTENG	CHRIS HANI BARAGWANATH LABORATORY	10/03/2016;08/02/2018;08/02/2018	11/03/2016	2016	GAUTENG_CITY OF JOHANNESBURG METRO	NEGATIVE	POSITIVE	POSITIVE
2061813	F	01/04/1985	22651780	WESTERN CAPE	TYGERBERG LABORATORY	03/11/2016;22/01/2018;22/01/2018;12/07/2018	04/11/2016	2016	WESTERN CAPE_CITY OF CAPE TOWN METRO	POSITIVE	NEGATIVE	NEGATIVE	NEGATIVE
57964248	M	01/04/1985	850401MA	GAUTENG	LERATONG LABORATORY	14/07/2016;04/08/2016;06/02/2017	15/07/2016	2016	GAUTENG_CITY OF JOHANNESBURG METRO	NEGATIVE	POSITIVE	NEGATIVE
39650705	M	01/04/1985	2055/16	KWAZULU-NATAL	INKOSI ALBERT LUTHULI CENTRAL HOSPITAL	08/08/2016;12/04/2018;01/07/2019	11/08/2016	2016	KWAZULU-NATAL_ETHEKWINI METRO	NEGATIVE	POSITIVE	NEGATIVE
119608451	M	01/04/1986	0400325150	LIMPOPO	POLOKWANE LABORATORY	18/04/2016;19/04/2016	23/04/2016	2016	LIMPOPO_CAPRICORN	NEGATIVE	POSITIVE
100723374	M	01/04/1986	576416	GAUTENG	TAMBO MEMORIAL LABORATORY	18/10/2016;26/09/2017;11/04/2019	19/10/2016	2016	GAUTENG_EKURHULENI METRO	NEGATIVE	POSITIVE	NEGATIVE	POSITIVE	NEGATIVE
146352902	M	01/04/1987	3122547	GAUTENG	TSHWANE ACADEMIC LABORATORY	04/07/2018;02/10/2018;16/10/2018	12/07/2018	2018	GAUTENG_CITY OF TSHWANE METRO	NEGATIVE	POSITIVE	POSITIVE
132060586	F	01/04/1987	GT10624029	GAUTENG	CHRIS HANI BARAGWANATH LABORATORY	05/04/2017;07/04/2017	08/04/2017	2017	GAUTENG_CITY OF JOHANNESBURG METRO	POSITIVE	NEGATIVE
154408459	F	.	870401	NORTH WEST	DR GEORGE MUKHARI LABORATORY	17/04/2019;17/04/2019	19/04/2019	2019	NORTH WEST_BOJANALA PLATINUM	POSITIVE	NEGATIVE
103831423	F	01/04/1990	GP39497089	GAUTENG	DR GEORGE MUKHARI LABORATORY	14/04/2016;25/04/2016	15/04/2016	2016	GAUTENG_CITY OF TSHWANE METRO	POSITIVE	NEGATIVE
119836712	M	01/04/1991	GT10538799	GAUTENG	CHRIS HANI BARAGWANATH LABORATORY	14/04/2016;19/04/2016	15/04/2016	2016	GAUTENG_CITY OF JOHANNESBURG METRO	POSITIVE	NEGATIVE
27876354	F	01/04/1991	11887	GAUTENG	CHRIS HANI BARAGWANATH LABORATORY	24/06/2016;07/06/2018	26/06/2016	2016	GAUTENG_CITY OF JOHANNESBURG METRO	NEGATIVE	POSITIVE
42668546	F	01/04/1991	910401	GAUTENG	TAMBO MEMORIAL LABORATORY	16/03/2016;03/07/2017	17/03/2016	2016	GAUTENG_EKURHULENI METRO	POSITIVE	NEGATIVE
120401541	F	01/04/1992	UNKNOWN	LIMPOPO	POLOKWANE LABORATORY	21/04/2016;04/01/2017	22/04/2016	2016	LIMPOPO_CAPRICORN	POSITIVE	NEGATIVE
119282863	F	01/04/1992	3120921	GAUTENG	BRAAMFONTEIN CENTRAL LABORATORY	01/04/2016;13/04/2016	02/04/2016	2016	GAUTENG_EKURHULENI METRO	NEGATIVE	POSITIVE
134983608	F	.	146723671	WESTERN CAPE	GEORGE LABORATORY	02/08/2017;20/09/2017	04/08/2017	2017	WESTERN CAPE_CENTRAL KAROO	NEGATIVE	POSITIVE
110305021	F	01/04/1994	7683/16	KWAZULU-NATAL	INKOSI ALBERT LUTHULI CENTRAL HOSPITAL	22/04/2016;27/04/2019	24/04/2016	2016	KWAZULU-NATAL_ETHEKWINI METRO	NEGATIVE	POSITIVE
120059059	F	01/04/1994	GT10503999	GAUTENG	CHRIS HANI BARAGWANATH LABORATORY	26/04/2016;31/08/2017	26/04/2016	2016	GAUTENG_CITY OF JOHANNESBURG METRO	NEGATIVE	POSITIVE
106631284	F	01/04/1994	539/11	KWAZULU-NATAL	INKOSI ALBERT LUTHULI CENTRAL HOSPITAL	04/10/2016;28/10/2016;06/03/2019	07/10/2016	2016	KWAZULU-NATAL_UGU	POSITIVE	POSITIVE	NEGATIVE
105502444	F	01/04/1996	19960401	GAUTENG	TAMBO MEMORIAL LABORATORY	26/08/2016;19/12/2016;27/02/2017	27/08/2016	2016	GAUTENG_EKURHULENI METRO	NEGATIVE	POSITIVE	NEGATIVE
134121534	F	01/04/1998	104414	KWAZULU-NATAL	INKOSI ALBERT LUTHULI CENTRAL HOSPITAL	22/06/2017;27/09/2018	27/06/2017	2017	KWAZULU-NATAL_ETHEKWINI METRO	NEGATIVE	POSITIVE
24684924	F	.	UNKNOWN	EASTERN CAPE	EAST LONDON LABORATORY	02/11/2017;09/09/2019;09/09/2019	07/11/2017	2017	EASTERN CAPE_BUFFALO CITY METRO	NEGATIVE	POSITIVE	POSITIVE
2221688	F	01/04/2003	20030401	KWAZULU-NATAL	INKOSI ALBERT LUTHULI CENTRAL HOSPITAL	18/03/2019;01/07/2019	20/03/2019	2019	KWAZULU-NATAL_ILEMBE	NEGATIVE	POSITIVE
122334302	M	01/04/2009	LP0600160244	LIMPOPO	POLOKWANE LABORATORY	28/06/2016;27/07/2016	29/06/2016	2016	LIMPOPO_MOPANI	POSITIVE	NEGATIVE
131963441	M	01/04/2017	GT64045300	GAUTENG	TSHWANE ACADEMIC LABORATORY	26/05/2017;30/05/2017;05/06/2017	29/05/2017	2017	GAUTENG_CITY OF TSHWANE METRO	POSITIVE	NEGATIVE	NEGATIVE
132682494	F	.	GP09281491	GAUTENG	CHRIS HANI BARAGWANATH LABORATORY	03/05/2017;17/05/2017	06/05/2017	2017	GAUTENG_CITY OF JOHANNESBURG METRO	POSITIVE	NEGATIVE
132654659	M	01/05/1943	GP39602713	GAUTENG	DR GEORGE MUKHARI LABORATORY	02/05/2017;02/05/2017	02/05/2017	2017	GAUTENG_CITY OF TSHWANE METRO	POSITIVE	NEGATIVE
21877706	M	.	730906	GAUTENG	BRAAMFONTEIN CENTRAL LABORATORY	24/05/2019;29/05/2019	29/05/2019	2019	GAUTENG_CITY OF JOHANNESBURG METRO	NEGATIVE	POSITIVE
132505599	M	01/05/1966	1869618	GAUTENG	TAMBO MEMORIAL LABORATORY	12/05/2017;15/05/2017	13/05/2017	2017	GAUTENG_EKURHULENI METRO	NEGATIVE	POSITIVE
132915422	F	01/05/1968	GT10014060	GAUTENG	CHRIS HANI BARAGWANATH LABORATORY	19/05/2017;26/05/2017	20/05/2017	2017	GAUTENG_CITY OF JOHANNESBURG METRO	POSITIVE	NEGATIVE
155520136	M	01/05/1972	2916583	GAUTENG	BRAAMFONTEIN CENTRAL LABORATORY	20/05/2019;20/05/2019	18/06/2019	2019	GAUTENG_EKURHULENI METRO	NEGATIVE	POSITIVE
22009048	M	01/05/1973	730105	KWAZULU-NATAL	INKOSI ALBERT LUTHULI CENTRAL HOSPITAL	28/08/2015;10/09/2018	13/09/2015	2015	KWAZULU-NATAL_UMGUNGUNDLOVU	POSITIVE	NEGATIVE
133490089	F	01/05/1974	GP39597874	GAUTENG	DR GEORGE MUKHARI LABORATORY	31/05/2017;31/05/2017;07/06/2017	01/06/2017	2017	GAUTENG_CITY OF TSHWANE METRO	NEGATIVE	POSITIVE	NEGATIVE
139092094	M	01/05/1976	BCKG00307289	KWAZULU-NATAL	INKOSI ALBERT LUTHULI CENTRAL HOSPITAL	04/12/2017;25/06/2018	07/12/2017	2017	KWAZULU-NATAL_ETHEKWINI METRO	NEGATIVE	POSITIVE
114242214	F	01/05/1978	GT10500462	GAUTENG	CHRIS HANI BARAGWANATH LABORATORY	17/05/2016;05/07/2018;11/12/2019	18/05/2016	2016	GAUTENG_CITY OF JOHANNESBURG METRO	POSITIVE	NEGATIVE	NEGATIVE
31105871	F	01/05/1979	UNKNOWN	FREE STATE	PELONOMI LABORATORY	18/10/2016;18/10/2016;25/10/2016	19/10/2016	2016	FREE STATE_LEJWELEPUTSWA	POSITIVE	POSITIVE	NEGATIVE
154937560	F	01/05/1979	1437833500	GAUTENG	DR GEORGE MUKHARI LABORATORY	13/05/2019;28/05/2019	15/05/2019	2019	GAUTENG_CITY OF TSHWANE METRO	POSITIVE	NEGATIVE
28497840	M	01/05/1980	30521322	WESTERN CAPE	TYGERBERG LABORATORY	07/08/2018;07/01/2019;10/06/2019	08/08/2018	2018	WESTERN CAPE_CITY OF CAPE TOWN METRO	POSITIVE	NEGATIVE	NEGATIVE
137202509	F	.	21665/19	EASTERN CAPE	NELSON MANDELA ACADEMIC LABORATORY	17/01/2019;21/01/2019	23/01/2019	2019	EASTERN CAPE_O R TAMBO	POSITIVE	NEGATIVE
104422112	M	01/05/1982	3012695	GAUTENG	BRAAMFONTEIN CENTRAL LABORATORY	18/05/2018;28/01/2019	22/05/2018	2018	GAUTENG_EKURHULENI METRO	POSITIVE	NEGATIVE
99653893	F	01/05/1983	GT39784584	GAUTENG	DR GEORGE MUKHARI LABORATORY	17/05/2016;19/05/2016	17/05/2016	2016	GAUTENG_CITY OF TSHWANE METRO	NEGATIVE	POSITIVE
108982342	F	01/05/1983	47780	GAUTENG	CHARLOTTE MAXEKE JOHANNESBURG ACADEMIC HOSPITAL	24/06/2015;21/01/2016	24/06/2015	2015	GAUTENG_CITY OF JOHANNESBURG METRO	POSITIVE	NEGATIVE
26766378	M	01/05/1984	3168476	GAUTENG	BRAAMFONTEIN CENTRAL LABORATORY	04/05/2016;11/05/2018	06/05/2016	2016	GAUTENG_EKURHULENI METRO	POSITIVE	NEGATIVE
9858309	M	01/05/1984	209187824	WESTERN CAPE	GEORGE LABORATORY	10/10/2016;16/08/2017;22/08/2017;19/09/2017;02/05/2018	10/10/2016	2016	WESTERN CAPE_GARDEN ROUTE	NEGATIVE	POSITIVE	POSITIVE	NEGATIVE	NEGATIVE
120589855	F	01/05/1985	GT00811994	GAUTENG	CHARLOTTE MAXEKE JOHANNESBURG ACADEMIC HOSPITAL	16/05/2016;08/06/2016	16/05/2016	2016	GAUTENG_CITY OF JOHANNESBURG METRO	POSITIVE	NEGATIVE
4029555	F	.	GT10346338	GAUTENG	CHRIS HANI BARAGWANATH LABORATORY	20/05/2017;26/05/2017;26/05/2017	20/05/2017	2017	GAUTENG_CITY OF JOHANNESBURG METRO	POSITIVE	NEGATIVE	NEGATIVE
28836453	F	01/05/1985	1976684	GAUTENG	TAMBO MEMORIAL LABORATORY	30/05/2019;21/10/2019	31/05/2019	2019	GAUTENG_EKURHULENI METRO	NEGATIVE	POSITIVE
114538580	F	01/05/1985	50185	GAUTENG	TAMBO MEMORIAL LABORATORY	12/04/2015;12/04/2017	12/05/2015	2015	GAUTENG_EKURHULENI METRO	NEGATIVE	POSITIVE
155565960	M	01/05/1985	UNKNOWN	KWAZULU-NATAL	INKOSI ALBERT LUTHULI CENTRAL HOSPITAL	30/05/2019;24/06/2019;05/08/2019;16/09/2019	30/05/2019	2019	KWAZULU-NATAL_ETHEKWINI METRO	NEGATIVE	POSITIVE	POSITIVE	NEGATIVE
144630628	F	01/05/1985	GT39767570	GAUTENG	DR GEORGE MUKHARI LABORATORY	22/05/2018;17/09/2018	23/05/2018	2018	GAUTENG_CITY OF TSHWANE METRO	POSITIVE	NEGATIVE
120580261	M	01/05/1986	GT01269878	GAUTENG	CHARLOTTE MAXEKE JOHANNESBURG ACADEMIC HOSPITAL	26/03/2016;02/08/2016;06/08/2016;26/08/2016;12/01/2017;19/06/2019	06/05/2016	2016	GAUTENG_CITY OF JOHANNESBURG METRO	NEGATIVE	POSITIVE	POSITIVE	POSITIVE	POSITIVE	POSITIVE
8490132	M	01/05/1986	216633783	GAUTENG	TSHWANE ACADEMIC LABORATORY	04/04/2016;22/11/2017;21/05/2019	05/04/2016	2016	GAUTENG_CITY OF TSHWANE METRO	NEGATIVE	POSITIVE	POSITIVE
105261019	M	01/05/1986	UNKNOWN	EASTERN CAPE	NELSON MANDELA ACADEMIC LABORATORY	08/03/2017;07/03/2018	10/03/2017	2017	EASTERN CAPE_O R TAMBO	POSITIVE	NEGATIVE
28227322	F	01/05/1986	32109/16	KWAZULU-NATAL	INKOSI ALBERT LUTHULI CENTRAL HOSPITAL	12/05/2016;12/06/2017	15/05/2016	2016	KWAZULU-NATAL_ETHEKWINI METRO	NEGATIVE	POSITIVE
142256894	M	01/05/1987	3185307	GAUTENG	TSHWANE ACADEMIC LABORATORY	11/01/2019;25/11/2019	12/01/2019	2019	GAUTENG_CITY OF TSHWANE METRO	POSITIVE	NEGATIVE
14621509	F	01/05/1988	BCKG00160662	KWAZULU-NATAL	INKOSI ALBERT LUTHULI CENTRAL HOSPITAL	15/06/2015;08/12/2015;31/10/2017	17/06/2015	2015	KWAZULU-NATAL_ETHEKWINI METRO	POSITIVE	POSITIVE	NEGATIVE
108728689	F	01/05/1988	UNKNOWN	FREE STATE	UNIVERSITAS ACADEMIC LABORATORY	19/09/2016;06/04/2017;29/04/2019;27/08/2019	20/09/2016	2016	FREE STATE_THABO MOFUTSANYANA	POSITIVE	NEGATIVE	NEGATIVE	NEGATIVE
14566139	F	01/05/1989	24803207	NORTHERN CAPE	KIMBERLEY LABORATORY	21/12/2015;01/05/2016	21/12/2015	2015	NORTHERN CAPE_FRANCES BAARD	POSITIVE	NEGATIVE
21260600	F	01/05/1989	3869	NORTH WEST	DR GEORGE MUKHARI LABORATORY	29/03/2016;01/12/2016	30/03/2016	2016	NORTH WEST_BOJANALA PLATINUM	POSITIVE	NEGATIVE
7323756	F	01/05/1989	890501	GAUTENG	CHRIS HANI BARAGWANATH LABORATORY	24/05/2016;24/05/2016;07/06/2016	25/05/2016	2016	GAUTENG_CITY OF JOHANNESBURG METRO	POSITIVE	POSITIVE	NEGATIVE
3588937	M	.	GT10351235	GAUTENG	CHRIS HANI BARAGWANATH LABORATORY	03/05/2017;05/09/2019;25/09/2019;25/09/2019	04/05/2017	2017	GAUTENG_CITY OF JOHANNESBURG METRO	NEGATIVE	NEGATIVE	POSITIVE	POSITIVE
120357166	F	01/05/1991	286052	GAUTENG	BRAAMFONTEIN CENTRAL LABORATORY	10/05/2016;27/05/2016;05/05/2017	13/05/2016	2016	GAUTENG_EKURHULENI METRO	POSITIVE	POSITIVE	NEGATIVE
109186401	M	01/05/1991	GT10469011	GAUTENG	CHRIS HANI BARAGWANATH LABORATORY	17/05/2016;03/11/2016	18/05/2016	2016	GAUTENG_CITY OF JOHANNESBURG METRO	POSITIVE	NEGATIVE
120257313	F	01/05/1992	GP07452198	GAUTENG	CHRIS HANI BARAGWANATH LABORATORY	11/05/2016;11/05/2016	11/05/2016	2016	GAUTENG_CITY OF JOHANNESBURG METRO	POSITIVE	NEGATIVE
64188961	F	01/05/1992	UNKNOWN	EASTERN CAPE	EAST LONDON LABORATORY	23/03/2016;25/05/2018;19/02/2019	24/03/2016	2016	EASTERN CAPE_BUFFALO CITY METRO	POSITIVE	POSITIVE	NEGATIVE
105928187	M	01/05/1992	BCKG00179253	KWAZULU-NATAL	INKOSI ALBERT LUTHULI CENTRAL HOSPITAL	04/01/2015;22/09/2015	04/10/2015	2015	KWAZULU-NATAL_ETHEKWINI METRO	NEGATIVE	POSITIVE
417947	F	01/05/1992	4599/15	EASTERN CAPE	NELSON MANDELA ACADEMIC LABORATORY	08/03/2015;21/07/2015;21/07/2015;23/07/2015;19/10/2017;28/03/2019	13/08/2015	2015	EASTERN CAPE_ALFRED NZO	POSITIVE	POSITIVE	POSITIVE	POSITIVE	NEGATIVE	NEGATIVE
107848595	F	01/05/1992	68981/16	KWAZULU-NATAL	INKOSI ALBERT LUTHULI CENTRAL HOSPITAL	27/05/2016;09/05/2017	31/05/2016	2016	KWAZULU-NATAL_ETHEKWINI METRO	POSITIVE	NEGATIVE
31672412	F	01/05/1993	01/05/1993	GAUTENG	BRAAMFONTEIN CENTRAL LABORATORY	09/09/2019;21/10/2019	10/09/2019	2019	GAUTENG_CITY OF JOHANNESBURG METRO	POSITIVE	NEGATIVE
4989411	F	.	GP09201812	GAUTENG	CHRIS HANI BARAGWANATH LABORATORY	25/05/2018;25/05/2018;14/09/2018	25/05/2018	2018	GAUTENG_CITY OF JOHANNESBURG METRO	POSITIVE	POSITIVE	NEGATIVE
29365530	F	01/05/1994	52404	GAUTENG	TSHWANE ACADEMIC LABORATORY	20/05/2015;05/12/2016;05/12/2016	28/05/2015	2015	GAUTENG_CITY OF TSHWANE METRO	NEGATIVE	POSITIVE	POSITIVE
1335449	F	01/05/1995	01051995	NORTH WEST	DR GEORGE MUKHARI LABORATORY	28/07/2016;10/08/2016	01/08/2016	2016	NORTH WEST_BOJANALA PLATINUM	NEGATIVE	POSITIVE
130749379	M	01/05/1996	1996/05/01	GAUTENG	TAMBO MEMORIAL LABORATORY	30/07/2019;27/09/2019	31/07/2019	2019	GAUTENG_EKURHULENI METRO	NEGATIVE	POSITIVE
117604148	M	01/05/2001	010501	KWAZULU-NATAL	INKOSI ALBERT LUTHULI CENTRAL HOSPITAL	06/10/2017;18/10/2017;15/11/2017;11/12/2017	10/10/2017	2017	KWAZULU-NATAL_ILEMBE	POSITIVE	NEGATIVE	NEGATIVE	NEGATIVE
120800114	M	01/05/2010	GT10544339	GAUTENG	CHRIS HANI BARAGWANATH LABORATORY	10/05/2016;27/06/2016	11/05/2016	2016	GAUTENG_CITY OF JOHANNESBURG METRO	POSITIVE	NEGATIVE
133476617	M	01/06/1933	1867208	GAUTENG	TAMBO MEMORIAL LABORATORY	07/06/2017;08/06/2017;09/06/2017	07/06/2017	2017	GAUTENG_EKURHULENI METRO	POSITIVE	NEGATIVE	NEGATIVE
111199244	F	01/06/1942	122-366-4531	GAUTENG	DR GEORGE MUKHARI LABORATORY	22/12/2016;12/01/2017	30/12/2016	2016	GAUTENG_CITY OF TSHWANE METRO	POSITIVE	NEGATIVE
121947705	F	01/06/1946	GP39357642	GAUTENG	DR GEORGE MUKHARI LABORATORY	27/06/2016;30/06/2016	02/07/2016	2016	GAUTENG_CITY OF TSHWANE METRO	NEGATIVE	POSITIVE
103376719	F	01/06/1946	16176307	WESTERN CAPE	GROOTE SCHUUR LABORATORY	20/07/2016;01/08/2016	21/07/2016	2016	WESTERN CAPE_CITY OF CAPE TOWN METRO	POSITIVE	NEGATIVE
145507225	M	01/06/1948	GT39885744	GAUTENG	DR GEORGE MUKHARI LABORATORY	10/06/2018;13/06/2018	13/06/2018	2018	GAUTENG_CITY OF TSHWANE METRO	NEGATIVE	POSITIVE
16130596	M	01/06/1953	MK1200049102	LIMPOPO	POLOKWANE LABORATORY	27/03/2017;20/06/2017	29/03/2017	2017	LIMPOPO_WATERBERG	POSITIVE	NEGATIVE
3477550	M	01/06/1957	77284347	WESTERN CAPE	GROOTE SCHUUR LABORATORY	13/12/2016;13/12/2016;06/03/2018;16/10/2018;09/11/2018;09/11/2018	14/12/2016	2016	WESTERN CAPE_CAPE WINELANDS	NEGATIVE	NEGATIVE	NEGATIVE	POSITIVE	NEGATIVE	NEGATIVE
4650438	M	01/06/1958	GN40215896	GAUTENG	DR GEORGE MUKHARI LABORATORY	21/06/2017;03/08/2017;03/08/2017	22/06/2017	2017	GAUTENG_CITY OF TSHWANE METRO	NEGATIVE	POSITIVE	POSITIVE
2387437	M	01/06/1960	600601/624 K	FREE STATE	UNIVERSITAS ACADEMIC LABORATORY	30/04/2018;04/03/2019;04/03/2019;01/04/2019	02/05/2018	2018	FREE STATE_MANGAUNG METRO	POSITIVE	NEGATIVE	NEGATIVE	NEGATIVE
1476704	M	01/06/1961	610106	GAUTENG	TAMBO MEMORIAL LABORATORY	31/03/2015;09/08/2015;02/03/2017	04/01/2015	2015	GAUTENG_EKURHULENI METRO	NEGATIVE	POSITIVE	NEGATIVE
21392875	F	.	620601	NORTH WEST	BRAAMFONTEIN CENTRAL LABORATORY	10/02/2018;10/02/2018;20/02/2018;04/03/2018;07/03/2018	23/02/2018	2018	NORTH WEST_NGAKA MODIRI MOLEMA	POSITIVE	POSITIVE	NEGATIVE	NEGATIVE	NEGATIVE
2063667	M	.	M17876/15	KWAZULU-NATAL	INKOSI ALBERT LUTHULI CENTRAL HOSPITAL	05/06/2017;05/06/2017;05/06/2017;27/06/2017;27/06/2017	10/06/2017	2017	KWAZULU-NATAL_ETHEKWINI METRO	NEGATIVE	NEGATIVE	NEGATIVE	POSITIVE	POSITIVE
133302454	M	.	GT10635047	GAUTENG	CHRIS HANI BARAGWANATH LABORATORY	15/06/2017;08/09/2017	16/06/2017	2017	GAUTENG_CITY OF JOHANNESBURG METRO	POSITIVE	NEGATIVE
108027710	F	01/06/1970	010670MA	GAUTENG	HELEN JOSEPH LABORATORY	07/05/2016;06/09/2016	08/05/2016	2016	GAUTENG_CITY OF JOHANNESBURG METRO	NEGATIVE	POSITIVE
2373655	U	01/06/1971	060671ND	GAUTENG	HELEN JOSEPH LABORATORY	12/06/2016;12/06/2016;07/06/2018;07/06/2018	12/06/2016	2016	GAUTENG_CITY OF JOHANNESBURG METRO	POSITIVE	POSITIVE	NEGATIVE	NEGATIVE
156428819	F	01/06/1972	640624	GAUTENG	BRAAMFONTEIN CENTRAL LABORATORY	20/06/2019;21/06/2019	23/07/2019	2019	GAUTENG_EKURHULENI METRO	POSITIVE	NEGATIVE
19870794	M	01/06/1972	023118549	GAUTENG	TSHWANE ACADEMIC LABORATORY	26/06/2017;04/06/2018	28/06/2017	2017	GAUTENG_CITY OF TSHWANE METRO	POSITIVE	NEGATIVE
2749707	M	.	GP08653698	GAUTENG	CHRIS HANI BARAGWANATH LABORATORY	02/06/2017;23/06/2017	03/06/2017	2017	GAUTENG_CITY OF JOHANNESBURG METRO	POSITIVE	NEGATIVE
29614185	M	01/06/1973	GP099195242	GAUTENG	CHRIS HANI BARAGWANATH LABORATORY	27/06/2016;27/06/2016;09/06/2018	28/06/2016	2016	GAUTENG_CITY OF JOHANNESBURG METRO	POSITIVE	POSITIVE	NEGATIVE
3823906	F	01/06/1973	00033343	KWAZULU-NATAL	INKOSI ALBERT LUTHULI CENTRAL HOSPITAL	21/06/2017;27/08/2018	23/06/2017	2017	KWAZULU-NATAL_ETHEKWINI METRO	POSITIVE	NEGATIVE
16613647	M	01/06/1973	730601	KWAZULU-NATAL	INKOSI ALBERT LUTHULI CENTRAL HOSPITAL	17/07/2019;17/10/2019	18/07/2019	2019	KWAZULU-NATAL_UMGUNGUNDLOVU	POSITIVE	NEGATIVE
332633	F	01/06/1973	GP08693604	GAUTENG	CHRIS HANI BARAGWANATH LABORATORY	21/06/2016;29/06/2016;29/06/2016	23/06/2016	2016	GAUTENG_CITY OF JOHANNESBURG METRO	POSITIVE	NEGATIVE	NEGATIVE
264175	F	.	908/13	KWAZULU-NATAL	INKOSI ALBERT LUTHULI CENTRAL HOSPITAL	21/11/2017;20/02/2019;20/02/2019	23/11/2017	2017	KWAZULU-NATAL_ETHEKWINI METRO	NEGATIVE	POSITIVE	POSITIVE
102876774	M	01/06/1973	UNKNOWN	EASTERN CAPE	NELSON MANDELA ACADEMIC LABORATORY	21/04/2015;10/04/2017;23/02/2018	05/04/2015	2015	EASTERN CAPE_AMATHOLE	NEGATIVE	POSITIVE	POSITIVE
29815463	M	01/06/1974	176613	EASTERN CAPE	PORT ELIZABETH LABORATORY	06/03/2015;10/07/2019;05/08/2019	06/04/2015	2015	EASTERN CAPE_AMATHOLE	NEGATIVE	POSITIVE	NEGATIVE
107366838	M	01/06/1975	BCKG00176470	KWAZULU-NATAL	INKOSI ALBERT LUTHULI CENTRAL HOSPITAL	15/05/2015;21/04/2016	19/05/2015	2015	KWAZULU-NATAL_ETHEKWINI METRO	POSITIVE	NEGATIVE
17822551	F	01/06/1976	010676MA	GAUTENG	HELEN JOSEPH LABORATORY	14/05/2018;09/07/2018;09/07/2018	15/05/2018	2018	GAUTENG_CITY OF JOHANNESBURG METRO	NEGATIVE	POSITIVE	POSITIVE
11933431	M	.	121535	GAUTENG	BRAAMFONTEIN CENTRAL LABORATORY	31/05/2017;22/11/2017;22/11/2017;17/01/2018;05/04/2018;05/04/2018	02/06/2017	2017	GAUTENG_CITY OF JOHANNESBURG METRO	NEGATIVE	POSITIVE	POSITIVE	POSITIVE	POSITIVE	POSITIVE
642447	F	01/06/1976	26304188	WESTERN CAPE	GROOTE SCHUUR LABORATORY	14/07/2015;10/10/2018;10/10/2018	15/07/2015	2015	WESTERN CAPE_CITY OF CAPE TOWN METRO	NEGATIVE	POSITIVE	POSITIVE
57203597	F	01/06/1977	UNKNOWN	EASTERN CAPE	NELSON MANDELA ACADEMIC LABORATORY	03/11/2016;20/09/2017	05/11/2016	2016	EASTERN CAPE_O R TAMBO	NEGATIVE	POSITIVE
24011999	F	01/06/1977	UNKNOWN	EASTERN CAPE	EAST LONDON LABORATORY	01/12/2016;14/02/2018;14/02/2018;18/12/2018;18/12/2018;21/02/2019;21/02/2019;15/04/2019;15/04/2019	02/12/2016	2016	EASTERN CAPE_BUFFALO CITY METRO	NEGATIVE	POSITIVE	POSITIVE	POSITIVE	POSITIVE	POSITIVE	POSITIVE	POSITIVE	POSITIVE
145137543	M	01/06/1977	23227/18	KWAZULU-NATAL	INKOSI ALBERT LUTHULI CENTRAL HOSPITAL	11/06/2018;20/06/2018	13/06/2018	2018	KWAZULU-NATAL_ETHEKWINI METRO	NEGATIVE	POSITIVE
14508012	M	01/06/1979	UNKNOWN	EASTERN CAPE	NELSON MANDELA ACADEMIC LABORATORY	29/03/2017;26/10/2017;04/10/2018	31/03/2017	2017	EASTERN CAPE_O R TAMBO	NEGATIVE	POSITIVE	NEGATIVE
21204058	F	.	R227/11	GAUTENG	TAMBO MEMORIAL LABORATORY	30/10/2017;30/10/2017;13/02/2018;13/02/2018	31/10/2017	2017	GAUTENG_EKURHULENI METRO	POSITIVE	POSITIVE	NEGATIVE	NEGATIVE
116905720	M	.	810601	GAUTENG	TAMBO MEMORIAL LABORATORY	10/01/2017;17/11/2017;24/07/2018	12/01/2017	2017	GAUTENG_EKURHULENI METRO	POSITIVE	NEGATIVE	NEGATIVE
60165054	F	01/06/1982	150449213	WESTERN CAPE	TYGERBERG LABORATORY	18/10/2017;29/04/2019	21/10/2017	2017	WESTERN CAPE_CITY OF CAPE TOWN METRO	NEGATIVE	POSITIVE
37953664	F	01/06/1982	UNKNOWN	EASTERN CAPE	NELSON MANDELA ACADEMIC LABORATORY	25/05/2017;03/05/2018;07/05/2019	30/05/2017	2017	EASTERN CAPE_O R TAMBO	NEGATIVE	POSITIVE	NEGATIVE
103852958	M	01/06/1982	060182MO	GAUTENG	HELEN JOSEPH LABORATORY	02/08/2015;07/03/2019	02/08/2015	2015	GAUTENG_CITY OF JOHANNESBURG METRO	NEGATIVE	POSITIVE
25999312	F	01/06/1982	UNKNOWN	LIMPOPO	LETABA LABORATORY	21/04/2016;21/04/2016;15/06/2016;15/06/2016	23/04/2016	2016	LIMPOPO_MOPANI	NEGATIVE	NEGATIVE	POSITIVE	POSITIVE
99669430	M	01/06/1983	GT10632857	GAUTENG	CHRIS HANI BARAGWANATH LABORATORY	31/05/2017;20/06/2017	02/06/2017	2017	GAUTENG_CITY OF JOHANNESBURG METRO	POSITIVE	NEGATIVE
114650180	M	01/06/1983	UNKNOWN	EASTERN CAPE	EAST LONDON LABORATORY	16/11/2015;10/01/2018;13/04/2018	18/11/2015	2015	EASTERN CAPE_BUFFALO CITY METRO	NEGATIVE	NEGATIVE	POSITIVE
54799939	F	01/06/1985	UNKNOWN	EASTERN CAPE	EAST LONDON LABORATORY	28/03/2017;04/04/2019	30/03/2017	2017	EASTERN CAPE_BUFFALO CITY METRO	NEGATIVE	POSITIVE
122172039	M	01/06/1985	72516	GAUTENG	TSHWANE ACADEMIC LABORATORY	10/09/2018;07/01/2019	13/09/2018	2018	GAUTENG_CITY OF TSHWANE METRO	POSITIVE	NEGATIVE
3134193	M	01/06/1986	010686MA	GAUTENG	HELEN JOSEPH LABORATORY	10/09/2016;10/09/2016;12/11/2019	10/09/2016	2016	GAUTENG_CITY OF JOHANNESBURG METRO	NEGATIVE	NEGATIVE	POSITIVE
18218822	M	01/06/1986	CAAD00431398	KWAZULU-NATAL	INKOSI ALBERT LUTHULI CENTRAL HOSPITAL	14/11/2016;16/02/2017	16/11/2016	2016	KWAZULU-NATAL_ETHEKWINI METRO	POSITIVE	NEGATIVE
125457079	F	01/06/1987	BBN870601	GAUTENG	TAMBO MEMORIAL LABORATORY	03/10/2016;11/10/2017	04/10/2016	2016	GAUTENG_EKURHULENI METRO	POSITIVE	NEGATIVE
100257433	M	01/06/1987	119584	GAUTENG	CHARLOTTE MAXEKE JOHANNESBURG ACADEMIC HOSPITAL	11/04/2017;11/03/2019	11/04/2017	2017	GAUTENG_CITY OF JOHANNESBURG METRO	NEGATIVE	POSITIVE	POSITIVE
5108623	F	01/06/1987	870601	GAUTENG	TAMBO MEMORIAL LABORATORY	02/08/2016;09/03/2017;09/03/2017;18/04/2017;16/02/2018	05/08/2016	2016	GAUTENG_EKURHULENI METRO	POSITIVE	POSITIVE	POSITIVE	NEGATIVE	NEGATIVE
21768799	F	01/06/1989	790601	GAUTENG	TAMBO MEMORIAL LABORATORY	06/11/2017;21/06/2018	07/11/2017	2017	GAUTENG_EKURHULENI METRO	POSITIVE	NEGATIVE
1805636	F	01/06/1990	900601	GAUTENG	TAMBO MEMORIAL LABORATORY	12/12/2017;28/11/2018	13/12/2017	2017	GAUTENG_EKURHULENI METRO	NEGATIVE	POSITIVE
91151603	M	01/06/1990	19300/16	KWAZULU-NATAL	INKOSI ALBERT LUTHULI CENTRAL HOSPITAL	01/06/2016;15/08/2017	03/06/2016	2016	KWAZULU-NATAL_ETHEKWINI METRO	POSITIVE	NEGATIVE
132915908	M	.	GP09370237	GAUTENG	CHRIS HANI BARAGWANATH LABORATORY	01/06/2017;08/06/2017	02/06/2017	2017	GAUTENG_CITY OF JOHANNESBURG METRO	POSITIVE	NEGATIVE
115474217	M	01/06/1993	000801/16	EASTERN CAPE	EAST LONDON LABORATORY	12/01/2016;22/03/2019	13/01/2016	2016	EASTERN CAPE_BUFFALO CITY METRO	POSITIVE	NEGATIVE
11132114	F	01/06/1994	UNKNOWN	LIMPOPO	TSHWANE ACADEMIC LABORATORY	12/01/2016;12/01/2016;10/10/2017	16/01/2016	2016	LIMPOPO_VHEMBE	NEGATIVE	NEGATIVE	POSITIVE
145558933	F	01/06/1995	GT39866352	GAUTENG	DR GEORGE MUKHARI LABORATORY	21/06/2018;11/07/2018	22/06/2018	2018	GAUTENG_CITY OF TSHWANE METRO	POSITIVE	NEGATIVE
133802403	M	.	17/12886	MPUMALANGA	ROB FERREIRA LABORATORY	09/06/2017;12/06/2017	09/06/2017	2017	MPUMALANGA_EHLANZENI	POSITIVE	NEGATIVE
133437755	F	.	LP0000278514	LIMPOPO	POLOKWANE LABORATORY	04/06/2017;04/06/2017	04/06/2017	2017	LIMPOPO_CAPRICORN	POSITIVE	NEGATIVE
155015023	F	01/06/1998	19980601	GAUTENG	TAMBO MEMORIAL LABORATORY	14/05/2019;22/05/2019;21/08/2019	15/05/2019	2019	GAUTENG_EKURHULENI METRO	POSITIVE	NEGATIVE	NEGATIVE
148595315	F	01/06/2015	18/21653	MPUMALANGA	ROB FERREIRA LABORATORY	24/09/2018;18/10/2018	28/09/2018	2018	MPUMALANGA_EHLANZENI	POSITIVE	NEGATIVE
20201618	F	.	194950	FREE STATE	WELKOM LABORATORY	05/07/2019;05/07/2019;09/07/2019;09/07/2019	06/07/2019	2019	FREE STATE_LEJWELEPUTSWA	POSITIVE	POSITIVE	NEGATIVE	NEGATIVE
107323361	F	01/07/1953	MK1200067690	LIMPOPO	POLOKWANE LABORATORY	05/06/2015;13/10/2016	05/09/2015	2015	LIMPOPO_WATERBERG	POSITIVE	NEGATIVE
134850112	M	.	GT10645897	GAUTENG	CHRIS HANI BARAGWANATH LABORATORY	18/07/2017;27/10/2017	20/07/2017	2017	GAUTENG_CITY OF JOHANNESBURG METRO	POSITIVE	NEGATIVE
20185405	M	01/07/1965	UNKNOWN	NORTH WEST	MAFIKENG LABORATORY	12/09/2015;14/07/2016;01/03/2018	12/09/2015	2015	NORTH WEST_NGAKA MODIRI MOLEMA	NEGATIVE	NEGATIVE	POSITIVE
109067352	F	01/07/1965	022475522	GAUTENG	TSHWANE ACADEMIC LABORATORY	08/07/2016;04/08/2017;27/10/2017	15/07/2016	2016	GAUTENG_CITY OF TSHWANE METRO	POSITIVE	NEGATIVE	POSITIVE
30273106	F	01/07/1968	UNKNOWN	NORTH WEST	TSHEPONG LABORATORY	14/09/2017;09/10/2017;11/07/2018;05/02/2019	16/09/2017	2017	NORTH WEST_NGAKA MODIRI MOLEMA	POSITIVE	NEGATIVE	NEGATIVE	NEGATIVE
133876415	M	.	GT10641331	GAUTENG	CHRIS HANI BARAGWANATH LABORATORY	04/07/2017;13/02/2019	04/07/2017	2017	GAUTENG_CITY OF JOHANNESBURG METRO	NEGATIVE	POSITIVE
134503012	M	.	GP09376553	GAUTENG	CHRIS HANI BARAGWANATH LABORATORY	12/07/2017;24/07/2017	12/07/2017	2017	GAUTENG_CITY OF JOHANNESBURG METRO	POSITIVE	NEGATIVE
11426442	M	01/07/1970	1808484	GAUTENG	TAMBO MEMORIAL LABORATORY	12/06/2018;09/12/2019;26/12/2019	12/06/2018	2018	GAUTENG_EKURHULENI METRO	POSITIVE	POSITIVE	NEGATIVE
29742478	M	01/07/1971	11/879	MPUMALANGA	ROB FERREIRA LABORATORY	15/11/2016;23/11/2016;23/11/2016;05/07/2019	16/11/2016	2016	MPUMALANGA_EHLANZENI	NEGATIVE	POSITIVE	POSITIVE	NEGATIVE
504183	F	.	730701	KWAZULU-NATAL	INKOSI ALBERT LUTHULI CENTRAL HOSPITAL	14/06/2017;14/06/2017;08/05/2019;08/05/2019	15/06/2017	2017	KWAZULU-NATAL_UMGUNGUNDLOVU	POSITIVE	POSITIVE	NEGATIVE	NEGATIVE
13080194	F	01/07/1974	UNKNOWN	EASTERN CAPE	NELSON MANDELA ACADEMIC LABORATORY	28/03/2017;11/04/2018	30/03/2017	2017	EASTERN CAPE_O R TAMBO	NEGATIVE	POSITIVE
19705100	F	01/07/1975	021900148	GAUTENG	DR GEORGE MUKHARI LABORATORY	19/12/2016;04/01/2017	26/12/2016	2016	GAUTENG_CITY OF TSHWANE METRO	POSITIVE	NEGATIVE
133917042	F	01/07/1977	IAN 1291	KWAZULU-NATAL	INKOSI ALBERT LUTHULI CENTRAL HOSPITAL	07/07/2017;18/07/2017	12/07/2017	2017	KWAZULU-NATAL_ETHEKWINI METRO	NEGATIVE	POSITIVE
11052015	M	01/07/1978	010778	NORTH WEST	BRAAMFONTEIN CENTRAL LABORATORY	13/10/2016;13/02/2018;13/02/2018	24/10/2016	2016	NORTH WEST_DR KENNETH KAUNDA	NEGATIVE	POSITIVE	POSITIVE
89708314	M	01/07/1979	928/17	KWAZULU-NATAL	INKOSI ALBERT LUTHULI CENTRAL HOSPITAL	27/03/2017;27/03/2017	30/03/2017	2017	KWAZULU-NATAL_UMGUNGUNDLOVU	NEGATIVE	POSITIVE
32523081	F	01/07/1981	211/15	MPUMALANGA	ERMELO LABORATORY	30/08/2016;05/09/2017	01/09/2016	2016	MPUMALANGA_NKANGALA	POSITIVE	NEGATIVE
147111841	M	01/07/1981	1930785	GAUTENG	TAMBO MEMORIAL LABORATORY	29/07/2018;30/07/2018	04/08/2018	2018	GAUTENG_EKURHULENI METRO	POSITIVE	NEGATIVE
134965041	M	01/07/1983	7900/17	KWAZULU-NATAL	INKOSI ALBERT LUTHULI CENTRAL HOSPITAL	20/07/2017;03/07/2018	10/08/2017	2017	KWAZULU-NATAL_UMKHANYAKUDE	NEGATIVE	POSITIVE
134178691	F	01/07/1983	GP39607625	GAUTENG	DR GEORGE MUKHARI LABORATORY	01/07/2019;04/09/2019	10/07/2019	2019	GAUTENG_CITY OF TSHWANE METRO	POSITIVE	NEGATIVE
36502315	F	.	010783	GAUTENG	TAMBO MEMORIAL LABORATORY	30/06/2017;30/06/2017;18/06/2018	01/07/2017	2017	GAUTENG_EKURHULENI METRO	POSITIVE	POSITIVE	NEGATIVE
10935439	F	.	UNKNOWN	NORTHERN CAPE	KIMBERLEY LABORATORY	05/06/2017;18/06/2019	06/06/2017	2017	NORTHERN CAPE_ZF MGCAWU	POSITIVE	NEGATIVE
2040544	F	.	UNKNOWN	EASTERN CAPE	PORT ELIZABETH LABORATORY	16/03/2017;16/09/2019	17/03/2017	2017	EASTERN CAPE_NELSON MANDELA BAY METRO	NEGATIVE	POSITIVE
113475038	F	01/07/1984	VT2700167585	LIMPOPO	POLOKWANE LABORATORY	11/03/2015;15/12/2015	11/04/2015	2015	LIMPOPO_WATERBERG	POSITIVE	NEGATIVE
16245364	F	.	UNKNOWN	EASTERN CAPE	PORT ELIZABETH LABORATORY	14/01/2019;20/08/2019	17/01/2019	2019	EASTERN CAPE_NELSON MANDELA BAY METRO	NEGATIVE	POSITIVE
111570654	M	01/07/1985	1/26/1988	KWAZULU-NATAL	INKOSI ALBERT LUTHULI CENTRAL HOSPITAL	09/08/2015;24/04/2018;06/09/2019	25/09/2015	2015	KWAZULU-NATAL_ILEMBE	POSITIVE	NEGATIVE	NEGATIVE
100863679	M	01/07/1986	48 PP	GAUTENG	DR GEORGE MUKHARI LABORATORY	04/07/2016;12/06/2017	05/07/2016	2016	GAUTENG_CITY OF TSHWANE METRO	POSITIVE	NEGATIVE	NEGATIVE
42663808	F	01/07/1986	UNKNOWN	EASTERN CAPE	EAST LONDON LABORATORY	05/07/2017;14/01/2019	06/07/2017	2017	EASTERN CAPE_BUFFALO CITY METRO	POSITIVE	NEGATIVE
1856013	F	.	23634033	EASTERN CAPE	EAST LONDON LABORATORY	16/02/2017;16/02/2017;01/06/2017	17/02/2017	2017	EASTERN CAPE_CHRIS HANI	POSITIVE	POSITIVE	NEGATIVE
192526	F	01/07/1988	48670897	WESTERN CAPE	GROOTE SCHUUR LABORATORY	18/11/2015;07/03/2016;10/06/2016;28/05/2018;04/10/2019;04/10/2019	18/11/2015	2015	WESTERN CAPE_CITY OF CAPE TOWN METRO	NEGATIVE	NEGATIVE	NEGATIVE	POSITIVE	POSITIVE	POSITIVE
128363803	M	01/07/1991	010791MO	GAUTENG	HELEN JOSEPH LABORATORY	17/01/2018;04/09/2018	18/01/2018	2018	GAUTENG_CITY OF JOHANNESBURG METRO	POSITIVE	NEGATIVE
8370054	M	01/07/1992	11059/16	KWAZULU-NATAL	INKOSI ALBERT LUTHULI CENTRAL HOSPITAL	30/07/2016;24/04/2019;07/05/2019;03/07/2019	02/08/2016	2016	KWAZULU-NATAL_ETHEKWINI METRO	NEGATIVE	POSITIVE	NEGATIVE	NEGATIVE
8014378	M	01/07/1992	920701	FREE STATE	KROONSTAD LABORATORY	16/09/2016;16/09/2016;08/02/2017	16/09/2016	2016	FREE STATE_FEZILE DABI	POSITIVE	POSITIVE	NEGATIVE
122553948	M	01/07/1994	GP07456409	GAUTENG	CHRIS HANI BARAGWANATH LABORATORY	05/07/2016;25/11/2019	06/07/2016	2016	GAUTENG_CITY OF JOHANNESBURG METRO	POSITIVE	NEGATIVE
134277329	F	.	GP07478796	GAUTENG	CHRIS HANI BARAGWANATH LABORATORY	06/07/2017;19/02/2018	07/07/2017	2017	GAUTENG_CITY OF JOHANNESBURG METRO	POSITIVE	NEGATIVE
104206080	F	01/07/1994	940107	GAUTENG	TAMBO MEMORIAL LABORATORY	24/02/2015;07/06/2018	28/02/2015	2015	GAUTENG_EKURHULENI METRO	NEGATIVE	POSITIVE
109197416	M	01/07/1995	29190667	WESTERN CAPE	GROOTE SCHUUR LABORATORY	15/06/2017;23/12/2018	16/06/2017	2017	WESTERN CAPE_CITY OF CAPE TOWN METRO	POSITIVE	NEGATIVE
125009265	F	01/07/1996	960701	GAUTENG	TAMBO MEMORIAL LABORATORY	16/01/2017;30/05/2017	17/01/2017	2017	GAUTENG_EKURHULENI METRO	POSITIVE	NEGATIVE
147921105	F	01/08/1958	GP39641069	GAUTENG	DR GEORGE MUKHARI LABORATORY	23/08/2018;29/08/2018	28/08/2018	2018	GAUTENG_CITY OF TSHWANE METRO	POSITIVE	NEGATIVE
125542393	F	01/08/1964	640801	NORTH WEST	BRAAMFONTEIN CENTRAL LABORATORY	03/10/2016;28/08/2017	14/10/2016	2016	NORTH WEST_NGAKA MODIRI MOLEMA	POSITIVE	NEGATIVE
93487705	F	01/08/1967	6700002659	GAUTENG	TSHWANE ACADEMIC LABORATORY	08/09/2016;02/03/2017	10/09/2016	2016	GAUTENG_CITY OF TSHWANE METRO	POSITIVE	NEGATIVE
132985520	M	.	KG00277285	KWAZULU-NATAL	INKOSI ALBERT LUTHULI CENTRAL HOSPITAL	22/02/2019;20/11/2019	25/02/2019	2019	KWAZULU-NATAL_ETHEKWINI METRO	POSITIVE	NEGATIVE
102555533	F	01/08/1970	LP000029511	LIMPOPO	TSHWANE ACADEMIC LABORATORY	16/08/2016;01/09/2016	19/08/2016	2016	LIMPOPO_CAPRICORN	NEGATIVE	POSITIVE
114940469	M	01/08/1973	730801	GAUTENG	CHRIS HANI BARAGWANATH LABORATORY	18/07/2018;12/09/2019	24/07/2018	2018	GAUTENG_CITY OF JOHANNESBURG METRO	POSITIVE	NEGATIVE
35605491	F	01/08/1974	UNKNOWN	NORTHERN CAPE	PELONOMI LABORATORY	07/08/2015;25/01/2019	07/08/2015	2015	NORTHERN CAPE_PIXLEY KA SEME	POSITIVE	NEGATIVE
88795953	F	01/08/1974	740108	KWAZULU-NATAL	INKOSI ALBERT LUTHULI CENTRAL HOSPITAL	07/02/2015;02/05/2017	07/12/2015	2015	KWAZULU-NATAL_ETHEKWINI METRO	POSITIVE	NEGATIVE
8544626	F	01/08/1974	UNKNOWN	LIMPOPO	POLOKWANE LABORATORY	01/06/2015;10/06/2015	24/01/2015	2015	LIMPOPO_CAPRICORN	POSITIVE	NEGATIVE
28348	F	01/08/1975	A31242	GAUTENG	TSHWANE ACADEMIC LABORATORY	11/01/2016;08/02/2016;28/02/2017	13/01/2016	2016	GAUTENG_CITY OF TSHWANE METRO	POSITIVE	NEGATIVE	NEGATIVE
94913825	F	01/08/1975	UNKNOWN	GAUTENG	TSHWANE ACADEMIC LABORATORY	27/05/2019;25/06/2019;23/08/2019	29/05/2019	2019	GAUTENG_UNKNOWN	NEGATIVE	NEGATIVE	POSITIVE
129860370	M	.	17080/16	MPUMALANGA	ERMELO LABORATORY	07/02/2017;13/03/2017	08/02/2017	2017	MPUMALANGA_NKANGALA	POSITIVE	NEGATIVE
124044703	M	01/08/1977	023082403	GAUTENG	TSHWANE ACADEMIC LABORATORY	24/08/2016;24/08/2016	31/08/2016	2016	GAUTENG_CITY OF TSHWANE METRO	NEGATIVE	POSITIVE
18291920	M	01/08/1977	UNKNOWN	EASTERN CAPE	EAST LONDON LABORATORY	05/12/2016;02/01/2018;02/01/2018	06/12/2016	2016	EASTERN CAPE_BUFFALO CITY METRO	NEGATIVE	POSITIVE	POSITIVE
36543970	M	01/08/1980	UNKNOWN	EASTERN CAPE	EAST LONDON LABORATORY	22/07/2015;23/09/2015;12/04/2016	23/07/2015	2015	EASTERN CAPE_BUFFALO CITY METRO	NEGATIVE	NEGATIVE	POSITIVE
17625214	F	01/08/1980	UNKNOWN	EASTERN CAPE	NELSON MANDELA ACADEMIC LABORATORY	05/01/2017;17/01/2018	06/01/2017	2017	EASTERN CAPE_O R TAMBO	POSITIVE	NEGATIVE
16375331	M	01/08/1983	UNKNOWN	KWAZULU-NATAL	INKOSI ALBERT LUTHULI CENTRAL HOSPITAL	14/07/2015;12/08/2015;16/07/2019;28/10/2019;28/10/2019	25/07/2015	2015	KWAZULU-NATAL_ETHEKWINI METRO	NEGATIVE	NEGATIVE	NEGATIVE	POSITIVE	POSITIVE
124517516	M	.	GT105566303	GAUTENG	CHRIS HANI BARAGWANATH LABORATORY	27/08/2017;30/08/2018	28/08/2017	2017	GAUTENG_CITY OF JOHANNESBURG METRO	POSITIVE	NEGATIVE
25490618	M	01/08/1983	GT07244129	GAUTENG	CHRIS HANI BARAGWANATH LABORATORY	22/08/2016;22/08/2016;05/03/2018	24/08/2016	2016	GAUTENG_CITY OF JOHANNESBURG METRO	POSITIVE	POSITIVE	NEGATIVE
40679728	M	01/08/1983	830801	GAUTENG	TAMBO MEMORIAL LABORATORY	22/06/2016;29/06/2018	23/06/2016	2016	GAUTENG_EKURHULENI METRO	NEGATIVE	POSITIVE
14582708	M	01/08/1984	840801	GAUTENG	CHRIS HANI BARAGWANATH LABORATORY	06/07/2017;10/11/2017	10/07/2017	2017	GAUTENG_CITY OF JOHANNESBURG METRO	POSITIVE	NEGATIVE
965150	F	01/08/1985	21213350	EASTERN CAPE	EAST LONDON LABORATORY	11/08/2016;10/01/2017;10/01/2017;30/08/2018	13/08/2016	2016	EASTERN CAPE_BUFFALO CITY METRO	POSITIVE	POSITIVE	POSITIVE	NEGATIVE
17033960	M	01/08/1986	860108	KWAZULU-NATAL	INKOSI ALBERT LUTHULI CENTRAL HOSPITAL	03/02/2015;27/03/2015;27/03/2015;09/11/2016	03/04/2015	2015	KWAZULU-NATAL_UMGUNGUNDLOVU	NEGATIVE	POSITIVE	POSITIVE	POSITIVE
21470796	F	.	MP21306865	MPUMALANGA	ROB FERREIRA LABORATORY	05/03/2019;05/03/2019;05/03/2019;05/03/2019;29/07/2019	08/03/2019	2019	MPUMALANGA_EHLANZENI	POSITIVE	POSITIVE	POSITIVE	POSITIVE	NEGATIVE
59914922	M	01/08/1990	BCKG00181381	KWAZULU-NATAL	INKOSI ALBERT LUTHULI CENTRAL HOSPITAL	18/06/2015;23/06/2015	24/06/2015	2015	KWAZULU-NATAL_ETHEKWINI METRO	POSITIVE	NEGATIVE
106204004	M	01/08/1990	GP54151755	GAUTENG	CHRIS HANI BARAGWANATH LABORATORY	04/08/2015;09/09/2015	04/09/2015	2015	GAUTENG_CITY OF JOHANNESBURG METRO	POSITIVE	NEGATIVE
109547287	F	01/08/1991	GT26190346	GAUTENG	BRAAMFONTEIN CENTRAL LABORATORY	23/07/2015;10/06/2016;28/06/2016	27/07/2015	2015	GAUTENG_EKURHULENI METRO	POSITIVE	NEGATIVE	NEGATIVE
139024376	F	.	UNKNOWN	GAUTENG	CHRIS HANI BARAGWANATH LABORATORY	20/11/2017;30/05/2019	20/11/2017	2017	GAUTENG_CITY OF JOHANNESBURG METRO	NEGATIVE	POSITIVE
117200096	F	01/08/1993	UNKNOWN	EASTERN CAPE	EAST LONDON LABORATORY	04/03/2016;23/03/2016;18/04/2018	05/03/2016	2016	EASTERN CAPE_BUFFALO CITY METRO	POSITIVE	POSITIVE	NEGATIVE
151691225	F	01/08/1995	UNKNOWN	NORTHERN CAPE	KIMBERLEY LABORATORY	08/01/2019;21/08/2019;04/09/2019	09/01/2019	2019	NORTHERN CAPE_JOHN TAOLO GAETSEWE	NEGATIVE	NEGATIVE	POSITIVE
102635469	F	01/08/1997	97-08-01	GAUTENG	TAMBO MEMORIAL LABORATORY	15/01/2018;17/01/2018	20/01/2018	2018	GAUTENG_EKURHULENI METRO	POSITIVE	NEGATIVE
123471474	F	01/08/1998	GT39837259	GAUTENG	DR GEORGE MUKHARI LABORATORY	01/08/2016;02/08/2016	02/08/2016	2016	GAUTENG_CITY OF TSHWANE METRO	NEGATIVE	POSITIVE
1939002	M	01/09/1953	BCKG00158088	KWAZULU-NATAL	INKOSI ALBERT LUTHULI CENTRAL HOSPITAL	08/11/2015;23/06/2017;03/09/2018	22/08/2015	2015	KWAZULU-NATAL_ETHEKWINI METRO	POSITIVE	POSITIVE	NEGATIVE
133283103	M	01/09/1954	27408	GAUTENG	TSHWANE ACADEMIC LABORATORY	25/05/2017;05/01/2018	30/05/2017	2017	GAUTENG_CITY OF TSHWANE METRO	NEGATIVE	POSITIVE
140520338	U	01/09/1957	23532757	NORTHERN CAPE	KIMBERLEY LABORATORY	07/01/2018;08/01/2018;09/01/2018	07/01/2018	2018	NORTHERN CAPE_FRANCES BAARD	POSITIVE	NEGATIVE	NEGATIVE
20619821	F	01/09/1959	LP0000282088	LIMPOPO	POLOKWANE LABORATORY	25/07/2017;07/08/2017	25/07/2017	2017	LIMPOPO_CAPRICORN	NEGATIVE	POSITIVE
125480066	M	01/09/1964	3190241	GAUTENG	BRAAMFONTEIN CENTRAL LABORATORY	23/09/2016;30/04/2018	29/09/2016	2016	GAUTENG_EKURHULENI METRO	POSITIVE	NEGATIVE
3708633	F	01/09/1964	GN39627521	GAUTENG	DR GEORGE MUKHARI LABORATORY	21/09/2017;04/12/2017;26/10/2019	22/09/2017	2017	GAUTENG_CITY OF TSHWANE METRO	NEGATIVE	NEGATIVE	POSITIVE
10000122	F	01/09/1966	1729/11	KWAZULU-NATAL	INKOSI ALBERT LUTHULI CENTRAL HOSPITAL	02/08/2016;06/11/2017	08/08/2016	2016	KWAZULU-NATAL_UMGUNGUNDLOVU	NEGATIVE	POSITIVE	POSITIVE
1105287	F	01/09/1966	GP39326607	GAUTENG	DR GEORGE MUKHARI LABORATORY	19/09/2016;16/10/2017	20/09/2016	2016	GAUTENG_CITY OF TSHWANE METRO	POSITIVE	NEGATIVE
12322209	M	.	710901	GAUTENG	TAMBO MEMORIAL LABORATORY	08/02/2017;08/02/2017;15/04/2019	10/02/2017	2017	GAUTENG_EKURHULENI METRO	POSITIVE	POSITIVE	NEGATIVE
11840446	F	01/09/1973	730901	GAUTENG	BRAAMFONTEIN CENTRAL LABORATORY	27/09/2017;07/09/2018;07/09/2018	02/10/2017	2017	GAUTENG_SEDIBENG	NEGATIVE	POSITIVE	POSITIVE
1364183	F	01/09/1975	GP08654899	GAUTENG	CHRIS HANI BARAGWANATH LABORATORY	20/09/2017;20/06/2018	21/09/2017	2017	GAUTENG_CITY OF JOHANNESBURG METRO	POSITIVE	NEGATIVE
13773128	F	01/09/1976	N172/15	MPUMALANGA	ERMELO LABORATORY	15/11/2016;18/03/2018;29/10/2019	16/11/2016	2016	MPUMALANGA_GERT SIBANDE	POSITIVE	NEGATIVE	NEGATIVE
12386991	F	01/09/1977	UNKNOWN	FREE STATE	PELONOMI LABORATORY	27/10/2015;20/12/2017;13/08/2018;08/07/2019	28/10/2015	2015	FREE STATE_MANGAUNG METRO	NEGATIVE	POSITIVE	NEGATIVE	POSITIVE
1495562	F	01/09/1978	UNKNOWN	EASTERN CAPE	NELSON MANDELA ACADEMIC LABORATORY	19/01/2017;11/01/2018;07/01/2019	30/01/2017	2017	EASTERN CAPE_O R TAMBO	NEGATIVE	NEGATIVE	POSITIVE
2370401	F	01/09/1981	010981MO	GAUTENG	HELEN JOSEPH LABORATORY	30/08/2016;19/07/2017;21/05/2019;08/10/2019	31/08/2016	2016	GAUTENG_CITY OF JOHANNESBURG METRO	NEGATIVE	POSITIVE	NEGATIVE	NEGATIVE
143094266	M	01/09/1982	167457597	WESTERN CAPE	TYGERBERG LABORATORY	31/05/2018;27/03/2019	02/06/2018	2018	WESTERN CAPE_CAPE WINELANDS	NEGATIVE	POSITIVE
15043113	M	01/09/1983	26796300	WESTERN CAPE	TYGERBERG LABORATORY	25/04/2016;25/04/2016;09/03/2017;23/03/2017;08/03/2018	26/04/2016	2016	WESTERN CAPE_CITY OF CAPE TOWN METRO	POSITIVE	POSITIVE	NEGATIVE	NEGATIVE	NEGATIVE
147520555	M	01/09/1984	GT39901438	GAUTENG	DR GEORGE MUKHARI LABORATORY	12/09/2018;27/03/2019;03/04/2019	14/09/2018	2018	GAUTENG_CITY OF TSHWANE METRO	POSITIVE	NEGATIVE	NEGATIVE
15512421	F	.	AM 45	LIMPOPO	POLOKWANE LABORATORY	22/09/2017;06/09/2018	23/09/2017	2017	LIMPOPO_CAPRICORN	NEGATIVE	POSITIVE
90716016	M	.	860311	GAUTENG	CHRIS HANI BARAGWANATH LABORATORY	19/09/2017;01/11/2018	20/09/2017	2017	GAUTENG_CITY OF JOHANNESBURG METRO	POSITIVE	NEGATIVE
153852641	F	01/09/1990	132688	GAUTENG	BRAAMFONTEIN CENTRAL LABORATORY	25/03/2019;25/03/2019;10/06/2019;02/09/2019	19/04/2019	2019	GAUTENG_CITY OF JOHANNESBURG METRO	POSITIVE	POSITIVE	POSITIVE	NEGATIVE
23718033	F	01/09/1990	900901	GAUTENG	TSHWANE ACADEMIC LABORATORY	30/01/2018;06/03/2019	31/01/2018	2018	GAUTENG_CITY OF TSHWANE METRO	POSITIVE	NEGATIVE
125108122	F	01/09/1990	GT07420681	GAUTENG	CHRIS HANI BARAGWANATH LABORATORY	25/09/2016;20/11/2019	27/09/2016	2016	GAUTENG_CITY OF JOHANNESBURG METRO	POSITIVE	NEGATIVE
135835234	F	.	0400370457	LIMPOPO	POLOKWANE LABORATORY	04/09/2017;06/09/2017	09/09/2017	2017	LIMPOPO_CAPRICORN	POSITIVE	NEGATIVE
125341157	M	01/09/1991	GN40228370	GAUTENG	DR GEORGE MUKHARI LABORATORY	22/09/2016;02/11/2016	30/09/2016	2016	GAUTENG_CITY OF TSHWANE METRO	POSITIVE	NEGATIVE
129671807	F	01/09/1994	25786369	WESTERN CAPE	TYGERBERG LABORATORY	27/01/2017;31/05/2017	30/01/2017	2017	WESTERN CAPE_CITY OF CAPE TOWN METRO	POSITIVE	NEGATIVE
24199821	F	01/09/1994	UNKNOWN	MPUMALANGA	ERMELO LABORATORY	11/10/2016;11/10/2016;19/12/2018	12/10/2016	2016	MPUMALANGA_NKANGALA	POSITIVE	POSITIVE	NEGATIVE
108516300	F	01/09/1995	9501090651Q082	GAUTENG	TAMBO MEMORIAL LABORATORY	06/09/2015;11/07/2017;24/10/2017	06/10/2015	2015	GAUTENG_EKURHULENI METRO	NEGATIVE	POSITIVE	NEGATIVE
126395270	F	01/10/1941	GT10588232	GAUTENG	CHRIS HANI BARAGWANATH LABORATORY	27/10/2016;29/10/2016	28/10/2016	2016	GAUTENG_CITY OF JOHANNESBURG METRO	POSITIVE	NEGATIVE
137492007	M	01/10/1958	1892531	GAUTENG	TAMBO MEMORIAL LABORATORY	18/10/2017;19/10/2017	19/10/2017	2017	GAUTENG_EKURHULENI METRO	POSITIVE	NEGATIVE
1679914	F	.	19284926	WESTERN CAPE	GROOTE SCHUUR LABORATORY	07/08/2018;01/12/2018	07/08/2018	2018	WESTERN CAPE_CITY OF CAPE TOWN METRO	NEGATIVE	POSITIVE
20290883	M	01/10/1966	100166	NORTH WEST	TSHEPONG LABORATORY	03/05/2015;18/01/2016;18/01/2016;23/01/2019	03/06/2015	2015	NORTH WEST_DR KENNETH KAUNDA	NEGATIVE	POSITIVE	POSITIVE	NEGATIVE
26023007	F	01/10/1970	700110	KWAZULU-NATAL	INKOSI ALBERT LUTHULI CENTRAL HOSPITAL	06/09/2015;05/11/2015;05/11/2015	06/12/2015	2015	KWAZULU-NATAL_UMGUNGUNDLOVU	NEGATIVE	POSITIVE	POSITIVE
125742872	M	01/10/1971	1202917NG	GAUTENG	LERATONG LABORATORY	07/10/2016;07/10/2016	07/10/2016	2016	GAUTENG_WEST RAND	POSITIVE	NEGATIVE
28889747	M	01/10/1972	UNKNOWN	LIMPOPO	POLOKWANE LABORATORY	27/07/2015;06/11/2015;06/11/2015;29/12/2015;29/12/2015	28/07/2015	2015	LIMPOPO_VHEMBE	NEGATIVE	POSITIVE	POSITIVE	NEGATIVE	NEGATIVE
112533997	M	01/10/1972	3123506	GAUTENG	BRAAMFONTEIN CENTRAL LABORATORY	26/10/2016;22/03/2018;23/10/2018	04/11/2016	2016	GAUTENG_EKURHULENI METRO	NEGATIVE	POSITIVE	NEGATIVE
153840868	M	01/10/1975	1230412IK	GAUTENG	BRAAMFONTEIN CENTRAL LABORATORY	02/04/2019;07/05/2019;27/08/2019	02/05/2019	2019	GAUTENG_WEST RAND	POSITIVE	POSITIVE	NEGATIVE
36857309	M	.	31013/18	FREE STATE	PELONOMI LABORATORY	12/11/2018;18/09/2019	13/11/2018	2018	FREE STATE_THABO MOFUTSANYANA	NEGATIVE	POSITIVE
130487376	M	.	558802	GAUTENG	TAMBO MEMORIAL LABORATORY	10/03/2017;16/05/2019	12/03/2017	2017	GAUTENG_EKURHULENI METRO	POSITIVE	NEGATIVE
137849760	F	01/10/1977	UNKNOWN	KWAZULU-NATAL	INKOSI ALBERT LUTHULI CENTRAL HOSPITAL	26/10/2017;30/10/2017	27/10/2017	2017	KWAZULU-NATAL_ETHEKWINI METRO	POSITIVE	NEGATIVE
1873494	M	01/10/1977	26942839	EASTERN CAPE	PORT ELIZABETH LABORATORY	10/06/2015;25/09/2015	10/07/2015	2015	EASTERN CAPE_NELSON MANDELA BAY METRO	NEGATIVE	POSITIVE
22509257	F	01/10/1978	GT10011978	GAUTENG	TSHWANE ACADEMIC LABORATORY	12/02/2015;12/02/2015;18/12/2017;05/12/2018;05/12/2018	12/03/2015	2015	GAUTENG_CITY OF TSHWANE METRO	NEGATIVE	NEGATIVE	NEGATIVE	POSITIVE	POSITIVE
13214256	F	01/10/1979	79/10/01	GAUTENG	TAMBO MEMORIAL LABORATORY	11/05/2017;16/01/2019	16/05/2017	2017	GAUTENG_EKURHULENI METRO	POSITIVE	NEGATIVE
126016980	M	01/10/1979	LP250008603	LIMPOPO	POLOKWANE LABORATORY	18/10/2016;02/12/2016	18/10/2016	2016	LIMPOPO_CAPRICORN	POSITIVE	NEGATIVE
125538358	U	01/10/1980	GT10583721	GAUTENG	CHRIS HANI BARAGWANATH LABORATORY	10/10/2016;17/05/2018	11/10/2016	2016	GAUTENG_CITY OF JOHANNESBURG METRO	POSITIVE	NEGATIVE
146420039	F	.	167876119	WESTERN CAPE	GROOTE SCHUUR LABORATORY	05/07/2018;10/12/2019	06/07/2018	2018	WESTERN CAPE_CAPE WINELANDS	NEGATIVE	POSITIVE
138032364	M	01/10/1982	858035	GAUTENG	BRAAMFONTEIN CENTRAL LABORATORY	23/10/2017;13/11/2017	26/10/2017	2017	GAUTENG_EKURHULENI METRO	POSITIVE	NEGATIVE
20360327	F	01/10/1982	SA15042015	GAUTENG	DR GEORGE MUKHARI LABORATORY	04/12/2015;04/12/2015;01/02/2017	14/04/2015	2015	GAUTENG_CITY OF TSHWANE METRO	POSITIVE	POSITIVE	NEGATIVE
31353284	M	01/10/1982	1001/82	GAUTENG	TAMBO MEMORIAL LABORATORY	03/02/2015;22/04/2017	03/03/2015	2015	GAUTENG_EKURHULENI METRO	POSITIVE	NEGATIVE
16172070	F	.	22936082	EASTERN CAPE	PORT ELIZABETH LABORATORY	07/03/2018;07/03/2018;09/02/2019;09/02/2019	09/03/2018	2018	EASTERN CAPE_NELSON MANDELA BAY METRO	NEGATIVE	NEGATIVE	POSITIVE	POSITIVE
99781915	M	01/10/1983	216250283	GAUTENG	CHRIS HANI BARAGWANATH LABORATORY	12/10/2016;16/10/2019	13/10/2016	2016	GAUTENG_CITY OF JOHANNESBURG METRO	POSITIVE	NEGATIVE
89423336	F	01/10/1985	UM00645954	FREE STATE	UNIVERSITAS ACADEMIC LABORATORY	03/06/2015;24/10/2016;18/12/2018	03/06/2015	2015	FREE STATE_MANGAUNG METRO	POSITIVE	POSITIVE	NEGATIVE
99951259	M	01/10/1985	851001	GAUTENG	TAMBO MEMORIAL LABORATORY	28/12/2018;15/04/2019	29/12/2018	2018	GAUTENG_EKURHULENI METRO	POSITIVE	NEGATIVE
15623551	M	.	JC851005	GAUTENG	CHRIS HANI BARAGWANATH LABORATORY	15/10/2018;15/10/2018;23/10/2018	15/10/2018	2018	GAUTENG_CITY OF JOHANNESBURG METRO	POSITIVE	POSITIVE	NEGATIVE
29385846	F	.	861001	GAUTENG	BRAAMFONTEIN CENTRAL LABORATORY	24/02/2017;25/04/2018	02/03/2017	2017	GAUTENG_EKURHULENI METRO	NEGATIVE	POSITIVE
10354453	F	01/10/1987	UNKNOWN	EASTERN CAPE	NELSON MANDELA ACADEMIC LABORATORY	18/05/2017;05/10/2017;01/11/2018	24/05/2017	2017	EASTERN CAPE_O R TAMBO	POSITIVE	NEGATIVE	NEGATIVE
114258696	M	01/10/1991	106701576	WESTERN CAPE	TYGERBERG LABORATORY	05/12/2018;30/01/2019	06/12/2018	2018	WESTERN CAPE_CITY OF CAPE TOWN METRO	POSITIVE	NEGATIVE
23026710	F	01/10/1991	UNKNOWN	KWAZULU-NATAL	INKOSI ALBERT LUTHULI CENTRAL HOSPITAL	09/02/2016;25/04/2017;28/08/2017;11/06/2019;11/06/2019	11/02/2016	2016	KWAZULU-NATAL_UGU	NEGATIVE	NEGATIVE	POSITIVE	POSITIVE	POSITIVE
1444930	F	01/10/1991	W911001	GAUTENG	TAMBO MEMORIAL LABORATORY	11/08/2016;06/12/2018	14/08/2016	2016	GAUTENG_EKURHULENI METRO	POSITIVE	NEGATIVE
104830466	F	01/10/1992	GT00427298	GAUTENG	CHARLOTTE MAXEKE JOHANNESBURG ACADEMIC HOSPITAL	08/06/2015;24/11/2015;03/03/2016	08/06/2015	2015	GAUTENG_CITY OF JOHANNESBURG METRO	POSITIVE	NEGATIVE	NEGATIVE
31371221	F	.	UNKNOWN	EASTERN CAPE	PORT ELIZABETH LABORATORY	18/01/2018;18/01/2018;19/11/2018;14/05/2019;14/05/2019	20/01/2018	2018	EASTERN CAPE_NELSON MANDELA BAY METRO	POSITIVE	POSITIVE	NEGATIVE	NEGATIVE	NEGATIVE
19169507	F	01/10/1993	931001	KWAZULU-NATAL	INKOSI ALBERT LUTHULI CENTRAL HOSPITAL	19/07/2016;03/11/2016;28/02/2019	20/07/2016	2016	KWAZULU-NATAL_UMGUNGUNDLOVU	POSITIVE	NEGATIVE	NEGATIVE
110700938	F	01/10/1994	112964960	WESTERN CAPE	GEORGE LABORATORY	14/07/2016;11/04/2018	15/07/2016	2016	WESTERN CAPE_GARDEN ROUTE	NEGATIVE	POSITIVE
147134397	F	01/10/1994	167-808-5901	MPUMALANGA	ERMELO LABORATORY	06/08/2018;01/03/2019	07/08/2018	2018	MPUMALANGA_GERT SIBANDE	NEGATIVE	POSITIVE
126040984	F	01/10/1994	24311/16	MPUMALANGA	ERMELO LABORATORY	08/10/2016;12/10/2016	11/10/2016	2016	MPUMALANGA_NKANGALA	POSITIVE	NEGATIVE
131084102	M	01/10/2001	GP63261389	GAUTENG	TSHWANE ACADEMIC LABORATORY	31/05/2017;07/06/2017	01/06/2017	2017	GAUTENG_CITY OF TSHWANE METRO	POSITIVE	NEGATIVE
8496645	F	.	LP2117/22/06/2017	LIMPOPO	POLOKWANE LABORATORY	22/06/2017;22/06/2017;11/12/2017	22/06/2017	2017	LIMPOPO_CAPRICORN	POSITIVE	POSITIVE	NEGATIVE
127370663	M	01/11/1956	GT39845994	GAUTENG	DR GEORGE MUKHARI LABORATORY	28/11/2016;12/01/2017;21/02/2017;22/02/2017	01/12/2016	2016	GAUTENG_CITY OF TSHWANE METRO	POSITIVE	NEGATIVE	NEGATIVE	NEGATIVE
127370670	F	01/11/1964	GP39533431	GAUTENG	DR GEORGE MUKHARI LABORATORY	24/11/2016;19/01/2017	25/11/2016	2016	GAUTENG_CITY OF TSHWANE METRO	POSITIVE	NEGATIVE
126930072	F	01/11/1966	661101	FREE STATE	PELONOMI LABORATORY	10/11/2016;01/11/2017	11/11/2016	2016	FREE STATE_LEJWELEPUTSWA	POSITIVE	NEGATIVE
314385	F	01/11/1968	114125693	WESTERN CAPE	GEORGE LABORATORY	14/11/2016;21/09/2017	15/11/2016	2016	WESTERN CAPE_GARDEN ROUTE	POSITIVE	NEGATIVE
133324364	M	.	24645384	EASTERN CAPE	EAST LONDON LABORATORY	07/06/2017;15/01/2019	10/06/2017	2017	EASTERN CAPE_BUFFALO CITY METRO	POSITIVE	NEGATIVE
113516460	F	01/11/1969	82978	KWAZULU-NATAL	INKOSI ALBERT LUTHULI CENTRAL HOSPITAL	11/05/2015;11/05/2015;16/11/2018	11/09/2015	2015	KWAZULU-NATAL_UMKHANYAKUDE	POSITIVE	POSITIVE	NEGATIVE
2719796	F	.	3132578	GAUTENG	TSHWANE ACADEMIC LABORATORY	18/10/2017;18/10/2017;09/11/2017	20/10/2017	2017	GAUTENG_CITY OF TSHWANE METRO	POSITIVE	POSITIVE	NEGATIVE
35778951	M	01/11/1976	189/569/8145	MPUMALANGA	ERMELO LABORATORY	22/12/2017;02/01/2019;02/01/2019	27/12/2017	2017	MPUMALANGA_GERT SIBANDE	NEGATIVE	POSITIVE	POSITIVE
126857537	F	01/11/1978	GT10359334	GAUTENG	CHRIS HANI BARAGWANATH LABORATORY	09/11/2016;14/12/2016	10/11/2016	2016	GAUTENG_CITY OF JOHANNESBURG METRO	POSITIVE	NEGATIVE
1327568	F	01/11/1979	100358357	WESTERN CAPE	TYGERBERG LABORATORY	15/01/2016;07/07/2017;07/07/2017	16/01/2016	2016	WESTERN CAPE_CAPE WINELANDS	NEGATIVE	POSITIVE	POSITIVE
125264428	F	01/11/1983	831101	GAUTENG	TAMBO MEMORIAL LABORATORY	26/09/2016;06/03/2017	01/10/2016	2016	GAUTENG_EKURHULENI METRO	POSITIVE	NEGATIVE
98983606	M	01/11/1983	110183MO	GAUTENG	HELEN JOSEPH LABORATORY	14/04/2015;04/07/2015;12/07/2017	20/04/2015	2015	GAUTENG_CITY OF JOHANNESBURG METRO	POSITIVE	POSITIVE	NEGATIVE
40327908	F	.	831110	GAUTENG	TAMBO MEMORIAL LABORATORY	04/05/2017;20/02/2018	08/05/2017	2017	GAUTENG_EKURHULENI METRO	POSITIVE	NEGATIVE
3469926	F	01/11/1983	65389603	WESTERN CAPE	GROOTE SCHUUR LABORATORY	30/05/2018;01/04/2019	30/05/2018	2018	WESTERN CAPE_CITY OF CAPE TOWN METRO	POSITIVE	NEGATIVE
126832308	M	01/11/1983	3148259	GAUTENG	BRAAMFONTEIN CENTRAL LABORATORY	02/11/2016;05/11/2016	21/11/2016	2016	GAUTENG_EKURHULENI METRO	POSITIVE	NEGATIVE
8429061	M	01/11/1983	27973/16	KWAZULU-NATAL	INKOSI ALBERT LUTHULI CENTRAL HOSPITAL	17/11/2016;17/11/2016;22/11/2016	18/11/2016	2016	KWAZULU-NATAL_ETHEKWINI METRO	POSITIVE	POSITIVE	NEGATIVE
7833697	M	01/11/1985	2214/19	MPUMALANGA	ERMELO LABORATORY	28/03/2019;15/04/2019	28/03/2019	2019	MPUMALANGA_GERT SIBANDE	NEGATIVE	POSITIVE
2087540	F	01/11/1986	122845035	WESTERN CAPE	TYGERBERG LABORATORY	18/07/2016;22/06/2017	19/07/2016	2016	WESTERN CAPE_CITY OF CAPE TOWN METRO	POSITIVE	NEGATIVE
104831228	M	01/11/1987	GT00752769	GAUTENG	CHARLOTTE MAXEKE JOHANNESBURG ACADEMIC HOSPITAL	08/06/2015;03/03/2016;06/10/2016;02/03/2017	08/07/2015	2015	GAUTENG_CITY OF JOHANNESBURG METRO	NEGATIVE	NEGATIVE	POSITIVE	NEGATIVE
13643747	F	01/11/1991	910111	GAUTENG	TAMBO MEMORIAL LABORATORY	13/10/2015;13/12/2016	14/10/2015	2015	GAUTENG_EKURHULENI METRO	NEGATIVE	POSITIVE
132589008	F	.	1139	GAUTENG	DR GEORGE MUKHARI LABORATORY	05/05/2017;03/08/2018	09/05/2017	2017	GAUTENG_CITY OF TSHWANE METRO	POSITIVE	NEGATIVE
151353564	U	.	971101	KWAZULU-NATAL	INKOSI ALBERT LUTHULI CENTRAL HOSPITAL	28/12/2018;30/09/2019	02/01/2019	2019	KWAZULU-NATAL_UMGUNGUNDLOVU	POSITIVE	NEGATIVE
150724690	F	.	GT10753334	GAUTENG	CHRIS HANI BARAGWANATH LABORATORY	26/11/2018;26/11/2018;29/11/2018	27/11/2018	2018	GAUTENG_CITY OF JOHANNESBURG METRO	POSITIVE	POSITIVE	NEGATIVE
143017474	F	01/11/2009	GT26307240	GAUTENG	TAMBO MEMORIAL LABORATORY	11/04/2018;31/01/2019	12/04/2018	2018	GAUTENG_EKURHULENI METRO	POSITIVE	NEGATIVE
150259139	F	01/11/2018	011118DL	GAUTENG	HELEN JOSEPH LABORATORY	21/01/2019;02/02/2019	22/01/2019	2019	GAUTENG_CITY OF JOHANNESBURG METRO	POSITIVE	NEGATIVE
123520481	M	01/12/1960	601227	GAUTENG	LERATONG LABORATORY	28/07/2016;08/12/2017	30/07/2016	2016	GAUTENG_CITY OF JOHANNESBURG METRO	NEGATIVE	POSITIVE
115411268	F	01/12/1962	GT39821092	GAUTENG	DR GEORGE MUKHARI LABORATORY	26/12/2015;27/12/2015	11/01/2016	2016	GAUTENG_CITY OF TSHWANE METRO	POSITIVE	NEGATIVE
116058386	M	01/12/1968	W/68/12/01	GAUTENG	BRAAMFONTEIN CENTRAL LABORATORY	29/01/2016;02/09/2016	05/02/2016	2016	GAUTENG_EKURHULENI METRO	NEGATIVE	POSITIVE
128690939	F	01/12/1969	023023163	GAUTENG	TSHWANE ACADEMIC LABORATORY	28/12/2016;28/12/2016	29/12/2016	2016	GAUTENG_CITY OF TSHWANE METRO	NEGATIVE	POSITIVE
154358854	F	01/12/1969	19691201BAB	GAUTENG	TAMBO MEMORIAL LABORATORY	23/04/2019;25/10/2019;20/11/2019	24/04/2019	2019	GAUTENG_EKURHULENI METRO	POSITIVE	NEGATIVE	NEGATIVE
115097235	M	01/12/1971	072153	GAUTENG	CHARLOTTE MAXEKE JOHANNESBURG ACADEMIC HOSPITAL	15/02/2016;27/05/2016	15/02/2016	2016	GAUTENG_CITY OF JOHANNESBURG METRO	NEGATIVE	POSITIVE
31610436	F	01/12/1972	UNKNOWN	KWAZULU-NATAL	INKOSI ALBERT LUTHULI CENTRAL HOSPITAL	14/05/2015;05/07/2017;05/07/2017;13/10/2017	23/05/2015	2015	KWAZULU-NATAL_UGU	NEGATIVE	POSITIVE	POSITIVE	POSITIVE
90334036	M	01/12/1974	135733301	WESTERN CAPE	GEORGE LABORATORY	03/03/2016;04/03/2016	04/03/2016	2016	WESTERN CAPE_GARDEN ROUTE	POSITIVE	NEGATIVE
7305940	F	01/12/1974	2016120250	LIMPOPO	POLOKWANE LABORATORY	29/12/2016;11/04/2019	30/12/2016	2016	LIMPOPO_GREATER SEKHUKHUNE	POSITIVE	NEGATIVE
1717974	F	.	UF30057194	EASTERN CAPE	PORT ELIZABETH LABORATORY	30/07/2017;27/11/2017	01/08/2017	2017	EASTERN CAPE_NELSON MANDELA BAY METRO	POSITIVE	NEGATIVE
10274267	F	01/12/1975	UNKNOWN	EASTERN CAPE	EAST LONDON LABORATORY	31/05/2016;31/05/2016;24/11/2016;24/11/2016;15/08/2017;15/08/2017	01/06/2016	2016	EASTERN CAPE_AMATHOLE	POSITIVE	POSITIVE	NEGATIVE	NEGATIVE	POSITIVE	POSITIVE
127980332	M	01/12/1978	GN40240086	GAUTENG	DR GEORGE MUKHARI LABORATORY	05/12/2016;05/12/2016	07/12/2016	2016	GAUTENG_CITY OF TSHWANE METRO	NEGATIVE	POSITIVE
60788870	F	01/12/1979	10243/15	GAUTENG	TAMBO MEMORIAL LABORATORY	06/02/2017;26/06/2017	08/02/2017	2017	GAUTENG_EKURHULENI METRO	NEGATIVE	POSITIVE
8771253	F	01/12/1980	UNKNOWN	EASTERN CAPE	NELSON MANDELA ACADEMIC LABORATORY	23/06/2016;23/06/2016	24/06/2016	2016	EASTERN CAPE_O R TAMBO	POSITIVE	NEGATIVE
109138367	F	01/12/1980	UNKNOWN	EASTERN CAPE	NELSON MANDELA ACADEMIC LABORATORY	07/09/2015;18/01/2017	15/07/2015	2015	EASTERN CAPE_O R TAMBO	POSITIVE	NEGATIVE
114618471	U	01/12/1980	770/15	KWAZULU-NATAL	INKOSI ALBERT LUTHULI CENTRAL HOSPITAL	12/04/2015;12/08/2015	12/08/2015	2015	KWAZULU-NATAL_ETHEKWINI METRO	NEGATIVE	POSITIVE
948685	M	01/12/1981	129281200	WESTERN CAPE	GROOTE SCHUUR LABORATORY	18/01/2017;20/01/2017	19/01/2017	2017	WESTERN CAPE_CITY OF CAPE TOWN METRO	POSITIVE	NEGATIVE
127980888	F	01/12/1982	GT39846982	GAUTENG	DR GEORGE MUKHARI LABORATORY	13/12/2016;14/12/2016	14/12/2016	2016	GAUTENG_CITY OF TSHWANE METRO	NEGATIVE	POSITIVE
109524556	M	01/12/1983	M135/15	GAUTENG	TAMBO MEMORIAL LABORATORY	23/07/2015;01/06/2016	24/07/2015	2015	GAUTENG_EKURHULENI METRO	NEGATIVE	POSITIVE
6080858	F	01/12/1984	GT26166016	GAUTENG	BRAAMFONTEIN CENTRAL LABORATORY	19/06/2017;30/05/2018;12/09/2018	21/06/2017	2017	GAUTENG_EKURHULENI METRO	POSITIVE	NEGATIVE	NEGATIVE
119550646	M	01/12/1984	841201	GAUTENG	TAMBO MEMORIAL LABORATORY	29/03/2016;01/04/2016;06/10/2016	02/04/2016	2016	GAUTENG_EKURHULENI METRO	POSITIVE	NEGATIVE	NEGATIVE
121345907	F	01/12/1987	TS0300084499	LIMPOPO	LETABA LABORATORY	31/05/2016;10/06/2016	02/06/2016	2016	LIMPOPO_VHEMBE	NEGATIVE	POSITIVE
140144411	F	01/12/1987	UNKNOWN	EASTERN CAPE	NELSON MANDELA ACADEMIC LABORATORY	19/12/2017;22/12/2017	20/12/2017	2017	EASTERN CAPE_O R TAMBO	NEGATIVE	POSITIVE
290764	F	01/12/1988	881201	GAUTENG	TAMBO MEMORIAL LABORATORY	08/09/2016;06/01/2017	15/09/2016	2016	GAUTENG_EKURHULENI METRO	POSITIVE	NEGATIVE
126213211	F	01/12/1988	84388/11	MPUMALANGA	ERMELO LABORATORY	11/10/2016;13/06/2017	12/10/2016	2016	MPUMALANGA_NKANGALA	POSITIVE	NEGATIVE
54408414	F	01/12/1990	199012001	GAUTENG	TAMBO MEMORIAL LABORATORY	12/08/2016;11/12/2018	14/08/2016	2016	GAUTENG_EKURHULENI METRO	POSITIVE	NEGATIVE
139897565	F	01/12/1990	UNKNOWN	KWAZULU-NATAL	INKOSI ALBERT LUTHULI CENTRAL HOSPITAL	27/12/2017;23/02/2018	27/12/2017	2017	KWAZULU-NATAL_ETHEKWINI METRO	NEGATIVE	POSITIVE
139871618	U	.	GP09143899	GAUTENG	CHRIS HANI BARAGWANATH LABORATORY	13/12/2017;21/08/2019	14/12/2017	2017	GAUTENG_CITY OF JOHANNESBURG METRO	POSITIVE	NEGATIVE
108194083	M	01/12/1993	215624998	GAUTENG	TSHWANE ACADEMIC LABORATORY	29/05/2015;03/04/2019	06/01/2015	2015	GAUTENG_CITY OF TSHWANE METRO	NEGATIVE	POSITIVE
128087498	F	01/12/1999	GT07320305	GAUTENG	CHRIS HANI BARAGWANATH LABORATORY	15/12/2016;10/01/2017	17/12/2016	2016	GAUTENG_CITY OF JOHANNESBURG METRO	POSITIVE	NEGATIVE
140841735	M	01/12/2017	00448/18	MPUMALANGA	TSHWANE ACADEMIC LABORATORY	18/01/2018;22/01/2018;23/04/2018;27/08/2018	19/01/2018	2018	MPUMALANGA_EHLANZENI	POSITIVE	POSITIVE	NEGATIVE	NEGATIVE
19490326	M	.	470102	FREE STATE	WELKOM LABORATORY	23/04/2018;23/04/2018;09/06/2018	24/04/2018	2018	FREE STATE_LEJWELEPUTSWA	POSITIVE	POSITIVE	NEGATIVE
156353779	M	02/01/1959	53689774	WESTERN CAPE	TYGERBERG LABORATORY	14/06/2019;17/12/2019	16/06/2019	2019	WESTERN CAPE_CITY OF CAPE TOWN METRO	POSITIVE	NEGATIVE
95454017	M	02/01/1962	620102	GAUTENG	TAMBO MEMORIAL LABORATORY	08/02/2017;06/03/2017;07/04/2017	14/02/2017	2017	GAUTENG_EKURHULENI METRO	POSITIVE	NEGATIVE	NEGATIVE
30030793	F	02/01/1968	680102	GAUTENG	BRAAMFONTEIN CENTRAL LABORATORY	02/11/2017;10/11/2017	13/11/2017	2017	GAUTENG_EKURHULENI METRO	POSITIVE	NEGATIVE
151694642	F	.	UNKNOWN	EASTERN CAPE	EAST LONDON LABORATORY	28/02/2019;08/08/2019;15/10/2019	01/03/2019	2019	EASTERN CAPE_JOE GQABI	POSITIVE	NEGATIVE	NEGATIVE
114952169	F	02/01/1969	F034949	GAUTENG	CHRIS HANI BARAGWANATH LABORATORY	12/08/2015;07/08/2019	12/09/2015	2015	GAUTENG_CITY OF JOHANNESBURG METRO	NEGATIVE	POSITIVE
20850765	F	02/01/1970	LPSEY0227	LIMPOPO	POLOKWANE LABORATORY	11/04/2016;11/04/2016;04/05/2017;04/05/2017;04/04/2018	13/04/2016	2016	LIMPOPO_GREATER SEKHUKHUNE	POSITIVE	POSITIVE	NEGATIVE	NEGATIVE	NEGATIVE
114710085	M	02/01/1970	VPA19376PE	FREE STATE	UNIVERSITAS ACADEMIC LABORATORY	20/01/2016;04/07/2019	20/01/2016	2016	FREE STATE_MANGAUNG METRO	POSITIVE	NEGATIVE
131155112	F	.	LP0000274324	LIMPOPO	POLOKWANE LABORATORY	01/04/2017;05/04/2017;10/04/2017	01/04/2017	2017	LIMPOPO_CAPRICORN	POSITIVE	NEGATIVE	NEGATIVE
2021269	M	02/01/1971	95069944PE	NORTH WEST	TSHWANE ACADEMIC LABORATORY	08/04/2015;20/06/2019;20/06/2019;14/10/2019	08/07/2015	2015	NORTH WEST_NGAKA MODIRI MOLEMA	POSITIVE	POSITIVE	POSITIVE	NEGATIVE
138403691	F	02/01/1972	A720102	GAUTENG	TAMBO MEMORIAL LABORATORY	01/11/2017;30/08/2018	04/11/2017	2017	GAUTENG_EKURHULENI METRO	POSITIVE	NEGATIVE
56242607	F	02/01/1975	UNKNOWN	GAUTENG	TSHWANE ACADEMIC LABORATORY	18/05/2016;24/05/2017	20/05/2016	2016	GAUTENG_CITY OF TSHWANE METRO	POSITIVE	NEGATIVE
3623327	F	02/01/1975	42405357	WESTERN CAPE	GROOTE SCHUUR LABORATORY	07/10/2016;07/10/2016;27/06/2018	08/10/2016	2016	WESTERN CAPE_CITY OF CAPE TOWN METRO	NEGATIVE	NEGATIVE	POSITIVE
4277746	M	02/01/1975	750201	FREE STATE	UNIVERSITAS ACADEMIC LABORATORY	23/03/2015;20/07/2017	24/03/2015	2015	FREE STATE_FEZILE DABI	NEGATIVE	POSITIVE
358539	M	02/01/1975	1394460719	EASTERN CAPE	NELSON MANDELA ACADEMIC LABORATORY	29/10/2018;22/11/2019	02/11/2018	2018	EASTERN CAPE_O R TAMBO	POSITIVE	NEGATIVE
13021592	F	02/01/1977	UNKNOWN	NORTH WEST	BRAAMFONTEIN CENTRAL LABORATORY	07/11/2016;31/01/2017	15/11/2016	2016	NORTH WEST_NGAKA MODIRI MOLEMA	NEGATIVE	POSITIVE
128692587	M	02/01/1977	770102	GAUTENG	TAMBO MEMORIAL LABORATORY	04/01/2017;12/01/2017	10/01/2017	2017	GAUTENG_EKURHULENI METRO	POSITIVE	NEGATIVE
99614507	F	02/01/1978	BCKG00257293	KWAZULU-NATAL	INKOSI ALBERT LUTHULI CENTRAL HOSPITAL	14/10/2016;19/01/2017	17/10/2016	2016	KWAZULU-NATAL_ETHEKWINI METRO	POSITIVE	NEGATIVE
109892042	F	02/01/1980	5700003007	GAUTENG	TSHWANE ACADEMIC LABORATORY	22/04/2016;16/08/2016;23/05/2019	26/04/2016	2016	GAUTENG_CITY OF TSHWANE METRO	NEGATIVE	NEGATIVE	POSITIVE
498508	F	.	UNKNOWN	EASTERN CAPE	PORT ELIZABETH LABORATORY	10/02/2017;18/10/2018	16/02/2017	2017	EASTERN CAPE_NELSON MANDELA BAY METRO	NEGATIVE	POSITIVE
38494811	F	.	4136	NORTH WEST	TSHEPONG LABORATORY	11/07/2018;28/08/2018	12/07/2018	2018	NORTH WEST_DR KENNETH KAUNDA	NEGATIVE	POSITIVE
89692494	M	02/01/1983	214956995	GAUTENG	TSHWANE ACADEMIC LABORATORY	10/06/2016;03/11/2017	11/06/2016	2016	GAUTENG_CITY OF TSHWANE METRO	NEGATIVE	POSITIVE
113482678	F	02/01/1983	GT01164528	GAUTENG	CHARLOTTE MAXEKE JOHANNESBURG ACADEMIC HOSPITAL	21/04/2017;27/04/2017	01/05/2017	2017	GAUTENG_CITY OF JOHANNESBURG METRO	NEGATIVE	POSITIVE
109833509	M	02/01/1986	17/23672	MPUMALANGA	ROB FERREIRA LABORATORY	14/02/2018;21/02/2019	17/02/2018	2018	MPUMALANGA_EHLANZENI	POSITIVE	NEGATIVE
1743789	M	.	GP09146266	GAUTENG	CHRIS HANI BARAGWANATH LABORATORY	06/01/2017;06/01/2017	06/01/2017	2017	GAUTENG_CITY OF JOHANNESBURG METRO	NEGATIVE	POSITIVE
28146919	F	02/01/1989	UNKNOWN	FREE STATE	PELONOMI LABORATORY	16/03/2015;30/06/2015	19/03/2015	2015	FREE STATE_MANGAUNG METRO	POSITIVE	NEGATIVE
20323572	F	02/01/1990	010290KH	GAUTENG	HELEN JOSEPH LABORATORY	30/10/2015;13/09/2016;01/02/2017;22/08/2017	31/10/2015	2015	GAUTENG_CITY OF JOHANNESBURG METRO	NEGATIVE	NEGATIVE	POSITIVE	NEGATIVE
145311893	M	02/01/1991	24941296	NORTHERN CAPE	KIMBERLEY LABORATORY	01/11/2018;24/02/2019;05/06/2019;18/06/2019;18/06/2019	01/11/2018	2018	NORTHERN CAPE_FRANCES BAARD	POSITIVE	NEGATIVE	NEGATIVE	NEGATIVE	NEGATIVE
104196765	M	02/01/1992	LP0000463	LIMPOPO	POLOKWANE LABORATORY	13/02/2015;21/03/2015	19/02/2015	2015	LIMPOPO_CAPRICORN	POSITIVE	NEGATIVE
152339068	F	.	37382/18	MPUMALANGA	ERMELO LABORATORY	09/02/2019;16/05/2019	12/02/2019	2019	MPUMALANGA_NKANGALA	POSITIVE	NEGATIVE
120794799	F	02/01/1995	950102	NORTH WEST	TSHEPONG LABORATORY	15/05/2016;12/07/2016;27/01/2017	16/05/2016	2016	NORTH WEST_DR KENNETH KAUNDA	POSITIVE	POSITIVE	NEGATIVE
127306622	F	02/01/1996	960102	GAUTENG	TAMBO MEMORIAL LABORATORY	22/11/2016;16/03/2017	23/11/2016	2016	GAUTENG_EKURHULENI METRO	NEGATIVE	POSITIVE
145515719	F	02/01/1996	112 - 496 - 0616	GAUTENG	DR GEORGE MUKHARI LABORATORY	05/06/2018;24/04/2019	07/06/2018	2018	GAUTENG_CITY OF TSHWANE METRO	NEGATIVE	POSITIVE
15778511	F	.	260164	MPUMALANGA	ERMELO LABORATORY	11/10/2017;11/10/2017;11/01/2018;11/01/2018;10/07/2019	12/10/2017	2017	MPUMALANGA_GERT SIBANDE	POSITIVE	POSITIVE	POSITIVE	POSITIVE	NEGATIVE
134673160	M	.	1400224153	LIMPOPO	TSHWANE ACADEMIC LABORATORY	26/07/2017;26/07/2017	10/08/2017	2017	LIMPOPO_VHEMBE	NEGATIVE	POSITIVE
39616172	M	02/02/1941	1002334044	GAUTENG	DR GEORGE MUKHARI LABORATORY	20/03/2015;23/03/2015	26/03/2015	2015	GAUTENG_CITY OF TSHWANE METRO	NEGATIVE	POSITIVE
10791259	M	02/02/1952	LP0000220387	LIMPOPO	POLOKWANE LABORATORY	06/01/2016;01/07/2016;01/07/2016;05/09/2016;04/01/2017;05/07/2017;05/07/2017;05/07/2017;03/01/2018;03/01/2018;02/01/2019;03/07/2019	06/01/2016	2016	LIMPOPO_CAPRICORN	POSITIVE	POSITIVE	POSITIVE	POSITIVE	POSITIVE	POSITIVE	POSITIVE	POSITIVE	POSITIVE	POSITIVE	NEGATIVE	NEGATIVE
114061252	F	02/02/1952	520202	KWAZULU-NATAL	INKOSI ALBERT LUTHULI CENTRAL HOSPITAL	28/08/2018;29/08/2018	05/09/2018	2018	KWAZULU-NATAL_UMGUNGUNDLOVU	POSITIVE	NEGATIVE
105776534	M	02/02/1954	400285049	LIMPOPO	POLOKWANE LABORATORY	05/05/2015;01/02/2016	05/10/2015	2015	LIMPOPO_CAPRICORN	POSITIVE	NEGATIVE
40814956	F	02/02/1961	LPSEY1192	LIMPOPO	ROB FERREIRA LABORATORY	25/07/2016;12/06/2017;10/06/2019	03/08/2016	2016	LIMPOPO_GREATER SEKHUKHUNE	POSITIVE	NEGATIVE	NEGATIVE
29530822	F	02/02/1965	650202	GAUTENG	BRAAMFONTEIN CENTRAL LABORATORY	21/06/2016;19/01/2017	27/06/2016	2016	GAUTENG_EKURHULENI METRO	POSITIVE	NEGATIVE
50226806	M	02/02/1965	650202 MAT	NORTH WEST	MAFIKENG LABORATORY	27/06/2016;12/07/2016;14/07/2016	27/06/2016	2016	NORTH WEST_NGAKA MODIRI MOLEMA	POSITIVE	POSITIVE	NEGATIVE
50701571	M	02/02/1967	5457/15	MPUMALANGA	ERMELO LABORATORY	01/04/2019;06/05/2019	01/04/2019	2019	MPUMALANGA_GERT SIBANDE	NEGATIVE	POSITIVE
2505689	F	02/02/1969	020269LO	GAUTENG	HELEN JOSEPH LABORATORY	10/08/2016;10/08/2016;01/06/2017;26/06/2017;06/11/2017	11/08/2016	2016	GAUTENG_CITY OF JOHANNESBURG METRO	POSITIVE	POSITIVE	NEGATIVE	NEGATIVE	NEGATIVE
31376243	M	02/02/1971	P9737/13	KWAZULU-NATAL	INKOSI ALBERT LUTHULI CENTRAL HOSPITAL	04/05/2017;27/02/2018;15/07/2019;08/11/2019	09/05/2017	2017	KWAZULU-NATAL_UMGUNGUNDLOVU	POSITIVE	POSITIVE	POSITIVE	NEGATIVE
322699	F	.	102327442	WESTERN CAPE	GROOTE SCHUUR LABORATORY	23/02/2017;07/09/2017	24/02/2017	2017	WESTERN CAPE_OVERBERG	NEGATIVE	POSITIVE
3616969	M	.	020272CH	GAUTENG	HELEN JOSEPH LABORATORY	21/03/2017;28/08/2017;28/08/2017	21/03/2017	2017	GAUTENG_CITY OF JOHANNESBURG METRO	NEGATIVE	POSITIVE	POSITIVE
20215958	M	02/02/1972	21889	GAUTENG	TSHWANE ACADEMIC LABORATORY	19/04/2016;14/11/2016;18/05/2017;07/11/2018;07/11/2018	21/04/2016	2016	GAUTENG_CITY OF TSHWANE METRO	NEGATIVE	NEGATIVE	NEGATIVE	POSITIVE	POSITIVE
31400978	M	02/02/1974	3949	KWAZULU-NATAL	INKOSI ALBERT LUTHULI CENTRAL HOSPITAL	30/03/2017;11/10/2019	04/04/2017	2017	KWAZULU-NATAL_UMKHANYAKUDE	POSITIVE	NEGATIVE
22380999	M	.	UNKNOWN	MPUMALANGA	ERMELO LABORATORY	13/11/2018;13/11/2018;30/07/2019	14/11/2018	2018	MPUMALANGA_NKANGALA	POSITIVE	POSITIVE	NEGATIVE
110968040	M	02/02/1975	750202	GAUTENG	TAMBO MEMORIAL LABORATORY	09/01/2015;30/07/2019	09/02/2015	2015	GAUTENG_EKURHULENI METRO	NEGATIVE	POSITIVE
16045356	F	02/02/1975	020275DA	GAUTENG	HELEN JOSEPH LABORATORY	23/10/2015;23/10/2015;03/05/2017	24/10/2015	2015	GAUTENG_CITY OF JOHANNESBURG METRO	POSITIVE	POSITIVE	NEGATIVE
3612710	M	02/02/1976	020276MA	GAUTENG	HELEN JOSEPH LABORATORY	11/06/2015;11/06/2015;11/05/2017;29/05/2017	11/07/2015	2015	GAUTENG_CITY OF JOHANNESBURG METRO	POSITIVE	POSITIVE	NEGATIVE	NEGATIVE
16218040	F	02/02/1976	760202MA	GAUTENG	LERATONG LABORATORY	31/10/2016;22/02/2019	31/10/2016	2016	GAUTENG_CITY OF JOHANNESBURG METRO	NEGATIVE	POSITIVE
11783258	M	.	1976-02-02	GAUTENG	BRAAMFONTEIN CENTRAL LABORATORY	16/01/2018;16/01/2018;16/02/2018;16/02/2018	05/02/2018	2018	GAUTENG_EKURHULENI METRO	NEGATIVE	NEGATIVE	POSITIVE	POSITIVE
113179276	M	02/02/1977	RE296491	LIMPOPO	POLOKWANE LABORATORY	11/07/2016;02/09/2016;09/09/2016;16/09/2016	21/08/2016	2016	LIMPOPO_CAPRICORN	NEGATIVE	POSITIVE	NEGATIVE	POSITIVE
102884185	F	02/02/1977	770202	GAUTENG	TAMBO MEMORIAL LABORATORY	11/01/2016;13/12/2016	12/01/2016	2016	GAUTENG_EKURHULENI METRO	NEGATIVE	POSITIVE
140269997	M	02/02/1978	165526724	WESTERN CAPE	GROOTE SCHUUR LABORATORY	23/12/2017;03/07/2018	27/12/2017	2017	WESTERN CAPE_CITY OF CAPE TOWN METRO	POSITIVE	NEGATIVE
29331697	M	02/02/1980	800202	GAUTENG	TAMBO MEMORIAL LABORATORY	30/07/2015;07/07/2017;08/07/2017	31/07/2015	2015	GAUTENG_EKURHULENI METRO	NEGATIVE	POSITIVE	NEGATIVE
38994926	F	.	UNKNOWN	MPUMALANGA	ROB FERREIRA LABORATORY	02/03/2017;02/03/2017;09/10/2019	08/03/2017	2017	MPUMALANGA_EHLANZENI	POSITIVE	POSITIVE	NEGATIVE
28433559	F	02/02/1980	UNKNOWN	EASTERN CAPE	NELSON MANDELA ACADEMIC LABORATORY	06/01/2015;06/11/2017	06/06/2015	2015	EASTERN CAPE_AMATHOLE	POSITIVE	NEGATIVE
12677829	F	.	4658/17	KWAZULU-NATAL	INKOSI ALBERT LUTHULI CENTRAL HOSPITAL	24/01/2018;24/01/2018;01/11/2019	29/01/2018	2018	KWAZULU-NATAL_ETHEKWINI METRO	POSITIVE	POSITIVE	NEGATIVE
121785871	M	02/02/1981	810202	NORTH WEST	MAFIKENG LABORATORY	13/06/2016;27/06/2016;26/07/2016	13/06/2016	2016	NORTH WEST_NGAKA MODIRI MOLEMA	POSITIVE	NEGATIVE	POSITIVE
402313	M	.	UNKNOWN	LIMPOPO	POLOKWANE LABORATORY	03/09/2018;03/09/2018;03/05/2019	04/09/2018	2018	LIMPOPO_WATERBERG	POSITIVE	POSITIVE	NEGATIVE
106163198	F	02/02/1984	UNKNOWN	EASTERN CAPE	NELSON MANDELA ACADEMIC LABORATORY	22/11/2016;24/04/2018;23/05/2018	24/11/2016	2016	EASTERN CAPE_O R TAMBO	POSITIVE	NEGATIVE	NEGATIVE
150493519	M	.	2200046255	LIMPOPO	LETABA LABORATORY	26/11/2018;19/12/2018	26/11/2018	2018	LIMPOPO_MOPANI	POSITIVE	NEGATIVE
27757644	F	02/02/1986	UNKNOWN	EASTERN CAPE	EAST LONDON LABORATORY	12/05/2016;12/05/2016;05/01/2018;05/01/2018	13/05/2016	2016	EASTERN CAPE_BUFFALO CITY METRO	NEGATIVE	NEGATIVE	POSITIVE	POSITIVE
130583475	F	.	1746166	GAUTENG	HELEN JOSEPH LABORATORY	02/03/2017;11/05/2017	02/03/2017	2017	GAUTENG_CITY OF JOHANNESBURG METRO	POSITIVE	NEGATIVE
19540649	M	02/02/1986	UNKNOWN	EASTERN CAPE	EAST LONDON LABORATORY	11/11/2016;10/07/2019;25/11/2019	12/11/2016	2016	EASTERN CAPE_AMATHOLE	POSITIVE	NEGATIVE	NEGATIVE
47663798	F	.	DWA17/02424	MPUMALANGA	ERMELO LABORATORY	14/08/2017;12/03/2019	17/08/2017	2017	MPUMALANGA_EHLANZENI	POSITIVE	NEGATIVE
3101618	F	02/02/1987	139247993	WESTERN CAPE	GEORGE LABORATORY	18/03/2015;08/05/2015;08/05/2015;30/07/2015;01/12/2015;02/02/2016;28/07/2016;28/07/2016;11/01/2017	18/03/2015	2015	WESTERN CAPE_GARDEN ROUTE	POSITIVE	NEGATIVE	NEGATIVE	NEGATIVE	POSITIVE	NEGATIVE	NEGATIVE	NEGATIVE	NEGATIVE
50383513	M	02/02/1988	UNKNOWN	KWAZULU-NATAL	INKOSI ALBERT LUTHULI CENTRAL HOSPITAL	28/10/2015;19/04/2016	29/10/2015	2015	KWAZULU-NATAL_UGU	POSITIVE	NEGATIVE
6944313	F	02/02/1989	155389	GAUTENG	BRAAMFONTEIN CENTRAL LABORATORY	19/02/2018;09/10/2018;22/11/2019	08/03/2018	2018	GAUTENG_CITY OF JOHANNESBURG METRO	POSITIVE	NEGATIVE	NEGATIVE
137378027	M	02/02/1989	186-106-7224	KWAZULU-NATAL	INKOSI ALBERT LUTHULI CENTRAL HOSPITAL	11/10/2017;18/07/2019	16/10/2017	2017	KWAZULU-NATAL_UGU	NEGATIVE	POSITIVE
143387377	F	02/02/1989	020289MH	GAUTENG	HELEN JOSEPH LABORATORY	24/04/2018;31/05/2018	26/04/2018	2018	GAUTENG_CITY OF JOHANNESBURG METRO	POSITIVE	NEGATIVE
8465742	F	.	15/21337	MPUMALANGA	ROB FERREIRA LABORATORY	26/11/2017;26/11/2017;05/10/2018;05/10/2018	29/11/2017	2017	MPUMALANGA_EHLANZENI	POSITIVE	POSITIVE	NEGATIVE	NEGATIVE
1107374	F	02/02/1989	F33199	GAUTENG	DR GEORGE MUKHARI LABORATORY	26/06/2017;05/02/2019;05/02/2019	27/06/2017	2017	GAUTENG_CITY OF TSHWANE METRO	NEGATIVE	POSITIVE	POSITIVE
18754684	F	.	UNKNOWN	EASTERN CAPE	PORT ELIZABETH LABORATORY	14/11/2017;11/04/2019	16/11/2017	2017	EASTERN CAPE_NELSON MANDELA BAY METRO	NEGATIVE	POSITIVE
26445232	F	02/02/1990	20290	GAUTENG	TAMBO MEMORIAL LABORATORY	21/09/2015;10/10/2017;22/06/2018	23/09/2015	2015	GAUTENG_EKURHULENI METRO	NEGATIVE	NEGATIVE	POSITIVE
105304074	M	02/02/1991	214618710	NORTH WEST	TSHEPONG LABORATORY	17/03/2015;08/06/2017	17/03/2015	2015	NORTH WEST_DR KENNETH KAUNDA	POSITIVE	NEGATIVE
29615040	M	02/02/1991	910202	FREE STATE	PELONOMI LABORATORY	05/12/2016;19/04/2018	07/12/2016	2016	FREE STATE_LEJWELEPUTSWA	POSITIVE	NEGATIVE
16515784	F	02/02/1991	910202	GAUTENG	BRAAMFONTEIN CENTRAL LABORATORY	04/01/2016;04/01/2016;27/01/2016	13/01/2016	2016	GAUTENG_CITY OF JOHANNESBURG METRO	POSITIVE	POSITIVE	NEGATIVE
122937432	F	02/02/1992	1382/16	KWAZULU-NATAL	INKOSI ALBERT LUTHULI CENTRAL HOSPITAL	21/07/2016;20/03/2017	26/07/2016	2016	KWAZULU-NATAL_ETHEKWINI METRO	POSITIVE	NEGATIVE
44231227	F	02/02/1992	920202	KWAZULU-NATAL	INKOSI ALBERT LUTHULI CENTRAL HOSPITAL	24/08/2015;08/12/2015	09/08/2015	2015	KWAZULU-NATAL_UMGUNGUNDLOVU	NEGATIVE	POSITIVE
11034430	F	02/02/1992	UNKNOWN	KWAZULU-NATAL	INKOSI ALBERT LUTHULI CENTRAL HOSPITAL	04/01/2016;17/08/2018	06/01/2016	2016	KWAZULU-NATAL_UGU	NEGATIVE	POSITIVE
10485066	F	.	UNKNOWN	EASTERN CAPE	PORT ELIZABETH LABORATORY	19/07/2017;19/07/2017;15/03/2018	21/07/2017	2017	EASTERN CAPE_AMATHOLE	POSITIVE	POSITIVE	NEGATIVE
20072493	F	02/02/1998	I980202	GAUTENG	CHRIS HANI BARAGWANATH LABORATORY	26/08/2015;02/11/2016;02/11/2016;24/08/2017	09/02/2015	2015	GAUTENG_CITY OF JOHANNESBURG METRO	NEGATIVE	NEGATIVE	NEGATIVE	POSITIVE
139003902	F	02/02/1999	117-874-2829	KWAZULU-NATAL	INKOSI ALBERT LUTHULI CENTRAL HOSPITAL	21/11/2017;10/01/2018	24/11/2017	2017	KWAZULU-NATAL_UGU	NEGATIVE	POSITIVE
16155885	F	02/03/1962	1151429MU	GAUTENG	LERATONG LABORATORY	11/05/2015;11/05/2015;31/05/2016	11/05/2015	2015	GAUTENG_WEST RAND	POSITIVE	POSITIVE	NEGATIVE
94469062	F	02/03/1963	UNKNOWN	FREE STATE	PELONOMI LABORATORY	15/06/2015;14/09/2016	17/06/2015	2015	FREE STATE_THABO MOFUTSANYANA	POSITIVE	NEGATIVE
90733488	M	02/03/1963	17543/14	MPUMALANGA	ERMELO LABORATORY	12/08/2015;08/12/2017	12/09/2015	2015	MPUMALANGA_GERT SIBANDE	NEGATIVE	POSITIVE
35188800	F	02/03/1972	AR129/15	GAUTENG	TSHWANE ACADEMIC LABORATORY	25/01/2016;25/01/2016;11/07/2016	26/01/2016	2016	GAUTENG_CITY OF TSHWANE METRO	POSITIVE	POSITIVE	NEGATIVE
100651999	M	02/03/1974	810310	GAUTENG	BRAAMFONTEIN CENTRAL LABORATORY	27/05/2015;15/07/2015	06/01/2015	2015	GAUTENG_CITY OF JOHANNESBURG METRO	NEGATIVE	POSITIVE	POSITIVE
40664847	F	02/03/1975	UNKNOWN	EASTERN CAPE	NELSON MANDELA ACADEMIC LABORATORY	15/06/2016;26/10/2016	20/06/2016	2016	EASTERN CAPE_O R TAMBO	POSITIVE	NEGATIVE
65173967	M	02/03/1976	1349351MA	GAUTENG	CHARLOTTE MAXEKE JOHANNESBURG ACADEMIC HOSPITAL	17/07/2019;03/09/2019;08/10/2019	18/07/2019	2019	GAUTENG_WEST RAND	POSITIVE	NEGATIVE	NEGATIVE
121934020	F	02/03/1979	10993/16	GAUTENG	TAMBO MEMORIAL LABORATORY	18/01/2017;25/01/2017	24/01/2017	2017	GAUTENG_EKURHULENI METRO	POSITIVE	NEGATIVE
35622092	F	02/03/1980	UNKNOWN	LIMPOPO	POLOKWANE LABORATORY	27/09/2016;27/09/2016;15/12/2016	02/10/2016	2016	LIMPOPO_MOPANI	POSITIVE	POSITIVE	NEGATIVE
38063641	F	02/03/1981	810203/MMO9/15	GAUTENG	TAMBO MEMORIAL LABORATORY	22/12/2015;18/05/2017	23/12/2015	2015	GAUTENG_EKURHULENI METRO	NEGATIVE	POSITIVE
123166926	M	02/03/1982	UNKNOWN	EASTERN CAPE	PORT ELIZABETH LABORATORY	28/07/2016;01/11/2019	30/07/2016	2016	EASTERN CAPE_NELSON MANDELA BAY METRO	NEGATIVE	POSITIVE
126602891	M	02/03/1982	658697	GAUTENG	TAMBO MEMORIAL LABORATORY	31/10/2016;24/05/2017	02/11/2016	2016	GAUTENG_EKURHULENI METRO	POSITIVE	NEGATIVE
127966453	F	02/03/1983	255/15	MPUMALANGA	ERMELO LABORATORY	12/12/2016;17/07/2017	13/12/2016	2016	MPUMALANGA_NKANGALA	POSITIVE	NEGATIVE
770939	M	02/03/1983	101636850	WESTERN CAPE	TYGERBERG LABORATORY	09/02/2015;09/02/2015;05/08/2018	09/10/2015	2015	WESTERN CAPE_OVERBERG	POSITIVE	POSITIVE	NEGATIVE
136562368	F	02/03/1985	850302	GAUTENG	BRAAMFONTEIN CENTRAL LABORATORY	21/09/2017;21/09/2017	26/09/2017	2017	GAUTENG_CITY OF JOHANNESBURG METRO	POSITIVE	NEGATIVE
23686882	F	02/03/1985	850302	GAUTENG	BRAAMFONTEIN CENTRAL LABORATORY	29/03/2016;29/03/2016;24/10/2016	01/04/2016	2016	GAUTENG_CITY OF JOHANNESBURG METRO	POSITIVE	POSITIVE	NEGATIVE
19115571	M	02/03/1986	010951/16	EASTERN CAPE	EAST LONDON LABORATORY	07/11/2016;07/11/2016;18/07/2017	09/11/2016	2016	EASTERN CAPE_BUFFALO CITY METRO	POSITIVE	POSITIVE	NEGATIVE
926891	F	02/03/1987	870302	GAUTENG	CHRIS HANI BARAGWANATH LABORATORY	01/02/2016;18/05/2016;09/01/2017;05/07/2018	03/02/2016	2016	GAUTENG_CITY OF JOHANNESBURG METRO	POSITIVE	NEGATIVE	POSITIVE	NEGATIVE
113451652	F	02/03/1988	880203	GAUTENG	TAMBO MEMORIAL LABORATORY	27/10/2015;31/08/2017	29/10/2015	2015	GAUTENG_EKURHULENI METRO	NEGATIVE	POSITIVE
38052205	F	02/03/1990	900302	KWAZULU-NATAL	INKOSI ALBERT LUTHULI CENTRAL HOSPITAL	08/08/2016;08/08/2016;04/10/2016;04/10/2016;05/12/2017	11/08/2016	2016	KWAZULU-NATAL_UGU	POSITIVE	POSITIVE	NEGATIVE	NEGATIVE	NEGATIVE
27420652	F	02/03/1992	920203	GAUTENG	CHRIS HANI BARAGWANATH LABORATORY	08/11/2015;08/11/2015;13/06/2016	08/12/2015	2015	GAUTENG_CITY OF JOHANNESBURG METRO	POSITIVE	POSITIVE	NEGATIVE
15616776	M	02/03/1992	920302	FREE STATE	PELONOMI LABORATORY	06/12/2016;03/10/2017;19/06/2019	07/12/2016	2016	FREE STATE_MANGAUNG METRO	NEGATIVE	NEGATIVE	POSITIVE
48781662	F	02/03/1993	930302MT	GAUTENG	TAMBO MEMORIAL LABORATORY	20/04/2016;09/01/2017	21/04/2016	2016	GAUTENG_EKURHULENI METRO	NEGATIVE	POSITIVE
60453213	M	02/03/2007	020307	GAUTENG	TAMBO MEMORIAL LABORATORY	05/03/2017;16/04/2017	06/03/2017	2017	GAUTENG_EKURHULENI METRO	POSITIVE	NEGATIVE
143138778	M	02/03/2018	180302	NORTH WEST	MAFIKENG LABORATORY	13/04/2018;18/04/2018	13/04/2018	2018	NORTH WEST_NGAKA MODIRI MOLEMA	POSITIVE	NEGATIVE
132688977	M	02/04/1955	GP09369424	GAUTENG	CHRIS HANI BARAGWANATH LABORATORY	11/05/2017;23/08/2017	13/05/2017	2017	GAUTENG_CITY OF JOHANNESBURG METRO	NEGATIVE	POSITIVE
17197265	F	02/04/1958	2/4/1955	GAUTENG	TAMBO MEMORIAL LABORATORY	12/08/2015;13/11/2015;09/03/2016	12/08/2015	2015	GAUTENG_EKURHULENI METRO	NEGATIVE	NEGATIVE	POSITIVE
122110496	M	02/04/1959	020459KE	GAUTENG	HELEN JOSEPH LABORATORY	08/06/2016;14/12/2016	08/06/2016	2016	GAUTENG_CITY OF JOHANNESBURG METRO	NEGATIVE	POSITIVE
20584452	M	02/04/1960	1829	LIMPOPO	POLOKWANE LABORATORY	01/08/2016;01/08/2016;14/12/2016	03/09/2016	2016	LIMPOPO_CAPRICORN	POSITIVE	POSITIVE	NEGATIVE
124439072	F	02/04/1962	3197508	GAUTENG	TAMBO MEMORIAL LABORATORY	29/08/2016;12/04/2018	30/08/2016	2016	GAUTENG_EKURHULENI METRO	POSITIVE	NEGATIVE
1288741	M	.	LP/POL/171224	LIMPOPO	POLOKWANE LABORATORY	12/12/2017;12/12/2017;27/09/2019	12/12/2017	2017	LIMPOPO_CAPRICORN	POSITIVE	POSITIVE	NEGATIVE
104923822	F	02/04/1966	146/335/2532	LIMPOPO	ERMELO LABORATORY	18/12/2017;10/01/2018	19/12/2017	2017	LIMPOPO_GREATER SEKHUKHUNE	POSITIVE	NEGATIVE
24653470	M	02/04/1967	670402	GAUTENG	TAMBO MEMORIAL LABORATORY	17/07/2018;09/01/2019	18/07/2018	2018	GAUTENG_EKURHULENI METRO	POSITIVE	NEGATIVE
24913479	M	02/04/1967	40267	GAUTENG	CHARLOTTE MAXEKE JOHANNESBURG ACADEMIC HOSPITAL	09/08/2015;21/09/2016	09/09/2015	2015	GAUTENG_CITY OF JOHANNESBURG METRO	NEGATIVE	POSITIVE
22671525	F	02/04/1973	02041973	GAUTENG	TAMBO MEMORIAL LABORATORY	12/04/2018;10/10/2018	13/04/2018	2018	GAUTENG_EKURHULENI METRO	POSITIVE	NEGATIVE
530298	M	02/04/1974	UNKNOWN	EASTERN CAPE	PORT ELIZABETH LABORATORY	20/04/2015;28/07/2017	22/04/2015	2015	EASTERN CAPE_NELSON MANDELA BAY METRO	NEGATIVE	POSITIVE
1638046	F	02/04/1975	A07260	MPUMALANGA	ERMELO LABORATORY	13/10/2016;13/10/2016;18/01/2017;01/11/2017	14/10/2016	2016	MPUMALANGA_EHLANZENI	POSITIVE	POSITIVE	NEGATIVE	NEGATIVE
928413	F	.	UNKNOWN	EASTERN CAPE	PORT ELIZABETH LABORATORY	25/04/2018;25/04/2018;15/08/2018	26/04/2018	2018	EASTERN CAPE_NELSON MANDELA BAY METRO	POSITIVE	POSITIVE	NEGATIVE
45832490	M	02/04/1976	ABVB9836HOF	MPUMALANGA	ERMELO LABORATORY	13/03/2017;04/09/2017;13/04/2019	14/03/2017	2017	MPUMALANGA_GERT SIBANDE	NEGATIVE	POSITIVE	POSITIVE
17634319	F	02/04/1977	770402	GAUTENG	LERATONG LABORATORY	11/04/2016;26/01/2017	12/04/2016	2016	GAUTENG_WEST RAND	POSITIVE	NEGATIVE
40527217	M	.	144-444-4564	MPUMALANGA	ERMELO LABORATORY	26/06/2019;11/12/2019	28/06/2019	2019	MPUMALANGA_GERT SIBANDE	POSITIVE	NEGATIVE
49267951	F	02/04/1978	40278	GAUTENG	TAMBO MEMORIAL LABORATORY	30/07/2015;21/08/2018	31/07/2015	2015	GAUTENG_EKURHULENI METRO	NEGATIVE	POSITIVE
23986770	M	02/04/1981	36799	GAUTENG	TSHWANE ACADEMIC LABORATORY	08/07/2016;06/03/2017	12/07/2016	2016	GAUTENG_CITY OF TSHWANE METRO	POSITIVE	NEGATIVE
1941508	F	02/04/1982	44385920	WESTERN CAPE	GROOTE SCHUUR LABORATORY	19/03/2015;07/08/2015;25/07/2016;09/01/2017;09/01/2017;03/03/2017;11/05/2017;22/06/2017;30/11/2017;16/07/2018;16/07/2018;08/02/2019;06/05/2019	20/03/2015	2015	WESTERN CAPE_CITY OF CAPE TOWN METRO	NEGATIVE	NEGATIVE	NEGATIVE	NEGATIVE	NEGATIVE	NEGATIVE	POSITIVE	NEGATIVE	NEGATIVE	NEGATIVE	NEGATIVE	NEGATIVE	NEGATIVE
18231344	F	02/04/1982	31073	GAUTENG	DR GEORGE MUKHARI LABORATORY	12/02/2015;02/09/2016	12/03/2015	2015	GAUTENG_CITY OF TSHWANE METRO	POSITIVE	NEGATIVE
11547627	F	02/04/1983	LP9-138094	LIMPOPO	POLOKWANE LABORATORY	07/12/2016;15/12/2016;09/05/2017;09/05/2017;08/02/2018;07/08/2019	09/12/2016	2016	LIMPOPO_GREATER SEKHUKHUNE	NEGATIVE	NEGATIVE	POSITIVE	POSITIVE	NEGATIVE	NEGATIVE
32293152	M	02/04/1986	WCC860402	GAUTENG	TAMBO MEMORIAL LABORATORY	12/05/2016;26/05/2017;21/01/2019	13/05/2016	2016	GAUTENG_EKURHULENI METRO	NEGATIVE	NEGATIVE	POSITIVE
21883961	F	02/04/1987	PMTCT	KWAZULU-NATAL	INKOSI ALBERT LUTHULI CENTRAL HOSPITAL	14/03/2016;23/08/2016	15/03/2016	2016	KWAZULU-NATAL_UMGUNGUNDLOVU	POSITIVE	NEGATIVE
103162423	M	02/04/1988	880402	GAUTENG	CHARLOTTE MAXEKE JOHANNESBURG ACADEMIC HOSPITAL	10/07/2017;07/03/2018;20/06/2019	11/07/2017	2017	GAUTENG_EKURHULENI METRO	POSITIVE	NEGATIVE	NEGATIVE
115715920	M	02/04/1988	UNKNOWN	KWAZULU-NATAL	INKOSI ALBERT LUTHULI CENTRAL HOSPITAL	17/01/2018;12/04/2019	22/01/2018	2018	KWAZULU-NATAL_UGU	NEGATIVE	POSITIVE
36831510	F	02/04/1990	020490RA	GAUTENG	HELEN JOSEPH LABORATORY	27/02/2019;15/10/2019	28/02/2019	2019	GAUTENG_CITY OF JOHANNESBURG METRO	POSITIVE	NEGATIVE
126866279	M	02/04/1991	910402.	KWAZULU-NATAL	INKOSI ALBERT LUTHULI CENTRAL HOSPITAL	15/11/2016;26/04/2018	17/11/2016	2016	KWAZULU-NATAL_UGU	POSITIVE	NEGATIVE
110490230	F	02/04/1996	31194376	NORTHERN CAPE	KIMBERLEY LABORATORY	07/08/2017;09/08/2017	08/08/2017	2017	NORTHERN CAPE_FRANCES BAARD	POSITIVE	NEGATIVE
3542827	F	02/04/2002	143405207	WESTERN CAPE	GEORGE LABORATORY	04/10/2016;06/08/2019	04/10/2016	2016	WESTERN CAPE_GARDEN ROUTE	NEGATIVE	POSITIVE
31267034	F	02/04/2003	20522363	EASTERN CAPE	NELSON MANDELA ACADEMIC LABORATORY	12/10/2019;17/10/2019	16/10/2019	2019	EASTERN CAPE_O R TAMBO	POSITIVE	NEGATIVE
108117302	M	02/05/1960	51279	GAUTENG	DR GEORGE MUKHARI LABORATORY	20/08/2015;20/11/2015;13/07/2017	22/08/2015	2015	GAUTENG_CITY OF TSHWANE METRO	NEGATIVE	POSITIVE	NEGATIVE
20520516	F	02/05/1961	6105/16	GAUTENG	TAMBO MEMORIAL LABORATORY	25/08/2016;07/02/2017	26/08/2016	2016	GAUTENG_EKURHULENI METRO	POSITIVE	NEGATIVE
41691273	F	02/05/1964	1141	MPUMALANGA	TSHWANE ACADEMIC LABORATORY	22/09/2016;17/01/2017	26/09/2016	2016	MPUMALANGA_GERT SIBANDE	NEGATIVE	POSITIVE
1279624	F	02/05/1965	47138607	WESTERN CAPE	TYGERBERG LABORATORY	19/05/2016;31/05/2016	23/05/2016	2016	WESTERN CAPE_CITY OF CAPE TOWN METRO	POSITIVE	NEGATIVE
22761021	M	02/05/1966	LP1200105142	LIMPOPO	POLOKWANE LABORATORY	24/05/2017;09/05/2019	24/05/2017	2017	LIMPOPO_CAPRICORN	POSITIVE	NEGATIVE
99489225	F	02/05/1973	0502/73	GAUTENG	TAMBO MEMORIAL LABORATORY	06/01/2015;19/05/2016	06/02/2015	2015	GAUTENG_EKURHULENI METRO	NEGATIVE	POSITIVE
25120912	F	02/05/1979	UNKNOWN	FREE STATE	PELONOMI LABORATORY	09/02/2016;09/02/2016;30/05/2017;03/08/2017	12/02/2016	2016	FREE STATE_MANGAUNG METRO	POSITIVE	POSITIVE	NEGATIVE	NEGATIVE
15708822	F	02/05/1980	800502	GAUTENG	TAMBO MEMORIAL LABORATORY	24/02/2016;29/08/2018	25/02/2016	2016	GAUTENG_EKURHULENI METRO	POSITIVE	NEGATIVE
97858407	M	02/05/1981	50281	GAUTENG	CHARLOTTE MAXEKE JOHANNESBURG ACADEMIC HOSPITAL	13/05/2015;07/07/2017	18/05/2015	2015	GAUTENG_CITY OF JOHANNESBURG METRO	POSITIVE	NEGATIVE
16373153	M	02/05/1981	810502	KWAZULU-NATAL	INKOSI ALBERT LUTHULI CENTRAL HOSPITAL	22/11/2016;03/10/2017;03/10/2017;04/08/2019;04/08/2019	25/11/2016	2016	KWAZULU-NATAL_ETHEKWINI METRO	NEGATIVE	POSITIVE	POSITIVE	POSITIVE	POSITIVE
110183371	M	02/05/1982	UNKNOWN	EASTERN CAPE	CECILIA MAKIWANE LABORATORY	28/07/2015;03/11/2017	28/07/2015	2015	EASTERN CAPE_BUFFALO CITY METRO	NEGATIVE	POSITIVE
117015132	F	02/05/1987	02051987	GAUTENG	TAMBO MEMORIAL LABORATORY	04/01/2017;16/01/2019	07/01/2017	2017	GAUTENG_EKURHULENI METRO	POSITIVE	NEGATIVE
14633955	M	02/05/1988	519/14	GAUTENG	CHARLOTTE MAXEKE JOHANNESBURG ACADEMIC HOSPITAL	18/02/2015;29/06/2017	20/02/2015	2015	GAUTENG_SEDIBENG	POSITIVE	NEGATIVE
148801534	M	02/05/1990	1000629302	GAUTENG	TSHWANE ACADEMIC LABORATORY	16/05/2019;12/06/2019	19/05/2019	2019	GAUTENG_CITY OF TSHWANE METRO	POSITIVE	NEGATIVE
28184897	M	02/05/1990	02051990	GAUTENG	DR GEORGE MUKHARI LABORATORY	16/02/2017;03/03/2017;14/03/2019;09/04/2019	17/02/2017	2017	GAUTENG_CITY OF TSHWANE METRO	NEGATIVE	NEGATIVE	POSITIVE	POSITIVE
1502669	F	02/05/1991	75872648	WESTERN CAPE	GROOTE SCHUUR LABORATORY	13/07/2015;29/09/2015	14/07/2015	2015	WESTERN CAPE_CITY OF CAPE TOWN METRO	POSITIVE	NEGATIVE
5305293	F	02/05/1992	15839	GAUTENG	DR GEORGE MUKHARI LABORATORY	21/10/2016;21/10/2016;24/06/2019	21/10/2016	2016	GAUTENG_CITY OF TSHWANE METRO	POSITIVE	POSITIVE	NEGATIVE
154437789	F	02/05/1994	JEPM00912736	FREE STATE	PELONOMI LABORATORY	21/04/2019;08/10/2019	21/04/2019	2019	FREE STATE_MANGAUNG METRO	POSITIVE	NEGATIVE
66122723	F	02/05/1994	940502	GAUTENG	TAMBO MEMORIAL LABORATORY	19/08/2019;10/09/2019	20/08/2019	2019	GAUTENG_EKURHULENI METRO	POSITIVE	NEGATIVE
27775147	M	02/05/1999	1552	MPUMALANGA	ROB FERREIRA LABORATORY	14/05/2018;01/10/2018;18/04/2019	16/05/2018	2018	MPUMALANGA_EHLANZENI	POSITIVE	NEGATIVE	NEGATIVE
111612189	F	02/05/2003	543020	KWAZULU-NATAL	INKOSI ALBERT LUTHULI CENTRAL HOSPITAL	10/02/2015;14/10/2015;09/02/2017;14/02/2017	10/06/2015	2015	KWAZULU-NATAL_KING CETSHWAYO	POSITIVE	NEGATIVE	NEGATIVE	NEGATIVE
23789272	M	.	02061955	KWAZULU-NATAL	INKOSI ALBERT LUTHULI CENTRAL HOSPITAL	07/09/2017;07/09/2017;08/06/2018;25/09/2019	11/09/2017	2017	KWAZULU-NATAL_ETHEKWINI METRO	POSITIVE	POSITIVE	POSITIVE	NEGATIVE
26410640	M	02/06/1961	18812/15	KWAZULU-NATAL	INKOSI ALBERT LUTHULI CENTRAL HOSPITAL	12/05/2016;12/05/2016;03/11/2016;11/11/2016	15/05/2016	2016	KWAZULU-NATAL_ETHEKWINI METRO	NEGATIVE	NEGATIVE	POSITIVE	NEGATIVE
112181391	F	02/06/1961	46950630	WESTERN CAPE	TYGERBERG LABORATORY	02/05/2019;28/05/2019;11/11/2019	03/05/2019	2019	WESTERN CAPE_CITY OF CAPE TOWN METRO	POSITIVE	POSITIVE	NEGATIVE
15782331	F	.	UNKNOWN	NORTH WEST	TSHEPONG LABORATORY	22/05/2018;22/05/2018;21/05/2019	24/05/2018	2018	NORTH WEST_DR RUTH SEGOMOTSI MOMPATI	POSITIVE	POSITIVE	NEGATIVE
105746220	M	02/06/1964	VT2700158253	LIMPOPO	TSHWANE ACADEMIC LABORATORY	31/03/2015;04/07/2015	04/08/2015	2015	LIMPOPO_WATERBERG	NEGATIVE	POSITIVE
100035209	F	02/06/1966	UNKNOWN	NORTH WEST	MAFIKENG LABORATORY	04/01/2016;13/01/2016;17/01/2017	04/01/2016	2016	NORTH WEST_NGAKA MODIRI MOLEMA	POSITIVE	NEGATIVE	NEGATIVE	NEGATIVE	NEGATIVE
46002653	M	02/06/1968	19680602	GAUTENG	TAMBO MEMORIAL LABORATORY	28/07/2016;06/09/2016	29/07/2016	2016	GAUTENG_EKURHULENI METRO	NEGATIVE	POSITIVE
146891163	F	02/06/1969	6906021009081	GAUTENG	BRAAMFONTEIN CENTRAL LABORATORY	24/07/2018;26/03/2019	27/07/2018	2018	GAUTENG_CITY OF JOHANNESBURG METRO	NEGATIVE	POSITIVE
90850303	M	02/06/1970	80770258	WESTERN CAPE	TYGERBERG LABORATORY	06/01/2015;04/01/2019;15/04/2019	06/06/2015	2015	WESTERN CAPE_CITY OF CAPE TOWN METRO	NEGATIVE	POSITIVE	POSITIVE
15262405	F	02/06/1970	370/15	KWAZULU-NATAL	INKOSI ALBERT LUTHULI CENTRAL HOSPITAL	24/08/2015;22/08/2018;22/08/2018	09/06/2015	2015	KWAZULU-NATAL_ETHEKWINI METRO	NEGATIVE	POSITIVE	POSITIVE
258570	M	02/06/1971	ZZ620	KWAZULU-NATAL	INKOSI ALBERT LUTHULI CENTRAL HOSPITAL	11/09/2017;13/09/2018	18/09/2017	2017	KWAZULU-NATAL_UGU	POSITIVE	NEGATIVE
3060310	M	02/06/1971	GP09034645	GAUTENG	CHRIS HANI BARAGWANATH LABORATORY	28/12/2015;04/01/2016	29/12/2015	2015	GAUTENG_CITY OF JOHANNESBURG METRO	POSITIVE	NEGATIVE
460488	F	02/06/1971	020671MA	GAUTENG	HELEN JOSEPH LABORATORY	25/05/2016;25/05/2016;19/06/2019	26/05/2016	2016	GAUTENG_CITY OF JOHANNESBURG METRO	POSITIVE	POSITIVE	NEGATIVE
17728746	M	02/06/1972	020672	GAUTENG	CHRIS HANI BARAGWANATH LABORATORY	10/05/2017;18/05/2017;18/05/2017;03/05/2019;03/05/2019	12/05/2017	2017	GAUTENG_CITY OF JOHANNESBURG METRO	POSITIVE	POSITIVE	POSITIVE	NEGATIVE	NEGATIVE
24598594	F	02/06/1973	1603075	MPUMALANGA	ROB FERREIRA LABORATORY	31/03/2016;31/03/2016;14/09/2018	04/04/2016	2016	MPUMALANGA_EHLANZENI	POSITIVE	POSITIVE	NEGATIVE
2158540	F	02/06/1974	020674MA	GAUTENG	HELEN JOSEPH LABORATORY	13/12/2016;25/07/2018	14/12/2016	2016	GAUTENG_CITY OF JOHANNESBURG METRO	NEGATIVE	POSITIVE
9667123	F	02/06/1978	7806021336089	GAUTENG	TAMBO MEMORIAL LABORATORY	17/10/2016;16/05/2018	19/10/2016	2016	GAUTENG_EKURHULENI METRO	POSITIVE	NEGATIVE
95869138	M	.	UNKNOWN	MPUMALANGA	ERMELO LABORATORY	10/01/2017;26/06/2017;13/10/2017	13/01/2017	2017	MPUMALANGA_NKANGALA	POSITIVE	NEGATIVE	NEGATIVE
63524339	F	.	UNKNOWN	NORTH WEST	TSHEPONG LABORATORY	18/10/2018;09/05/2019	19/10/2018	2018	NORTH WEST_DR KENNETH KAUNDA	POSITIVE	NEGATIVE
1147466	F	.	307495	GAUTENG	HELEN JOSEPH LABORATORY	08/05/2018;08/05/2018;22/05/2018	09/05/2018	2018	GAUTENG_CITY OF JOHANNESBURG METRO	POSITIVE	POSITIVE	NEGATIVE
125174013	M	02/06/1980	CAAD00442712	KWAZULU-NATAL	INKOSI ALBERT LUTHULI CENTRAL HOSPITAL	20/11/2018;20/06/2019	21/11/2018	2018	KWAZULU-NATAL_ETHEKWINI METRO	POSITIVE	NEGATIVE
26841165	F	.	020680MA	GAUTENG	HELEN JOSEPH LABORATORY	14/06/2017;15/06/2017;15/06/2017	14/06/2017	2017	GAUTENG_CITY OF JOHANNESBURG METRO	NEGATIVE	POSITIVE	POSITIVE
107207639	F	02/06/1981	UNKNOWN	NORTHERN CAPE	KIMBERLEY LABORATORY	18/07/2018;26/11/2018	18/07/2018	2018	NORTHERN CAPE_FRANCES BAARD	POSITIVE	NEGATIVE
154446001	F	02/06/1982	22037964	NORTHERN CAPE	KIMBERLEY LABORATORY	08/06/2019;17/06/2019	09/06/2019	2019	NORTHERN CAPE_FRANCES BAARD	POSITIVE	NEGATIVE
133426411	F	.	6581/17	MPUMALANGA	ERMELO LABORATORY	31/01/2018;29/03/2019	02/02/2018	2018	MPUMALANGA_NKANGALA	POSITIVE	NEGATIVE
120368492	F	02/06/1985	UNKNOWN	EASTERN CAPE	NELSON MANDELA ACADEMIC LABORATORY	10/10/2016;06/07/2017;15/09/2017;13/11/2017	12/10/2016	2016	EASTERN CAPE_O R TAMBO	NEGATIVE	POSITIVE	POSITIVE	POSITIVE
18948192	F	02/06/1985	UNKNOWN	EASTERN CAPE	NELSON MANDELA ACADEMIC LABORATORY	11/04/2017;12/10/2017;04/06/2018	13/04/2017	2017	EASTERN CAPE_O R TAMBO	POSITIVE	NEGATIVE	NEGATIVE
36668381	F	02/06/1985	850602	KWAZULU-NATAL	INKOSI ALBERT LUTHULI CENTRAL HOSPITAL	13/05/2016;08/09/2017	14/05/2016	2016	KWAZULU-NATAL_UMGUNGUNDLOVU	NEGATIVE	POSITIVE
59360916	F	02/06/1985	W 850602	GAUTENG	BRAAMFONTEIN CENTRAL LABORATORY	05/01/2016;11/01/2017;02/03/2017	11/01/2016	2016	GAUTENG_EKURHULENI METRO	NEGATIVE	POSITIVE	NEGATIVE
108849961	M	02/06/1986	860206	KWAZULU-NATAL	INKOSI ALBERT LUTHULI CENTRAL HOSPITAL	07/01/2015;05/07/2017;19/07/2017	16/07/2015	2015	KWAZULU-NATAL_ETHEKWINI METRO	NEGATIVE	POSITIVE	POSITIVE
102924805	F	02/06/1986	860206/509V	FREE STATE	UNIVERSITAS ACADEMIC LABORATORY	19/01/2015;26/10/2016	21/01/2015	2015	FREE STATE_MANGAUNG METRO	POSITIVE	NEGATIVE
128823844	M	02/06/1986	UNKNOWN	EASTERN CAPE	NELSON MANDELA ACADEMIC LABORATORY	16/01/2017;28/02/2018;27/03/2019	20/01/2017	2017	EASTERN CAPE_O R TAMBO	POSITIVE	NEGATIVE	NEGATIVE
24729904	F	02/06/1988	UNKNOWN	EASTERN CAPE	PORT ELIZABETH LABORATORY	07/06/2016;07/06/2016;08/12/2016;11/04/2018	08/06/2016	2016	EASTERN CAPE_NELSON MANDELA BAY METRO	NEGATIVE	NEGATIVE	POSITIVE	NEGATIVE
42974830	F	02/06/1988	DLA1287/1	GAUTENG	TSHWANE ACADEMIC LABORATORY	06/10/2018;10/09/2019	08/10/2018	2018	GAUTENG_CITY OF TSHWANE METRO	NEGATIVE	POSITIVE
30650803	F	02/06/1988	813/15	KWAZULU-NATAL	INKOSI ALBERT LUTHULI CENTRAL HOSPITAL	14/04/2015;26/08/2016;26/08/2016	20/04/2015	2015	KWAZULU-NATAL_ETHEKWINI METRO	POSITIVE	NEGATIVE	NEGATIVE
117427758	M	02/06/1991	910602	FREE STATE	PELONOMI LABORATORY	15/03/2016;20/06/2016	16/03/2016	2016	FREE STATE_FEZILE DABI	POSITIVE	NEGATIVE
7906516	F	02/06/1992	920602	KWAZULU-NATAL	INKOSI ALBERT LUTHULI CENTRAL HOSPITAL	16/02/2018;11/01/2019;11/02/2019	20/02/2018	2018	KWAZULU-NATAL_ETHEKWINI METRO	NEGATIVE	NEGATIVE	POSITIVE
32869859	F	02/06/1993	60293	GAUTENG	TAMBO MEMORIAL LABORATORY	13/09/2015;13/09/2015;13/09/2015;19/10/2015;07/11/2017	16/09/2015	2015	GAUTENG_EKURHULENI METRO	POSITIVE	NEGATIVE	POSITIVE	NEGATIVE	NEGATIVE
24896265	M	02/06/1996	GP63256257	GAUTENG	TSHWANE ACADEMIC LABORATORY	06/01/2017;16/11/2017	07/01/2017	2017	GAUTENG_CITY OF TSHWANE METRO	POSITIVE	NEGATIVE
26829569	F	.	UNKNOWN	EASTERN CAPE	PORT ELIZABETH LABORATORY	14/07/2017;13/12/2018	18/07/2017	2017	EASTERN CAPE_NELSON MANDELA BAY METRO	POSITIVE	NEGATIVE
48721535	M	02/07/1966	020766	GAUTENG	TAMBO MEMORIAL LABORATORY	02/03/2017;30/11/2019	06/03/2017	2017	GAUTENG_EKURHULENI METRO	POSITIVE	NEGATIVE
117204824	F	02/07/1968	680702	GAUTENG	BRAAMFONTEIN CENTRAL LABORATORY	16/02/2016;13/08/2018	19/02/2016	2016	GAUTENG_EKURHULENI METRO	NEGATIVE	POSITIVE
3133605	M	02/07/1975	020775MO	GAUTENG	HELEN JOSEPH LABORATORY	15/03/2016;15/03/2016;07/06/2016;06/04/2017;01/06/2017;06/06/2017	15/03/2016	2016	GAUTENG_CITY OF JOHANNESBURG METRO	POSITIVE	POSITIVE	POSITIVE	NEGATIVE	NEGATIVE	POSITIVE
22610272	M	02/07/1976	760702	GAUTENG	LERATONG LABORATORY	28/07/2016;28/07/2016;11/09/2018	31/07/2016	2016	GAUTENG_CITY OF JOHANNESBURG METRO	POSITIVE	POSITIVE	NEGATIVE
132377905	F	.	23955180	EASTERN CAPE	EAST LONDON LABORATORY	05/05/2017;04/02/2019	08/05/2017	2017	EASTERN CAPE_BUFFALO CITY METRO	POSITIVE	NEGATIVE
17181153	M	02/07/1978	15/52062	KWAZULU-NATAL	INKOSI ALBERT LUTHULI CENTRAL HOSPITAL	24/10/2015;29/02/2016;12/01/2018;05/10/2018;18/01/2019;12/04/2019;19/07/2019;04/10/2019	28/10/2015	2015	KWAZULU-NATAL_KING CETSHWAYO	POSITIVE	NEGATIVE	NEGATIVE	NEGATIVE	NEGATIVE	NEGATIVE	NEGATIVE	NEGATIVE
128027537	M	02/07/1983	3226374	GAUTENG	TAMBO MEMORIAL LABORATORY	12/12/2016;08/08/2017	17/12/2016	2016	GAUTENG_EKURHULENI METRO	POSITIVE	NEGATIVE
125273051	M	02/07/1985	2802/16	MPUMALANGA	TSHWANE ACADEMIC LABORATORY	16/09/2016;14/06/2018	26/09/2016	2016	MPUMALANGA_NKANGALA	NEGATIVE	POSITIVE
108729981	F	02/07/1986	860702	GAUTENG	TAMBO MEMORIAL LABORATORY	11/02/2016;12/08/2016	15/02/2016	2016	GAUTENG_EKURHULENI METRO	NEGATIVE	POSITIVE
110193912	M	02/07/1986	MAI0769/1	GAUTENG	TSHWANE ACADEMIC LABORATORY	25/07/2015;27/07/2015;26/06/2018	30/07/2015	2015	GAUTENG_CITY OF TSHWANE METRO	POSITIVE	POSITIVE	NEGATIVE
24641689	M	02/07/1989	UNKNOWN	EASTERN CAPE	PORT ELIZABETH LABORATORY	19/08/2015;08/02/2016;18/03/2019;18/03/2019	21/08/2015	2015	EASTERN CAPE_SARAH BAARTMAN	NEGATIVE	POSITIVE	NEGATIVE	NEGATIVE
116196172	F	02/07/1991	2097/2017	EASTERN CAPE	NELSON MANDELA ACADEMIC LABORATORY	30/01/2017;24/05/2018	01/02/2017	2017	EASTERN CAPE_AMATHOLE	NEGATIVE	POSITIVE
128499742	M	.	00168285	GAUTENG	TAMBO MEMORIAL LABORATORY	18/01/2017;11/04/2018	20/01/2017	2017	GAUTENG_EKURHULENI METRO	POSITIVE	NEGATIVE
1301038	F	.	279529	KWAZULU-NATAL	INKOSI ALBERT LUTHULI CENTRAL HOSPITAL	15/02/2019;15/02/2019;18/02/2019;18/02/2019;28/03/2019	19/02/2019	2019	KWAZULU-NATAL_UGU	POSITIVE	POSITIVE	POSITIVE	POSITIVE	NEGATIVE
20062211	M	02/07/1995	45544	LIMPOPO	POLOKWANE LABORATORY	10/08/2015;25/01/2016	10/08/2015	2015	LIMPOPO_CAPRICORN	POSITIVE	NEGATIVE
15538684	F	02/07/1995	950207	FREE STATE	PELONOMI LABORATORY	07/03/2015;11/08/2016;03/01/2019	07/04/2015	2015	FREE STATE_MANGAUNG METRO	NEGATIVE	NEGATIVE	POSITIVE
12856411	M	.	15/4839	MPUMALANGA	ROB FERREIRA LABORATORY	06/01/2017;06/01/2017;07/09/2017;30/11/2017;30/11/2017;19/04/2018;02/01/2019	07/01/2017	2017	MPUMALANGA_EHLANZENI	POSITIVE	POSITIVE	NEGATIVE	NEGATIVE	NEGATIVE	NEGATIVE	NEGATIVE
3067758	F	.	GP08708631	GAUTENG	CHRIS HANI BARAGWANATH LABORATORY	16/03/2017;09/11/2017	17/03/2017	2017	GAUTENG_CITY OF JOHANNESBURG METRO	POSITIVE	NEGATIVE
446677	M	02/08/1965	650208	KWAZULU-NATAL	INKOSI ALBERT LUTHULI CENTRAL HOSPITAL	30/07/2015;06/06/2017;06/06/2017;31/01/2018	08/08/2015	2015	KWAZULU-NATAL_ETHEKWINI METRO	NEGATIVE	POSITIVE	POSITIVE	NEGATIVE
34820748	F	02/08/1974	740802	GAUTENG	TAMBO MEMORIAL LABORATORY	27/09/2016;03/09/2018	30/09/2016	2016	GAUTENG_EKURHULENI METRO	NEGATIVE	POSITIVE
29673675	M	02/08/1978	780802	GAUTENG	TAMBO MEMORIAL LABORATORY	20/05/2016;11/08/2016;16/04/2018	21/05/2016	2016	GAUTENG_EKURHULENI METRO	NEGATIVE	POSITIVE	NEGATIVE
9185714	F	02/08/1980	GT08/02/1980	GAUTENG	TSHWANE ACADEMIC LABORATORY	21/09/2015;26/09/2016;19/11/2018	22/09/2015	2015	GAUTENG_CITY OF TSHWANE METRO	NEGATIVE	NEGATIVE	POSITIVE
65684949	M	02/08/1981	810502	GAUTENG	TAMBO MEMORIAL LABORATORY	15/03/2016;24/01/2017;16/11/2017	16/03/2016	2016	GAUTENG_EKURHULENI METRO	POSITIVE	NEGATIVE	NEGATIVE
37930825	M	02/08/1982	UNKNOWN	NORTH WEST	DR GEORGE MUKHARI LABORATORY	12/04/2016;15/09/2016;15/09/2016	14/04/2016	2016	NORTH WEST_BOJANALA PLATINUM	NEGATIVE	POSITIVE	POSITIVE
6222374	M	02/08/1985	133/14	GAUTENG	TAMBO MEMORIAL LABORATORY	20/04/2015;18/09/2017	22/04/2015	2015	GAUTENG_EKURHULENI METRO	NEGATIVE	POSITIVE
54509682	F	02/08/1985	CMK1278	EASTERN CAPE	PORT ELIZABETH LABORATORY	01/11/2018;17/07/2019	06/11/2018	2018	EASTERN CAPE_SARAH BAARTMAN	NEGATIVE	POSITIVE
56063462	F	02/08/1986	86/08/02	GAUTENG	TAMBO MEMORIAL LABORATORY	28/04/2016;29/09/2016;24/07/2018	29/04/2016	2016	GAUTENG_EKURHULENI METRO	NEGATIVE	POSITIVE	NEGATIVE
13722030	M	02/08/1986	NO COLLECTION TIME	KWAZULU-NATAL	INKOSI ALBERT LUTHULI CENTRAL HOSPITAL	26/03/2015;13/04/2015;29/05/2015;06/12/2015	04/05/2015	2015	KWAZULU-NATAL_UMGUNGUNDLOVU	NEGATIVE	NEGATIVE	NEGATIVE	POSITIVE
50809611	F	02/08/1990	900802	KWAZULU-NATAL	INKOSI ALBERT LUTHULI CENTRAL HOSPITAL	09/06/2016;24/02/2017	10/06/2016	2016	KWAZULU-NATAL_UMGUNGUNDLOVU	NEGATIVE	POSITIVE
122621294	F	02/08/1990	6586/15	MPUMALANGA	ERMELO LABORATORY	29/06/2016;26/09/2019	30/06/2016	2016	MPUMALANGA_NKANGALA	NEGATIVE	POSITIVE
12295503	F	02/08/1992	01/15/133	GAUTENG	TAMBO MEMORIAL LABORATORY	30/07/2015;30/07/2015;04/04/2016	31/07/2015	2015	GAUTENG_EKURHULENI METRO	POSITIVE	POSITIVE	NEGATIVE
135060645	M	02/08/1992	CAAD00154890	KWAZULU-NATAL	INKOSI ALBERT LUTHULI CENTRAL HOSPITAL	02/08/2017;31/10/2017	06/08/2017	2017	KWAZULU-NATAL_ETHEKWINI METRO	POSITIVE	NEGATIVE
89189636	F	02/08/1992	360316	KWAZULU-NATAL	INKOSI ALBERT LUTHULI CENTRAL HOSPITAL	17/03/2016;08/12/2016	19/03/2016	2016	KWAZULU-NATAL_ETHEKWINI METRO	NEGATIVE	POSITIVE
108749235	F	.	169-132-9393	MPUMALANGA	ROB FERREIRA LABORATORY	26/06/2017;12/03/2019	29/06/2017	2017	MPUMALANGA_GERT SIBANDE	NEGATIVE	POSITIVE
130909341	F	.	998/17	MPUMALANGA	ROB FERREIRA LABORATORY	08/03/2017;05/03/2018	11/03/2017	2017	MPUMALANGA_EHLANZENI	POSITIVE	NEGATIVE
27030208	F	02/08/1998	347/16	GAUTENG	BRAAMFONTEIN CENTRAL LABORATORY	21/04/2016;11/05/2017	26/04/2016	2016	GAUTENG_EKURHULENI METRO	NEGATIVE	POSITIVE
156172667	F	02/08/2003	SA060619	GAUTENG	TAMBO MEMORIAL LABORATORY	11/06/2019;12/06/2019	14/06/2019	2019	GAUTENG_EKURHULENI METRO	NEGATIVE	POSITIVE
150876375	M	02/08/2017	163320104	WESTERN CAPE	GEORGE LABORATORY	02/01/2019;29/05/2019	02/01/2019	2019	WESTERN CAPE_GARDEN ROUTE	POSITIVE	NEGATIVE
157847062	U	02/08/2019	373753530	NORTHERN CAPE	KIMBERLEY LABORATORY	18/11/2019;19/11/2019	18/11/2019	2019	NORTHERN CAPE_FRANCES BAARD	POSITIVE	NEGATIVE
11736906	F	02/09/1959	133897306	WESTERN CAPE	GROOTE SCHUUR LABORATORY	14/03/2016;31/10/2017	16/03/2016	2016	WESTERN CAPE_CAPE WINELANDS	POSITIVE	NEGATIVE
4746298	F	02/09/1960	LP0000031244	LIMPOPO	POLOKWANE LABORATORY	01/03/2015;07/03/2015;01/09/2016;01/07/2017;01/07/2017;04/01/2018;19/07/2018;03/07/2019	26/01/2015	2015	LIMPOPO_CAPRICORN	POSITIVE	NEGATIVE	NEGATIVE	NEGATIVE	NEGATIVE	NEGATIVE	NEGATIVE	NEGATIVE
2153014	M	02/09/1971	020971DL	GAUTENG	HELEN JOSEPH LABORATORY	11/04/2016;16/10/2017;05/02/2018;01/04/2019	11/04/2016	2016	GAUTENG_CITY OF JOHANNESBURG METRO	POSITIVE	NEGATIVE	NEGATIVE	NEGATIVE
18420448	F	02/09/1972	023092081	GAUTENG	TSHWANE ACADEMIC LABORATORY	19/11/2016;20/12/2016;05/09/2017;25/01/2018;26/03/2019	21/11/2016	2016	GAUTENG_CITY OF TSHWANE METRO	NEGATIVE	POSITIVE	NEGATIVE	NEGATIVE	NEGATIVE
3742986	M	.	77504645	WESTERN CAPE	GROOTE SCHUUR LABORATORY	07/12/2018;12/12/2018	07/12/2018	2018	WESTERN CAPE_CITY OF CAPE TOWN METRO	POSITIVE	NEGATIVE
37278297	M	02/09/1978	780902	GAUTENG	TAMBO MEMORIAL LABORATORY	08/06/2016;19/02/2017;19/02/2017;04/04/2017	09/06/2016	2016	GAUTENG_EKURHULENI METRO	NEGATIVE	POSITIVE	POSITIVE	NEGATIVE
113151134	M	02/09/1978	720209	GAUTENG	TAMBO MEMORIAL LABORATORY	13/10/2015;06/10/2016	15/10/2015	2015	GAUTENG_EKURHULENI METRO	NEGATIVE	POSITIVE
131090346	F	02/09/1979	161391511	WESTERN CAPE	TYGERBERG LABORATORY	14/03/2017;28/02/2018	15/03/2017	2017	WESTERN CAPE_CITY OF CAPE TOWN METRO	POSITIVE	NEGATIVE
89529526	F	02/09/1981	VT2700148910	LIMPOPO	TSHWANE ACADEMIC LABORATORY	16/09/2016;19/09/2016	29/09/2016	2016	LIMPOPO_WATERBERG	POSITIVE	NEGATIVE
124289226	M	02/09/1981	W810902	GAUTENG	TAMBO MEMORIAL LABORATORY	12/05/2017;10/09/2018	14/05/2017	2017	GAUTENG_EKURHULENI METRO	POSITIVE	NEGATIVE
110233681	F	02/09/1981	24483315	WESTERN CAPE	GROOTE SCHUUR LABORATORY	08/01/2015;08/01/2015;08/04/2015	08/02/2015	2015	WESTERN CAPE_CITY OF CAPE TOWN METRO	POSITIVE	POSITIVE	NEGATIVE
1042937	M	02/09/1982	UNKNOWN	EASTERN CAPE	PORT ELIZABETH LABORATORY	11/11/2016;11/11/2016;27/01/2017;27/01/2017;22/03/2017;22/03/2017;07/04/2017	14/11/2016	2016	EASTERN CAPE_NELSON MANDELA BAY METRO	POSITIVE	POSITIVE	POSITIVE	POSITIVE	POSITIVE	POSITIVE	NEGATIVE
2576025	F	02/09/1982	155091580	WESTERN CAPE	TYGERBERG LABORATORY	05/09/2016;10/03/2017;19/09/2018;14/12/2019	06/09/2016	2016	WESTERN CAPE_CITY OF CAPE TOWN METRO	POSITIVE	NEGATIVE	NEGATIVE	NEGATIVE
149933430	M	02/09/1983	16685604	WESTERN CAPE	GROOTE SCHUUR LABORATORY	06/11/2018;05/02/2019	07/11/2018	2018	WESTERN CAPE_CITY OF CAPE TOWN METRO	POSITIVE	NEGATIVE
65246579	F	02/09/1983	111044	GAUTENG	TSHWANE ACADEMIC LABORATORY	20/06/2016;07/07/2016	24/06/2016	2016	GAUTENG_CITY OF TSHWANE METRO	POSITIVE	NEGATIVE
24858914	M	02/09/1985	107027120	WESTERN CAPE	TYGERBERG LABORATORY	12/08/2019;13/08/2019;23/12/2019	14/08/2019	2019	WESTERN CAPE_CITY OF CAPE TOWN METRO	POSITIVE	POSITIVE	NEGATIVE
33277267	M	.	LP1800087893	LIMPOPO	POLOKWANE LABORATORY	20/06/2017;20/06/2017;24/08/2018;01/02/2019	20/06/2017	2017	LIMPOPO_CAPRICORN	POSITIVE	POSITIVE	NEGATIVE	NEGATIVE
28332099	F	02/09/1988	UNKNOWN	KWAZULU-NATAL	INKOSI ALBERT LUTHULI CENTRAL HOSPITAL	29/04/2015;29/04/2015;21/11/2016	05/05/2015	2015	KWAZULU-NATAL_UMGUNGUNDLOVU	POSITIVE	POSITIVE	NEGATIVE
25230502	M	02/09/1989	890209	KWAZULU-NATAL	INKOSI ALBERT LUTHULI CENTRAL HOSPITAL	26/03/2015;30/07/2015	04/02/2015	2015	KWAZULU-NATAL_UMGUNGUNDLOVU	POSITIVE	NEGATIVE
25784889	F	.	BCKG00109585	KWAZULU-NATAL	INKOSI ALBERT LUTHULI CENTRAL HOSPITAL	15/04/2017;15/04/2017;20/04/2017;02/05/2017	20/04/2017	2017	KWAZULU-NATAL_ETHEKWINI METRO	POSITIVE	POSITIVE	POSITIVE	NEGATIVE
61567336	F	02/09/1991	910902	GAUTENG	TAMBO MEMORIAL LABORATORY	21/08/2017;31/01/2019	22/08/2017	2017	GAUTENG_EKURHULENI METRO	POSITIVE	NEGATIVE
20699279	F	02/09/1991	910902	GAUTENG	BRAAMFONTEIN CENTRAL LABORATORY	11/06/2019;24/06/2019;24/06/2019	14/06/2019	2019	GAUTENG_CITY OF JOHANNESBURG METRO	NEGATIVE	POSITIVE	POSITIVE
111625695	F	02/09/1994	19940209	GAUTENG	TAMBO MEMORIAL LABORATORY	16/09/2015;03/07/2017	18/09/2015	2015	GAUTENG_EKURHULENI METRO	POSITIVE	NEGATIVE
56574049	M	02/10/1947	00153036	KWAZULU-NATAL	INKOSI ALBERT LUTHULI CENTRAL HOSPITAL	14/01/2019;20/05/2019	16/01/2019	2019	KWAZULU-NATAL_ETHEKWINI METRO	POSITIVE	NEGATIVE
39505240	M	02/10/1951	9573/15	KWAZULU-NATAL	INKOSI ALBERT LUTHULI CENTRAL HOSPITAL	16/04/2015;15/05/2016;16/05/2016;29/06/2016	21/04/2015	2015	KWAZULU-NATAL_UMZINYATHI	POSITIVE	NEGATIVE	NEGATIVE	NEGATIVE
2288727	M	02/10/1960	11583	GAUTENG	TSHWANE ACADEMIC LABORATORY	10/12/2015;05/11/2019	15/10/2015	2015	GAUTENG_CITY OF TSHWANE METRO	POSITIVE	NEGATIVE
22623259	F	.	209/17	GAUTENG	BRAAMFONTEIN CENTRAL LABORATORY	15/08/2017;15/08/2017;17/04/2019	21/08/2017	2017	GAUTENG_CITY OF JOHANNESBURG METRO	POSITIVE	POSITIVE	NEGATIVE
326900	F	02/10/1977	45911070	WESTERN CAPE	GROOTE SCHUUR LABORATORY	22/04/2018;10/07/2018	02/05/2018	2018	WESTERN CAPE_CITY OF CAPE TOWN METRO	POSITIVE	NEGATIVE
137038986	M	.	68000110200	GAUTENG	TSHWANE ACADEMIC LABORATORY	05/10/2017;05/12/2018	07/10/2017	2017	GAUTENG_CITY OF TSHWANE METRO	POSITIVE	NEGATIVE
499725	F	02/10/1982	103767125	WESTERN CAPE	GEORGE LABORATORY	12/05/2017;07/07/2017;22/07/2018	13/05/2017	2017	WESTERN CAPE_GARDEN ROUTE	POSITIVE	NEGATIVE	NEGATIVE
23693269	F	02/10/1982	148237829	WESTERN CAPE	GEORGE LABORATORY	17/05/2019;18/05/2019	17/05/2019	2019	WESTERN CAPE_GARDEN ROUTE	POSITIVE	NEGATIVE
10253127	F	.	831002	GAUTENG	TAMBO MEMORIAL LABORATORY	14/06/2017;16/07/2018	15/06/2017	2017	GAUTENG_EKURHULENI METRO	NEGATIVE	POSITIVE
763625	F	.	UF28625093	EASTERN CAPE	PORT ELIZABETH LABORATORY	11/07/2017;05/07/2019;05/07/2019	13/07/2017	2017	EASTERN CAPE_NELSON MANDELA BAY METRO	POSITIVE	NEGATIVE	NEGATIVE
21187927	M	02/10/1985	02101985	GAUTENG	TAMBO MEMORIAL LABORATORY	11/01/2017;22/03/2017	16/01/2017	2017	GAUTENG_EKURHULENI METRO	POSITIVE	NEGATIVE
17652055	M	02/10/1985	851002	GAUTENG	CHARLOTTE MAXEKE JOHANNESBURG ACADEMIC HOSPITAL	06/02/2018;16/09/2019;30/09/2019	07/02/2018	2018	GAUTENG_EKURHULENI METRO	NEGATIVE	POSITIVE	POSITIVE
88724368	M	02/10/1986	215624434	GAUTENG	TSHWANE ACADEMIC LABORATORY	13/03/2015;29/02/2016;21/10/2019	24/03/2015	2015	GAUTENG_CITY OF TSHWANE METRO	NEGATIVE	NEGATIVE	POSITIVE
20597380	F	02/10/1989	115565855	WESTERN CAPE	GROOTE SCHUUR LABORATORY	15/08/2016;03/04/2017;29/01/2018	16/08/2016	2016	WESTERN CAPE_CAPE WINELANDS	POSITIVE	NEGATIVE	NEGATIVE
15674950	F	02/10/1991	19911002	GAUTENG	TAMBO MEMORIAL LABORATORY	25/05/2017;07/10/2019	26/05/2017	2017	GAUTENG_EKURHULENI METRO	POSITIVE	NEGATIVE
12912756	F	02/10/1992	921002	KWAZULU-NATAL	INKOSI ALBERT LUTHULI CENTRAL HOSPITAL	04/02/2016;14/06/2016;30/11/2016	09/02/2016	2016	KWAZULU-NATAL_UMGUNGUNDLOVU	POSITIVE	POSITIVE	NEGATIVE
134633630	F	02/10/1992	921002	GAUTENG	TAMBO MEMORIAL LABORATORY	13/07/2017;02/07/2018;29/08/2019	14/07/2017	2017	GAUTENG_EKURHULENI METRO	POSITIVE	POSITIVE	NEGATIVE
3156017	F	02/10/1992	11164	GAUTENG	TSHWANE ACADEMIC LABORATORY	19/04/2018;13/05/2019	26/04/2018	2018	GAUTENG_CITY OF TSHWANE METRO	NEGATIVE	POSITIVE
110138251	F	02/10/1997	200179	KWAZULU-NATAL	INKOSI ALBERT LUTHULI CENTRAL HOSPITAL	09/01/2015;08/07/2015;09/08/2015	17/09/2015	2015	KWAZULU-NATAL_UGU	NEGATIVE	NEGATIVE	POSITIVE
43812956	M	02/11/1952	521102	GAUTENG	TAMBO MEMORIAL LABORATORY	23/09/2016;29/09/2016	30/09/2016	2016	GAUTENG_EKURHULENI METRO	POSITIVE	NEGATIVE
9826474	M	02/11/1962	621102	NORTH WEST	BRAAMFONTEIN CENTRAL LABORATORY	17/01/2017;18/01/2017;09/02/2017;09/04/2019;09/04/2019	08/02/2017	2017	NORTH WEST_NGAKA MODIRI MOLEMA	NEGATIVE	POSITIVE	NEGATIVE	NEGATIVE	NEGATIVE
26141349	M	02/11/1964	M641102	GAUTENG	TAMBO MEMORIAL LABORATORY	07/12/2017;15/12/2017;15/12/2017	08/12/2017	2017	GAUTENG_EKURHULENI METRO	POSITIVE	NEGATIVE	NEGATIVE
25598818	M	02/11/1975	110275MO	GAUTENG	HELEN JOSEPH LABORATORY	12/09/2015;12/09/2015;30/11/2018	12/10/2015	2015	GAUTENG_CITY OF JOHANNESBURG METRO	POSITIVE	POSITIVE	NEGATIVE
2120541	F	02/11/1978	50056472	EASTERN CAPE	PORT ELIZABETH LABORATORY	06/03/2015;17/05/2016	06/05/2015	2015	EASTERN CAPE_NELSON MANDELA BAY METRO	NEGATIVE	POSITIVE
114771387	M	02/11/1980	10226	GAUTENG	TAMBO MEMORIAL LABORATORY	12/02/2015;17/06/2016;18/05/2018	12/03/2015	2015	GAUTENG_EKURHULENI METRO	POSITIVE	POSITIVE	NEGATIVE
115182600	F	02/11/1980	UNKNOWN	EASTERN CAPE	EAST LONDON LABORATORY	17/12/2015;09/12/2016	18/12/2015	2015	EASTERN CAPE_BUFFALO CITY METRO	NEGATIVE	POSITIVE
29823426	M	02/11/1983	UNKNOWN	KWAZULU-NATAL	INKOSI ALBERT LUTHULI CENTRAL HOSPITAL	06/10/2016;06/10/2016;23/06/2017	07/10/2016	2016	KWAZULU-NATAL_UGU	POSITIVE	POSITIVE	NEGATIVE
113483340	M	02/11/1983	GT01173844	GAUTENG	CHARLOTTE MAXEKE JOHANNESBURG ACADEMIC HOSPITAL	11/02/2015;31/10/2015;30/03/2016;22/06/2016;28/09/2016;11/01/2017	11/03/2015	2015	GAUTENG_CITY OF JOHANNESBURG METRO	NEGATIVE	POSITIVE	POSITIVE	POSITIVE	POSITIVE	POSITIVE
17010934	F	02/11/1983	MR 3573	GAUTENG	DR GEORGE MUKHARI LABORATORY	18/08/2015;03/02/2017;03/02/2017	20/08/2015	2015	GAUTENG_CITY OF TSHWANE METRO	NEGATIVE	POSITIVE	POSITIVE
868635	F	02/11/1984	129080974	WESTERN CAPE	GROOTE SCHUUR LABORATORY	25/04/2017;24/07/2017	26/04/2017	2017	WESTERN CAPE_OVERBERG	POSITIVE	NEGATIVE
15360087	M	02/11/1984	840211	NORTH WEST	DR GEORGE MUKHARI LABORATORY	18/12/2015;15/01/2016;15/01/2016;09/02/2016	24/12/2015	2015	NORTH WEST_BOJANALA PLATINUM	POSITIVE	NEGATIVE	NEGATIVE	NEGATIVE
14080823	F	.	168-480-2679	GAUTENG	DR GEORGE MUKHARI LABORATORY	09/01/2017;06/06/2017;06/06/2017;30/08/2019	11/01/2017	2017	GAUTENG_CITY OF TSHWANE METRO	POSITIVE	POSITIVE	POSITIVE	NEGATIVE
1657033	F	02/11/1985	851102	GAUTENG	TAMBO MEMORIAL LABORATORY	17/11/2016;15/12/2016;09/05/2017	21/11/2016	2016	GAUTENG_EKURHULENI METRO	NEGATIVE	NEGATIVE	POSITIVE
3566749	F	.	021186MA	GAUTENG	HELEN JOSEPH LABORATORY	03/02/2017;03/02/2017;26/10/2017;26/10/2017	04/02/2017	2017	GAUTENG_CITY OF JOHANNESBURG METRO	NEGATIVE	NEGATIVE	POSITIVE	POSITIVE
27095856	F	02/11/1987	0873108302	EASTERN CAPE	NELSON MANDELA ACADEMIC LABORATORY	26/09/2016;06/12/2016	29/09/2016	2016	EASTERN CAPE_O R TAMBO	NEGATIVE	POSITIVE
105372768	M	02/11/1988	880211	GAUTENG	BRAAMFONTEIN CENTRAL LABORATORY	03/12/2015;10/06/2019	27/03/2015	2015	GAUTENG_EKURHULENI METRO	NEGATIVE	POSITIVE
99808964	M	02/11/1988	11021988	GAUTENG	TAMBO MEMORIAL LABORATORY	25/05/2015;05/11/2019	26/05/2015	2015	GAUTENG_EKURHULENI METRO	NEGATIVE	POSITIVE
121855343	M	02/11/1989	20297867	EASTERN CAPE	NELSON MANDELA ACADEMIC LABORATORY	20/06/2016;21/06/2016	20/06/2016	2016	EASTERN CAPE_O R TAMBO	POSITIVE	NEGATIVE
104889002	F	02/11/1990	UNKNOWN	EASTERN CAPE	NELSON MANDELA ACADEMIC LABORATORY	03/10/2015;09/10/2015	18/03/2015	2015	EASTERN CAPE_AMATHOLE	NEGATIVE	POSITIVE
136651037	F	02/11/1992	981102	GAUTENG	TAMBO MEMORIAL LABORATORY	20/09/2017;19/12/2017;06/09/2018	22/09/2017	2017	GAUTENG_EKURHULENI METRO	POSITIVE	NEGATIVE	NEGATIVE
4896883	F	02/11/1993	UNKNOWN	WESTERN CAPE	GROOTE SCHUUR LABORATORY	28/02/2019;28/03/2019	01/03/2019	2019	WESTERN CAPE_UNKNOWN	POSITIVE	NEGATIVE
18928843	M	02/11/1994	LP0000016414	LIMPOPO	POLOKWANE LABORATORY	12/09/2015;12/09/2015;14/06/2017	12/10/2015	2015	LIMPOPO_CAPRICORN	POSITIVE	POSITIVE	NEGATIVE
19271220	U	02/11/1996	961102	KWAZULU-NATAL	INKOSI ALBERT LUTHULI CENTRAL HOSPITAL	20/05/2016;30/10/2019;30/10/2019	23/05/2016	2016	KWAZULU-NATAL_ZULULAND	NEGATIVE	POSITIVE	POSITIVE
4485664	F	02/11/1996	961102	GAUTENG	BRAAMFONTEIN CENTRAL LABORATORY	23/03/2016;29/05/2017;07/06/2017;08/09/2017	29/03/2016	2016	GAUTENG_EKURHULENI METRO	NEGATIVE	POSITIVE	NEGATIVE	NEGATIVE
126412240	F	02/11/1999	2021	GAUTENG	TAMBO MEMORIAL LABORATORY	21/10/2016;13/12/2017	24/10/2016	2016	GAUTENG_EKURHULENI METRO	POSITIVE	NEGATIVE
138565357	M	02/11/2017	17/19595	MPUMALANGA	ROB FERREIRA LABORATORY	13/11/2017;15/11/2017	15/11/2017	2017	MPUMALANGA_EHLANZENI	NEGATIVE	POSITIVE
151962042	F	02/11/2018	JEPM00903453	FREE STATE	PELONOMI LABORATORY	18/01/2019;21/01/2019	19/01/2019	2019	FREE STATE_MANGAUNG METRO	POSITIVE	NEGATIVE
18647383	M	02/12/1968	681202 RAS	NORTH WEST	DR GEORGE MUKHARI LABORATORY	22/02/2016;22/02/2016;29/03/2016;19/04/2016;19/04/2016;12/07/2016	25/02/2016	2016	NORTH WEST_BOJANALA PLATINUM	NEGATIVE	NEGATIVE	POSITIVE	POSITIVE	POSITIVE	NEGATIVE
128159985	M	02/12/1975	5000054683	GAUTENG	TSHWANE ACADEMIC LABORATORY	11/09/2017;08/06/2018;28/03/2019	14/09/2017	2017	GAUTENG_CITY OF TSHWANE METRO	NEGATIVE	NEGATIVE	POSITIVE
134755344	M	02/12/1975	62442744	WESTERN CAPE	GROOTE SCHUUR LABORATORY	18/07/2017;12/04/2018;13/04/2018	19/07/2017	2017	WESTERN CAPE_CITY OF CAPE TOWN METRO	NEGATIVE	POSITIVE	POSITIVE
120426037	M	02/12/1976	UNKNOWN	FREE STATE	PELONOMI LABORATORY	03/05/2016;08/11/2016	04/05/2016	2016	FREE STATE_MANGAUNG METRO	POSITIVE	NEGATIVE
19933341	M	02/12/1978	UNKNOWN	EASTERN CAPE	EAST LONDON LABORATORY	10/06/2015;28/02/2017;28/02/2017	10/08/2015	2015	EASTERN CAPE_BUFFALO CITY METRO	NEGATIVE	POSITIVE	POSITIVE
19859708	F	02/12/1979	UNKNOWN	NORTH WEST	TSHEPONG LABORATORY	24/06/2015;24/06/2015;10/05/2017;10/05/2017	26/06/2015	2015	NORTH WEST_DR KENNETH KAUNDA	POSITIVE	POSITIVE	NEGATIVE	NEGATIVE
63965726	F	02/12/1981	152829313	WESTERN CAPE	GEORGE LABORATORY	10/01/2015;29/02/2016	10/02/2015	2015	WESTERN CAPE_GARDEN ROUTE	POSITIVE	NEGATIVE
26364827	F	02/12/1982	14/40539	MPUMALANGA	ROB FERREIRA LABORATORY	12/02/2015;12/02/2015;03/08/2017;22/11/2018	12/10/2015	2015	MPUMALANGA_EHLANZENI	POSITIVE	POSITIVE	NEGATIVE	NEGATIVE
14158136	F	02/12/1982	308059	NORTH WEST	MAFIKENG LABORATORY	21/01/2016;28/01/2016	21/01/2016	2016	NORTH WEST_NGAKA MODIRI MOLEMA	NEGATIVE	POSITIVE
39079596	F	02/12/1983	29529211	EASTERN CAPE	EAST LONDON LABORATORY	27/08/2015;12/11/2015;12/11/2015;13/11/2017	28/08/2015	2015	EASTERN CAPE_BUFFALO CITY METRO	NEGATIVE	POSITIVE	POSITIVE	NEGATIVE
14286314	F	02/12/1983	UNKNOWN	MPUMALANGA	DR GEORGE MUKHARI LABORATORY	26/02/2015;26/02/2015;28/08/2019	03/02/2015	2015	MPUMALANGA_EHLANZENI	POSITIVE	POSITIVE	NEGATIVE
31815919	F	02/12/1985	UNKNOWN	LIMPOPO	POLOKWANE LABORATORY	10/11/2016;21/12/2017;21/12/2017	12/11/2016	2016	LIMPOPO_WATERBERG	NEGATIVE	POSITIVE	POSITIVE
117436174	F	02/12/1986	861202	GAUTENG	TAMBO MEMORIAL LABORATORY	14/03/2016;18/12/2017	16/03/2016	2016	GAUTENG_EKURHULENI METRO	POSITIVE	NEGATIVE
32080539	F	02/12/1987	871202	GAUTENG	TAMBO MEMORIAL LABORATORY	09/06/2016;09/06/2016;14/11/2017;14/11/2017	11/06/2016	2016	GAUTENG_EKURHULENI METRO	NEGATIVE	NEGATIVE	POSITIVE	POSITIVE
14960550	F	02/12/1987	871202	FREE STATE	WELKOM LABORATORY	18/08/2016;05/09/2016;05/09/2016	19/08/2016	2016	FREE STATE_LEJWELEPUTSWA	NEGATIVE	POSITIVE	POSITIVE
66100844	F	.	M13/17789	MPUMALANGA	ROB FERREIRA LABORATORY	16/02/2017;17/05/2019	17/02/2017	2017	MPUMALANGA_EHLANZENI	NEGATIVE	POSITIVE
21199355	F	02/12/1989	01289	GAUTENG	CHRIS HANI BARAGWANATH LABORATORY	22/12/2017;20/06/2018	24/12/2017	2017	GAUTENG_CITY OF JOHANNESBURG METRO	NEGATIVE	POSITIVE
106757181	F	02/12/1990	6951	KWAZULU-NATAL	INKOSI ALBERT LUTHULI CENTRAL HOSPITAL	28/04/2015;04/09/2017	30/04/2015	2015	KWAZULU-NATAL_UMZINYATHI	NEGATIVE	POSITIVE
101971106	M	02/12/1990	GT01115058	GAUTENG	CHARLOTTE MAXEKE JOHANNESBURG ACADEMIC HOSPITAL	07/06/2015;04/07/2015;09/11/2015	07/07/2015	2015	GAUTENG_CITY OF JOHANNESBURG METRO	POSITIVE	NEGATIVE	NEGATIVE
126237204	F	02/12/1990	RE259221	LIMPOPO	POLOKWANE LABORATORY	19/10/2016;24/10/2016	19/10/2016	2016	LIMPOPO_CAPRICORN	POSITIVE	NEGATIVE
9528804	F	.	UNKNOWN	NORTHERN CAPE	KIMBERLEY LABORATORY	12/10/2017;30/07/2018;10/07/2019	13/10/2017	2017	NORTHERN CAPE_ZF MGCAWU	NEGATIVE	POSITIVE	NEGATIVE
14745514	M	02/12/2010	PM00584812	FREE STATE	PELONOMI LABORATORY	01/03/2017;03/04/2017	02/03/2017	2017	FREE STATE_MANGAUNG METRO	POSITIVE	NEGATIVE
121565816	M	03/01/1947	PM00806245	FREE STATE	PELONOMI LABORATORY	02/06/2016;12/09/2016	02/06/2016	2016	FREE STATE_MANGAUNG METRO	POSITIVE	NEGATIVE
755371	F	03/01/1957	264/17	MPUMALANGA	DR GEORGE MUKHARI LABORATORY	07/03/2017;25/08/2017	09/03/2017	2017	MPUMALANGA_NKANGALA	POSITIVE	NEGATIVE
3262069	F	03/01/1959	GP08740222	GAUTENG	CHRIS HANI BARAGWANATH LABORATORY	06/06/2017;03/10/2017;03/04/2019;13/06/2019	06/06/2017	2017	GAUTENG_CITY OF JOHANNESBURG METRO	POSITIVE	NEGATIVE	NEGATIVE	NEGATIVE
105225413	M	03/01/1963	5423/15	KWAZULU-NATAL	INKOSI ALBERT LUTHULI CENTRAL HOSPITAL	13/03/2015;03/12/2015	20/03/2015	2015	KWAZULU-NATAL_ETHEKWINI METRO	POSITIVE	NEGATIVE
132054932	M	.	1089599CO	GAUTENG	LERATONG LABORATORY	11/04/2017;29/10/2018	11/04/2017	2017	GAUTENG_WEST RAND	POSITIVE	NEGATIVE
110715853	F	03/01/1970	TCC698	GAUTENG	BRAAMFONTEIN CENTRAL LABORATORY	18/08/2015;18/08/2015	20/08/2015	2015	GAUTENG_SEDIBENG	POSITIVE	NEGATIVE
694336	M	.	83795849	WESTERN CAPE	GEORGE LABORATORY	29/11/2017;08/01/2018	01/12/2017	2017	WESTERN CAPE_CENTRAL KAROO	POSITIVE	NEGATIVE
105170946	F	03/01/1976	ACTD6865HOF	MPUMALANGA	ERMELO LABORATORY	09/04/2018;23/01/2019	10/04/2018	2018	MPUMALANGA_GERT SIBANDE	NEGATIVE	POSITIVE
61291312	M	03/01/1977	6183/15	KWAZULU-NATAL	INKOSI ALBERT LUTHULI CENTRAL HOSPITAL	25/03/2015;30/03/2016	04/02/2015	2015	KWAZULU-NATAL_ETHEKWINI METRO	NEGATIVE	POSITIVE
572876	M	03/01/1978	10378	GAUTENG	TAMBO MEMORIAL LABORATORY	07/10/2015;04/03/2017;09/05/2018;09/05/2018	07/11/2015	2015	GAUTENG_EKURHULENI METRO	NEGATIVE	NEGATIVE	POSITIVE	POSITIVE
53242731	F	03/01/1978	MADIBE	NORTH WEST	MAFIKENG LABORATORY	29/01/2016;24/08/2016	30/01/2016	2016	NORTH WEST_NGAKA MODIRI MOLEMA	POSITIVE	NEGATIVE
99386806	M	03/01/1982	GP09250110	GAUTENG	CHRIS HANI BARAGWANATH LABORATORY	03/02/2015;03/05/2015;03/09/2015	03/03/2015	2015	GAUTENG_CITY OF JOHANNESBURG METRO	NEGATIVE	POSITIVE	NEGATIVE
125474786	M	03/01/1983	HEB3091	NORTH WEST	DR GEORGE MUKHARI LABORATORY	06/10/2016;07/08/2019;19/09/2019	10/10/2016	2016	NORTH WEST_BOJANALA PLATINUM	NEGATIVE	POSITIVE	POSITIVE
27812035	M	03/01/1985	030185	GAUTENG	CHRIS HANI BARAGWANATH LABORATORY	12/05/2016;26/10/2016	14/05/2016	2016	GAUTENG_CITY OF JOHANNESBURG METRO	NEGATIVE	POSITIVE
35440644	F	03/01/1985	UNKNOWN	FREE STATE	PELONOMI LABORATORY	10/02/2015;05/11/2018	10/03/2015	2015	FREE STATE_THABO MOFUTSANYANA	POSITIVE	NEGATIVE
806303	F	.	BHO19860103CEL	KWAZULU-NATAL	INKOSI ALBERT LUTHULI CENTRAL HOSPITAL	11/04/2018;30/01/2019	16/04/2018	2018	KWAZULU-NATAL_UGU	NEGATIVE	POSITIVE
18871916	F	03/01/1987	010387NG	GAUTENG	HELEN JOSEPH LABORATORY	08/04/2015;22/11/2018	08/04/2015	2015	GAUTENG_CITY OF JOHANNESBURG METRO	NEGATIVE	POSITIVE
449482	F	03/01/1987	UNKNOWN	KWAZULU-NATAL	INKOSI ALBERT LUTHULI CENTRAL HOSPITAL	20/08/2015;09/02/2017;09/02/2017;17/01/2018	31/08/2015	2015	KWAZULU-NATAL_UGU	NEGATIVE	POSITIVE	POSITIVE	NEGATIVE
4022974	F	03/01/1988	GP08898213	GAUTENG	CHRIS HANI BARAGWANATH LABORATORY	19/03/2015;29/02/2016;18/07/2016;30/01/2017;27/02/2017;17/07/2017;11/09/2017;29/01/2018;29/01/2018;16/07/2018;13/08/2018;28/01/2019	20/03/2015	2015	GAUTENG_CITY OF JOHANNESBURG METRO	NEGATIVE	NEGATIVE	NEGATIVE	POSITIVE	NEGATIVE	NEGATIVE	NEGATIVE	NEGATIVE	NEGATIVE	NEGATIVE	NEGATIVE	NEGATIVE
15934944	M	03/01/1988	4631/15	KWAZULU-NATAL	INKOSI ALBERT LUTHULI CENTRAL HOSPITAL	20/03/2015;26/04/2019;26/04/2019	24/03/2015	2015	KWAZULU-NATAL_ETHEKWINI METRO	NEGATIVE	POSITIVE	POSITIVE
140167536	M	.	UF26499673	EASTERN CAPE	PORT ELIZABETH LABORATORY	19/12/2017;17/04/2018	28/12/2017	2017	EASTERN CAPE_NELSON MANDELA BAY METRO	POSITIVE	NEGATIVE
52294570	F	03/01/1988	880103	GAUTENG	TAMBO MEMORIAL LABORATORY	05/02/2018;25/10/2019	07/02/2018	2018	GAUTENG_EKURHULENI METRO	POSITIVE	NEGATIVE
32253868	F	03/01/1990	UNKNOWN	EASTERN CAPE	NELSON MANDELA ACADEMIC LABORATORY	10/02/2015;01/11/2017;28/11/2018	10/06/2015	2015	EASTERN CAPE_O R TAMBO	NEGATIVE	POSITIVE	NEGATIVE
29462425	F	03/02/1954	AR10/15	GAUTENG	TSHWANE ACADEMIC LABORATORY	23/02/2017;15/02/2018	25/02/2017	2017	GAUTENG_CITY OF TSHWANE METRO	POSITIVE	NEGATIVE
62852575	F	03/02/1958	UNKNOWN	NORTHERN CAPE	KIMBERLEY LABORATORY	09/09/2016;28/12/2016;09/02/2019	10/09/2016	2016	NORTHERN CAPE_FRANCES BAARD	NEGATIVE	POSITIVE	NEGATIVE
35831353	M	03/02/1961	610302	GAUTENG	BRAAMFONTEIN CENTRAL LABORATORY	17/02/2015;19/06/2017	03/01/2015	2015	GAUTENG_SEDIBENG	POSITIVE	NEGATIVE
59943650	F	03/02/1965	155869	KWAZULU-NATAL	INKOSI ALBERT LUTHULI CENTRAL HOSPITAL	23/03/2016;24/03/2016	30/03/2016	2016	KWAZULU-NATAL_UGU	POSITIVE	NEGATIVE
126764555	M	03/02/1967	15/700	KWAZULU-NATAL	INKOSI ALBERT LUTHULI CENTRAL HOSPITAL	09/11/2016;06/08/2018	11/11/2016	2016	KWAZULU-NATAL_KING CETSHWAYO	NEGATIVE	POSITIVE
150095333	F	03/02/1967	GP09426534	GAUTENG	CHRIS HANI BARAGWANATH LABORATORY	06/11/2018;30/11/2018	07/11/2018	2018	GAUTENG_CITY OF JOHANNESBURG METRO	POSITIVE	NEGATIVE
5523117	F	03/02/1970	24008179	WESTERN CAPE	TYGERBERG LABORATORY	20/02/2017;16/08/2017;16/10/2017;12/11/2019	21/02/2017	2017	WESTERN CAPE_CITY OF CAPE TOWN METRO	NEGATIVE	POSITIVE	NEGATIVE	NEGATIVE
39899294	F	03/02/1970	0009546	KWAZULU-NATAL	INKOSI ALBERT LUTHULI CENTRAL HOSPITAL	23/01/2018;15/03/2019;24/11/2019	25/01/2018	2018	KWAZULU-NATAL_ETHEKWINI METRO	NEGATIVE	POSITIVE	NEGATIVE
121395629	M	03/02/1970	P291/16	MPUMALANGA	ROB FERREIRA LABORATORY	06/06/2016;20/02/2018	09/06/2016	2016	MPUMALANGA_EHLANZENI	NEGATIVE	POSITIVE
29189917	F	03/02/1971	LPSTD68736	LIMPOPO	TSHWANE ACADEMIC LABORATORY	26/08/2016;13/10/2016	31/08/2016	2016	LIMPOPO_GREATER SEKHUKHUNE	NEGATIVE	POSITIVE
103378364	F	03/02/1972	10173	GAUTENG	TAMBO MEMORIAL LABORATORY	08/03/2016;09/01/2017	09/03/2016	2016	GAUTENG_EKURHULENI METRO	NEGATIVE	POSITIVE
16579861	F	03/02/1974	11396751	WESTERN CAPE	GROOTE SCHUUR LABORATORY	28/09/2018;05/10/2018	03/10/2018	2018	WESTERN CAPE_CITY OF CAPE TOWN METRO	POSITIVE	NEGATIVE
128147644	M	.	750203	FREE STATE	KROONSTAD LABORATORY	25/05/2017;18/09/2018	25/05/2017	2017	FREE STATE_FEZILE DABI	POSITIVE	NEGATIVE
135310823	F	03/02/1975	UNKNOWN	EASTERN CAPE	NELSON MANDELA ACADEMIC LABORATORY	10/08/2017;08/08/2018	11/08/2017	2017	EASTERN CAPE_O R TAMBO	NEGATIVE	POSITIVE
24132032	M	03/02/1977	UNKNOWN	EASTERN CAPE	EAST LONDON LABORATORY	09/10/2015;14/06/2018	09/11/2015	2015	EASTERN CAPE_BUFFALO CITY METRO	POSITIVE	NEGATIVE
29519087	M	.	780203	GAUTENG	TAMBO MEMORIAL LABORATORY	19/09/2017;19/09/2017;17/04/2018;17/04/2018	25/09/2017	2017	GAUTENG_EKURHULENI METRO	POSITIVE	POSITIVE	NEGATIVE	NEGATIVE
110751295	M	03/02/1979	579/13	GAUTENG	CHARLOTTE MAXEKE JOHANNESBURG ACADEMIC HOSPITAL	20/08/2015;20/01/2016	22/08/2015	2015	GAUTENG_SEDIBENG	NEGATIVE	POSITIVE
15321972	M	.	790203	KWAZULU-NATAL	INKOSI ALBERT LUTHULI CENTRAL HOSPITAL	06/05/2019;09/05/2019;09/05/2019	07/05/2019	2019	KWAZULU-NATAL_UMGUNGUNDLOVU	NEGATIVE	POSITIVE	POSITIVE
37576289	M	03/02/1981	LP0000123484	LIMPOPO	POLOKWANE LABORATORY	17/03/2017;12/07/2017	23/03/2017	2017	LIMPOPO_CAPRICORN	NEGATIVE	POSITIVE
16149480	F	03/02/1982	UNKNOWN	EASTERN CAPE	PORT ELIZABETH LABORATORY	06/08/2015;24/05/2019;24/05/2019	06/10/2015	2015	EASTERN CAPE_NELSON MANDELA BAY METRO	NEGATIVE	POSITIVE	POSITIVE
34279100	M	.	823123	MPUMALANGA	ERMELO LABORATORY	27/10/2017;13/12/2017;13/12/2017;01/03/2018;01/03/2018;18/07/2018	28/10/2017	2017	MPUMALANGA_NKANGALA	NEGATIVE	POSITIVE	POSITIVE	NEGATIVE	NEGATIVE	NEGATIVE
20606526	F	03/02/1983	328/15	MPUMALANGA	ERMELO LABORATORY	25/11/2015;10/01/2016;10/01/2016	26/11/2015	2015	MPUMALANGA_NKANGALA	NEGATIVE	POSITIVE	POSITIVE
125711067	F	.	860203	GAUTENG	CHRIS HANI BARAGWANATH LABORATORY	18/05/2017;16/12/2017	19/05/2017	2017	GAUTENG_CITY OF JOHANNESBURG METRO	POSITIVE	NEGATIVE
24990101	F	03/02/1987	1555 KK	GAUTENG	DR GEORGE MUKHARI LABORATORY	26/08/2015;26/10/2017;15/03/2018;18/06/2019;18/06/2019	27/08/2015	2015	GAUTENG_CITY OF TSHWANE METRO	POSITIVE	NEGATIVE	NEGATIVE	NEGATIVE	NEGATIVE
133686334	U	.	162703300	WESTERN CAPE	TYGERBERG LABORATORY	14/06/2017;21/06/2017	22/06/2017	2017	WESTERN CAPE_CITY OF CAPE TOWN METRO	NEGATIVE	POSITIVE
340950	F	03/03/1958	CAAD00021676	KWAZULU-NATAL	INKOSI ALBERT LUTHULI CENTRAL HOSPITAL	05/08/2015;14/08/2015;01/09/2015;08/01/2016;08/04/2016;08/07/2016	16/05/2015	2015	KWAZULU-NATAL_ETHEKWINI METRO	NEGATIVE	NEGATIVE	POSITIVE	NEGATIVE	NEGATIVE	NEGATIVE
33232726	F	03/03/1960	023096202	GAUTENG	DR GEORGE MUKHARI LABORATORY	15/12/2016;10/08/2017	26/12/2016	2016	GAUTENG_CITY OF TSHWANE METRO	POSITIVE	NEGATIVE
17186005	M	03/03/1963	UNKNOWN	EASTERN CAPE	EAST LONDON LABORATORY	15/12/2016;13/11/2017;24/01/2018;24/01/2018	16/12/2016	2016	EASTERN CAPE_BUFFALO CITY METRO	POSITIVE	NEGATIVE	NEGATIVE	NEGATIVE
145477421	F	.	LP3410009192	LIMPOPO	TSHWANE ACADEMIC LABORATORY	11/07/2018;27/09/2018	14/07/2018	2018	LIMPOPO_WATERBERG	POSITIVE	NEGATIVE
21006197	F	03/03/1965	7663/16	MPUMALANGA	ERMELO LABORATORY	04/10/2016;04/10/2016;11/02/2019	11/10/2016	2016	MPUMALANGA_NKANGALA	POSITIVE	POSITIVE	NEGATIVE
20112007	F	03/03/1968	23953045	EASTERN CAPE	PORT ELIZABETH LABORATORY	04/08/2016;02/03/2017	05/08/2016	2016	EASTERN CAPE_NELSON MANDELA BAY METRO	POSITIVE	NEGATIVE
50910587	M	03/03/1968	680303	GAUTENG	BRAAMFONTEIN CENTRAL LABORATORY	28/03/2019;11/04/2019	17/04/2019	2019	GAUTENG_EKURHULENI METRO	NEGATIVE	POSITIVE
21212360	F	03/03/1970	UNKNOWN	MPUMALANGA	ERMELO LABORATORY	09/03/2015;17/03/2016	09/04/2015	2015	MPUMALANGA_NKANGALA	NEGATIVE	POSITIVE
15877110	M	03/03/1972	30673628	WESTERN CAPE	GROOTE SCHUUR LABORATORY	30/12/2015;20/03/2018	31/12/2015	2015	WESTERN CAPE_CITY OF CAPE TOWN METRO	POSITIVE	NEGATIVE
38997228	M	03/03/1972	030372	GAUTENG	TAMBO MEMORIAL LABORATORY	24/06/2016;29/08/2017;31/08/2017;04/06/2018	25/06/2016	2016	GAUTENG_EKURHULENI METRO	POSITIVE	NEGATIVE	NEGATIVE	NEGATIVE
55618302	M	03/03/1972	720303	FREE STATE	PELONOMI LABORATORY	04/01/2017;06/06/2019	10/01/2017	2017	FREE STATE_MANGAUNG METRO	NEGATIVE	POSITIVE
120964061	M	03/03/1973	730303	GAUTENG	TAMBO MEMORIAL LABORATORY	17/05/2016;23/09/2016	18/05/2016	2016	GAUTENG_EKURHULENI METRO	NEGATIVE	POSITIVE
143291211	M	03/03/1973	W730303	GAUTENG	BRAAMFONTEIN CENTRAL LABORATORY	06/04/2018;24/05/2018	09/05/2018	2018	GAUTENG_EKURHULENI METRO	NEGATIVE	POSITIVE
23799	M	03/03/1973	UNKNOWN	NORTH WEST	TSHEPONG LABORATORY	13/10/2016;13/10/2016;27/07/2018	14/10/2016	2016	NORTH WEST_DR RUTH SEGOMOTSI MOMPATI	POSITIVE	POSITIVE	NEGATIVE
116150702	M	03/03/1973	03031973J	GAUTENG	TAMBO MEMORIAL LABORATORY	19/01/2016;11/01/2019	22/01/2016	2016	GAUTENG_EKURHULENI METRO	POSITIVE	NEGATIVE
36208863	F	03/03/1974	UNKNOWN	EASTERN CAPE	NELSON MANDELA ACADEMIC LABORATORY	19/10/2017;25/10/2018	24/10/2017	2017	EASTERN CAPE_O R TAMBO	NEGATIVE	POSITIVE
129485550	F	03/03/1974	740303	GAUTENG	TAMBO MEMORIAL LABORATORY	30/01/2017;01/02/2017	31/01/2017	2017	GAUTENG_EKURHULENI METRO	NEGATIVE	POSITIVE
89915278	F	03/03/1974	UNKNOWN	MPUMALANGA	ERMELO LABORATORY	14/09/2016;18/06/2019	16/09/2016	2016	MPUMALANGA_NKANGALA	POSITIVE	NEGATIVE
940152	F	03/03/1975	24537193	WESTERN CAPE	TYGERBERG LABORATORY	09/12/2016;31/10/2017;31/10/2017	12/12/2016	2016	WESTERN CAPE_OVERBERG	NEGATIVE	POSITIVE	POSITIVE
108838216	F	03/03/1976	41370404	WESTERN CAPE	TYGERBERG LABORATORY	07/09/2015;25/03/2019;01/04/2019	07/10/2015	2015	WESTERN CAPE_CITY OF CAPE TOWN METRO	NEGATIVE	POSITIVE	NEGATIVE
8928951	U	03/03/1977	1505/11	KWAZULU-NATAL	INKOSI ALBERT LUTHULI CENTRAL HOSPITAL	28/10/2015;28/10/2015;01/11/2017;11/06/2019	29/10/2015	2015	KWAZULU-NATAL_ETHEKWINI METRO	POSITIVE	POSITIVE	NEGATIVE	NEGATIVE
17953804	M	03/03/1978	NIM449/12	GAUTENG	BRAAMFONTEIN CENTRAL LABORATORY	19/10/2016;10/01/2017	27/10/2016	2016	GAUTENG_CITY OF JOHANNESBURG METRO	POSITIVE	NEGATIVE
15569966	F	.	904/13	MPUMALANGA	ERMELO LABORATORY	22/02/2017;10/10/2017;10/10/2017	23/02/2017	2017	MPUMALANGA_NKANGALA	NEGATIVE	POSITIVE	POSITIVE
11374897	F	03/03/1978	230462	GAUTENG	HELEN JOSEPH LABORATORY	26/10/2015;26/10/2015;10/05/2016;10/05/2016	27/10/2015	2015	GAUTENG_CITY OF JOHANNESBURG METRO	POSITIVE	POSITIVE	NEGATIVE	NEGATIVE
19456760	F	.	GT10545812	GAUTENG	CHRIS HANI BARAGWANATH LABORATORY	30/01/2017;11/09/2017;11/09/2017;29/01/2018;16/07/2018;03/12/2018;15/07/2019	30/01/2017	2017	GAUTENG_CITY OF JOHANNESBURG METRO	POSITIVE	NEGATIVE	NEGATIVE	NEGATIVE	NEGATIVE	NEGATIVE	NEGATIVE
151816823	M	03/03/1979	UNKNOWN	EASTERN CAPE	NELSON MANDELA ACADEMIC LABORATORY	22/01/2019;04/02/2019	30/01/2019	2019	EASTERN CAPE_O R TAMBO	POSITIVE	NEGATIVE
21454267	F	03/03/1980	65539	GAUTENG	DR GEORGE MUKHARI LABORATORY	09/06/2016;19/06/2018;19/06/2018	10/06/2016	2016	GAUTENG_CITY OF TSHWANE METRO	NEGATIVE	POSITIVE	POSITIVE
136590150	M	03/03/1981	UNKNOWN	EASTERN CAPE	NELSON MANDELA ACADEMIC LABORATORY	20/09/2017;24/07/2019	26/09/2017	2017	EASTERN CAPE_O R TAMBO	NEGATIVE	POSITIVE
141189940	M	03/03/1982	LP9-192036	LIMPOPO	POLOKWANE LABORATORY	12/02/2018;24/07/2018	13/02/2018	2018	LIMPOPO_GREATER SEKHUKHUNE	NEGATIVE	POSITIVE
19040593	M	03/03/1982	216639171	GAUTENG	TSHWANE ACADEMIC LABORATORY	04/10/2016;29/06/2017;20/11/2017	06/10/2016	2016	GAUTENG_CITY OF TSHWANE METRO	POSITIVE	POSITIVE	NEGATIVE
606540	F	03/03/1982	32433	GAUTENG	DR GEORGE MUKHARI LABORATORY	29/03/2016;29/03/2016;10/03/2017	30/03/2016	2016	GAUTENG_CITY OF TSHWANE METRO	POSITIVE	POSITIVE	NEGATIVE
116900211	F	03/03/1982	UNKNOWN	EASTERN CAPE	EAST LONDON LABORATORY	22/02/2016;07/11/2017	23/02/2016	2016	EASTERN CAPE_BUFFALO CITY METRO	NEGATIVE	POSITIVE
43940335	F	03/03/1982	19820303	GAUTENG	TAMBO MEMORIAL LABORATORY	14/02/2017;09/01/2019	15/02/2017	2017	GAUTENG_EKURHULENI METRO	NEGATIVE	POSITIVE
131270127	M	03/03/1982	UNKNOWN	NORTH WEST	TSHEPONG LABORATORY	13/03/2017;13/03/2018	16/03/2017	2017	NORTH WEST_NGAKA MODIRI MOLEMA	POSITIVE	NEGATIVE
20751460	M	03/03/1982	820303	GAUTENG	TAMBO MEMORIAL LABORATORY	24/04/2015;19/10/2015;04/04/2017;08/05/2018	24/04/2015	2015	GAUTENG_EKURHULENI METRO	NEGATIVE	NEGATIVE	POSITIVE	NEGATIVE
33747170	F	03/03/1983	29012/15	KWAZULU-NATAL	INKOSI ALBERT LUTHULI CENTRAL HOSPITAL	05/12/2015;05/12/2015;07/03/2018;18/10/2018	15/05/2015	2015	KWAZULU-NATAL_AMAJUBA	POSITIVE	POSITIVE	NEGATIVE	NEGATIVE
18208108	F	03/03/1983	UNKNOWN	EASTERN CAPE	EAST LONDON LABORATORY	29/06/2015;14/04/2016;15/03/2017;11/12/2018	07/01/2015	2015	EASTERN CAPE_BUFFALO CITY METRO	NEGATIVE	POSITIVE	NEGATIVE	NEGATIVE
16048157	F	.	UNKNOWN	LIMPOPO	POLOKWANE LABORATORY	31/01/2017;31/01/2017;30/03/2017	02/02/2017	2017	LIMPOPO_WATERBERG	POSITIVE	POSITIVE	NEGATIVE
123295490	F	03/03/1984	030384	GAUTENG	TAMBO MEMORIAL LABORATORY	23/07/2016;30/05/2017	24/07/2016	2016	GAUTENG_EKURHULENI METRO	NEGATIVE	POSITIVE
10605099	F	03/03/1984	30384	GAUTENG	TAMBO MEMORIAL LABORATORY	10/06/2015;10/06/2015;02/11/2016	10/08/2015	2015	GAUTENG_EKURHULENI METRO	POSITIVE	POSITIVE	NEGATIVE
16073026	M	03/03/1985	850303	NORTH WEST	MAFIKENG LABORATORY	22/12/2015;23/01/2018	22/12/2015	2015	NORTH WEST_NGAKA MODIRI MOLEMA	POSITIVE	NEGATIVE
109574380	M	03/03/1986	860503	GAUTENG	BRAAMFONTEIN CENTRAL LABORATORY	14/07/2015;13/12/2017	20/07/2015	2015	GAUTENG_EKURHULENI METRO	POSITIVE	NEGATIVE
119420455	M	03/03/1986	03031986	NORTH WEST	DR GEORGE MUKHARI LABORATORY	29/03/2016;27/02/2019	30/03/2016	2016	NORTH WEST_BOJANALA PLATINUM	POSITIVE	NEGATIVE
92568563	F	03/03/1986	EM92385	MPUMALANGA	DR GEORGE MUKHARI LABORATORY	17/03/2015;03/10/2015	20/03/2015	2015	MPUMALANGA_EHLANZENI	NEGATIVE	POSITIVE
49408843	M	03/03/1986	29531068	WESTERN CAPE	GROOTE SCHUUR LABORATORY	28/08/2018;24/10/2019	29/08/2018	2018	WESTERN CAPE_CITY OF CAPE TOWN METRO	NEGATIVE	POSITIVE
154359921	M	03/03/1986	860303	GAUTENG	TAMBO MEMORIAL LABORATORY	24/04/2019;25/06/2019	27/04/2019	2019	GAUTENG_EKURHULENI METRO	NEGATIVE	POSITIVE
121485986	M	03/03/1987	60192	GAUTENG	TSHWANE ACADEMIC LABORATORY	04/02/2019;28/05/2019;16/10/2019	06/02/2019	2019	GAUTENG_CITY OF TSHWANE METRO	NEGATIVE	NEGATIVE	POSITIVE
43464283	F	03/03/1987	UNKNOWN	EASTERN CAPE	EAST LONDON LABORATORY	10/08/2015;06/02/2018;17/01/2019	10/10/2015	2015	EASTERN CAPE_BUFFALO CITY METRO	NEGATIVE	POSITIVE	NEGATIVE
7272675	F	03/03/1987	34/14	GAUTENG	TAMBO MEMORIAL LABORATORY	28/05/2015;28/05/2015;25/03/2017;25/03/2017	29/05/2015	2015	GAUTENG_EKURHULENI METRO	POSITIVE	POSITIVE	NEGATIVE	NEGATIVE
42219296	F	03/03/1989	UNKNOWN	FREE STATE	PELONOMI LABORATORY	10/06/2015;05/01/2016;12/01/2017;30/01/2018	10/08/2015	2015	FREE STATE_LEJWELEPUTSWA	POSITIVE	POSITIVE	NEGATIVE	NEGATIVE
1005297	F	03/03/1990	101714376	WESTERN CAPE	TYGERBERG LABORATORY	21/01/2015;04/07/2019	22/01/2015	2015	WESTERN CAPE_CAPE WINELANDS	NEGATIVE	POSITIVE	POSITIVE
26710981	F	03/03/1990	19900303	GAUTENG	BRAAMFONTEIN CENTRAL LABORATORY	26/09/2016;07/10/2016;03/05/2017;03/05/2017	29/09/2016	2016	GAUTENG_EKURHULENI METRO	NEGATIVE	NEGATIVE	POSITIVE	POSITIVE
4351579	F	03/03/1991	46490512	WESTERN CAPE	GROOTE SCHUUR LABORATORY	14/10/2016;19/12/2017	15/10/2016	2016	WESTERN CAPE_CITY OF CAPE TOWN METRO	POSITIVE	NEGATIVE
112699093	M	03/03/1992	UNKNOWN	EASTERN CAPE	NELSON MANDELA ACADEMIC LABORATORY	13/10/2015;13/02/2017	19/10/2015	2015	EASTERN CAPE_O R TAMBO	NEGATIVE	POSITIVE
112050911	F	03/03/1993	158165274	WESTERN CAPE	GROOTE SCHUUR LABORATORY	11/07/2016;17/11/2016	12/07/2016	2016	WESTERN CAPE_OVERBERG	POSITIVE	NEGATIVE
103708873	F	03/03/1993	930303	KWAZULU-NATAL	INKOSI ALBERT LUTHULI CENTRAL HOSPITAL	02/04/2015;11/08/2017	02/06/2015	2015	KWAZULU-NATAL_ETHEKWINI METRO	POSITIVE	NEGATIVE
17908737	F	.	160193686	WESTERN CAPE	TYGERBERG LABORATORY	01/03/2017;01/03/2017;08/09/2017;08/09/2017;11/12/2017;20/08/2018	02/03/2017	2017	WESTERN CAPE_CITY OF CAPE TOWN METRO	POSITIVE	POSITIVE	POSITIVE	POSITIVE	POSITIVE	NEGATIVE
48335910	F	03/03/1997	970303	GAUTENG	CHARLOTTE MAXEKE JOHANNESBURG ACADEMIC HOSPITAL	31/05/2017;13/09/2019	01/06/2017	2017	GAUTENG_EKURHULENI METRO	POSITIVE	NEGATIVE
128125994	F	03/03/1999	1146	GAUTENG	BRAAMFONTEIN CENTRAL LABORATORY	11/12/2016;19/01/2017	14/12/2016	2016	GAUTENG_SEDIBENG	NEGATIVE	POSITIVE
141282349	F	.	010303	GAUTENG	TAMBO MEMORIAL LABORATORY	18/10/2018;05/07/2019;02/08/2019	19/10/2018	2018	GAUTENG_EKURHULENI METRO	POSITIVE	NEGATIVE	NEGATIVE
37594503	F	.	F2016/283	MPUMALANGA	ROB FERREIRA LABORATORY	06/02/2017;06/02/2017;08/08/2019	07/02/2017	2017	MPUMALANGA_EHLANZENI	POSITIVE	POSITIVE	NEGATIVE
104114400	M	03/04/1964	GP39236911	GAUTENG	TSHWANE ACADEMIC LABORATORY	02/11/2015;17/02/2016;21/02/2017	02/12/2015	2015	GAUTENG_CITY OF TSHWANE METRO	NEGATIVE	POSITIVE	NEGATIVE
28042854	F	03/04/1968	GT25776306	GAUTENG	TAMBO MEMORIAL LABORATORY	14/12/2016;28/06/2018	17/12/2016	2016	GAUTENG_EKURHULENI METRO	POSITIVE	NEGATIVE
22354713	M	03/04/1968	UNKNOWN	EASTERN CAPE	PORT ELIZABETH LABORATORY	04/08/2016;27/07/2018;27/07/2018	06/08/2016	2016	EASTERN CAPE_NELSON MANDELA BAY METRO	NEGATIVE	POSITIVE	POSITIVE
51921654	M	03/04/1973	730403	GAUTENG	LERATONG LABORATORY	11/01/2016;02/09/2016;09/09/2016	11/01/2016	2016	GAUTENG_CITY OF JOHANNESBURG METRO	NEGATIVE	POSITIVE	POSITIVE
129599680	M	03/04/1974	UNKNOWN	EASTERN CAPE	NELSON MANDELA ACADEMIC LABORATORY	16/02/2017;12/02/2018;11/02/2019	24/02/2017	2017	EASTERN CAPE_O R TAMBO	POSITIVE	NEGATIVE	NEGATIVE
4403	F	.	100434141	WESTERN CAPE	TYGERBERG LABORATORY	22/04/2018;22/04/2018;24/10/2019	23/04/2018	2018	WESTERN CAPE_CITY OF CAPE TOWN METRO	POSITIVE	POSITIVE	NEGATIVE
25812069	M	03/04/1976	MAH9698/1	GAUTENG	TSHWANE ACADEMIC LABORATORY	21/04/2015;10/05/2015;10/12/2015	24/04/2015	2015	GAUTENG_CITY OF TSHWANE METRO	POSITIVE	NEGATIVE	NEGATIVE
23251757	F	03/04/1977	5074/15	KWAZULU-NATAL	INKOSI ALBERT LUTHULI CENTRAL HOSPITAL	12/04/2015;05/05/2016	12/07/2015	2015	KWAZULU-NATAL_ILEMBE	POSITIVE	NEGATIVE
128900562	M	03/04/1980	800403	GAUTENG	TAMBO MEMORIAL LABORATORY	09/01/2017;19/06/2018;05/07/2018	13/01/2017	2017	GAUTENG_EKURHULENI METRO	NEGATIVE	POSITIVE	NEGATIVE
118990500	M	03/04/1982	1603044	MPUMALANGA	ROB FERREIRA LABORATORY	22/03/2016;05/09/2017	31/03/2016	2016	MPUMALANGA_EHLANZENI	NEGATIVE	POSITIVE
28152725	M	.	548/17	MPUMALANGA	ERMELO LABORATORY	05/02/2019;05/02/2019;04/11/2019;27/11/2019	08/02/2019	2019	MPUMALANGA_NKANGALA	POSITIVE	POSITIVE	NEGATIVE	NEGATIVE
21751498	M	03/04/1984	UNKNOWN	EASTERN CAPE	EAST LONDON LABORATORY	02/03/2018;24/10/2019;24/10/2019	03/03/2018	2018	EASTERN CAPE_BUFFALO CITY METRO	POSITIVE	NEGATIVE	NEGATIVE
6263588	F	03/04/1984	134088947	WESTERN CAPE	TYGERBERG LABORATORY	12/08/2015;26/05/2016;20/07/2016	12/10/2015	2015	WESTERN CAPE_CITY OF CAPE TOWN METRO	NEGATIVE	POSITIVE	NEGATIVE
116173317	M	03/04/1985	744994	KWAZULU-NATAL	INKOSI ALBERT LUTHULI CENTRAL HOSPITAL	23/01/2016;26/01/2016	26/01/2016	2016	KWAZULU-NATAL_ETHEKWINI METRO	POSITIVE	NEGATIVE
25812771	F	.	860403/6662	FREE STATE	PELONOMI LABORATORY	02/04/2019;16/05/2019	03/04/2019	2019	FREE STATE_THABO MOFUTSANYANA	NEGATIVE	POSITIVE
12527873	M	03/04/1986	860403	FREE STATE	PELONOMI LABORATORY	30/11/2016;13/12/2016	02/12/2016	2016	FREE STATE_MANGAUNG METRO	POSITIVE	NEGATIVE
19305943	F	03/04/1986	17220RA	GAUTENG	CHARLOTTE MAXEKE JOHANNESBURG ACADEMIC HOSPITAL	19/02/2019;02/12/2019	20/02/2019	2019	GAUTENG_CITY OF JOHANNESBURG METRO	POSITIVE	NEGATIVE
106644342	F	03/04/1987	AAMC3610NOF	MPUMALANGA	TSHWANE ACADEMIC LABORATORY	13/04/2015;03/10/2016	22/04/2015	2015	MPUMALANGA_GERT SIBANDE	POSITIVE	NEGATIVE
10604362	F	03/04/1987	158994327	WESTERN CAPE	GROOTE SCHUUR LABORATORY	19/10/2019;19/10/2019;21/10/2019	19/10/2019	2019	WESTERN CAPE_CITY OF CAPE TOWN METRO	NEGATIVE	POSITIVE	NEGATIVE
106966114	F	03/04/1992	5422/15	MPUMALANGA	ERMELO LABORATORY	01/02/2019;12/03/2019	24/02/2019	2019	MPUMALANGA_GERT SIBANDE	NEGATIVE	POSITIVE
40836272	F	.	95.04.03	GAUTENG	BRAAMFONTEIN CENTRAL LABORATORY	10/10/2018;21/11/2019	23/10/2018	2018	GAUTENG_EKURHULENI METRO	NEGATIVE	POSITIVE
136701638	F	03/04/1997	03-04	GAUTENG	CHARLOTTE MAXEKE JOHANNESBURG ACADEMIC HOSPITAL	21/09/2017;28/09/2018	22/09/2017	2017	GAUTENG_CITY OF JOHANNESBURG METRO	POSITIVE	NEGATIVE
1248392	M	03/05/1946	38858668	WESTERN CAPE	GROOTE SCHUUR LABORATORY	04/05/2015;18/05/2015;15/06/2015;09/10/2015;01/08/2016	04/08/2015	2015	WESTERN CAPE_CITY OF CAPE TOWN METRO	NEGATIVE	NEGATIVE	POSITIVE	NEGATIVE	NEGATIVE
103660372	M	03/05/1954	CAAD00333150	KWAZULU-NATAL	INKOSI ALBERT LUTHULI CENTRAL HOSPITAL	17/03/2015;24/03/2015;04/05/2015	19/03/2015	2015	KWAZULU-NATAL_ETHEKWINI METRO	NEGATIVE	POSITIVE	NEGATIVE
155358973	M	.	030561	NORTH WEST	TSHEPONG LABORATORY	28/05/2019;19/10/2019;21/10/2019	28/05/2019	2019	NORTH WEST_DR KENNETH KAUNDA	POSITIVE	NEGATIVE	NEGATIVE
9119941	M	03/05/1968	W49/11/15	GAUTENG	TAMBO MEMORIAL LABORATORY	30/11/2015;01/02/2016	12/01/2015	2015	GAUTENG_EKURHULENI METRO	NEGATIVE	POSITIVE
14320560	M	03/05/1969	2880763	GAUTENG	TAMBO MEMORIAL LABORATORY	30/03/2017;21/08/2017;04/09/2017;07/12/2017;23/07/2018;31/01/2019;04/03/2019;03/06/2019	31/03/2017	2017	GAUTENG_EKURHULENI METRO	POSITIVE	POSITIVE	POSITIVE	POSITIVE	POSITIVE	POSITIVE	NEGATIVE	POSITIVE
14439087	F	03/05/1976	LPSTC153	LIMPOPO	TSHWANE ACADEMIC LABORATORY	06/05/2015;03/10/2017	06/10/2015	2015	LIMPOPO_GREATER SEKHUKHUNE	NEGATIVE	POSITIVE
2997093	F	03/05/1976	27403518	WESTERN CAPE	TYGERBERG LABORATORY	22/01/2015;02/05/2015	24/01/2015	2015	WESTERN CAPE_CITY OF CAPE TOWN METRO	POSITIVE	NEGATIVE
44207947	M	03/05/1978	UNKNOWN	GAUTENG	TSHWANE ACADEMIC LABORATORY	22/04/2015;07/10/2015	05/11/2015	2015	GAUTENG_CITY OF TSHWANE METRO	NEGATIVE	POSITIVE
43435484	M	03/05/1979	790503	GAUTENG	TAMBO MEMORIAL LABORATORY	06/07/2016;28/05/2019	07/07/2016	2016	GAUTENG_EKURHULENI METRO	NEGATIVE	POSITIVE
16529400	F	03/05/1981	810503	KWAZULU-NATAL	INKOSI ALBERT LUTHULI CENTRAL HOSPITAL	07/09/2016;07/09/2016;26/06/2017;21/08/2017	12/09/2016	2016	KWAZULU-NATAL_UMGUNGUNDLOVU	POSITIVE	POSITIVE	NEGATIVE	NEGATIVE
34448191	F	03/05/1984	UNKNOWN	FREE STATE	PELONOMI LABORATORY	24/03/2016;29/03/2016;29/03/2016;21/06/2019	25/03/2016	2016	FREE STATE_MANGAUNG METRO	POSITIVE	POSITIVE	POSITIVE	NEGATIVE
965026	F	.	UNKNOWN	EASTERN CAPE	EAST LONDON LABORATORY	18/06/2018;04/12/2019;04/12/2019	19/06/2018	2018	EASTERN CAPE_JOE GQABI	NEGATIVE	POSITIVE	POSITIVE
142748772	M	03/05/1985	BBN850503	GAUTENG	TAMBO MEMORIAL LABORATORY	09/04/2018;03/09/2019	11/04/2018	2018	GAUTENG_EKURHULENI METRO	NEGATIVE	POSITIVE
108745090	M	03/05/1986	5987/15	GAUTENG	TAMBO MEMORIAL LABORATORY	23/06/2015;14/10/2015;10/05/2019	24/06/2015	2015	GAUTENG_EKURHULENI METRO	NEGATIVE	NEGATIVE	POSITIVE
11304976	F	03/05/1986	A30845	GAUTENG	TSHWANE ACADEMIC LABORATORY	05/08/2016;15/11/2016;31/01/2017;23/02/2017	11/08/2016	2016	GAUTENG_CITY OF TSHWANE METRO	POSITIVE	NEGATIVE	NEGATIVE	NEGATIVE
15292512	M	03/05/1986	12422/13	MPUMALANGA	ERMELO LABORATORY	10/01/2017;12/01/2018;12/02/2018	11/01/2017	2017	MPUMALANGA_GERT SIBANDE	NEGATIVE	POSITIVE	POSITIVE
151298448	F	.	870503	GAUTENG	TAMBO MEMORIAL LABORATORY	02/01/2019;23/08/2019	04/01/2019	2019	GAUTENG_EKURHULENI METRO	POSITIVE	NEGATIVE
111381839	F	03/05/1988	880305	GAUTENG	TAMBO MEMORIAL LABORATORY	09/04/2015;19/10/2016	09/05/2015	2015	GAUTENG_EKURHULENI METRO	NEGATIVE	POSITIVE
3662438	F	.	101825610	WESTERN CAPE	TYGERBERG LABORATORY	09/03/2017;09/03/2017;15/10/2019	15/03/2017	2017	WESTERN CAPE_CAPE WINELANDS	POSITIVE	POSITIVE	NEGATIVE
23213900	F	.	900503	NORTH WEST	DR GEORGE MUKHARI LABORATORY	09/11/2017;13/02/2019;13/02/2019	14/11/2017	2017	NORTH WEST_BOJANALA PLATINUM	NEGATIVE	POSITIVE	POSITIVE
140762982	M	03/05/1992	218496469	WESTERN CAPE	GROOTE SCHUUR LABORATORY	18/01/2018;15/03/2019	19/01/2018	2018	WESTERN CAPE_CITY OF CAPE TOWN METRO	NEGATIVE	POSITIVE
154540941	F	03/05/1993	030593	GAUTENG	TAMBO MEMORIAL LABORATORY	13/04/2019;04/08/2019	15/04/2019	2019	GAUTENG_EKURHULENI METRO	POSITIVE	NEGATIVE
137224254	F	03/05/1993	930503	KWAZULU-NATAL	INKOSI ALBERT LUTHULI CENTRAL HOSPITAL	01/10/2017;25/10/2017	05/10/2017	2017	KWAZULU-NATAL_ILEMBE	POSITIVE	NEGATIVE
118610393	F	03/05/1997	970503	FREE STATE	PELONOMI LABORATORY	04/11/2016;08/11/2016	05/11/2016	2016	FREE STATE_MANGAUNG METRO	POSITIVE	NEGATIVE
39862845	F	.	UNKNOWN	MPUMALANGA	ERMELO LABORATORY	26/02/2018;11/06/2019	28/02/2018	2018	MPUMALANGA_NKANGALA	POSITIVE	NEGATIVE
99074907	U	.	030672MA	GAUTENG	HELEN JOSEPH LABORATORY	24/05/2017;01/06/2018	24/05/2017	2017	GAUTENG_CITY OF JOHANNESBURG METRO	POSITIVE	NEGATIVE
107833245	F	03/06/1960	600603	GAUTENG	CHARLOTTE MAXEKE JOHANNESBURG ACADEMIC HOSPITAL	11/03/2016;15/06/2016	12/03/2016	2016	GAUTENG_SEDIBENG	NEGATIVE	POSITIVE
11208239	F	.	610603	GAUTENG	CHRIS HANI BARAGWANATH LABORATORY	27/03/2019;27/03/2019;12/09/2019	29/03/2019	2019	GAUTENG_CITY OF JOHANNESBURG METRO	POSITIVE	POSITIVE	NEGATIVE
27514343	F	03/06/1968	20016200	NORTHERN CAPE	KIMBERLEY LABORATORY	20/05/2016;20/10/2016;24/10/2016	20/05/2016	2016	NORTHERN CAPE_FRANCES BAARD	POSITIVE	NEGATIVE	NEGATIVE
111619051	M	03/06/1971	710306	GAUTENG	DR GEORGE MUKHARI LABORATORY	16/09/2015;30/03/2016	17/09/2015	2015	GAUTENG_CITY OF TSHWANE METRO	POSITIVE	NEGATIVE
9843539	F	03/06/1972	UNKNOWN	EASTERN CAPE	EAST LONDON LABORATORY	12/10/2016;05/01/2019;05/01/2019	13/10/2016	2016	EASTERN CAPE_BUFFALO CITY METRO	NEGATIVE	POSITIVE	POSITIVE
13328058	M	03/06/1972	030672ND	GAUTENG	HELEN JOSEPH LABORATORY	17/08/2016;25/02/2017;25/02/2017	17/08/2016	2016	GAUTENG_CITY OF JOHANNESBURG METRO	NEGATIVE	POSITIVE	POSITIVE
44029484	U	03/06/1973	030673KA	GAUTENG	HELEN JOSEPH LABORATORY	31/10/2016;22/10/2018	01/11/2016	2016	GAUTENG_CITY OF JOHANNESBURG METRO	POSITIVE	NEGATIVE
11323276	F	03/06/1974	UNKNOWN	WESTERN CAPE	GROOTE SCHUUR LABORATORY	31/03/2016;08/04/2016;08/04/2016;11/10/2019	31/03/2016	2016	WESTERN CAPE_CAPE WINELANDS	NEGATIVE	NEGATIVE	NEGATIVE	POSITIVE
14058915	M	03/06/1975	28775	GAUTENG	TSHWANE ACADEMIC LABORATORY	28/02/2017;16/03/2018	02/03/2017	2017	GAUTENG_CITY OF TSHWANE METRO	POSITIVE	NEGATIVE
16927651	F	03/06/1975	125/15	MPUMALANGA	TSHWANE ACADEMIC LABORATORY	15/09/2016;15/11/2019	22/09/2016	2016	MPUMALANGA_NKANGALA	POSITIVE	NEGATIVE
22014531	M	03/06/1977	PHI0242	GAUTENG	TSHWANE ACADEMIC LABORATORY	09/01/2017;22/10/2019	11/01/2017	2017	GAUTENG_CITY OF TSHWANE METRO	NEGATIVE	POSITIVE
35327967	M	03/06/1980	59386813	WESTERN CAPE	GROOTE SCHUUR LABORATORY	30/06/2018;26/04/2019;09/06/2019	01/07/2018	2018	WESTERN CAPE_CITY OF CAPE TOWN METRO	NEGATIVE	NEGATIVE	POSITIVE
114975678	M	03/06/1980	UNKNOWN	LIMPOPO	POLOKWANE LABORATORY	06/02/2017;16/02/2017	10/02/2017	2017	LIMPOPO_VHEMBE	POSITIVE	NEGATIVE
1855561	F	03/06/1982	60382	GAUTENG	TAMBO MEMORIAL LABORATORY	15/09/2015;17/11/2016;13/03/2018	18/09/2015	2015	GAUTENG_EKURHULENI METRO	NEGATIVE	POSITIVE	NEGATIVE
143485817	F	.	A2125/18	KWAZULU-NATAL	INKOSI ALBERT LUTHULI CENTRAL HOSPITAL	20/07/2018;09/10/2018	23/07/2018	2018	KWAZULU-NATAL_ETHEKWINI METRO	POSITIVE	NEGATIVE
111605766	M	03/06/1982	UNKNOWN	EASTERN CAPE	EAST LONDON LABORATORY	15/09/2015;24/07/2019	16/09/2015	2015	EASTERN CAPE_BUFFALO CITY METRO	NEGATIVE	POSITIVE
129872461	U	.	UNKNOWN	LIMPOPO	POLOKWANE LABORATORY	09/02/2017;10/02/2017	15/02/2017	2017	LIMPOPO_CAPRICORN	POSITIVE	NEGATIVE
1042384	F	03/06/1988	23538	GAUTENG	TSHWANE ACADEMIC LABORATORY	29/06/2015;20/06/2018	30/06/2015	2015	GAUTENG_CITY OF TSHWANE METRO	NEGATIVE	POSITIVE
106213166	F	03/06/1989	3/6/1989	GAUTENG	TAMBO MEMORIAL LABORATORY	10/07/2015;13/09/2019	10/08/2015	2015	GAUTENG_EKURHULENI METRO	NEGATIVE	POSITIVE
106153946	F	03/06/1989	890603	GAUTENG	BRAAMFONTEIN CENTRAL LABORATORY	26/04/2016;02/03/2017	29/04/2016	2016	GAUTENG_EKURHULENI METRO	NEGATIVE	POSITIVE
12772382	M	03/06/1990	900603MO	GAUTENG	BRAAMFONTEIN CENTRAL LABORATORY	13/10/2016;13/10/2016;24/10/2016	24/10/2016	2016	GAUTENG_CITY OF JOHANNESBURG METRO	POSITIVE	POSITIVE	NEGATIVE
114994482	F	03/06/1990	215622263	GAUTENG	TSHWANE ACADEMIC LABORATORY	12/10/2015;07/01/2016	13/12/2015	2015	GAUTENG_CITY OF TSHWANE METRO	POSITIVE	NEGATIVE
111096717	M	03/06/1991	910306	KWAZULU-NATAL	INKOSI ALBERT LUTHULI CENTRAL HOSPITAL	31/08/2015;12/09/2016	13/09/2015	2015	KWAZULU-NATAL_UGU	POSITIVE	NEGATIVE
56877953	F	03/06/1994	1127/14	GAUTENG	TAMBO MEMORIAL LABORATORY	06/07/2016;01/03/2017	08/07/2016	2016	GAUTENG_EKURHULENI METRO	NEGATIVE	POSITIVE
3990308	F	03/07/1949	030749NT	GAUTENG	HELEN JOSEPH LABORATORY	07/12/2016;29/06/2017;12/07/2018;12/07/2018	07/12/2016	2016	GAUTENG_CITY OF JOHANNESBURG METRO	POSITIVE	NEGATIVE	NEGATIVE	NEGATIVE
15963983	F	03/07/1953	22878916	GAUTENG	TSHWANE ACADEMIC LABORATORY	16/10/2015;13/03/2017;13/03/2017;20/03/2017;09/04/2018;12/02/2019	18/10/2015	2015	GAUTENG_CITY OF TSHWANE METRO	NEGATIVE	POSITIVE	POSITIVE	NEGATIVE	NEGATIVE	NEGATIVE
617166	F	03/07/1964	070364RA	GAUTENG	HELEN JOSEPH LABORATORY	26/08/2015;26/08/2015;22/08/2017	27/08/2015	2015	GAUTENG_CITY OF JOHANNESBURG METRO	POSITIVE	POSITIVE	NEGATIVE
24207663	F	03/07/1970	UMK404/17	KWAZULU-NATAL	INKOSI ALBERT LUTHULI CENTRAL HOSPITAL	21/08/2018;22/11/2018;22/11/2018	22/08/2018	2018	KWAZULU-NATAL_ETHEKWINI METRO	NEGATIVE	POSITIVE	POSITIVE
20092598	F	03/07/1971	LP0810013309	LIMPOPO	POLOKWANE LABORATORY	07/01/2015;01/02/2015;15/07/2015;06/01/2016;01/07/2016;02/09/2016;04/01/2017;04/01/2017;07/07/2017;04/10/2017;03/01/2018	07/01/2015	2015	LIMPOPO_CAPRICORN	POSITIVE	NEGATIVE	NEGATIVE	NEGATIVE	NEGATIVE	NEGATIVE	NEGATIVE	NEGATIVE	NEGATIVE	NEGATIVE	NEGATIVE
7101416	F	03/07/1977	770703MT	GAUTENG	LERATONG LABORATORY	31/03/2016;04/04/2016	01/04/2016	2016	GAUTENG_CITY OF JOHANNESBURG METRO	NEGATIVE	POSITIVE
18303440	F	03/07/1977	083225	GAUTENG	CHARLOTTE MAXEKE JOHANNESBURG ACADEMIC HOSPITAL	12/05/2016;08/02/2017	13/05/2016	2016	GAUTENG_CITY OF JOHANNESBURG METRO	NEGATIVE	POSITIVE
39699231	F	03/07/1979	48932/16	KWAZULU-NATAL	INKOSI ALBERT LUTHULI CENTRAL HOSPITAL	26/08/2016;21/11/2019	30/08/2016	2016	KWAZULU-NATAL_ETHEKWINI METRO	POSITIVE	NEGATIVE
19159114	F	03/07/1979	UNKNOWN	EASTERN CAPE	EAST LONDON LABORATORY	06/01/2016;06/01/2016;26/06/2018	07/01/2016	2016	EASTERN CAPE_BUFFALO CITY METRO	POSITIVE	POSITIVE	NEGATIVE
59441211	F	03/07/1983	830307	GAUTENG	CHRIS HANI BARAGWANATH LABORATORY	13/10/2015;15/02/2017	15/10/2015	2015	GAUTENG_CITY OF JOHANNESBURG METRO	POSITIVE	NEGATIVE
117415942	F	03/07/1983	830703	KWAZULU-NATAL	INKOSI ALBERT LUTHULI CENTRAL HOSPITAL	07/02/2017;03/04/2019	09/02/2017	2017	KWAZULU-NATAL_UMGUNGUNDLOVU	POSITIVE	NEGATIVE
22176507	F	03/07/1985	25936	GAUTENG	TSHWANE ACADEMIC LABORATORY	15/10/2015;15/10/2015;23/08/2019	23/10/2015	2015	GAUTENG_CITY OF TSHWANE METRO	POSITIVE	POSITIVE	NEGATIVE
58794730	F	03/07/1986	86/07/03	GAUTENG	TAMBO MEMORIAL LABORATORY	16/01/2017;17/07/2018;15/08/2019	17/01/2017	2017	GAUTENG_EKURHULENI METRO	POSITIVE	NEGATIVE	NEGATIVE
18547353	F	03/07/1987	UNKNOWN	FREE STATE	WELKOM LABORATORY	11/10/2015;27/01/2016;27/01/2016	11/12/2015	2015	FREE STATE_LEJWELEPUTSWA	NEGATIVE	POSITIVE	POSITIVE
13538287	M	03/07/1988	UNKNOWN	EASTERN CAPE	PORT ELIZABETH LABORATORY	14/11/2017;25/03/2019	16/11/2017	2017	EASTERN CAPE_NELSON MANDELA BAY METRO	NEGATIVE	POSITIVE
108955479	M	03/07/1989	215637075	GAUTENG	TSHWANE ACADEMIC LABORATORY	23/06/2015;09/09/2019	25/06/2015	2015	GAUTENG_CITY OF TSHWANE METRO	NEGATIVE	POSITIVE
17990533	F	.	890703	FREE STATE	WELKOM LABORATORY	04/12/2018;04/12/2018;23/12/2019	06/12/2018	2018	FREE STATE_LEJWELEPUTSWA	POSITIVE	POSITIVE	NEGATIVE
381799	F	03/07/1989	19599950	WESTERN CAPE	GROOTE SCHUUR LABORATORY	19/05/2015;06/07/2017;08/06/2018;22/02/2019	20/05/2015	2015	WESTERN CAPE_CITY OF CAPE TOWN METRO	POSITIVE	NEGATIVE	NEGATIVE	NEGATIVE
129795227	F	03/07/1990	147952436	WESTERN CAPE	GROOTE SCHUUR LABORATORY	13/02/2017;16/03/2017	14/02/2017	2017	WESTERN CAPE_CENTRAL KAROO	POSITIVE	NEGATIVE
121447452	F	03/07/1991	1741640	GAUTENG	TAMBO MEMORIAL LABORATORY	03/06/2016;22/03/2017	03/06/2016	2016	GAUTENG_EKURHULENI METRO	POSITIVE	NEGATIVE
110317037	F	03/07/1994	1091/15	GAUTENG	TAMBO MEMORIAL LABORATORY	08/05/2015;14/09/2015	08/05/2015	2015	GAUTENG_EKURHULENI METRO	NEGATIVE	POSITIVE
115915583	F	03/07/1994	GD29450	LIMPOPO	TSHWANE ACADEMIC LABORATORY	18/01/2016;23/07/2017	23/01/2016	2016	LIMPOPO_GREATER SEKHUKHUNE	POSITIVE	NEGATIVE
62128338	F	.	UNKNOWN	KWAZULU-NATAL	INKOSI ALBERT LUTHULI CENTRAL HOSPITAL	26/11/2019;17/12/2019	28/11/2019	2019	KWAZULU-NATAL_UTHUKELA	POSITIVE	NEGATIVE
125936907	M	03/07/1996	LP0000264566	LIMPOPO	POLOKWANE LABORATORY	26/10/2016;04/01/2017	27/10/2016	2016	LIMPOPO_CAPRICORN	POSITIVE	NEGATIVE
27960345	F	03/07/2000	156152795	WESTERN CAPE	GROOTE SCHUUR LABORATORY	20/05/2016;16/09/2016	21/05/2016	2016	WESTERN CAPE_CITY OF CAPE TOWN METRO	POSITIVE	NEGATIVE
100867562	F	.	GN39349489	GAUTENG	DR GEORGE MUKHARI LABORATORY	16/01/2019;08/02/2019	17/01/2019	2019	GAUTENG_CITY OF TSHWANE METRO	POSITIVE	NEGATIVE	NEGATIVE
10343887	F	03/08/1956	560803	GAUTENG	BRAAMFONTEIN CENTRAL LABORATORY	12/04/2016;16/08/2016	15/04/2016	2016	GAUTENG_SEDIBENG	NEGATIVE	POSITIVE
91459621	F	03/08/1965	88973136	WESTERN CAPE	GEORGE LABORATORY	08/02/2018;07/08/2018	09/02/2018	2018	WESTERN CAPE_GARDEN ROUTE	NEGATIVE	POSITIVE
110777205	M	03/08/1966	VT2700163070	LIMPOPO	POLOKWANE LABORATORY	13/08/2015;14/08/2015	14/08/2015	2015	LIMPOPO_WATERBERG	POSITIVE	NEGATIVE
122834092	M	03/08/1968	GT01282519	GAUTENG	CHARLOTTE MAXEKE JOHANNESBURG ACADEMIC HOSPITAL	23/07/2016;03/11/2016;04/11/2016;13/12/2016	24/07/2016	2016	GAUTENG_CITY OF JOHANNESBURG METRO	NEGATIVE	POSITIVE	POSITIVE	POSITIVE
3220956	M	.	030370MO	GAUTENG	HELEN JOSEPH LABORATORY	19/08/2017;22/08/2017;22/08/2017	19/08/2017	2017	GAUTENG_CITY OF JOHANNESBURG METRO	NEGATIVE	POSITIVE	POSITIVE
15762474	M	03/08/1974	34/16	KWAZULU-NATAL	INKOSI ALBERT LUTHULI CENTRAL HOSPITAL	01/03/2016;01/03/2016;01/02/2018	02/03/2016	2016	KWAZULU-NATAL_UMGUNGUNDLOVU	POSITIVE	POSITIVE	NEGATIVE
113964426	F	03/08/1974	1600134060	LIMPOPO	POLOKWANE LABORATORY	23/02/2016;22/03/2016	24/02/2016	2016	LIMPOPO_VHEMBE	POSITIVE	NEGATIVE
2277120	F	03/08/1978	UNKNOWN	EASTERN CAPE	EAST LONDON LABORATORY	19/10/2016;19/10/2016;31/10/2016	20/10/2016	2016	EASTERN CAPE_BUFFALO CITY METRO	POSITIVE	POSITIVE	NEGATIVE
29927820	F	03/08/1978	528195	GAUTENG	BRAAMFONTEIN CENTRAL LABORATORY	07/09/2017;05/04/2019;18/11/2019;18/11/2019	08/09/2017	2017	GAUTENG_CITY OF JOHANNESBURG METRO	NEGATIVE	POSITIVE	POSITIVE	POSITIVE
856251	F	03/08/1978	10244	GAUTENG	TAMBO MEMORIAL LABORATORY	12/04/2017;07/06/2018	14/04/2017	2017	GAUTENG_EKURHULENI METRO	POSITIVE	NEGATIVE
142509074	M	03/08/1982	336886904	NORTHERN CAPE	KIMBERLEY LABORATORY	01/04/2018;04/07/2018	03/04/2018	2018	NORTHERN CAPE_FRANCES BAARD	POSITIVE	NEGATIVE
23321356	F	03/08/1982	0400169516	LIMPOPO	POLOKWANE LABORATORY	30/08/2016;16/02/2017;16/02/2017	19/09/2016	2016	LIMPOPO_CAPRICORN	NEGATIVE	POSITIVE	POSITIVE
9788507	F	03/08/1982	1002368219	GAUTENG	DR GEORGE MUKHARI LABORATORY	19/01/2016;19/01/2016;04/05/2016	20/01/2016	2016	GAUTENG_CITY OF TSHWANE METRO	POSITIVE	POSITIVE	NEGATIVE
128939388	M	03/08/1983	830803 TXI	GAUTENG	TAMBO MEMORIAL LABORATORY	19/01/2017;13/12/2018	24/01/2017	2017	GAUTENG_EKURHULENI METRO	POSITIVE	NEGATIVE
1224085	F	.	3633/16	KWAZULU-NATAL	INKOSI ALBERT LUTHULI CENTRAL HOSPITAL	13/11/2017;13/11/2017;30/12/2017;21/05/2019	15/11/2017	2017	KWAZULU-NATAL_ETHEKWINI METRO	POSITIVE	POSITIVE	POSITIVE	NEGATIVE
32227	F	03/08/1985	85/0/03	GAUTENG	TAMBO MEMORIAL LABORATORY	13/04/2016;29/05/2018	14/04/2016	2016	GAUTENG_EKURHULENI METRO	NEGATIVE	POSITIVE
1104298	F	03/08/1986	RL05/3447	GAUTENG	DR GEORGE MUKHARI LABORATORY	27/01/2017;22/06/2017;30/05/2019	02/02/2017	2017	GAUTENG_CITY OF TSHWANE METRO	POSITIVE	POSITIVE	NEGATIVE
132217937	M	.	NK00013/17	GAUTENG	HELEN JOSEPH LABORATORY	18/04/2017;25/04/2017	22/04/2017	2017	GAUTENG_CITY OF JOHANNESBURG METRO	POSITIVE	NEGATIVE
106323315	M	03/08/1987	DUP1363/1	GAUTENG	TSHWANE ACADEMIC LABORATORY	04/08/2015;19/01/2017	04/10/2015	2015	GAUTENG_CITY OF TSHWANE METRO	NEGATIVE	POSITIVE
58277896	F	03/08/1988	UNKNOWN	NORTH WEST	MAFIKENG LABORATORY	08/04/2016;20/10/2016	08/04/2016	2016	NORTH WEST_NGAKA MODIRI MOLEMA	POSITIVE	NEGATIVE
51103824	F	03/08/1988	UNKNOWN	NORTH WEST	TSHEPONG LABORATORY	12/10/2017;20/02/2018	14/10/2017	2017	NORTH WEST_NGAKA MODIRI MOLEMA	NEGATIVE	POSITIVE
133310999	F	03/08/1990	900803	KWAZULU-NATAL	INKOSI ALBERT LUTHULI CENTRAL HOSPITAL	24/05/2017;30/05/2017;09/07/2017	28/05/2017	2017	KWAZULU-NATAL_UMGUNGUNDLOVU	POSITIVE	NEGATIVE	NEGATIVE
3356763	M	.	76498518	WESTERN CAPE	GROOTE SCHUUR LABORATORY	05/12/2018;12/12/2018	06/12/2018	2018	WESTERN CAPE_CITY OF CAPE TOWN METRO	POSITIVE	NEGATIVE
2474958	F	03/08/1991	43235456	WESTERN CAPE	GROOTE SCHUUR LABORATORY	04/08/2016;22/02/2019	04/08/2016	2016	WESTERN CAPE_CITY OF CAPE TOWN METRO	NEGATIVE	POSITIVE
135754402	F	03/08/1991	00051087	KWAZULU-NATAL	INKOSI ALBERT LUTHULI CENTRAL HOSPITAL	14/09/2017;06/11/2017	21/09/2017	2017	KWAZULU-NATAL_ETHEKWINI METRO	POSITIVE	NEGATIVE
106070219	M	03/08/1992	80392	GAUTENG	TAMBO MEMORIAL LABORATORY	20/03/2015;03/03/2016	21/03/2015	2015	GAUTENG_EKURHULENI METRO	NEGATIVE	POSITIVE
8812824	M	03/08/1993	845/14	KWAZULU-NATAL	INKOSI ALBERT LUTHULI CENTRAL HOSPITAL	04/01/2015;04/01/2015;21/07/2016;25/07/2016;03/04/2017;03/04/2017	04/10/2015	2015	KWAZULU-NATAL_ILEMBE	NEGATIVE	NEGATIVE	POSITIVE	POSITIVE	NEGATIVE	NEGATIVE
24576400	F	03/08/1993	8031993	GAUTENG	TAMBO MEMORIAL LABORATORY	25/11/2015;23/06/2016;23/06/2016;21/12/2016	26/11/2015	2015	GAUTENG_EKURHULENI METRO	NEGATIVE	POSITIVE	POSITIVE	NEGATIVE
21821789	U	03/08/1994	1175/15	MPUMALANGA	ERMELO LABORATORY	26/01/2016;26/01/2016;26/04/2016;26/04/2016	28/01/2016	2016	MPUMALANGA_NKANGALA	POSITIVE	POSITIVE	NEGATIVE	NEGATIVE
51503981	F	03/08/1994	22937387	WESTERN CAPE	GROOTE SCHUUR LABORATORY	30/04/2018;09/05/2019	01/05/2018	2018	WESTERN CAPE_CITY OF CAPE TOWN METRO	POSITIVE	NEGATIVE
132797894	F	03/08/1999	1999-08-03	GAUTENG	TAMBO MEMORIAL LABORATORY	11/05/2017;01/11/2017;06/04/2018;02/10/2019	14/05/2017	2017	GAUTENG_EKURHULENI METRO	NEGATIVE	POSITIVE	NEGATIVE	NEGATIVE
137325053	M	.	170803	KWAZULU-NATAL	INKOSI ALBERT LUTHULI CENTRAL HOSPITAL	06/10/2017;16/10/2017;21/11/2017	10/10/2017	2017	KWAZULU-NATAL_AMAJUBA	POSITIVE	POSITIVE	NEGATIVE
47681693	F	.	23583826	NORTHERN CAPE	TYGERBERG LABORATORY	17/05/2019;23/07/2019	20/05/2019	2019	NORTHERN CAPE_NAMAKWA	POSITIVE	NEGATIVE
418803	M	03/09/1951	GP08668405	GAUTENG	CHARLOTTE MAXEKE JOHANNESBURG ACADEMIC HOSPITAL	09/02/2015;12/02/2015;02/03/2016;07/09/2016;05/12/2016	09/02/2015	2015	GAUTENG_CITY OF JOHANNESBURG METRO	NEGATIVE	NEGATIVE	POSITIVE	NEGATIVE	NEGATIVE
2246469	U	03/09/1962	090362DA	GAUTENG	HELEN JOSEPH LABORATORY	24/03/2015;24/03/2015;25/07/2018	24/03/2015	2015	GAUTENG_CITY OF JOHANNESBURG METRO	NEGATIVE	NEGATIVE	POSITIVE
12141381	U	03/09/1962	385/15	GAUTENG	BRAAMFONTEIN CENTRAL LABORATORY	06/08/2015;13/04/2016;13/04/2016	06/11/2015	2015	GAUTENG_CITY OF JOHANNESBURG METRO	NEGATIVE	POSITIVE	POSITIVE
17412551	F	03/09/1963	KGC013825	GAUTENG	DR GEORGE MUKHARI LABORATORY	16/03/2016;08/04/2016;08/04/2016	17/03/2016	2016	GAUTENG_CITY OF TSHWANE METRO	NEGATIVE	POSITIVE	POSITIVE
16952228	F	03/09/1971	UNKNOWN	EASTERN CAPE	EAST LONDON LABORATORY	09/03/2016;09/03/2016;23/08/2016;10/04/2018	10/03/2016	2016	EASTERN CAPE_BUFFALO CITY METRO	POSITIVE	POSITIVE	NEGATIVE	NEGATIVE
129115280	M	03/09/1974	GT01316316	GAUTENG	CHARLOTTE MAXEKE JOHANNESBURG ACADEMIC HOSPITAL	16/01/2017;03/04/2019	16/01/2017	2017	GAUTENG_CITY OF JOHANNESBURG METRO	POSITIVE	NEGATIVE
357450	F	03/09/1976	35757	KWAZULU-NATAL	INKOSI ALBERT LUTHULI CENTRAL HOSPITAL	04/01/2015;18/03/2015	04/10/2015	2015	KWAZULU-NATAL_UMZINYATHI	NEGATIVE	POSITIVE
110613816	F	03/09/1977	GP39324110	GAUTENG	TSHWANE ACADEMIC LABORATORY	24/08/2015;27/08/2015	25/08/2015	2015	GAUTENG_CITY OF TSHWANE METRO	POSITIVE	NEGATIVE
22119677	M	03/09/1978	GP63058490	GAUTENG	TSHWANE ACADEMIC LABORATORY	16/05/2016;20/05/2016;16/06/2016	16/05/2016	2016	GAUTENG_CITY OF TSHWANE METRO	NEGATIVE	POSITIVE	POSITIVE
120092524	M	03/09/1978	TB165/16	GAUTENG	TSHWANE ACADEMIC LABORATORY	06/07/2016;05/08/2016;08/08/2016;03/05/2019	08/07/2016	2016	GAUTENG_CITY OF TSHWANE METRO	POSITIVE	NEGATIVE	NEGATIVE	POSITIVE
131922391	F	03/09/1980	3/16	GAUTENG	TSHWANE ACADEMIC LABORATORY	06/04/2017;06/04/2017	10/04/2017	2017	GAUTENG_CITY OF TSHWANE METRO	POSITIVE	NEGATIVE
38151015	F	.	800903	FREE STATE	UNIVERSITAS ACADEMIC LABORATORY	23/01/2017;23/01/2017;25/01/2017;25/01/2017	25/01/2017	2017	FREE STATE_FEZILE DABI	NEGATIVE	NEGATIVE	POSITIVE	POSITIVE
135084457	F	03/09/1981	UNKNOWN	EASTERN CAPE	EAST LONDON LABORATORY	14/08/2017;22/05/2019	16/08/2017	2017	EASTERN CAPE_BUFFALO CITY METRO	POSITIVE	NEGATIVE
127051365	M	.	5698/11	MPUMALANGA	ERMELO LABORATORY	16/08/2018;05/09/2019	18/08/2018	2018	MPUMALANGA_GERT SIBANDE	POSITIVE	NEGATIVE
138297209	M	03/09/1983	03091983	FREE STATE	PELONOMI LABORATORY	07/11/2017;27/02/2018	10/11/2017	2017	FREE STATE_XHARIEP	NEGATIVE	POSITIVE
21102771	M	03/09/1983	8800023203	GAUTENG	TSHWANE ACADEMIC LABORATORY	15/09/2016;02/06/2017	22/09/2016	2016	GAUTENG_CITY OF TSHWANE METRO	POSITIVE	NEGATIVE
16790625	F	03/09/1983	030983MO	GAUTENG	HELEN JOSEPH LABORATORY	29/03/2016;17/03/2017	30/03/2016	2016	GAUTENG_CITY OF JOHANNESBURG METRO	POSITIVE	NEGATIVE
29353716	F	03/09/1984	840903	GAUTENG	TAMBO MEMORIAL LABORATORY	29/01/2016;08/08/2016	02/02/2016	2016	GAUTENG_EKURHULENI METRO	POSITIVE	NEGATIVE
256735	F	03/09/1984	1771923	GAUTENG	TAMBO MEMORIAL LABORATORY	20/04/2015;06/05/2019	20/04/2015	2015	GAUTENG_EKURHULENI METRO	NEGATIVE	POSITIVE
102373463	F	03/09/1984	66154246	WESTERN CAPE	TYGERBERG LABORATORY	09/05/2016;25/01/2018;12/06/2019	10/05/2016	2016	WESTERN CAPE_CITY OF CAPE TOWN METRO	NEGATIVE	POSITIVE	POSITIVE
130468283	F	.	GP08905396	GAUTENG	CHRIS HANI BARAGWANATH LABORATORY	07/03/2017;13/07/2017	08/03/2017	2017	GAUTENG_CITY OF JOHANNESBURG METRO	NEGATIVE	POSITIVE
16464616	F	03/09/1986	LP0000015872	LIMPOPO	POLOKWANE LABORATORY	07/01/2015;01/02/2015;18/01/2016;18/01/2016;20/01/2016;02/09/2016;08/09/2016;05/12/2016;09/12/2016;25/01/2017;25/01/2017;05/07/2017;04/07/2018	07/01/2015	2015	LIMPOPO_CAPRICORN	NEGATIVE	NEGATIVE	NEGATIVE	NEGATIVE	NEGATIVE	POSITIVE	NEGATIVE	NEGATIVE	NEGATIVE	NEGATIVE	NEGATIVE	NEGATIVE	NEGATIVE
52444486	M	03/09/1986	03091986	FREE STATE	PELONOMI LABORATORY	29/11/2019;23/12/2019	02/12/2019	2019	FREE STATE_XHARIEP	POSITIVE	NEGATIVE
29209856	F	.	LP0600130603	LIMPOPO	POLOKWANE LABORATORY	09/01/2017;09/01/2017;09/01/2017	10/01/2017	2017	LIMPOPO_MOPANI	POSITIVE	POSITIVE	NEGATIVE
133265894	F	03/09/1988	110586351	WESTERN CAPE	GEORGE LABORATORY	19/07/2017;04/10/2018;15/01/2019	19/07/2017	2017	WESTERN CAPE_GARDEN ROUTE	NEGATIVE	POSITIVE	NEGATIVE
34350750	F	03/09/1989	2004/15	EASTERN CAPE	NELSON MANDELA ACADEMIC LABORATORY	12/10/2015;26/03/2018;26/03/2018;17/04/2018	17/12/2015	2015	EASTERN CAPE_O R TAMBO	NEGATIVE	POSITIVE	POSITIVE	POSITIVE
41350768	F	03/09/1989	UNKNOWN	EASTERN CAPE	EAST LONDON LABORATORY	11/12/2015;28/09/2017;14/11/2017	14/11/2015	2015	EASTERN CAPE_BUFFALO CITY METRO	POSITIVE	NEGATIVE	NEGATIVE
18741702	M	03/09/1990	78546439	WESTERN CAPE	GROOTE SCHUUR LABORATORY	31/07/2016;31/07/2016;17/10/2018;17/10/2018	01/08/2016	2016	WESTERN CAPE_CITY OF CAPE TOWN METRO	NEGATIVE	NEGATIVE	POSITIVE	POSITIVE
24350530	F	.	2087	GAUTENG	DR GEORGE MUKHARI LABORATORY	06/02/2017;05/04/2018;05/04/2018	07/02/2017	2017	GAUTENG_CITY OF TSHWANE METRO	POSITIVE	NEGATIVE	NEGATIVE
138292816	F	.	145102017	GAUTENG	TAMBO MEMORIAL LABORATORY	26/10/2017;11/12/2017	31/10/2017	2017	GAUTENG_EKURHULENI METRO	POSITIVE	NEGATIVE
2290271	F	.	52591302	WESTERN CAPE	GROOTE SCHUUR LABORATORY	13/09/2018;25/10/2018	14/09/2018	2018	WESTERN CAPE_CAPE WINELANDS	POSITIVE	NEGATIVE
1142664	F	03/10/1959	113384903	WESTERN CAPE	TYGERBERG LABORATORY	23/09/2016;11/10/2016	24/09/2016	2016	WESTERN CAPE_CAPE WINELANDS	NEGATIVE	POSITIVE
122355229	M	03/10/1964	68704196	WESTERN CAPE	TYGERBERG LABORATORY	28/06/2016;16/08/2016;24/08/2016;05/12/2016;24/07/2017;27/07/2017;25/08/2017	29/06/2016	2016	WESTERN CAPE_CITY OF CAPE TOWN METRO	NEGATIVE	NEGATIVE	NEGATIVE	NEGATIVE	POSITIVE	POSITIVE	NEGATIVE
116008612	M	03/10/1967	610613	EASTERN CAPE	PORT ELIZABETH LABORATORY	17/10/2016;09/11/2018	20/10/2016	2016	EASTERN CAPE_SARAH BAARTMAN	NEGATIVE	POSITIVE
19359577	M	03/10/1970	LP0810028459	LIMPOPO	LETABA LABORATORY	22/12/2015;22/05/2018;16/10/2018;16/10/2018;13/03/2019	23/12/2015	2015	LIMPOPO_VHEMBE	POSITIVE	NEGATIVE	NEGATIVE	NEGATIVE	NEGATIVE
38608518	F	.	701003	FREE STATE	PELONOMI LABORATORY	24/05/2017;18/04/2018;26/10/2018	25/05/2017	2017	FREE STATE_LEJWELEPUTSWA	NEGATIVE	POSITIVE	NEGATIVE
561094	M	.	A5490	KWAZULU-NATAL	INKOSI ALBERT LUTHULI CENTRAL HOSPITAL	28/06/2017;28/06/2017;22/08/2017;16/11/2017	30/06/2017	2017	KWAZULU-NATAL_ETHEKWINI METRO	POSITIVE	POSITIVE	NEGATIVE	NEGATIVE
110786582	F	03/10/1974	78853	LIMPOPO	POLOKWANE LABORATORY	12/04/2015;24/08/2015;29/02/2016	13/12/2015	2015	LIMPOPO_CAPRICORN	NEGATIVE	POSITIVE	NEGATIVE
136010677	F	.	741003	KWAZULU-NATAL	INKOSI ALBERT LUTHULI CENTRAL HOSPITAL	01/09/2017;04/10/2017	05/09/2017	2017	KWAZULU-NATAL_HARRY GWALA	POSITIVE	NEGATIVE
4313975	M	03/10/1974	P155740310	GAUTENG	LERATONG LABORATORY	23/03/2015;23/03/2015;17/06/2015;17/06/2015;15/07/2019	23/03/2015	2015	GAUTENG_CITY OF JOHANNESBURG METRO	POSITIVE	POSITIVE	POSITIVE	POSITIVE	NEGATIVE
31000064	M	03/10/1978	780310	GAUTENG	TAMBO MEMORIAL LABORATORY	28/07/2015;28/07/2015;12/10/2017	29/07/2015	2015	GAUTENG_EKURHULENI METRO	POSITIVE	POSITIVE	NEGATIVE
139922546	M	03/10/1980	4957/17	KWAZULU-NATAL	INKOSI ALBERT LUTHULI CENTRAL HOSPITAL	12/12/2017;23/07/2018	15/12/2017	2017	KWAZULU-NATAL_UMKHANYAKUDE	POSITIVE	NEGATIVE
28733518	M	03/10/1981	213986514	GAUTENG	TSHWANE ACADEMIC LABORATORY	03/04/2015;10/10/2017	03/06/2015	2015	GAUTENG_CITY OF TSHWANE METRO	NEGATIVE	POSITIVE
159194290	M	03/10/1982	GT01489718	GAUTENG	CHARLOTTE MAXEKE JOHANNESBURG ACADEMIC HOSPITAL	23/09/2019;27/12/2019	23/09/2019	2019	GAUTENG_CITY OF JOHANNESBURG METRO	NEGATIVE	POSITIVE
59830513	F	03/10/1982	031082	GAUTENG	TAMBO MEMORIAL LABORATORY	11/07/2017;23/11/2018	12/07/2017	2017	GAUTENG_EKURHULENI METRO	POSITIVE	NEGATIVE
21621868	F	03/10/1983	10031983	GAUTENG	CHARLOTTE MAXEKE JOHANNESBURG ACADEMIC HOSPITAL	29/10/2015;03/10/2016;03/10/2016	31/10/2015	2015	GAUTENG_EKURHULENI METRO	NEGATIVE	POSITIVE	POSITIVE
1262833	F	03/10/1984	9327	KWAZULU-NATAL	INKOSI ALBERT LUTHULI CENTRAL HOSPITAL	14/07/2015;19/03/2019;19/03/2019	25/07/2015	2015	KWAZULU-NATAL_ETHEKWINI METRO	NEGATIVE	POSITIVE	POSITIVE
114847303	M	03/10/1984	UNKNOWN	EASTERN CAPE	PORT ELIZABETH LABORATORY	15/12/2015;17/02/2016	18/12/2015	2015	EASTERN CAPE_NELSON MANDELA BAY METRO	NEGATIVE	POSITIVE
2205772	F	03/10/1988	22773444	WESTERN CAPE	GEORGE LABORATORY	14/04/2015;10/12/2015	14/04/2015	2015	WESTERN CAPE_GARDEN ROUTE	POSITIVE	NEGATIVE
22400589	F	03/10/1988	031088	GAUTENG	CHARLOTTE MAXEKE JOHANNESBURG ACADEMIC HOSPITAL	18/02/2016;21/06/2019	21/02/2016	2016	GAUTENG_EKURHULENI METRO	POSITIVE	NEGATIVE
9640065	M	03/10/1989	891003	GAUTENG	TAMBO MEMORIAL LABORATORY	07/07/2016;01/02/2017	09/07/2016	2016	GAUTENG_EKURHULENI METRO	NEGATIVE	POSITIVE
106750274	M	03/10/1989	890310	GAUTENG	TAMBO MEMORIAL LABORATORY	15/04/2015;15/07/2015;10/09/2015;13/04/2016	16/04/2015	2015	GAUTENG_EKURHULENI METRO	POSITIVE	POSITIVE	NEGATIVE	NEGATIVE
32400854	F	03/10/1990	031090	GAUTENG	TAMBO MEMORIAL LABORATORY	12/01/2016;02/02/2018;14/08/2018;14/08/2018	13/01/2016	2016	GAUTENG_EKURHULENI METRO	NEGATIVE	POSITIVE	POSITIVE	POSITIVE
14164342	F	.	NOB17743	LIMPOPO	MANKWENG LABORATORY	01/02/2018;01/02/2018;08/03/2019;08/03/2019;09/10/2019	03/02/2018	2018	LIMPOPO_CAPRICORN	POSITIVE	POSITIVE	POSITIVE	POSITIVE	NEGATIVE
5630214	F	03/10/1991	GT00926565	GAUTENG	CHARLOTTE MAXEKE JOHANNESBURG ACADEMIC HOSPITAL	20/12/2015;25/08/2017;10/09/2017	21/12/2015	2015	GAUTENG_CITY OF JOHANNESBURG METRO	POSITIVE	NEGATIVE	NEGATIVE
8299824	F	.	A91003	GAUTENG	TAMBO MEMORIAL LABORATORY	27/02/2018;27/02/2018;14/03/2018;30/09/2019	03/03/2018	2018	GAUTENG_EKURHULENI METRO	POSITIVE	POSITIVE	NEGATIVE	NEGATIVE
112698490	M	03/10/1993	930310	KWAZULU-NATAL	INKOSI ALBERT LUTHULI CENTRAL HOSPITAL	15/10/2015;06/02/2018;22/03/2019	17/10/2015	2015	KWAZULU-NATAL_UGU	POSITIVE	NEGATIVE	POSITIVE
57724116	M	03/10/1996	UNKNOWN	FREE STATE	PELONOMI LABORATORY	20/03/2015;29/06/2018	21/03/2015	2015	FREE STATE_MANGAUNG METRO	NEGATIVE	POSITIVE
26140113	F	03/10/1997	1158231MO	GAUTENG	LERATONG LABORATORY	28/12/2015;04/04/2017	28/12/2015	2015	GAUTENG_WEST RAND	NEGATIVE	POSITIVE
154951702	F	.	1999/10/03	KWAZULU-NATAL	INKOSI ALBERT LUTHULI CENTRAL HOSPITAL	30/04/2019;16/09/2019;07/10/2019	07/05/2019	2019	KWAZULU-NATAL_UMKHANYAKUDE	POSITIVE	NEGATIVE	NEGATIVE
19436603	F	03/10/2002	UNKNOWN	FREE STATE	PELONOMI LABORATORY	03/06/2015;23/01/2017	03/10/2015	2015	FREE STATE_MANGAUNG METRO	NEGATIVE	POSITIVE
2336686	F	03/11/1946	10202	KWAZULU-NATAL	INKOSI ALBERT LUTHULI CENTRAL HOSPITAL	05/11/2015;07/04/2016	20/05/2015	2015	KWAZULU-NATAL_ETHEKWINI METRO	POSITIVE	NEGATIVE
112814333	M	.	1353630RA	GAUTENG	BRAAMFONTEIN CENTRAL LABORATORY	28/08/2019;29/08/2019	30/08/2019	2019	GAUTENG_WEST RAND	POSITIVE	NEGATIVE
5933951	F	03/11/1960	GP09096761	GAUTENG	CHRIS HANI BARAGWANATH LABORATORY	16/05/2016;21/05/2016	16/05/2016	2016	GAUTENG_CITY OF JOHANNESBURG METRO	NEGATIVE	POSITIVE
115303939	F	03/11/1960	031160MO	GAUTENG	HELEN JOSEPH LABORATORY	15/09/2016;29/09/2016	16/09/2016	2016	GAUTENG_CITY OF JOHANNESBURG METRO	POSITIVE	NEGATIVE
2602337	F	03/11/1968	GT01050081	GAUTENG	CHARLOTTE MAXEKE JOHANNESBURG ACADEMIC HOSPITAL	08/07/2015;11/11/2015;17/08/2016;03/10/2018	08/07/2015	2015	GAUTENG_CITY OF JOHANNESBURG METRO	POSITIVE	POSITIVE	NEGATIVE	NEGATIVE
24823589	M	03/11/1968	MK1200135025	LIMPOPO	TSHWANE ACADEMIC LABORATORY	07/10/2016;26/04/2017	11/10/2016	2016	LIMPOPO_WATERBERG	NEGATIVE	POSITIVE
14683752	M	.	GP45907953	GAUTENG	TSHWANE ACADEMIC LABORATORY	07/03/2018;13/03/2019;13/03/2019	08/03/2018	2018	GAUTENG_CITY OF TSHWANE METRO	NEGATIVE	POSITIVE	POSITIVE
128303825	F	03/11/1974	159630839	WESTERN CAPE	GROOTE SCHUUR LABORATORY	23/01/2017;02/11/2018	24/01/2017	2017	WESTERN CAPE_OVERBERG	POSITIVE	NEGATIVE
4184845	F	03/11/1974	08/659	GAUTENG	TSHWANE ACADEMIC LABORATORY	11/01/2016;19/07/2017	13/01/2016	2016	GAUTENG_CITY OF TSHWANE METRO	POSITIVE	NEGATIVE
56579030	M	03/11/1974	140017493	LIMPOPO	POLOKWANE LABORATORY	09/11/2017;23/10/2018	12/11/2017	2017	LIMPOPO_VHEMBE	POSITIVE	NEGATIVE
50345364	M	.	031174MO	GAUTENG	HELEN JOSEPH LABORATORY	16/10/2017;22/11/2017;19/03/2019	16/10/2017	2017	GAUTENG_CITY OF JOHANNESBURG METRO	POSITIVE	NEGATIVE	NEGATIVE
764091	F	03/11/1975	26458828	WESTERN CAPE	GEORGE LABORATORY	18/02/2015;28/07/2015	18/02/2015	2015	WESTERN CAPE_GARDEN ROUTE	NEGATIVE	POSITIVE
115312820	F	03/11/1977	GT01154436	GAUTENG	CHARLOTTE MAXEKE JOHANNESBURG ACADEMIC HOSPITAL	07/11/2016;13/02/2017	07/11/2016	2016	GAUTENG_CITY OF JOHANNESBURG METRO	NEGATIVE	POSITIVE
751634	F	03/11/1980	800311	KWAZULU-NATAL	INKOSI ALBERT LUTHULI CENTRAL HOSPITAL	28/04/2015;07/02/2019	05/05/2015	2015	KWAZULU-NATAL_AMAJUBA	POSITIVE	NEGATIVE
12167291	F	03/11/1982	821103	GAUTENG	TAMBO MEMORIAL LABORATORY	27/09/2016;03/09/2018;17/09/2019	02/10/2016	2016	GAUTENG_EKURHULENI METRO	POSITIVE	NEGATIVE	NEGATIVE
46255048	M	03/11/1983	UNKNOWN	NORTH WEST	TSHEPONG LABORATORY	24/10/2017;01/08/2018	27/10/2017	2017	NORTH WEST_NGAKA MODIRI MOLEMA	POSITIVE	NEGATIVE
9167719	F	03/11/1983	IKH378	NORTH WEST	DR GEORGE MUKHARI LABORATORY	11/06/2015;30/08/2017;16/10/2019	11/10/2015	2015	NORTH WEST_BOJANALA PLATINUM	POSITIVE	NEGATIVE	NEGATIVE
39195072	F	03/11/1983	031183ND	GAUTENG	HELEN JOSEPH LABORATORY	11/01/2016;06/12/2018	12/01/2016	2016	GAUTENG_CITY OF JOHANNESBURG METRO	POSITIVE	NEGATIVE
22823385	F	03/11/1983	UNKNOWN	LIMPOPO	POLOKWANE LABORATORY	24/10/2017;16/02/2018	25/10/2017	2017	LIMPOPO_WATERBERG	POSITIVE	NEGATIVE
9524726	F	03/11/1984	022668461	GAUTENG	TSHWANE ACADEMIC LABORATORY	29/08/2016;08/09/2017;08/09/2017	01/09/2016	2016	GAUTENG_CITY OF TSHWANE METRO	NEGATIVE	POSITIVE	POSITIVE
35930819	F	03/11/1984	840311	KWAZULU-NATAL	INKOSI ALBERT LUTHULI CENTRAL HOSPITAL	21/11/2015;21/11/2015;15/02/2016;15/02/2016;06/09/2016;06/09/2016	25/11/2015	2015	KWAZULU-NATAL_ETHEKWINI METRO	POSITIVE	POSITIVE	POSITIVE	POSITIVE	NEGATIVE	NEGATIVE
16222749	M	.	14/453	MPUMALANGA	ROB FERREIRA LABORATORY	04/12/2017;04/12/2017;21/12/2017;21/12/2017;03/01/2018;04/01/2018;04/01/2018;25/01/2018	07/12/2017	2017	MPUMALANGA_GERT SIBANDE	POSITIVE	POSITIVE	NEGATIVE	NEGATIVE	NEGATIVE	NEGATIVE	NEGATIVE	NEGATIVE
110395447	M	03/11/1986	215638744	GAUTENG	TSHWANE ACADEMIC LABORATORY	08/05/2015;01/09/2016	08/08/2015	2015	GAUTENG_CITY OF TSHWANE METRO	POSITIVE	NEGATIVE
18121010	F	03/11/1987	610/16	GAUTENG	CHARLOTTE MAXEKE JOHANNESBURG ACADEMIC HOSPITAL	02/11/2016;30/08/2017	04/11/2016	2016	GAUTENG_SEDIBENG	POSITIVE	NEGATIVE
103950331	M	03/11/1990	900311	GAUTENG	BRAAMFONTEIN CENTRAL LABORATORY	02/02/2015;02/03/2015	02/06/2015	2015	GAUTENG_SEDIBENG	POSITIVE	NEGATIVE
22790656	M	03/11/1991	UNKNOWN	EASTERN CAPE	PORT ELIZABETH LABORATORY	06/05/2015;02/06/2017;02/06/2017	06/08/2015	2015	EASTERN CAPE_SARAH BAARTMAN	NEGATIVE	POSITIVE	POSITIVE
61041879	M	03/11/1994	582/15	KWAZULU-NATAL	INKOSI ALBERT LUTHULI CENTRAL HOSPITAL	02/09/2015;01/03/2018	02/10/2015	2015	KWAZULU-NATAL_ETHEKWINI METRO	POSITIVE	NEGATIVE
130263578	F	03/11/2008	AR111/17	GAUTENG	TSHWANE ACADEMIC LABORATORY	17/02/2017;14/03/2018	23/02/2017	2017	GAUTENG_CITY OF TSHWANE METRO	NEGATIVE	POSITIVE
105392639	F	03/12/1962	GT00787775	GAUTENG	CHARLOTTE MAXEKE JOHANNESBURG ACADEMIC HOSPITAL	06/07/2017;22/03/2018	06/07/2017	2017	GAUTENG_CITY OF JOHANNESBURG METRO	POSITIVE	NEGATIVE
102650943	F	03/12/1965	UNKNOWN	LIMPOPO	TSHWANE ACADEMIC LABORATORY	03/04/2015;08/05/2015;30/07/2015;14/07/2016	03/10/2015	2015	LIMPOPO_GREATER SEKHUKHUNE	NEGATIVE	POSITIVE	NEGATIVE	NEGATIVE
638628	F	.	AAKZ00326754	KWAZULU-NATAL	INKOSI ALBERT LUTHULI CENTRAL HOSPITAL	13/02/2017;24/10/2017	14/02/2017	2017	KWAZULU-NATAL_ETHEKWINI METRO	POSITIVE	NEGATIVE
19755426	F	03/12/1967	670312	GAUTENG	TAMBO MEMORIAL LABORATORY	24/02/2015;10/03/2017;16/10/2017;04/05/2019	27/02/2015	2015	GAUTENG_EKURHULENI METRO	POSITIVE	NEGATIVE	NEGATIVE	NEGATIVE
8774582	M	03/12/1967	UNKNOWN	FREE STATE	PELONOMI LABORATORY	24/05/2016;12/09/2016;30/01/2017;12/02/2018	24/05/2016	2016	FREE STATE_LEJWELEPUTSWA	NEGATIVE	POSITIVE	NEGATIVE	NEGATIVE
108832550	M	.	FB13/17	MPUMALANGA	ROB FERREIRA LABORATORY	24/08/2017;10/05/2018	31/08/2017	2017	MPUMALANGA_EHLANZENI	POSITIVE	NEGATIVE
21966954	F	03/12/1976	UNKNOWN	EASTERN CAPE	PORT ELIZABETH LABORATORY	14/10/2015;14/10/2015;23/02/2016;23/02/2016;08/03/2016;08/03/2016;18/10/2016;18/10/2016	15/10/2015	2015	EASTERN CAPE_NELSON MANDELA BAY METRO	NEGATIVE	NEGATIVE	POSITIVE	POSITIVE	POSITIVE	POSITIVE	NEGATIVE	NEGATIVE
1454818	F	03/12/1978	GP09279243	GAUTENG	CHRIS HANI BARAGWANATH LABORATORY	22/07/2015;06/11/2015	23/07/2015	2015	GAUTENG_CITY OF JOHANNESBURG METRO	NEGATIVE	POSITIVE
26377361	M	03/12/1981	200/15	GAUTENG	BRAAMFONTEIN CENTRAL LABORATORY	09/07/2015;03/03/2016	09/09/2015	2015	GAUTENG_EKURHULENI METRO	NEGATIVE	POSITIVE
8777959	M	03/12/1982	15/48417	MPUMALANGA	ROB FERREIRA LABORATORY	23/02/2016;25/02/2016	24/02/2016	2016	MPUMALANGA_EHLANZENI	POSITIVE	NEGATIVE
38569759	F	.	UNKNOWN	EASTERN CAPE	PORT ELIZABETH LABORATORY	07/05/2018;07/05/2018;05/11/2018	10/05/2018	2018	EASTERN CAPE_NELSON MANDELA BAY METRO	NEGATIVE	NEGATIVE	POSITIVE
129615670	M	03/12/1983	216640928	GAUTENG	TSHWANE ACADEMIC LABORATORY	09/02/2017;02/04/2019	20/02/2017	2017	GAUTENG_CITY OF TSHWANE METRO	POSITIVE	NEGATIVE
17037440	F	03/12/1984	UNKNOWN	NORTH WEST	DR GEORGE MUKHARI LABORATORY	20/12/2016;15/01/2018	23/12/2016	2016	NORTH WEST_BOJANALA PLATINUM	POSITIVE	NEGATIVE
114963019	F	03/12/1987	89423883	WESTERN CAPE	GROOTE SCHUUR LABORATORY	12/10/2015;05/10/2017	12/11/2015	2015	WESTERN CAPE_CITY OF CAPE TOWN METRO	POSITIVE	NEGATIVE
150533337	M	03/12/1988	MC17133	LIMPOPO	POLOKWANE LABORATORY	30/11/2018;18/12/2018	30/11/2018	2018	LIMPOPO_GREATER SEKHUKHUNE	NEGATIVE	POSITIVE
15697952	F	03/12/1988	LP0000011226	LIMPOPO	POLOKWANE LABORATORY	01/07/2017;13/07/2017;13/07/2017;10/07/2018	02/07/2017	2017	LIMPOPO_CAPRICORN	POSITIVE	NEGATIVE	NEGATIVE	NEGATIVE
104246195	M	03/12/1992	420C035351	GAUTENG	TSHWANE ACADEMIC LABORATORY	16/02/2015;30/09/2015	20/02/2015	2015	GAUTENG_CITY OF TSHWANE METRO	NEGATIVE	POSITIVE
146493846	F	03/12/1992	031292	GAUTENG	CHARLOTTE MAXEKE JOHANNESBURG ACADEMIC HOSPITAL	09/07/2018;18/07/2018;05/08/2018	09/07/2018	2018	GAUTENG_CITY OF JOHANNESBURG METRO	NEGATIVE	NEGATIVE	POSITIVE
106061079	F	03/12/1992	1992 03 12	GAUTENG	TAMBO MEMORIAL LABORATORY	24/03/2015;03/04/2019	25/03/2015	2015	GAUTENG_EKURHULENI METRO	POSITIVE	NEGATIVE
113173868	M	03/12/1993	135252815	WESTERN CAPE	TYGERBERG LABORATORY	28/06/2018;29/06/2018	29/06/2018	2018	WESTERN CAPE_CITY OF CAPE TOWN METRO	NEGATIVE	POSITIVE
139691987	F	03/12/1993	331524811	NORTHERN CAPE	KIMBERLEY LABORATORY	29/01/2018;12/03/2018	29/01/2018	2018	NORTHERN CAPE_FRANCES BAARD	NEGATIVE	POSITIVE
24321599	F	04/01/1944	GP39283728	GAUTENG	DR GEORGE MUKHARI LABORATORY	16/04/2015;21/04/2015;04/09/2015	17/04/2015	2015	GAUTENG_CITY OF TSHWANE METRO	NEGATIVE	POSITIVE	NEGATIVE
90519940	M	04/01/1958	53455606	WESTERN CAPE	GROOTE SCHUUR LABORATORY	28/01/2015;30/01/2015;02/02/2015;02/02/2015	28/01/2015	2015	WESTERN CAPE_CITY OF CAPE TOWN METRO	POSITIVE	POSITIVE	NEGATIVE	POSITIVE
20466483	M	.	650104	GAUTENG	BRAAMFONTEIN CENTRAL LABORATORY	26/09/2017;21/08/2018	02/10/2017	2017	GAUTENG_CITY OF JOHANNESBURG METRO	NEGATIVE	POSITIVE
148568637	F	04/01/1966	14344	GAUTENG	TSHWANE ACADEMIC LABORATORY	20/09/2018;01/03/2019	26/09/2018	2018	GAUTENG_CITY OF TSHWANE METRO	POSITIVE	NEGATIVE
18207603	M	04/01/1968	680104	KWAZULU-NATAL	INKOSI ALBERT LUTHULI CENTRAL HOSPITAL	13/09/2016;04/04/2017;07/09/2018;04/01/2019;15/01/2019;15/01/2019	16/09/2016	2016	KWAZULU-NATAL_ETHEKWINI METRO	NEGATIVE	NEGATIVE	NEGATIVE	NEGATIVE	POSITIVE	POSITIVE
99885870	M	04/01/1970	GP46014651	GAUTENG	TSHWANE ACADEMIC LABORATORY	18/08/2015;14/03/2016;14/03/2016;15/03/2016	20/08/2015	2015	GAUTENG_CITY OF TSHWANE METRO	POSITIVE	NEGATIVE	NEGATIVE	NEGATIVE
125750070	M	04/01/1971	140551953	WESTERN CAPE	GROOTE SCHUUR LABORATORY	12/10/2016;20/03/2017	13/10/2016	2016	WESTERN CAPE_CITY OF CAPE TOWN METRO	NEGATIVE	POSITIVE
28561518	M	04/01/1979	GP09278486	GAUTENG	CHRIS HANI BARAGWANATH LABORATORY	04/07/2015;07/07/2015;28/07/2015;28/07/2015;21/08/2015;01/02/2016;18/07/2016;18/07/2016;17/07/2017;11/09/2017;11/09/2017;29/01/2018;29/01/2018	04/08/2015	2015	GAUTENG_CITY OF JOHANNESBURG METRO	NEGATIVE	NEGATIVE	POSITIVE	POSITIVE	NEGATIVE	NEGATIVE	NEGATIVE	NEGATIVE	NEGATIVE	NEGATIVE	NEGATIVE	NEGATIVE	NEGATIVE
112368231	M	04/01/1980	UNKNOWN	FREE STATE	WELKOM LABORATORY	28/09/2015;16/03/2016	29/09/2015	2015	FREE STATE_LEJWELEPUTSWA	NEGATIVE	POSITIVE
103520872	F	04/01/1980	GT09759987	GAUTENG	CHRIS HANI BARAGWANATH LABORATORY	22/04/2015;28/04/2015;07/07/2015	28/04/2015	2015	GAUTENG_CITY OF JOHANNESBURG METRO	POSITIVE	POSITIVE	NEGATIVE
1789326	M	04/01/1984	64384399	WESTERN CAPE	GROOTE SCHUUR LABORATORY	05/10/2017;11/06/2019;30/07/2019;30/07/2019	05/10/2017	2017	WESTERN CAPE_CITY OF CAPE TOWN METRO	NEGATIVE	POSITIVE	POSITIVE	POSITIVE
8750880	M	04/01/1985	398/16	MPUMALANGA	ERMELO LABORATORY	10/05/2016;10/05/2016;28/03/2019	12/05/2016	2016	MPUMALANGA_NKANGALA	POSITIVE	POSITIVE	NEGATIVE
6364010	F	04/01/1986	3073210	GAUTENG	BRAAMFONTEIN CENTRAL LABORATORY	17/04/2015;04/10/2018;28/03/2019;09/05/2019	05/06/2015	2015	GAUTENG_EKURHULENI METRO	NEGATIVE	NEGATIVE	POSITIVE	POSITIVE
26893561	F	04/01/1990	900140	GAUTENG	TAMBO MEMORIAL LABORATORY	22/11/2016;12/12/2016	25/11/2016	2016	GAUTENG_EKURHULENI METRO	POSITIVE	NEGATIVE
131828869	F	04/01/1993	GP63262191	GAUTENG	TSHWANE ACADEMIC LABORATORY	20/04/2017;20/11/2018	22/04/2017	2017	GAUTENG_CITY OF TSHWANE METRO	NEGATIVE	POSITIVE
11575938	F	04/01/1993	930401	GAUTENG	TAMBO MEMORIAL LABORATORY	10/06/2015;12/10/2016;16/05/2018	10/08/2015	2015	GAUTENG_EKURHULENI METRO	NEGATIVE	POSITIVE	NEGATIVE
138304958	M	04/01/1993	930104	KWAZULU-NATAL	INKOSI ALBERT LUTHULI CENTRAL HOSPITAL	07/11/2017;26/11/2019	10/11/2017	2017	KWAZULU-NATAL_UGU	NEGATIVE	POSITIVE
108906492	F	04/01/1995	24081556	EASTERN CAPE	CECILIA MAKIWANE LABORATORY	29/06/2015;06/04/2016	30/06/2015	2015	EASTERN CAPE_BUFFALO CITY METRO	NEGATIVE	POSITIVE
153406252	M	04/01/1995	UNKNOWN	GAUTENG	TSHWANE ACADEMIC LABORATORY	11/03/2019;25/11/2019	14/03/2019	2019	GAUTENG_CITY OF TSHWANE METRO	POSITIVE	NEGATIVE
108889929	F	04/01/1996	UNKNOWN	FREE STATE	PELONOMI LABORATORY	26/08/2016;10/09/2016;10/07/2017;09/01/2019	30/08/2016	2016	FREE STATE_MANGAUNG METRO	POSITIVE	NEGATIVE	NEGATIVE	NEGATIVE
111226712	F	04/01/1996	UNKNOWN	EASTERN CAPE	NELSON MANDELA ACADEMIC LABORATORY	09/07/2015;08/12/2016	09/10/2015	2015	EASTERN CAPE_AMATHOLE	NEGATIVE	POSITIVE
106214651	F	04/01/1997	GT39797353	GAUTENG	DR GEORGE MUKHARI LABORATORY	04/03/2015;13/04/2015;04/09/2015	04/04/2015	2015	GAUTENG_CITY OF TSHWANE METRO	NEGATIVE	POSITIVE	NEGATIVE
158007948	F	04/01/1999	990104LM	GAUTENG	TAMBO MEMORIAL LABORATORY	20/08/2019;24/12/2019	21/08/2019	2019	GAUTENG_EKURHULENI METRO	NEGATIVE	POSITIVE
117507688	M	04/01/2016	24277618	EASTERN CAPE	EAST LONDON LABORATORY	19/02/2016;22/02/2016	20/02/2016	2016	EASTERN CAPE_BUFFALO CITY METRO	POSITIVE	NEGATIVE
3827158	F	04/02/1940	GP00014021	GAUTENG	CHARLOTTE MAXEKE JOHANNESBURG ACADEMIC HOSPITAL	25/01/2016;30/08/2017	26/01/2016	2016	GAUTENG_CITY OF JOHANNESBURG METRO	POSITIVE	NEGATIVE
1010386	F	04/02/1973	20244182	WESTERN CAPE	TYGERBERG LABORATORY	22/09/2015;12/04/2016	23/09/2015	2015	WESTERN CAPE_WEST COAST	POSITIVE	NEGATIVE
90592108	F	04/02/1975	750402	GAUTENG	BRAAMFONTEIN CENTRAL LABORATORY	12/02/2015;12/08/2015;01/02/2016	12/07/2015	2015	GAUTENG_CITY OF JOHANNESBURG METRO	POSITIVE	POSITIVE	NEGATIVE
45472198	M	04/02/1976	A1374	KWAZULU-NATAL	INKOSI ALBERT LUTHULI CENTRAL HOSPITAL	14/02/2017;07/11/2018	17/02/2017	2017	KWAZULU-NATAL_ETHEKWINI METRO	NEGATIVE	POSITIVE
877069	F	04/02/1979	790204	KWAZULU-NATAL	INKOSI ALBERT LUTHULI CENTRAL HOSPITAL	21/06/2017;28/12/2018;29/04/2019	23/06/2017	2017	KWAZULU-NATAL_UGU	POSITIVE	NEGATIVE	NEGATIVE
124021502	F	04/02/1983	286495	GAUTENG	HELEN JOSEPH LABORATORY	25/08/2016;10/04/2018	25/08/2016	2016	GAUTENG_CITY OF JOHANNESBURG METRO	POSITIVE	NEGATIVE
122108088	F	04/02/1984	20608428	EASTERN CAPE	NELSON MANDELA ACADEMIC LABORATORY	05/04/2017;05/04/2017	07/04/2017	2017	EASTERN CAPE_O R TAMBO	POSITIVE	NEGATIVE
25537222	F	04/02/1984	29440112	EASTERN CAPE	EAST LONDON LABORATORY	17/05/2015;17/05/2015;18/05/2015;02/12/2019;02/12/2019	19/05/2015	2015	EASTERN CAPE_BUFFALO CITY METRO	POSITIVE	POSITIVE	POSITIVE	NEGATIVE	NEGATIVE
724234	M	04/02/1986	37261211	WESTERN CAPE	TYGERBERG LABORATORY	11/10/2016;26/10/2016	17/10/2016	2016	WESTERN CAPE_CITY OF CAPE TOWN METRO	POSITIVE	NEGATIVE
24183235	F	.	87204/11	KWAZULU-NATAL	INKOSI ALBERT LUTHULI CENTRAL HOSPITAL	04/08/2017;04/08/2017;20/02/2018;11/10/2019	07/08/2017	2017	KWAZULU-NATAL_ETHEKWINI METRO	POSITIVE	POSITIVE	NEGATIVE	NEGATIVE
926250	F	.	UNKNOWN	EASTERN CAPE	PORT ELIZABETH LABORATORY	28/04/2017;28/04/2017;07/09/2017;07/09/2017	01/05/2017	2017	EASTERN CAPE_NELSON MANDELA BAY METRO	POSITIVE	POSITIVE	NEGATIVE	NEGATIVE
107664057	M	04/02/1990	UNKNOWN	EASTERN CAPE	CECILIA MAKIWANE LABORATORY	13/05/2015;29/10/2015	14/05/2015	2015	EASTERN CAPE_BUFFALO CITY METRO	POSITIVE	NEGATIVE
122311696	F	04/02/1991	910204	KWAZULU-NATAL	INKOSI ALBERT LUTHULI CENTRAL HOSPITAL	23/06/2016;31/07/2019;14/11/2019	24/06/2016	2016	KWAZULU-NATAL_UMGUNGUNDLOVU	NEGATIVE	POSITIVE	POSITIVE
20755601	F	04/02/1991	W174/14	GAUTENG	BRAAMFONTEIN CENTRAL LABORATORY	05/06/2015;29/10/2018	13/05/2015	2015	GAUTENG_EKURHULENI METRO	POSITIVE	NEGATIVE
20360586	F	04/02/1993	UNKNOWN	EASTERN CAPE	EAST LONDON LABORATORY	10/11/2016;06/09/2018;06/09/2018	12/11/2016	2016	EASTERN CAPE_BUFFALO CITY METRO	NEGATIVE	POSITIVE	POSITIVE
130923094	M	.	GT10619197	GAUTENG	CHRIS HANI BARAGWANATH LABORATORY	13/03/2017;15/03/2017;20/03/2017	14/03/2017	2017	GAUTENG_CITY OF JOHANNESBURG METRO	POSITIVE	NEGATIVE	NEGATIVE
124420817	F	04/03/1950	17/05	MPUMALANGA	ROB FERREIRA LABORATORY	13/09/2016;24/10/2016	16/09/2016	2016	MPUMALANGA_EHLANZENI	NEGATIVE	POSITIVE
53024	M	04/03/1957	570304	GAUTENG	TAMBO MEMORIAL LABORATORY	07/07/2016;15/02/2017	09/07/2016	2016	GAUTENG_EKURHULENI METRO	NEGATIVE	POSITIVE
101710305	M	04/03/1961	610304/14	KWAZULU-NATAL	INKOSI ALBERT LUTHULI CENTRAL HOSPITAL	04/10/2018;20/11/2018;13/06/2019	10/10/2018	2018	KWAZULU-NATAL_ZULULAND	NEGATIVE	POSITIVE	POSITIVE
101849878	F	04/03/1961	GP08854811	GAUTENG	CHRIS HANI BARAGWANATH LABORATORY	01/11/2016;02/02/2017;17/01/2018	02/11/2016	2016	GAUTENG_CITY OF JOHANNESBURG METRO	POSITIVE	NEGATIVE	NEGATIVE
43530873	M	04/03/1968	UNKNOWN	LIMPOPO	TSHWANE ACADEMIC LABORATORY	13/04/2017;03/05/2017;14/06/2017	22/04/2017	2017	LIMPOPO_CAPRICORN	NEGATIVE	NEGATIVE	POSITIVE
110140833	F	04/03/1970	700403	GAUTENG	TAMBO MEMORIAL LABORATORY	29/07/2015;10/08/2017	30/07/2015	2015	GAUTENG_EKURHULENI METRO	NEGATIVE	POSITIVE
26061917	M	04/03/1971	UNKNOWN	GAUTENG	TSHWANE ACADEMIC LABORATORY	02/04/2015;14/12/2017	02/05/2015	2015	GAUTENG_CITY OF TSHWANE METRO	POSITIVE	NEGATIVE
27900496	M	.	UNKNOWN	EASTERN CAPE	EAST LONDON LABORATORY	18/10/2017;18/10/2017;17/10/2018	21/10/2017	2017	EASTERN CAPE_O R TAMBO	NEGATIVE	NEGATIVE	POSITIVE
65914200	F	04/03/1972	UNKNOWN	EASTERN CAPE	EAST LONDON LABORATORY	29/02/2016;12/04/2016	01/03/2016	2016	EASTERN CAPE_BUFFALO CITY METRO	POSITIVE	NEGATIVE
978574	M	04/03/1973	3803/15	KWAZULU-NATAL	INKOSI ALBERT LUTHULI CENTRAL HOSPITAL	21/04/2015;21/04/2015;30/04/2015;30/04/2015;13/10/2016;12/06/2019	24/04/2015	2015	KWAZULU-NATAL_ETHEKWINI METRO	POSITIVE	POSITIVE	POSITIVE	POSITIVE	NEGATIVE	NEGATIVE
125619339	M	04/03/1973	MKH 73/03/04	KWAZULU-NATAL	INKOSI ALBERT LUTHULI CENTRAL HOSPITAL	07/10/2016;02/01/2019;04/01/2019	11/10/2016	2016	KWAZULU-NATAL_UMGUNGUNDLOVU	NEGATIVE	POSITIVE	POSITIVE
1219476	M	.	08/3709	MPUMALANGA	ROB FERREIRA LABORATORY	27/08/2019;29/08/2019	28/08/2019	2019	MPUMALANGA_EHLANZENI	POSITIVE	NEGATIVE
19118427	M	04/03/1974	1400216668	LIMPOPO	POLOKWANE LABORATORY	06/09/2017;21/10/2017	10/09/2017	2017	LIMPOPO_VHEMBE	POSITIVE	NEGATIVE
8764249	F	04/03/1975	GT10537158	GAUTENG	CHRIS HANI BARAGWANATH LABORATORY	24/08/2016;16/11/2016;10/05/2017;10/05/2017	27/08/2016	2016	GAUTENG_CITY OF JOHANNESBURG METRO	NEGATIVE	NEGATIVE	POSITIVE	POSITIVE
24535819	M	04/03/1975	88646229	WESTERN CAPE	GROOTE SCHUUR LABORATORY	03/03/2016;25/04/2016	04/03/2016	2016	WESTERN CAPE_CITY OF CAPE TOWN METRO	POSITIVE	NEGATIVE
33354766	M	04/03/1977	04031977	GAUTENG	TAMBO MEMORIAL LABORATORY	27/06/2016;27/06/2016;26/03/2018	28/06/2016	2016	GAUTENG_EKURHULENI METRO	POSITIVE	POSITIVE	NEGATIVE
3657795	M	04/03/1977	216482075	WESTERN CAPE	GROOTE SCHUUR LABORATORY	10/10/2016;10/10/2016;23/04/2019;20/05/2019	11/10/2016	2016	WESTERN CAPE_CITY OF CAPE TOWN METRO	NEGATIVE	NEGATIVE	POSITIVE	POSITIVE
99769572	F	04/03/1979	UNKNOWN	EASTERN CAPE	NELSON MANDELA ACADEMIC LABORATORY	17/11/2016;08/11/2017	18/11/2016	2016	EASTERN CAPE_O R TAMBO	NEGATIVE	POSITIVE
90360598	M	04/03/1983	830304	GAUTENG	CHARLOTTE MAXEKE JOHANNESBURG ACADEMIC HOSPITAL	26/04/2018;10/01/2019;21/08/2019	27/04/2018	2018	GAUTENG_SEDIBENG	NEGATIVE	POSITIVE	NEGATIVE
124122530	M	04/03/1983	158596825	WESTERN CAPE	GROOTE SCHUUR LABORATORY	16/08/2016;31/10/2017	17/08/2016	2016	WESTERN CAPE_WEST COAST	POSITIVE	NEGATIVE
131391878	F	04/03/1984	UNKNOWN	EASTERN CAPE	NELSON MANDELA ACADEMIC LABORATORY	22/03/2017;04/12/2017	24/03/2017	2017	EASTERN CAPE_O R TAMBO	POSITIVE	NEGATIVE
127200807	M	04/03/1984	23202/16	KWAZULU-NATAL	INKOSI ALBERT LUTHULI CENTRAL HOSPITAL	15/11/2016;27/03/2018	18/11/2016	2016	KWAZULU-NATAL_ETHEKWINI METRO	POSITIVE	NEGATIVE
17128830	M	04/03/1984	022710189	GAUTENG	TSHWANE ACADEMIC LABORATORY	06/04/2016;08/06/2016;08/06/2016;14/06/2017;14/06/2017	10/04/2016	2016	GAUTENG_CITY OF TSHWANE METRO	NEGATIVE	NEGATIVE	NEGATIVE	POSITIVE	POSITIVE
18526931	F	04/03/1988	126/377/0115	MPUMALANGA	ERMELO LABORATORY	10/12/2018;15/08/2019	11/12/2018	2018	MPUMALANGA_GERT SIBANDE	NEGATIVE	POSITIVE
137232491	M	04/03/1990	14661/16	MPUMALANGA	ERMELO LABORATORY	26/09/2017;17/10/2017	27/09/2017	2017	MPUMALANGA_GERT SIBANDE	NEGATIVE	POSITIVE
7195392	F	04/03/1991	GP09621782	GAUTENG	CHRIS HANI BARAGWANATH LABORATORY	02/01/2016;17/07/2019	03/01/2016	2016	GAUTENG_CITY OF JOHANNESBURG METRO	POSITIVE	NEGATIVE
103992325	F	.	UNKNOWN	LIMPOPO	POLOKWANE LABORATORY	18/04/2017;22/06/2018	21/04/2017	2017	LIMPOPO_CAPRICORN	POSITIVE	NEGATIVE
107957361	F	04/03/1992	BCKG00190030	KWAZULU-NATAL	INKOSI ALBERT LUTHULI CENTRAL HOSPITAL	06/04/2015;06/04/2015;06/10/2015	06/08/2015	2015	KWAZULU-NATAL_ETHEKWINI METRO	NEGATIVE	POSITIVE	POSITIVE
15532479	F	04/03/1993	930304 PMB	GAUTENG	TAMBO MEMORIAL LABORATORY	20/03/2017;11/05/2019	23/03/2017	2017	GAUTENG_EKURHULENI METRO	POSITIVE	NEGATIVE
23256815	F	04/03/1996	40243164	WESTERN CAPE	GROOTE SCHUUR LABORATORY	06/04/2016;14/03/2017	07/04/2016	2016	WESTERN CAPE_CITY OF CAPE TOWN METRO	NEGATIVE	POSITIVE
135223105	F	04/03/1998	13543/17	KWAZULU-NATAL	INKOSI ALBERT LUTHULI CENTRAL HOSPITAL	01/10/2018;31/07/2019	03/10/2018	2018	KWAZULU-NATAL_UTHUNGULU	NEGATIVE	POSITIVE
142225346	F	04/03/2018	334760640	NORTHERN CAPE	KIMBERLEY LABORATORY	13/03/2018;14/03/2018	13/03/2018	2018	NORTHERN CAPE_FRANCES BAARD	POSITIVE	NEGATIVE
22316039	F	.	04041942	NORTH WEST	DR GEORGE MUKHARI LABORATORY	30/01/2017;30/01/2017;30/01/2017	03/02/2017	2017	NORTH WEST_BOJANALA PLATINUM	POSITIVE	POSITIVE	NEGATIVE
108006177	F	04/04/1958	45712	GAUTENG	DR GEORGE MUKHARI LABORATORY	06/02/2015;26/05/2015	06/03/2015	2015	GAUTENG_CITY OF TSHWANE METRO	NEGATIVE	POSITIVE
20979353	F	04/04/1962	620404	KWAZULU-NATAL	INKOSI ALBERT LUTHULI CENTRAL HOSPITAL	01/03/2019;23/10/2019;23/10/2019	04/03/2019	2019	KWAZULU-NATAL_UMGUNGUNDLOVU	NEGATIVE	POSITIVE	POSITIVE
21778737	M	.	640404	GAUTENG	CHRIS HANI BARAGWANATH LABORATORY	21/08/2017;15/10/2018	23/08/2017	2017	GAUTENG_CITY OF JOHANNESBURG METRO	POSITIVE	NEGATIVE
43828842	M	04/04/1967	MK1200187641	LIMPOPO	POLOKWANE LABORATORY	04/05/2016;16/06/2016;17/06/2016	05/05/2016	2016	LIMPOPO_WATERBERG	NEGATIVE	NEGATIVE	POSITIVE
132762369	F	.	LP0000276167	LIMPOPO	POLOKWANE LABORATORY	29/04/2017;03/07/2017	29/04/2017	2017	LIMPOPO_CAPRICORN	POSITIVE	NEGATIVE
130210973	M	04/04/1969	158435032	WESTERN CAPE	TYGERBERG LABORATORY	30/10/2017;23/07/2018	01/11/2017	2017	WESTERN CAPE_CITY OF CAPE TOWN METRO	POSITIVE	NEGATIVE
39434256	F	04/04/1970	MK1200121583	LIMPOPO	POLOKWANE LABORATORY	24/02/2016;01/12/2016	25/02/2016	2016	LIMPOPO_WATERBERG	POSITIVE	NEGATIVE
17548669	M	04/04/1971	710404	NORTH WEST	MAFIKENG LABORATORY	05/01/2016;18/01/2017;05/07/2017;09/11/2017;10/01/2019	06/01/2016	2016	NORTH WEST_NGAKA MODIRI MOLEMA	POSITIVE	NEGATIVE	NEGATIVE	NEGATIVE	NEGATIVE
430181	M	04/04/1971	UNKNOWN	EASTERN CAPE	PORT ELIZABETH LABORATORY	30/04/2015;30/04/2015;16/03/2018;16/03/2018	05/02/2015	2015	EASTERN CAPE_NELSON MANDELA BAY METRO	POSITIVE	POSITIVE	NEGATIVE	NEGATIVE
31873308	F	04/04/1972	1198273QO	GAUTENG	LERATONG LABORATORY	10/09/2016;11/12/2019	10/09/2016	2016	GAUTENG_WEST RAND	POSITIVE	NEGATIVE
102884962	M	04/04/1972	F161909	MPUMALANGA	ROB FERREIRA LABORATORY	15/09/2016;27/09/2016	22/09/2016	2016	MPUMALANGA_EHLANZENI	NEGATIVE	POSITIVE
65898300	F	04/04/1974	622	GAUTENG	BRAAMFONTEIN CENTRAL LABORATORY	06/02/2015;11/03/2015	06/05/2015	2015	GAUTENG_EKURHULENI METRO	NEGATIVE	POSITIVE
15046926	F	04/04/1975	UNKNOWN	NORTH WEST	UNIVERSITAS ACADEMIC LABORATORY	20/09/2015;11/11/2019;11/11/2019	22/09/2015	2015	NORTH WEST_DR RUTH SEGOMOTSI MOMPATI	NEGATIVE	POSITIVE	POSITIVE
46850413	M	04/04/1975	750404	GAUTENG	BRAAMFONTEIN CENTRAL LABORATORY	04/07/2016;19/12/2017;11/10/2018	08/07/2016	2016	GAUTENG_SEDIBENG	NEGATIVE	POSITIVE	POSITIVE
36878033	M	04/04/1977	01710	GAUTENG	TSHWANE ACADEMIC LABORATORY	25/11/2016;08/03/2018	30/11/2016	2016	GAUTENG_CITY OF TSHWANE METRO	POSITIVE	NEGATIVE
112257505	M	04/04/1977	C37139	GAUTENG	TSHWANE ACADEMIC LABORATORY	20/10/2015;17/12/2015;15/11/2017	23/10/2015	2015	GAUTENG_CITY OF TSHWANE METRO	NEGATIVE	POSITIVE	NEGATIVE
11344554	F	04/04/1977	770404	KWAZULU-NATAL	INKOSI ALBERT LUTHULI CENTRAL HOSPITAL	23/07/2018;28/03/2019	24/07/2018	2018	KWAZULU-NATAL_UMGUNGUNDLOVU	NEGATIVE	POSITIVE
28075882	F	04/04/1978	913283MD	GAUTENG	LERATONG LABORATORY	22/03/2015;22/03/2015;10/08/2016	22/03/2015	2015	GAUTENG_WEST RAND	POSITIVE	POSITIVE	NEGATIVE
17894872	M	04/04/1979	790704	GAUTENG	TAMBO MEMORIAL LABORATORY	08/10/2018;28/01/2019	09/10/2018	2018	GAUTENG_EKURHULENI METRO	POSITIVE	NEGATIVE
50628727	F	04/04/1979	123516668	WESTERN CAPE	GROOTE SCHUUR LABORATORY	12/09/2016;14/08/2017	13/09/2016	2016	WESTERN CAPE_CITY OF CAPE TOWN METRO	POSITIVE	NEGATIVE
10519431	F	04/04/1980	3154-2015	NORTH WEST	DR GEORGE MUKHARI LABORATORY	29/12/2015;27/07/2018;25/09/2018	31/12/2015	2015	NORTH WEST_BOJANALA PLATINUM	NEGATIVE	POSITIVE	NEGATIVE
129936219	M	04/04/1980	24050478	WESTERN CAPE	TYGERBERG LABORATORY	10/04/2017;11/04/2017;02/10/2017;05/01/2018	11/04/2017	2017	WESTERN CAPE_CITY OF CAPE TOWN METRO	POSITIVE	POSITIVE	POSITIVE	NEGATIVE
89064637	F	04/04/1981	NTU0444/1	GAUTENG	TSHWANE ACADEMIC LABORATORY	11/08/2016;04/11/2016;18/12/2016;22/12/2016;29/11/2017	13/08/2016	2016	GAUTENG_CITY OF TSHWANE METRO	POSITIVE	POSITIVE	POSITIVE	POSITIVE	NEGATIVE
21433007	F	.	810404	FREE STATE	KROONSTAD LABORATORY	23/05/2019;23/05/2019;07/08/2019;07/08/2019	29/05/2019	2019	FREE STATE_LEJWELEPUTSWA	NEGATIVE	NEGATIVE	POSITIVE	POSITIVE
10758046	F	04/04/1981	04041981	NORTH WEST	DR GEORGE MUKHARI LABORATORY	31/10/2016;14/11/2016;14/11/2016;13/09/2017;13/09/2019	03/11/2016	2016	NORTH WEST_BOJANALA PLATINUM	POSITIVE	NEGATIVE	NEGATIVE	NEGATIVE	NEGATIVE
3220675	F	.	040482CH	GAUTENG	HELEN JOSEPH LABORATORY	18/04/2017;18/04/2017;26/04/2017;08/12/2017	18/04/2017	2017	GAUTENG_CITY OF JOHANNESBURG METRO	POSITIVE	POSITIVE	POSITIVE	NEGATIVE
17777574	F	04/04/1982	UNKNOWN	EASTERN CAPE	EAST LONDON LABORATORY	11/10/2016;31/01/2017;15/05/2017;29/05/2017	12/10/2016	2016	EASTERN CAPE_BUFFALO CITY METRO	NEGATIVE	POSITIVE	POSITIVE	NEGATIVE
14778534	M	04/04/1982	04041982MM	GAUTENG	TAMBO MEMORIAL LABORATORY	14/04/2016;15/09/2016;25/01/2017;18/09/2018	15/04/2016	2016	GAUTENG_EKURHULENI METRO	NEGATIVE	NEGATIVE	NEGATIVE	POSITIVE
10445690	M	04/04/1983	63030464	WESTERN CAPE	GROOTE SCHUUR LABORATORY	07/02/2017;11/02/2017;17/01/2018	08/02/2017	2017	WESTERN CAPE_CITY OF CAPE TOWN METRO	NEGATIVE	POSITIVE	NEGATIVE
100391008	M	04/04/1983	217624964	GAUTENG	TSHWANE ACADEMIC LABORATORY	10/08/2017;28/05/2019	11/08/2017	2017	GAUTENG_CITY OF TSHWANE METRO	POSITIVE	NEGATIVE	NEGATIVE
11855346	M	04/04/1983	1500861	GAUTENG	TAMBO MEMORIAL LABORATORY	19/05/2015;19/05/2015;07/12/2016;07/12/2016;14/08/2017;14/08/2017;13/06/2019;13/06/2019	19/05/2015	2015	GAUTENG_EKURHULENI METRO	NEGATIVE	NEGATIVE	POSITIVE	POSITIVE	POSITIVE	POSITIVE	POSITIVE	POSITIVE
117320987	F	04/04/1983	175128TS	GAUTENG	HELEN JOSEPH LABORATORY	01/03/2016;10/01/2017	02/03/2016	2016	GAUTENG_CITY OF JOHANNESBURG METRO	POSITIVE	NEGATIVE
5633998	F	04/04/1984	840404	GAUTENG	CHARLOTTE MAXEKE JOHANNESBURG ACADEMIC HOSPITAL	21/08/2015;10/01/2017	23/08/2015	2015	GAUTENG_CITY OF JOHANNESBURG METRO	NEGATIVE	POSITIVE
17466529	F	04/04/1984	84/04/04	GAUTENG	TAMBO MEMORIAL LABORATORY	02/03/2016;11/03/2016;21/09/2017	03/03/2016	2016	GAUTENG_EKURHULENI METRO	POSITIVE	NEGATIVE	NEGATIVE
112535054	M	04/04/1984	840404	NORTH WEST	DR GEORGE MUKHARI LABORATORY	10/05/2015;23/10/2017;17/04/2019	10/09/2015	2015	NORTH WEST_BOJANALA PLATINUM	NEGATIVE	POSITIVE	POSITIVE
44266356	M	04/04/1985	1000011768	GAUTENG	TSHWANE ACADEMIC LABORATORY	29/08/2017;21/01/2019	31/08/2017	2017	GAUTENG_CITY OF TSHWANE METRO	NEGATIVE	POSITIVE
133449784	M	04/04/1985	NOB16149	LIMPOPO	POLOKWANE LABORATORY	20/06/2017;18/08/2017	21/06/2017	2017	LIMPOPO_CAPRICORN	POSITIVE	NEGATIVE
203877	F	04/04/1985	16153/16	KWAZULU-NATAL	INKOSI ALBERT LUTHULI CENTRAL HOSPITAL	15/08/2016;23/02/2017	17/08/2016	2016	KWAZULU-NATAL_UGU	NEGATIVE	POSITIVE
25677822	F	04/04/1985	3077	KWAZULU-NATAL	INKOSI ALBERT LUTHULI CENTRAL HOSPITAL	24/08/2015;24/08/2015;04/05/2016	09/08/2015	2015	KWAZULU-NATAL_ETHEKWINI METRO	POSITIVE	POSITIVE	NEGATIVE
131293911	M	04/04/1986	860404	GAUTENG	TAMBO MEMORIAL LABORATORY	16/03/2017;23/07/2018;25/10/2018	20/03/2017	2017	GAUTENG_EKURHULENI METRO	NEGATIVE	POSITIVE	POSITIVE
15906892	F	04/04/1986	860404	GAUTENG	TAMBO MEMORIAL LABORATORY	07/12/2016;05/10/2018;05/10/2018	10/12/2016	2016	GAUTENG_EKURHULENI METRO	NEGATIVE	POSITIVE	POSITIVE
103441928	M	04/04/1987	83049967	MPUMALANGA	ERMELO LABORATORY	06/09/2016;02/10/2018	13/09/2016	2016	MPUMALANGA_NKANGALA	POSITIVE	NEGATIVE
34024981	M	04/04/1987	UNKNOWN	EASTERN CAPE	PORT ELIZABETH LABORATORY	06/03/2019;10/04/2019	11/03/2019	2019	EASTERN CAPE_NELSON MANDELA BAY METRO	POSITIVE	NEGATIVE
13562842	M	04/04/1987	19055	KWAZULU-NATAL	INKOSI ALBERT LUTHULI CENTRAL HOSPITAL	05/04/2015;05/05/2015;24/08/2015;02/03/2018	14/05/2015	2015	KWAZULU-NATAL_ILEMBE	POSITIVE	POSITIVE	NEGATIVE	NEGATIVE
109823939	F	04/04/1988	40488	GAUTENG	CHRIS HANI BARAGWANATH LABORATORY	20/07/2015;06/07/2016	22/07/2015	2015	GAUTENG_CITY OF JOHANNESBURG METRO	POSITIVE	NEGATIVE
44688881	M	04/04/1988	UNKNOWN	NORTHERN CAPE	KIMBERLEY LABORATORY	04/01/2016;06/04/2016;14/10/2019	05/01/2016	2016	NORTHERN CAPE_JOHN TAOLO GAETSEWE	POSITIVE	POSITIVE	NEGATIVE
821776	F	04/04/1990	UNKNOWN	EASTERN CAPE	CECILIA MAKIWANE LABORATORY	17/09/2015;17/09/2015;30/09/2016;28/02/2017;13/02/2019;27/08/2019	18/09/2015	2015	EASTERN CAPE_BUFFALO CITY METRO	POSITIVE	POSITIVE	NEGATIVE	NEGATIVE	NEGATIVE	NEGATIVE
102211118	F	04/04/1990	8435/16	KWAZULU-NATAL	INKOSI ALBERT LUTHULI CENTRAL HOSPITAL	22/02/2016;01/03/2016;09/11/2017	24/02/2016	2016	KWAZULU-NATAL_ETHEKWINI METRO	POSITIVE	POSITIVE	NEGATIVE
108117937	M	04/04/1991	1125475MO	GAUTENG	LERATONG LABORATORY	06/02/2015;29/08/2015;27/10/2015;07/01/2016;21/06/2016	06/02/2015	2015	GAUTENG_WEST RAND	NEGATIVE	POSITIVE	POSITIVE	NEGATIVE	NEGATIVE
127855014	M	04/04/1992	216626580	GAUTENG	TSHWANE ACADEMIC LABORATORY	13/12/2016;24/05/2019	14/12/2016	2016	GAUTENG_CITY OF TSHWANE METRO	POSITIVE	NEGATIVE
129642128	F	.	UNKNOWN	LIMPOPO	LETABA LABORATORY	01/02/2017;30/06/2017	10/02/2017	2017	LIMPOPO_MOPANI	POSITIVE	NEGATIVE
143354735	M	04/04/1994	940404	GAUTENG	TAMBO MEMORIAL LABORATORY	16/04/2018;08/04/2019	17/04/2018	2018	GAUTENG_EKURHULENI METRO	NEGATIVE	POSITIVE
11276652	F	04/04/1997	62956	GAUTENG	TSHWANE ACADEMIC LABORATORY	24/08/2018;12/11/2018	25/08/2018	2018	GAUTENG_CITY OF TSHWANE METRO	NEGATIVE	POSITIVE
142761537	F	04/04/2005	GT64060123	GAUTENG	TSHWANE ACADEMIC LABORATORY	29/03/2018;20/05/2018;25/01/2019	29/03/2018	2018	GAUTENG_CITY OF TSHWANE METRO	POSITIVE	POSITIVE	NEGATIVE
15892958	F	04/05/1950	UNKNOWN	LIMPOPO	LETABA LABORATORY	05/05/2016;19/05/2016;19/05/2016;23/06/2016	10/05/2016	2016	LIMPOPO_VHEMBE	NEGATIVE	POSITIVE	POSITIVE	NEGATIVE
158394109	F	.	040569	GAUTENG	TAMBO MEMORIAL LABORATORY	23/08/2019;17/09/2019;09/11/2019	28/08/2019	2019	GAUTENG_EKURHULENI METRO	POSITIVE	NEGATIVE	NEGATIVE
145400805	F	.	040573MU	GAUTENG	HELEN JOSEPH LABORATORY	31/05/2018;01/06/2018	01/06/2018	2018	GAUTENG_CITY OF JOHANNESBURG METRO	POSITIVE	NEGATIVE
19279686	F	04/05/1976	040576KI	GAUTENG	HELEN JOSEPH LABORATORY	07/12/2016;02/05/2017;02/05/2017	08/12/2016	2016	GAUTENG_CITY OF JOHANNESBURG METRO	NEGATIVE	POSITIVE	POSITIVE
123952122	M	04/05/1980	800504	GAUTENG	TAMBO MEMORIAL LABORATORY	12/08/2016;22/08/2017	14/08/2016	2016	GAUTENG_EKURHULENI METRO	POSITIVE	NEGATIVE
26876830	M	04/05/1981	12-685	GAUTENG	TSHWANE ACADEMIC LABORATORY	05/05/2017;19/12/2019;19/12/2019	06/05/2017	2017	GAUTENG_CITY OF TSHWANE METRO	NEGATIVE	POSITIVE	POSITIVE
29264056	M	04/05/1982	ZL820504	GAUTENG	TAMBO MEMORIAL LABORATORY	01/11/2017;27/09/2018	04/11/2017	2017	GAUTENG_EKURHULENI METRO	POSITIVE	NEGATIVE
671583	F	04/05/1983	830405	KWAZULU-NATAL	INKOSI ALBERT LUTHULI CENTRAL HOSPITAL	06/05/2015;09/11/2016;09/11/2016	06/10/2015	2015	KWAZULU-NATAL_UMGUNGUNDLOVU	NEGATIVE	POSITIVE	POSITIVE
26164403	U	04/05/1983	830405	KWAZULU-NATAL	INKOSI ALBERT LUTHULI CENTRAL HOSPITAL	23/03/2015;09/07/2015;12/07/2015;04/09/2015	24/03/2015	2015	KWAZULU-NATAL_UMGUNGUNDLOVU	NEGATIVE	NEGATIVE	POSITIVE	NEGATIVE
2906077	M	.	040585TI	GAUTENG	HELEN JOSEPH LABORATORY	16/03/2017;16/03/2017;14/08/2017	17/03/2017	2017	GAUTENG_CITY OF JOHANNESBURG METRO	POSITIVE	POSITIVE	NEGATIVE
20030184	M	04/05/1986	UNKNOWN	EASTERN CAPE	PORT ELIZABETH LABORATORY	11/03/2016;30/05/2018	14/03/2016	2016	EASTERN CAPE_NELSON MANDELA BAY METRO	POSITIVE	NEGATIVE
11225886	F	.	30/09	KWAZULU-NATAL	INKOSI ALBERT LUTHULI CENTRAL HOSPITAL	19/06/2017;15/02/2019	21/06/2017	2017	KWAZULU-NATAL_ETHEKWINI METRO	NEGATIVE	POSITIVE
19530956	M	04/05/1989	12715/11	MPUMALANGA	ROB FERREIRA LABORATORY	13/12/2018;04/01/2019	18/12/2018	2018	MPUMALANGA_GERT SIBANDE	POSITIVE	NEGATIVE
120414679	M	04/05/1991	85695807	WESTERN CAPE	GROOTE SCHUUR LABORATORY	13/09/2016;22/06/2017	14/09/2016	2016	WESTERN CAPE_CITY OF CAPE TOWN METRO	POSITIVE	NEGATIVE
32408578	F	.	1125/18	GAUTENG	TAMBO MEMORIAL LABORATORY	06/12/2018;06/12/2018;07/03/2019;07/03/2019	09/12/2018	2018	GAUTENG_EKURHULENI METRO	NEGATIVE	NEGATIVE	POSITIVE	POSITIVE
9906130	F	04/05/1995	UNKNOWN	EASTERN CAPE	PORT ELIZABETH LABORATORY	20/08/2015;30/04/2017;04/05/2017	21/08/2015	2015	EASTERN CAPE_NELSON MANDELA BAY METRO	NEGATIVE	POSITIVE	NEGATIVE
103393409	F	04/05/1996	050496TS	GAUTENG	HELEN JOSEPH LABORATORY	07/02/2015;07/05/2015;07/07/2015;04/04/2017;01/06/2017;15/08/2019	07/03/2015	2015	GAUTENG_CITY OF JOHANNESBURG METRO	POSITIVE	NEGATIVE	NEGATIVE	NEGATIVE	NEGATIVE	NEGATIVE
128426566	M	04/05/1997	19970504	GAUTENG	TAMBO MEMORIAL LABORATORY	16/03/2017;22/01/2019	28/03/2017	2017	GAUTENG_EKURHULENI METRO	POSITIVE	NEGATIVE
2609795	F	04/06/1951	GT00000765	GAUTENG	CHARLOTTE MAXEKE JOHANNESBURG ACADEMIC HOSPITAL	13/05/2016;15/06/2016	14/05/2016	2016	GAUTENG_CITY OF JOHANNESBURG METRO	NEGATIVE	POSITIVE
2378868	M	.	040660MH	GAUTENG	HELEN JOSEPH LABORATORY	15/02/2017;15/02/2017;24/05/2017;24/05/2017	15/02/2017	2017	GAUTENG_CITY OF JOHANNESBURG METRO	POSITIVE	POSITIVE	NEGATIVE	NEGATIVE
39412821	F	04/06/1962	620604	GAUTENG	CHARLOTTE MAXEKE JOHANNESBURG ACADEMIC HOSPITAL	28/06/2017;08/05/2018	03/07/2017	2017	GAUTENG_EKURHULENI METRO	POSITIVE	NEGATIVE
1276746	M	04/06/1964	040664	GAUTENG	TAMBO MEMORIAL LABORATORY	23/11/2016;17/01/2017;17/01/2017	24/11/2016	2016	GAUTENG_EKURHULENI METRO	NEGATIVE	POSITIVE	POSITIVE
31260593	F	.	546/17	MPUMALANGA	ERMELO LABORATORY	09/05/2017;09/05/2017;28/09/2017	11/05/2017	2017	MPUMALANGA_NKANGALA	POSITIVE	POSITIVE	NEGATIVE
8708698	M	04/06/1968	4381/17	KWAZULU-NATAL	INKOSI ALBERT LUTHULI CENTRAL HOSPITAL	22/03/2017;23/03/2017;27/03/2017	30/03/2017	2017	KWAZULU-NATAL_UMKHANYAKUDE	POSITIVE	NEGATIVE	NEGATIVE
157270017	F	04/06/1972	720604	KWAZULU-NATAL	INKOSI ALBERT LUTHULI CENTRAL HOSPITAL	15/07/2019;04/10/2019	16/07/2019	2019	KWAZULU-NATAL_ETHEKWINI METRO	NEGATIVE	POSITIVE
24618915	F	04/06/1973	UNKNOWN	LIMPOPO	POLOKWANE LABORATORY	07/03/2015;07/03/2015;19/09/2017	07/03/2015	2015	LIMPOPO_CAPRICORN	POSITIVE	POSITIVE	NEGATIVE
150793318	M	04/06/1973	13415211	WESTERN CAPE	TYGERBERG LABORATORY	02/12/2018;04/12/2018	03/12/2018	2018	WESTERN CAPE_CITY OF CAPE TOWN METRO	POSITIVE	NEGATIVE
16954076	M	04/06/1974	FHM2015/02/23 W3	LIMPOPO	TSHWANE ACADEMIC LABORATORY	13/05/2016;13/05/2016;29/06/2016;29/06/2016	18/05/2016	2016	LIMPOPO_WATERBERG	POSITIVE	POSITIVE	NEGATIVE	NEGATIVE
31182209	M	04/06/1974	060474MO	GAUTENG	HELEN JOSEPH LABORATORY	14/08/2015;07/10/2019	17/08/2015	2015	GAUTENG_CITY OF JOHANNESBURG METRO	POSITIVE	NEGATIVE
64597533	M	04/06/1975	132226051	WESTERN CAPE	TYGERBERG LABORATORY	18/11/2015;03/11/2016;30/01/2017;30/03/2018	21/11/2015	2015	WESTERN CAPE_CITY OF CAPE TOWN METRO	NEGATIVE	POSITIVE	NEGATIVE	NEGATIVE
36208187	F	04/06/1977	UNKNOWN	EASTERN CAPE	NELSON MANDELA ACADEMIC LABORATORY	07/04/2017;18/10/2017;04/04/2018	10/04/2017	2017	EASTERN CAPE_O R TAMBO	NEGATIVE	POSITIVE	NEGATIVE
7927831	F	04/06/1977	770406	GAUTENG	CHRIS HANI BARAGWANATH LABORATORY	05/12/2015;16/04/2016	13/05/2015	2015	GAUTENG_CITY OF JOHANNESBURG METRO	POSITIVE	NEGATIVE
52160334	F	04/06/1978	UNKNOWN	EASTERN CAPE	NELSON MANDELA ACADEMIC LABORATORY	19/01/2017;08/02/2018	20/01/2017	2017	EASTERN CAPE_O R TAMBO	POSITIVE	NEGATIVE
20240633	F	04/06/1978	P62/09	GAUTENG	TAMBO MEMORIAL LABORATORY	30/03/2017;12/01/2018	03/04/2017	2017	GAUTENG_SEDIBENG	POSITIVE	NEGATIVE
22187884	F	04/06/1979	790406	GAUTENG	BRAAMFONTEIN CENTRAL LABORATORY	08/12/2017;04/04/2018;27/07/2018	20/12/2017	2017	GAUTENG_EKURHULENI METRO	NEGATIVE	POSITIVE	NEGATIVE
113864015	F	04/06/1980	800406	GAUTENG	BRAAMFONTEIN CENTRAL LABORATORY	11/10/2015;10/08/2017	13/11/2015	2015	GAUTENG_EKURHULENI METRO	POSITIVE	NEGATIVE
120088304	M	04/06/1982	UNKNOWN	EASTERN CAPE	NELSON MANDELA ACADEMIC LABORATORY	25/04/2016;13/12/2017	12/05/2016	2016	EASTERN CAPE_O R TAMBO	POSITIVE	NEGATIVE
149258601	M	.	GT10745025	GAUTENG	CHRIS HANI BARAGWANATH LABORATORY	17/10/2018;30/05/2019	17/10/2018	2018	GAUTENG_CITY OF JOHANNESBURG METRO	POSITIVE	NEGATIVE
144680810	M	04/06/1983	218870914	GAUTENG	TSHWANE ACADEMIC LABORATORY	22/05/2018;19/09/2018	24/05/2018	2018	GAUTENG_CITY OF TSHWANE METRO	POSITIVE	NEGATIVE
1750140	F	04/06/1985	57/16	EASTERN CAPE	EAST LONDON LABORATORY	31/10/2016;31/10/2016;12/11/2018	02/11/2016	2016	EASTERN CAPE_BUFFALO CITY METRO	POSITIVE	POSITIVE	NEGATIVE
16219573	F	.	17/179	MPUMALANGA	ROB FERREIRA LABORATORY	10/01/2017;10/01/2017;10/09/2018	13/01/2017	2017	MPUMALANGA_EHLANZENI	POSITIVE	POSITIVE	NEGATIVE
26407341	M	.	MFL 890604	GAUTENG	CHRIS HANI BARAGWANATH LABORATORY	06/03/2018;01/02/2019;01/02/2019	08/03/2018	2018	GAUTENG_CITY OF JOHANNESBURG METRO	NEGATIVE	POSITIVE	POSITIVE
31445312	M	04/06/1989	890604	KWAZULU-NATAL	INKOSI ALBERT LUTHULI CENTRAL HOSPITAL	21/04/2016;21/04/2016;02/03/2018;02/03/2018	23/04/2016	2016	KWAZULU-NATAL_ZULULAND	POSITIVE	POSITIVE	NEGATIVE	NEGATIVE
12880801	F	04/06/1990	215562500	WESTERN CAPE	GROOTE SCHUUR LABORATORY	02/05/2015;18/04/2016	02/06/2015	2015	WESTERN CAPE_CITY OF CAPE TOWN METRO	POSITIVE	NEGATIVE
108373561	F	04/06/1990	ACTD6868HOF	MPUMALANGA	ERMELO LABORATORY	11/04/2018;03/12/2018	12/04/2018	2018	MPUMALANGA_GERT SIBANDE	NEGATIVE	POSITIVE
114790251	M	04/06/1990	GT01179977	GAUTENG	TSHWANE ACADEMIC LABORATORY	12/01/2015;22/03/2016	12/06/2015	2015	GAUTENG_CITY OF JOHANNESBURG METRO	POSITIVE	NEGATIVE
26671910	F	04/06/1991	910406	KWAZULU-NATAL	INKOSI ALBERT LUTHULI CENTRAL HOSPITAL	20/02/2015;16/10/2015;01/03/2016;21/09/2016;21/09/2016	23/02/2015	2015	KWAZULU-NATAL_UMGUNGUNDLOVU	NEGATIVE	POSITIVE	POSITIVE	POSITIVE	POSITIVE
25396755	F	04/06/1991	1000092873	GAUTENG	TSHWANE ACADEMIC LABORATORY	15/09/2015;29/05/2019;29/08/2019	16/09/2015	2015	GAUTENG_CITY OF TSHWANE METRO	NEGATIVE	POSITIVE	NEGATIVE
139967272	F	04/06/1991	25230	GAUTENG	TSHWANE ACADEMIC LABORATORY	04/01/2018;31/05/2019;14/11/2019	05/01/2018	2018	GAUTENG_CITY OF TSHWANE METRO	NEGATIVE	NEGATIVE	POSITIVE
126513861	F	04/06/1992	163-946-6091	GAUTENG	TSHWANE ACADEMIC LABORATORY	25/10/2016;16/04/2017	26/10/2016	2016	GAUTENG_CITY OF TSHWANE METRO	POSITIVE	NEGATIVE
123153190	M	04/06/2016	GT10568290	GAUTENG	CHRIS HANI BARAGWANATH LABORATORY	29/07/2016;30/01/2018;20/11/2018	30/07/2016	2016	GAUTENG_CITY OF JOHANNESBURG METRO	POSITIVE	NEGATIVE	NEGATIVE
145638063	F	04/06/2018	167492438	WESTERN CAPE	GEORGE LABORATORY	26/08/2018;28/08/2018	26/08/2018	2018	WESTERN CAPE_GARDEN ROUTE	POSITIVE	NEGATIVE
145164028	M	04/06/2018	167494699	WESTERN CAPE	GROOTE SCHUUR LABORATORY	31/07/2018;02/08/2018;06/09/2018	01/08/2018	2018	WESTERN CAPE_CITY OF CAPE TOWN METRO	POSITIVE	POSITIVE	NEGATIVE
7372096	M	04/07/1946	ZAR0009/1	GAUTENG	TAMBO MEMORIAL LABORATORY	27/03/2016;30/03/2016;30/03/2016	31/03/2016	2016	GAUTENG_EKURHULENI METRO	NEGATIVE	POSITIVE	POSITIVE
125968829	F	04/07/1950	500704	FREE STATE	UNIVERSITAS ACADEMIC LABORATORY	18/10/2016;27/10/2016;27/10/2016	24/10/2016	2016	FREE STATE_FEZILE DABI	NEGATIVE	NEGATIVE	POSITIVE
128081128	M	.	GT10563615	GAUTENG	CHRIS HANI BARAGWANATH LABORATORY	07/08/2018;15/10/2019	07/08/2018	2018	GAUTENG_CITY OF JOHANNESBURG METRO	NEGATIVE	POSITIVE
2050392	M	04/07/1957	4/7/1957	GAUTENG	TAMBO MEMORIAL LABORATORY	28/10/2015;19/05/2017	29/10/2015	2015	GAUTENG_EKURHULENI METRO	NEGATIVE	POSITIVE
116176850	M	04/07/1963	GP46021745	GAUTENG	TSHWANE ACADEMIC LABORATORY	22/02/2016;04/10/2016;10/10/2017;16/10/2018	02/03/2016	2016	GAUTENG_CITY OF TSHWANE METRO	NEGATIVE	NEGATIVE	NEGATIVE	POSITIVE
3615	F	04/07/1971	123678252	WESTERN CAPE	GEORGE LABORATORY	26/11/2015;23/06/2017;12/04/2018;12/04/2018	26/11/2015	2015	WESTERN CAPE_GARDEN ROUTE	POSITIVE	NEGATIVE	NEGATIVE	NEGATIVE
15530132	M	04/07/1973	UNKNOWN	GAUTENG	TSHWANE ACADEMIC LABORATORY	07/01/2016;22/02/2019	09/01/2016	2016	GAUTENG_CITY OF TSHWANE METRO	NEGATIVE	POSITIVE
217796	M	04/07/1982	105654248	WESTERN CAPE	GEORGE LABORATORY	11/05/2015;11/10/2015	11/06/2015	2015	WESTERN CAPE_GARDEN ROUTE	POSITIVE	NEGATIVE
114211867	M	04/07/1985	70485	KWAZULU-NATAL	INKOSI ALBERT LUTHULI CENTRAL HOSPITAL	11/09/2015;11/12/2015	13/11/2015	2015	KWAZULU-NATAL_ETHEKWINI METRO	POSITIVE	NEGATIVE
105768716	M	04/07/1986	150447910	WESTERN CAPE	GROOTE SCHUUR LABORATORY	04/01/2015;14/06/2019	04/02/2015	2015	WESTERN CAPE_OVERBERG	NEGATIVE	POSITIVE
24890531	F	04/07/1986	1307/19	KWAZULU-NATAL	INKOSI ALBERT LUTHULI CENTRAL HOSPITAL	30/09/2019;10/12/2019	04/10/2019	2019	KWAZULU-NATAL_ZULULAND	POSITIVE	NEGATIVE
8450531	M	04/07/1988	UNKNOWN	EASTERN CAPE	PORT ELIZABETH LABORATORY	30/04/2015;26/11/2015;26/11/2015	05/04/2015	2015	EASTERN CAPE_AMATHOLE	NEGATIVE	POSITIVE	POSITIVE
107413371	F	04/07/1988	391	GAUTENG	BRAAMFONTEIN CENTRAL LABORATORY	05/02/2015;14/08/2015	13/05/2015	2015	GAUTENG_SEDIBENG	POSITIVE	NEGATIVE
56939838	F	04/07/1989	890704	GAUTENG	TAMBO MEMORIAL LABORATORY	23/02/2017;01/03/2017	25/02/2017	2017	GAUTENG_EKURHULENI METRO	NEGATIVE	POSITIVE
108819338	F	04/07/1996	3259/15	KWAZULU-NATAL	INKOSI ALBERT LUTHULI CENTRAL HOSPITAL	07/01/2015;27/11/2019	21/07/2015	2015	KWAZULU-NATAL_ETHEKWINI METRO	POSITIVE	NEGATIVE
107513769	F	04/07/1996	57451	GAUTENG	BRAAMFONTEIN CENTRAL LABORATORY	29/04/2015;06/11/2017	05/05/2015	2015	GAUTENG_EKURHULENI METRO	NEGATIVE	POSITIVE
112456932	F	04/07/2002	CF 990/092015	KWAZULU-NATAL	INKOSI ALBERT LUTHULI CENTRAL HOSPITAL	29/09/2015;11/10/2015	10/01/2015	2015	KWAZULU-NATAL_UGU	POSITIVE	NEGATIVE
143088785	F	04/07/2009	615993	KWAZULU-NATAL	INKOSI ALBERT LUTHULI CENTRAL HOSPITAL	14/04/2018;14/04/2018	24/04/2018	2018	KWAZULU-NATAL_KING CETSHWAYO	NEGATIVE	POSITIVE
107095265	M	04/08/1958	GP08902508	GAUTENG	CHRIS HANI BARAGWANATH LABORATORY	05/10/2015;06/06/2017	05/11/2015	2015	GAUTENG_CITY OF JOHANNESBURG METRO	POSITIVE	NEGATIVE
102785923	F	04/08/1965	21469507	EASTERN CAPE	CECILIA MAKIWANE LABORATORY	15/01/2015;23/10/2015;19/07/2017	15/01/2015	2015	EASTERN CAPE_BUFFALO CITY METRO	NEGATIVE	POSITIVE	NEGATIVE
3456888	M	04/08/1973	730804	GAUTENG	CHRIS HANI BARAGWANATH LABORATORY	13/02/2017;24/02/2017	15/02/2017	2017	GAUTENG_CITY OF JOHANNESBURG METRO	POSITIVE	NEGATIVE
19095581	M	04/08/1977	GT45962617	GAUTENG	TSHWANE ACADEMIC LABORATORY	16/05/2016;31/05/2017;31/05/2017	17/05/2016	2016	GAUTENG_CITY OF TSHWANE METRO	NEGATIVE	POSITIVE	POSITIVE
19010652	M	04/08/1978	12/5135	MPUMALANGA	U	16/03/2016;09/03/2018;22/03/2019;22/03/2019	26/03/2016	2016	MPUMALANGA_EHLANZENI	POSITIVE	NEGATIVE	NEGATIVE	NEGATIVE
1183962	F	04/08/1979	4518	KWAZULU-NATAL	INKOSI ALBERT LUTHULI CENTRAL HOSPITAL	04/04/2016;06/02/2018;19/02/2018	07/04/2016	2016	KWAZULU-NATAL_UGU	POSITIVE	NEGATIVE	NEGATIVE
9926821	F	04/08/1979	2149	GAUTENG	DR GEORGE MUKHARI LABORATORY	23/08/2016;23/08/2016;11/07/2017;11/07/2017	25/08/2016	2016	GAUTENG_CITY OF TSHWANE METRO	NEGATIVE	NEGATIVE	POSITIVE	POSITIVE
3772136	F	04/08/1981	GT10228130	GAUTENG	CHRIS HANI BARAGWANATH LABORATORY	27/10/2015;27/10/2015;15/08/2016	27/10/2015	2015	GAUTENG_CITY OF JOHANNESBURG METRO	POSITIVE	POSITIVE	NEGATIVE
40706179	M	04/08/1981	216483167	WESTERN CAPE	GROOTE SCHUUR LABORATORY	13/12/2016;05/04/2017	14/12/2016	2016	WESTERN CAPE_CITY OF CAPE TOWN METRO	POSITIVE	NEGATIVE
90624714	F	04/08/1983	83048/15	GAUTENG	LERATONG LABORATORY	09/03/2015;04/08/2015	09/04/2015	2015	GAUTENG_CITY OF JOHANNESBURG METRO	NEGATIVE	POSITIVE
6622682	F	04/08/1983	830804	GAUTENG	LERATONG LABORATORY	23/03/2017;10/01/2019;10/01/2019	25/03/2017	2017	GAUTENG_CITY OF JOHANNESBURG METRO	NEGATIVE	POSITIVE	POSITIVE
6695800	F	04/08/1984	840804	GAUTENG	TAMBO MEMORIAL LABORATORY	04/04/2017;11/04/2018;06/09/2018;03/12/2018	06/04/2017	2017	GAUTENG_EKURHULENI METRO	NEGATIVE	POSITIVE	NEGATIVE	NEGATIVE
1354833	F	04/08/1984	840804	GAUTENG	TAMBO MEMORIAL LABORATORY	12/08/2016;28/08/2018;29/03/2019	14/08/2016	2016	GAUTENG_EKURHULENI METRO	POSITIVE	NEGATIVE	NEGATIVE
23676057	F	04/08/1985	850804K MOKHAVO/16	GAUTENG	BRAAMFONTEIN CENTRAL LABORATORY	17/06/2016;15/05/2017;22/05/2017;07/11/2017	22/06/2016	2016	GAUTENG_EKURHULENI METRO	NEGATIVE	POSITIVE	NEGATIVE	NEGATIVE
5842450	F	04/08/1985	38394383	WESTERN CAPE	GROOTE SCHUUR LABORATORY	17/07/2017;19/08/2019	18/07/2017	2017	WESTERN CAPE_CITY OF CAPE TOWN METRO	POSITIVE	NEGATIVE
1456041	F	04/08/1987	776/16	KWAZULU-NATAL	INKOSI ALBERT LUTHULI CENTRAL HOSPITAL	21/10/2016;05/02/2018	24/10/2016	2016	KWAZULU-NATAL_UGU	NEGATIVE	POSITIVE
65924966	F	04/08/1987	P1373/16	KWAZULU-NATAL	INKOSI ALBERT LUTHULI CENTRAL HOSPITAL	15/08/2016;10/05/2018	16/08/2016	2016	KWAZULU-NATAL_UMGUNGUNDLOVU	NEGATIVE	POSITIVE
13851052	M	04/08/1987	UNKNOWN	EASTERN CAPE	EAST LONDON LABORATORY	20/10/2015;20/10/2015;26/02/2016	21/10/2015	2015	EASTERN CAPE_BUFFALO CITY METRO	NEGATIVE	NEGATIVE	POSITIVE
311606	M	04/08/1988	64637002	WESTERN CAPE	TYGERBERG LABORATORY	13/01/2017;09/07/2018;09/07/2018	16/01/2017	2017	WESTERN CAPE_CITY OF CAPE TOWN METRO	POSITIVE	NEGATIVE	NEGATIVE
97854365	F	04/08/1991	20268603	EASTERN CAPE	NELSON MANDELA ACADEMIC LABORATORY	13/03/2019;01/05/2019	22/03/2019	2019	EASTERN CAPE_O R TAMBO	POSITIVE	NEGATIVE
1817931	F	04/08/1991	1909955	GAUTENG	TAMBO MEMORIAL LABORATORY	02/03/2018;24/07/2019	02/03/2018	2018	GAUTENG_EKURHULENI METRO	POSITIVE	NEGATIVE
30062218	M	.	OH6741/17	FREE STATE	WELKOM LABORATORY	25/05/2017;07/08/2017;07/08/2017;08/08/2017;15/08/2017	26/05/2017	2017	FREE STATE_LEJWELEPUTSWA	NEGATIVE	POSITIVE	POSITIVE	NEGATIVE	NEGATIVE
125300505	F	04/08/1995	UNKNOWN	EASTERN CAPE	NELSON MANDELA ACADEMIC LABORATORY	03/07/2017;03/08/2017;10/08/2017;29/08/2017	05/07/2017	2017	EASTERN CAPE_ALFRED NZO	POSITIVE	NEGATIVE	NEGATIVE	NEGATIVE
20468289	F	04/08/2004	AR86/15	GAUTENG	TSHWANE ACADEMIC LABORATORY	29/02/2016;02/03/2017;04/12/2017	09/03/2016	2016	GAUTENG_CITY OF TSHWANE METRO	POSITIVE	NEGATIVE	NEGATIVE
125016748	F	04/08/2016	160804	KWAZULU-NATAL	INKOSI ALBERT LUTHULI CENTRAL HOSPITAL	26/09/2016;18/10/2016	30/09/2016	2016	KWAZULU-NATAL_AMAJUBA	POSITIVE	NEGATIVE
1481622	M	04/09/1945	CAAD00019979	KWAZULU-NATAL	INKOSI ALBERT LUTHULI CENTRAL HOSPITAL	14/01/2015;02/09/2016;02/09/2016	17/01/2015	2015	KWAZULU-NATAL_ETHEKWINI METRO	POSITIVE	NEGATIVE	NEGATIVE
128838965	M	.	68231802	MPUMALANGA	ROB FERREIRA LABORATORY	16/10/2017;29/03/2018	18/10/2017	2017	MPUMALANGA_EHLANZENI	POSITIVE	NEGATIVE
48262254	F	04/09/1962	620904	GAUTENG	BRAAMFONTEIN CENTRAL LABORATORY	24/05/2017;03/04/2019	26/05/2017	2017	GAUTENG_SEDIBENG	POSITIVE	NEGATIVE
112658390	F	04/09/1974	MK12001852543	LIMPOPO	POLOKWANE LABORATORY	26/02/2016;16/09/2016	01/03/2016	2016	LIMPOPO_WATERBERG	POSITIVE	NEGATIVE
528061	F	04/09/1976	DP 22/17	GAUTENG	TAMBO MEMORIAL LABORATORY	17/01/2017;08/03/2017	19/01/2017	2017	GAUTENG_EKURHULENI METRO	POSITIVE	NEGATIVE
9953202	M	04/09/1977	29871324	EASTERN CAPE	PORT ELIZABETH LABORATORY	29/06/2015;05/08/2015;25/08/2018	07/01/2015	2015	EASTERN CAPE_NELSON MANDELA BAY METRO	NEGATIVE	NEGATIVE	POSITIVE
89857232	M	04/09/1977	770409	GAUTENG	TAMBO MEMORIAL LABORATORY	19/11/2015;16/11/2017	22/11/2015	2015	GAUTENG_EKURHULENI METRO	NEGATIVE	POSITIVE
21038990	F	04/09/1978	67022418	WESTERN CAPE	TYGERBERG LABORATORY	09/01/2017;27/02/2017;28/11/2017;10/01/2019	11/01/2017	2017	WESTERN CAPE_CITY OF CAPE TOWN METRO	POSITIVE	NEGATIVE	NEGATIVE	NEGATIVE
113930522	M	04/09/1980	W18/11/15	GAUTENG	TAMBO MEMORIAL LABORATORY	11/11/2015;13/07/2016;27/06/2018	13/11/2015	2015	GAUTENG_EKURHULENI METRO	POSITIVE	NEGATIVE	NEGATIVE
11415343	M	.	116542630	WESTERN CAPE	GROOTE SCHUUR LABORATORY	23/10/2019;03/12/2019	24/10/2019	2019	WESTERN CAPE_CITY OF CAPE TOWN METRO	POSITIVE	NEGATIVE
110074622	M	04/09/1983	UNKNOWN	FREE STATE	PELONOMI LABORATORY	29/07/2015;20/03/2016;27/03/2016	29/07/2015	2015	FREE STATE_MANGAUNG METRO	NEGATIVE	POSITIVE	NEGATIVE
17078649	F	04/09/1985	040985NG	GAUTENG	HELEN JOSEPH LABORATORY	07/12/2016;17/07/2019	08/12/2016	2016	GAUTENG_CITY OF JOHANNESBURG METRO	POSITIVE	NEGATIVE
100150031	F	04/09/1985	MK1200050797	LIMPOPO	POLOKWANE LABORATORY	12/08/2015;24/11/2015	12/10/2015	2015	LIMPOPO_WATERBERG	POSITIVE	NEGATIVE	NEGATIVE
25302226	F	04/09/1987	870409	KWAZULU-NATAL	INKOSI ALBERT LUTHULI CENTRAL HOSPITAL	18/09/2015;05/04/2019	28/09/2015	2015	KWAZULU-NATAL_UGU	NEGATIVE	POSITIVE
6185222	F	04/09/1988	158822189	WESTERN CAPE	GROOTE SCHUUR LABORATORY	10/04/2018;14/06/2018;14/06/2018	11/04/2018	2018	WESTERN CAPE_CITY OF CAPE TOWN METRO	POSITIVE	NEGATIVE	NEGATIVE
64682627	F	.	UNKNOWN	EASTERN CAPE	EAST LONDON LABORATORY	13/11/2017;04/04/2018	14/11/2017	2017	EASTERN CAPE_BUFFALO CITY METRO	POSITIVE	NEGATIVE
17881753	F	04/09/1989	890904	GAUTENG	BRAAMFONTEIN CENTRAL LABORATORY	11/08/2016;11/08/2016;29/08/2017	18/08/2016	2016	GAUTENG_CITY OF JOHANNESBURG METRO	POSITIVE	POSITIVE	NEGATIVE
48724496	F	04/09/1992	41204447	WESTERN CAPE	GROOTE SCHUUR LABORATORY	07/07/2015;26/08/2016;29/08/2016	07/08/2015	2015	WESTERN CAPE_CITY OF CAPE TOWN METRO	NEGATIVE	POSITIVE	POSITIVE
114441681	M	04/09/1992	040992DU	GAUTENG	HELEN JOSEPH LABORATORY	08/03/2017;23/01/2018	09/03/2017	2017	GAUTENG_CITY OF JOHANNESBURG METRO	NEGATIVE	POSITIVE
29329459	F	04/09/1995	UNKNOWN	EASTERN CAPE	EAST LONDON LABORATORY	02/04/2015;08/05/2017;10/08/2017;10/08/2017;20/02/2018	02/09/2015	2015	EASTERN CAPE_BUFFALO CITY METRO	POSITIVE	NEGATIVE	POSITIVE	POSITIVE	NEGATIVE
120507884	F	04/09/1996	AAKZ00368548	KWAZULU-NATAL	INKOSI ALBERT LUTHULI CENTRAL HOSPITAL	19/05/2016;24/05/2016	20/05/2016	2016	KWAZULU-NATAL_ETHEKWINI METRO	POSITIVE	NEGATIVE
29063808	F	04/09/1997	040997	GAUTENG	TAMBO MEMORIAL LABORATORY	28/03/2018;14/11/2019	29/03/2018	2018	GAUTENG_EKURHULENI METRO	POSITIVE	NEGATIVE
114944280	M	04/09/1998	24036675	EASTERN CAPE	NELSON MANDELA ACADEMIC LABORATORY	14/12/2015;12/07/2016;14/07/2016	22/12/2015	2015	EASTERN CAPE_O R TAMBO	POSITIVE	NEGATIVE	NEGATIVE
100294926	M	04/09/2014	GM3200094845	LIMPOPO	DR GEORGE MUKHARI LABORATORY	20/09/2017;21/09/2017	22/09/2017	2017	LIMPOPO_WATERBERG	NEGATIVE	POSITIVE	POSITIVE
142984026	F	04/09/2015	150904	KWAZULU-NATAL	INKOSI ALBERT LUTHULI CENTRAL HOSPITAL	03/04/2018;26/04/2018	05/04/2018	2018	KWAZULU-NATAL_AMAJUBA	POSITIVE	NEGATIVE
107442723	M	04/09/2015	851203	KWAZULU-NATAL	INKOSI ALBERT LUTHULI CENTRAL HOSPITAL	29/04/2015;29/04/2015	05/05/2015	2015	KWAZULU-NATAL_ETHEKWINI METRO	POSITIVE	NEGATIVE
115030797	M	04/10/1962	12990636	WESTERN CAPE	GROOTE SCHUUR LABORATORY	25/04/2017;06/09/2018;29/08/2019	25/04/2017	2017	WESTERN CAPE_CITY OF CAPE TOWN METRO	POSITIVE	NEGATIVE	NEGATIVE
26189873	F	04/10/1963	4834	GAUTENG	DR GEORGE MUKHARI LABORATORY	26/10/2016;24/11/2016;24/11/2016	28/10/2016	2016	GAUTENG_CITY OF TSHWANE METRO	POSITIVE	NEGATIVE	NEGATIVE
17388931	F	04/10/1968	GP45923678	GAUTENG	TSHWANE ACADEMIC LABORATORY	17/03/2015;17/03/2015;20/03/2018	23/03/2015	2015	GAUTENG_CITY OF TSHWANE METRO	POSITIVE	POSITIVE	NEGATIVE
9935891	M	04/10/1972	13/05519	MPUMALANGA	ROB FERREIRA LABORATORY	03/02/2016;11/02/2016;11/02/2016;21/02/2018	05/02/2016	2016	MPUMALANGA_EHLANZENI	NEGATIVE	POSITIVE	POSITIVE	NEGATIVE
29998452	M	04/10/1974	21099965	WESTERN CAPE	TYGERBERG LABORATORY	05/08/2016;08/09/2016	06/08/2016	2016	WESTERN CAPE_WEST COAST	NEGATIVE	POSITIVE
17423343	F	04/10/1980	25843319	NORTHERN CAPE	KIMBERLEY LABORATORY	10/05/2016;11/05/2016	12/05/2016	2016	NORTHERN CAPE_FRANCES BAARD	NEGATIVE	POSITIVE
108922238	F	04/10/1980	8.0041E+12	GAUTENG	BRAAMFONTEIN CENTRAL LABORATORY	24/06/2015;25/01/2018;12/11/2019	26/06/2015	2015	GAUTENG_SEDIBENG	POSITIVE	NEGATIVE	POSITIVE
137353557	M	04/10/1980	164533168	WESTERN CAPE	TYGERBERG LABORATORY	04/10/2017;08/10/2017	05/10/2017	2017	WESTERN CAPE_CITY OF CAPE TOWN METRO	POSITIVE	NEGATIVE
27625693	F	04/10/1981	951/15	GAUTENG	TAMBO MEMORIAL LABORATORY	30/06/2015;12/12/2016	07/01/2015	2015	GAUTENG_EKURHULENI METRO	NEGATIVE	POSITIVE
35371848	F	04/10/1981	810410	GAUTENG	TAMBO MEMORIAL LABORATORY	17/03/2015;13/01/2017;03/01/2019	19/03/2015	2015	GAUTENG_EKURHULENI METRO	NEGATIVE	POSITIVE	POSITIVE
134516866	F	04/10/1983	UNKNOWN	EASTERN CAPE	PORT ELIZABETH LABORATORY	20/07/2017;15/01/2018	22/07/2017	2017	EASTERN CAPE_SARAH BAARTMAN	NEGATIVE	POSITIVE
57575764	F	04/10/1984	UNKNOWN	KWAZULU-NATAL	INKOSI ALBERT LUTHULI CENTRAL HOSPITAL	18/11/2015;18/05/2017	20/11/2015	2015	KWAZULU-NATAL_UGU	NEGATIVE	POSITIVE
108410398	M	04/10/1987	1000059501	GAUTENG	TSHWANE ACADEMIC LABORATORY	22/12/2015;15/08/2016	24/12/2015	2015	GAUTENG_CITY OF TSHWANE METRO	POSITIVE	NEGATIVE
160066314	F	04/10/1992	UNKNOWN	EASTERN CAPE	NELSON MANDELA ACADEMIC LABORATORY	25/10/2019;01/11/2019	31/10/2019	2019	EASTERN CAPE_ALFRED NZO	POSITIVE	NEGATIVE
29836706	F	04/10/1993	75/13	KWAZULU-NATAL	INKOSI ALBERT LUTHULI CENTRAL HOSPITAL	25/11/2016;25/11/2016;13/09/2017	28/11/2016	2016	KWAZULU-NATAL_ETHEKWINI METRO	POSITIVE	POSITIVE	NEGATIVE
30596808	M	04/10/1994	LP0700007722	LIMPOPO	POLOKWANE LABORATORY	06/01/2016;02/09/2016;13/01/2017;16/01/2017;01/07/2017;25/07/2017;04/01/2018;05/07/2018;14/03/2019	07/01/2016	2016	LIMPOPO_CAPRICORN	NEGATIVE	NEGATIVE	NEGATIVE	POSITIVE	NEGATIVE	NEGATIVE	NEGATIVE	NEGATIVE	NEGATIVE
10011861	F	04/10/1994	UNKNOWN	GAUTENG	TSHWANE ACADEMIC LABORATORY	11/12/2017;28/11/2018	13/12/2017	2017	GAUTENG_CITY OF TSHWANE METRO	POSITIVE	NEGATIVE	NEGATIVE
12537079	M	04/10/2000	50613	EASTERN CAPE	PORT ELIZABETH LABORATORY	11/10/2015;15/09/2016;15/09/2016	11/11/2015	2015	EASTERN CAPE_NELSON MANDELA BAY METRO	NEGATIVE	POSITIVE	POSITIVE
140005813	F	04/10/2001	100/944/7366	MPUMALANGA	ERMELO LABORATORY	17/12/2017;26/07/2018	19/12/2017	2017	MPUMALANGA_GERT SIBANDE	POSITIVE	NEGATIVE
1681367	F	04/11/1975	751104	GAUTENG	CHRIS HANI BARAGWANATH LABORATORY	19/09/2016;12/10/2018	23/09/2016	2016	GAUTENG_EKURHULENI METRO	NEGATIVE	POSITIVE
58358055	F	04/11/1975	751104	GAUTENG	BRAAMFONTEIN CENTRAL LABORATORY	17/11/2018;18/02/2019	03/12/2018	2018	GAUTENG_EKURHULENI METRO	POSITIVE	NEGATIVE
43516028	M	04/11/1976	GA783496	FREE STATE	WELKOM LABORATORY	17/03/2015;16/09/2015	17/03/2015	2015	FREE STATE_LEJWELEPUTSWA	NEGATIVE	POSITIVE
60826921	M	04/11/1982	215071089	MPUMALANGA	ERMELO LABORATORY	24/10/2016;31/10/2018	25/10/2016	2016	MPUMALANGA_GERT SIBANDE	NEGATIVE	POSITIVE
28592888	M	04/11/1983	125159	GAUTENG	CHARLOTTE MAXEKE JOHANNESBURG ACADEMIC HOSPITAL	22/06/2017;11/11/2018	23/06/2017	2017	GAUTENG_CITY OF JOHANNESBURG METRO	NEGATIVE	POSITIVE
125671258	F	04/11/1984	841104	FREE STATE	UNIVERSITAS ACADEMIC LABORATORY	28/09/2016;28/09/2016	04/10/2016	2016	FREE STATE_FEZILE DABI	NEGATIVE	POSITIVE
111242470	F	04/11/1985	850411	GAUTENG	TAMBO MEMORIAL LABORATORY	09/02/2015;26/09/2016;14/12/2018	09/03/2015	2015	GAUTENG_EKURHULENI METRO	NEGATIVE	POSITIVE	NEGATIVE
108790186	M	04/11/1985	193-203-2293	GAUTENG	CHARLOTTE MAXEKE JOHANNESBURG ACADEMIC HOSPITAL	05/07/2018;25/04/2019	06/07/2018	2018	GAUTENG_CITY OF JOHANNESBURG METRO	NEGATIVE	POSITIVE
26011088	F	04/11/1986	1046/14	MPUMALANGA	ERMELO LABORATORY	15/05/2015;15/05/2015;27/11/2017	16/05/2015	2015	MPUMALANGA_GERT SIBANDE	POSITIVE	POSITIVE	NEGATIVE
25608236	M	04/11/1988	215634490	GAUTENG	TSHWANE ACADEMIC LABORATORY	07/02/2015;23/11/2015;12/03/2019;04/04/2019	07/04/2015	2015	GAUTENG_CITY OF TSHWANE METRO	NEGATIVE	NEGATIVE	POSITIVE	NEGATIVE
35329162	F	.	1936	LIMPOPO	LETABA LABORATORY	18/10/2017;19/10/2017;19/10/2017	19/10/2017	2017	LIMPOPO_VHEMBE	NEGATIVE	POSITIVE	POSITIVE
151269435	F	04/11/1992	921104	KWAZULU-NATAL	INKOSI ALBERT LUTHULI CENTRAL HOSPITAL	02/01/2019;22/01/2019	04/01/2019	2019	KWAZULU-NATAL_ETHEKWINI METRO	POSITIVE	NEGATIVE
89284661	F	04/11/1993	UNKNOWN	FREE STATE	PELONOMI LABORATORY	18/12/2015;28/02/2019	18/12/2015	2015	FREE STATE_MANGAUNG METRO	NEGATIVE	POSITIVE
8941387	F	04/11/1994	11303/14	KWAZULU-NATAL	INKOSI ALBERT LUTHULI CENTRAL HOSPITAL	21/05/2015;06/09/2015;06/09/2015	30/05/2015	2015	KWAZULU-NATAL_ETHEKWINI METRO	NEGATIVE	POSITIVE	POSITIVE
120243012	F	04/11/1994	941104	GAUTENG	TAMBO MEMORIAL LABORATORY	22/11/2016;05/07/2019	24/11/2016	2016	GAUTENG_EKURHULENI METRO	POSITIVE	NEGATIVE
150895892	F	04/11/1995	THC041195	GAUTENG	BRAAMFONTEIN CENTRAL LABORATORY	06/12/2018;15/01/2019	20/12/2018	2018	GAUTENG_EKURHULENI METRO	POSITIVE	NEGATIVE
128318843	F	.	161104	NORTH WEST	DR GEORGE MUKHARI LABORATORY	29/12/2016;02/03/2017	03/01/2017	2017	NORTH WEST_BOJANALA PLATINUM	POSITIVE	NEGATIVE
10056872	M	04/12/1954	541204	GAUTENG	CHARLOTTE MAXEKE JOHANNESBURG ACADEMIC HOSPITAL	10/01/2018;05/03/2019	11/01/2018	2018	GAUTENG_SEDIBENG	NEGATIVE	POSITIVE	POSITIVE
182106	F	04/12/1959	120459MO	GAUTENG	HELEN JOSEPH LABORATORY	17/02/2015;13/03/2015;19/02/2016	17/02/2015	2015	GAUTENG_CITY OF JOHANNESBURG METRO	POSITIVE	POSITIVE	NEGATIVE
2919790	F	04/12/1960	GP08870312	GAUTENG	CHRIS HANI BARAGWANATH LABORATORY	04/02/2016;26/05/2017	05/02/2016	2016	GAUTENG_CITY OF JOHANNESBURG METRO	POSITIVE	NEGATIVE
111771045	M	04/12/1973	UNKNOWN	EASTERN CAPE	PORT ELIZABETH LABORATORY	21/09/2015;11/12/2018	22/09/2015	2015	EASTERN CAPE_NELSON MANDELA BAY METRO	POSITIVE	NEGATIVE
148193836	M	04/12/1975	751204	KWAZULU-NATAL	INKOSI ALBERT LUTHULI CENTRAL HOSPITAL	21/01/2019;05/02/2019;21/02/2019	22/01/2019	2019	KWAZULU-NATAL_ETHEKWINI METRO	POSITIVE	NEGATIVE	POSITIVE
30841164	F	04/12/1977	770412	FREE STATE	BRAAMFONTEIN CENTRAL LABORATORY	25/08/2015;27/08/2018	09/07/2015	2015	FREE STATE_MANGAUNG METRO	POSITIVE	NEGATIVE
27020658	F	04/12/1980	A08089	MPUMALANGA	ERMELO LABORATORY	28/07/2016;03/05/2017;03/05/2017	29/07/2016	2016	MPUMALANGA_EHLANZENI	NEGATIVE	POSITIVE	POSITIVE
113758	F	04/12/1981	28805372	WESTERN CAPE	TYGERBERG LABORATORY	16/03/2017;07/12/2018;07/12/2018	20/03/2017	2017	WESTERN CAPE_CITY OF CAPE TOWN METRO	NEGATIVE	POSITIVE	POSITIVE
129455248	F	04/12/1986	SSW/861204	KWAZULU-NATAL	INKOSI ALBERT LUTHULI CENTRAL HOSPITAL	31/01/2017;31/01/2017;07/02/2017	01/02/2017	2017	KWAZULU-NATAL_ETHEKWINI METRO	POSITIVE	POSITIVE	NEGATIVE
143183126	F	04/12/1986	19861204	GAUTENG	TAMBO MEMORIAL LABORATORY	11/04/2018;18/05/2019	19/04/2018	2018	GAUTENG_EKURHULENI METRO	NEGATIVE	POSITIVE
1984380	F	04/12/1986	UNKNOWN	EASTERN CAPE	EAST LONDON LABORATORY	03/09/2015;03/09/2015;07/10/2016	03/12/2015	2015	EASTERN CAPE_BUFFALO CITY METRO	POSITIVE	POSITIVE	NEGATIVE
856871	F	.	UNKNOWN	EASTERN CAPE	PORT ELIZABETH LABORATORY	12/08/2019;16/08/2019	14/08/2019	2019	EASTERN CAPE_NELSON MANDELA BAY METRO	POSITIVE	NEGATIVE
30680611	F	04/12/1987	UNKNOWN	GAUTENG	TSHWANE ACADEMIC LABORATORY	29/07/2016;29/08/2016	02/08/2016	2016	GAUTENG_CITY OF TSHWANE METRO	POSITIVE	NEGATIVE
143017766	M	04/12/1988	WRD BLY 88 12 04	GAUTENG	BRAAMFONTEIN CENTRAL LABORATORY	10/04/2018;16/09/2019	26/04/2018	2018	GAUTENG_WEST RAND	NEGATIVE	POSITIVE
64972458	F	04/12/1992	921204	MPUMALANGA	ERMELO LABORATORY	03/01/2016;22/07/2016	03/01/2016	2016	MPUMALANGA_GERT SIBANDE	NEGATIVE	POSITIVE
106717098	F	04/12/1996	961204	GAUTENG	TAMBO MEMORIAL LABORATORY	28/01/2016;10/10/2016	03/02/2016	2016	GAUTENG_EKURHULENI METRO	POSITIVE	NEGATIVE
110528188	F	04/12/1998	EM981204	GAUTENG	BRAAMFONTEIN CENTRAL LABORATORY	03/10/2018;03/12/2019	19/10/2018	2018	GAUTENG_CITY OF JOHANNESBURG METRO	NEGATIVE	POSITIVE
112234901	M	05/01/1950	GP45880829	GAUTENG	TSHWANE ACADEMIC LABORATORY	30/11/2015;27/06/2016;19/06/2017;18/06/2018	12/02/2015	2015	GAUTENG_CITY OF TSHWANE METRO	POSITIVE	POSITIVE	NEGATIVE	NEGATIVE
103881360	M	05/01/1951	GT00743506	GAUTENG	CHARLOTTE MAXEKE JOHANNESBURG ACADEMIC HOSPITAL	24/03/2016;25/04/2016;04/08/2016	27/03/2016	2016	GAUTENG_CITY OF JOHANNESBURG METRO	POSITIVE	NEGATIVE	NEGATIVE
89152117	M	05/01/1954	GP39232766	GAUTENG	DR GEORGE MUKHARI LABORATORY	21/05/2015;21/03/2016;14/03/2017;15/06/2017	22/05/2015	2015	GAUTENG_CITY OF TSHWANE METRO	NEGATIVE	POSITIVE	NEGATIVE	NEGATIVE
122799401	F	05/01/1961	UNKNOWN	GAUTENG	DR GEORGE MUKHARI LABORATORY	20/07/2016;16/03/2017;19/04/2017	22/07/2016	2016	GAUTENG_CITY OF TSHWANE METRO	NEGATIVE	POSITIVE	NEGATIVE
107853842	M	05/01/1966	GP39311670	GAUTENG	DR GEORGE MUKHARI LABORATORY	15/05/2015;27/06/2016	18/05/2015	2015	GAUTENG_CITY OF TSHWANE METRO	NEGATIVE	POSITIVE
106996666	M	05/01/1969	010569JA	GAUTENG	HELEN JOSEPH LABORATORY	06/03/2015;22/04/2015	06/04/2015	2015	GAUTENG_CITY OF JOHANNESBURG METRO	NEGATIVE	POSITIVE
126404522	M	05/01/1970	UNKNOWN	KWAZULU-NATAL	INKOSI ALBERT LUTHULI CENTRAL HOSPITAL	24/10/2016;01/11/2016	25/10/2016	2016	KWAZULU-NATAL_UMZINYATHI	POSITIVE	NEGATIVE
32445941	M	05/01/1970	6111	KWAZULU-NATAL	INKOSI ALBERT LUTHULI CENTRAL HOSPITAL	13/05/2015;22/08/2016;22/08/2016	21/05/2015	2015	KWAZULU-NATAL_ETHEKWINI METRO	NEGATIVE	POSITIVE	POSITIVE
56180466	F	.	1800039954	LIMPOPO	POLOKWANE LABORATORY	09/06/2017;15/07/2017	17/06/2017	2017	LIMPOPO_CAPRICORN	NEGATIVE	POSITIVE
4406729	M	05/01/1972	GP08827158	GAUTENG	CHRIS HANI BARAGWANATH LABORATORY	27/05/2015;14/09/2016;14/09/2016;15/09/2017	28/05/2015	2015	GAUTENG_CITY OF JOHANNESBURG METRO	NEGATIVE	NEGATIVE	NEGATIVE	POSITIVE
2967824	F	.	40748386	WESTERN CAPE	GROOTE SCHUUR LABORATORY	26/12/2017;19/09/2018	29/12/2017	2017	WESTERN CAPE_CITY OF CAPE TOWN METRO	POSITIVE	NEGATIVE
108014057	M	05/01/1974	11881/15	KWAZULU-NATAL	INKOSI ALBERT LUTHULI CENTRAL HOSPITAL	22/05/2015;28/05/2015	29/05/2015	2015	KWAZULU-NATAL_ETHEKWINI METRO	POSITIVE	NEGATIVE
8436756	M	05/01/1974	740105MAK	NORTH WEST	MAFIKENG LABORATORY	23/08/2016;14/08/2018	23/08/2016	2016	NORTH WEST_NGAKA MODIRI MOLEMA	POSITIVE	NEGATIVE
93448864	M	05/01/1975	38272/15	KWAZULU-NATAL	INKOSI ALBERT LUTHULI CENTRAL HOSPITAL	20/05/2015;29/01/2019	29/05/2015	2015	KWAZULU-NATAL_ETHEKWINI METRO	POSITIVE	NEGATIVE
106119580	F	05/01/1976	699	GAUTENG	CHRIS HANI BARAGWANATH LABORATORY	30/04/2015;05/11/2015	05/01/2015	2015	GAUTENG_CITY OF JOHANNESBURG METRO	NEGATIVE	POSITIVE
100966296	F	05/01/1978	GT10407179	GAUTENG	CHRIS HANI BARAGWANATH LABORATORY	13/05/2015;08/02/2017;23/11/2017;25/04/2019	14/05/2015	2015	GAUTENG_CITY OF JOHANNESBURG METRO	POSITIVE	POSITIVE	NEGATIVE	NEGATIVE
18968444	M	.	2200013204	LIMPOPO	LETABA LABORATORY	28/04/2017;28/04/2017;25/10/2018	11/05/2017	2017	LIMPOPO_MOPANI	POSITIVE	POSITIVE	NEGATIVE
132772119	M	05/01/1980	57030793	WESTERN CAPE	TYGERBERG LABORATORY	22/05/2018;15/01/2019	23/05/2018	2018	WESTERN CAPE_CITY OF CAPE TOWN METRO	POSITIVE	NEGATIVE
9909282	F	05/01/1980	600 T	GAUTENG	DR GEORGE MUKHARI LABORATORY	16/05/2016;27/07/2016	18/05/2016	2016	GAUTENG_CITY OF TSHWANE METRO	NEGATIVE	POSITIVE
3996092	M	.	050182MA	GAUTENG	HELEN JOSEPH LABORATORY	13/01/2017;13/01/2017;15/01/2017;15/01/2017;08/02/2017;08/02/2017;05/06/2017;06/07/2017	14/01/2017	2017	GAUTENG_CITY OF JOHANNESBURG METRO	POSITIVE	POSITIVE	POSITIVE	POSITIVE	POSITIVE	POSITIVE	NEGATIVE	NEGATIVE
1855325	F	05/01/1982	117512384	WESTERN CAPE	TYGERBERG LABORATORY	14/03/2016;23/11/2017	16/03/2016	2016	WESTERN CAPE_CITY OF CAPE TOWN METRO	POSITIVE	NEGATIVE
13816643	M	.	31066269	EASTERN CAPE	EAST LONDON LABORATORY	30/03/2019;30/03/2019;13/05/2019	31/03/2019	2019	EASTERN CAPE_BUFFALO CITY METRO	POSITIVE	POSITIVE	NEGATIVE
22146782	F	05/01/1983	006/147	MPUMALANGA	ROB FERREIRA LABORATORY	22/07/2015;22/07/2015;12/05/2017	27/07/2015	2015	MPUMALANGA_EHLANZENI	POSITIVE	POSITIVE	NEGATIVE
30456777	F	05/01/1983	GN39639931	GAUTENG	DR GEORGE MUKHARI LABORATORY	27/05/2015;02/06/2017	28/05/2015	2015	GAUTENG_CITY OF TSHWANE METRO	POSITIVE	NEGATIVE
3451594	F	05/01/1984	GP08665757	GAUTENG	CHRIS HANI BARAGWANATH LABORATORY	26/05/2015;26/05/2015;18/05/2016	28/05/2015	2015	GAUTENG_CITY OF JOHANNESBURG METRO	POSITIVE	POSITIVE	NEGATIVE
383472	F	.	101-220-9456	MPUMALANGA	ERMELO LABORATORY	31/01/2018;08/03/2019;08/03/2019	01/02/2018	2018	MPUMALANGA_GERT SIBANDE	NEGATIVE	POSITIVE	POSITIVE
35920153	F	05/01/1985	777712569 BB	MPUMALANGA	ROB FERREIRA LABORATORY	10/11/2016;18/12/2019	14/11/2016	2016	MPUMALANGA_EHLANZENI	NEGATIVE	POSITIVE
56140092	F	05/01/1985	GP39550150	GAUTENG	DR GEORGE MUKHARI LABORATORY	15/05/2015;18/04/2017	19/05/2015	2015	GAUTENG_CITY OF TSHWANE METRO	NEGATIVE	POSITIVE
130742020	F	05/01/1985	627389	GAUTENG	BRAAMFONTEIN CENTRAL LABORATORY	25/02/2017;30/08/2018	02/03/2017	2017	GAUTENG_EKURHULENI METRO	POSITIVE	NEGATIVE
26062129	M	05/01/1986	860105	KWAZULU-NATAL	INKOSI ALBERT LUTHULI CENTRAL HOSPITAL	01/02/2016;01/02/2016;16/01/2017	03/02/2016	2016	KWAZULU-NATAL_ETHEKWINI METRO	POSITIVE	POSITIVE	NEGATIVE
11241424	F	05/01/1987	UNKNOWN	NORTH WEST	TSHEPONG LABORATORY	27/05/2016;29/12/2016	28/05/2016	2016	NORTH WEST_DR KENNETH KAUNDA	POSITIVE	NEGATIVE
52537351	F	05/01/1988	36143881	WESTERN CAPE	TYGERBERG LABORATORY	12/09/2015;29/02/2016	12/10/2015	2015	WESTERN CAPE_CITY OF CAPE TOWN METRO	POSITIVE	NEGATIVE
108502196	F	05/01/1990	CC900501	GAUTENG	BRAAMFONTEIN CENTRAL LABORATORY	16/07/2015;20/04/2017	21/07/2015	2015	GAUTENG_EKURHULENI METRO	POSITIVE	NEGATIVE
107536488	F	05/01/1990	GP39549669	GAUTENG	DR GEORGE MUKHARI LABORATORY	05/08/2015;29/09/2015	05/11/2015	2015	GAUTENG_CITY OF TSHWANE METRO	POSITIVE	NEGATIVE
88793518	F	05/01/1990	943291/13	KWAZULU-NATAL	INKOSI ALBERT LUTHULI CENTRAL HOSPITAL	29/05/2015;16/10/2019	30/05/2015	2015	KWAZULU-NATAL_ETHEKWINI METRO	NEGATIVE	POSITIVE
115576893	M	05/01/1990	300105	GAUTENG	TAMBO MEMORIAL LABORATORY	07/01/2016;30/07/2018	09/01/2016	2016	GAUTENG_EKURHULENI METRO	NEGATIVE	POSITIVE
102880075	F	05/01/1993	195046	GAUTENG	BRAAMFONTEIN CENTRAL LABORATORY	03/01/2019;07/05/2019	08/01/2019	2019	GAUTENG_CITY OF JOHANNESBURG METRO	POSITIVE	NEGATIVE
2164939	F	.	UNKNOWN	EASTERN CAPE	PORT ELIZABETH LABORATORY	14/08/2018;14/08/2018;22/11/2018;22/11/2018	17/08/2018	2018	EASTERN CAPE_SARAH BAARTMAN	POSITIVE	POSITIVE	NEGATIVE	NEGATIVE
3221647	M	05/02/1971	050271MA	GAUTENG	HELEN JOSEPH LABORATORY	27/01/2016;12/10/2016	28/01/2016	2016	GAUTENG_CITY OF JOHANNESBURG METRO	POSITIVE	NEGATIVE
273617	M	05/02/1975	21926050	WESTERN CAPE	GROOTE SCHUUR LABORATORY	22/04/2016;10/03/2017	23/04/2016	2016	WESTERN CAPE_CITY OF CAPE TOWN METRO	POSITIVE	NEGATIVE
145084334	M	.	PM00881303	FREE STATE	PELONOMI LABORATORY	15/06/2018;08/08/2019;23/08/2019	15/06/2018	2018	FREE STATE_MANGAUNG METRO	POSITIVE	NEGATIVE	NEGATIVE
125043294	M	05/02/1980	ML0800165341	LIMPOPO	LETABA LABORATORY	27/09/2016;13/10/2016	30/09/2016	2016	LIMPOPO_VHEMBE	NEGATIVE	POSITIVE
21675510	M	05/02/1982	2376/14	MPUMALANGA	ERMELO LABORATORY	24/12/2015;14/05/2018	25/12/2015	2015	MPUMALANGA_GERT SIBANDE	NEGATIVE	POSITIVE
151525477	M	05/02/1984	10787/18	MPUMALANGA	ROB FERREIRA LABORATORY	02/01/2019;07/01/2019	26/01/2019	2019	MPUMALANGA_EHLANZENI	NEGATIVE	POSITIVE
133362155	F	05/02/1985	850205	GAUTENG	TAMBO MEMORIAL LABORATORY	08/06/2017;31/01/2018	10/06/2017	2017	GAUTENG_EKURHULENI METRO	POSITIVE	NEGATIVE
115832297	F	05/02/1985	850205	GAUTENG	BRAAMFONTEIN CENTRAL LABORATORY	21/01/2016;08/05/2018	25/01/2016	2016	GAUTENG_CITY OF JOHANNESBURG METRO	NEGATIVE	POSITIVE
35753802	M	05/02/1986	860502	KWAZULU-NATAL	INKOSI ALBERT LUTHULI CENTRAL HOSPITAL	24/06/2015;24/06/2015;24/05/2018;27/07/2018	26/06/2015	2015	KWAZULU-NATAL_ETHEKWINI METRO	POSITIVE	POSITIVE	NEGATIVE	NEGATIVE
1465581	F	05/02/1988	04051546MC	LIMPOPO	POLOKWANE LABORATORY	19/04/2016;12/08/2016	21/04/2016	2016	LIMPOPO_MOPANI	POSITIVE	NEGATIVE
45942452	F	05/02/1989	UNKNOWN	EASTERN CAPE	EAST LONDON LABORATORY	22/12/2015;20/04/2016;01/03/2017	23/12/2015	2015	EASTERN CAPE_BUFFALO CITY METRO	POSITIVE	NEGATIVE	NEGATIVE
393928	F	05/02/1989	UNKNOWN	EASTERN CAPE	EAST LONDON LABORATORY	11/07/2016;16/02/2017;26/07/2018;26/07/2018;04/01/2019	12/07/2016	2016	EASTERN CAPE_BUFFALO CITY METRO	NEGATIVE	NEGATIVE	POSITIVE	POSITIVE	POSITIVE
90707804	F	05/02/1990	GP25563283	GAUTENG	BRAAMFONTEIN CENTRAL LABORATORY	13/06/2015;20/08/2015;16/10/2017	19/06/2015	2015	GAUTENG_EKURHULENI METRO	POSITIVE	NEGATIVE	NEGATIVE
1324376	M	05/02/1990	020590BO	GAUTENG	HELEN JOSEPH LABORATORY	20/01/2015;30/11/2015;30/11/2015	20/01/2015	2015	GAUTENG_CITY OF JOHANNESBURG METRO	NEGATIVE	POSITIVE	POSITIVE
138681095	F	05/02/1991	910205	KWAZULU-NATAL	INKOSI ALBERT LUTHULI CENTRAL HOSPITAL	11/02/2019;12/06/2019	13/02/2019	2019	KWAZULU-NATAL_ZULULAND	POSITIVE	NEGATIVE
50189388	F	05/02/1991	UNKNOWN	KWAZULU-NATAL	INKOSI ALBERT LUTHULI CENTRAL HOSPITAL	10/05/2016;24/12/2018	12/05/2016	2016	KWAZULU-NATAL_UGU	POSITIVE	NEGATIVE
40749318	F	05/02/1996	960205	KWAZULU-NATAL	INKOSI ALBERT LUTHULI CENTRAL HOSPITAL	14/08/2017;07/08/2019	21/08/2017	2017	KWAZULU-NATAL_UMGUNGUNDLOVU	NEGATIVE	POSITIVE
113604005	F	05/02/1998	19980502	GAUTENG	TAMBO MEMORIAL LABORATORY	29/10/2015;11/08/2016	11/01/2015	2015	GAUTENG_EKURHULENI METRO	NEGATIVE	POSITIVE
17919079	M	05/02/2000	LP0000004750	LIMPOPO	POLOKWANE LABORATORY	19/02/2018;26/02/2018;26/02/2018	19/02/2018	2018	LIMPOPO_CAPRICORN	NEGATIVE	POSITIVE	POSITIVE
116150520	M	05/02/2004	040205	GAUTENG	TAMBO MEMORIAL LABORATORY	03/03/2017;16/05/2017;04/02/2019	06/03/2017	2017	GAUTENG_EKURHULENI METRO	POSITIVE	NEGATIVE	NEGATIVE
119922644	M	05/02/2016	6807/16	KWAZULU-NATAL	INKOSI ALBERT LUTHULI CENTRAL HOSPITAL	06/04/2016;06/05/2016	08/04/2016	2016	KWAZULU-NATAL_ETHEKWINI METRO	POSITIVE	NEGATIVE
107616373	F	05/03/1943	121182224	WESTERN CAPE	GEORGE LABORATORY	26/05/2015;29/05/2015;29/05/2015	26/05/2015	2015	WESTERN CAPE_GARDEN ROUTE	POSITIVE	NEGATIVE	POSITIVE
105053062	F	05/03/1968	680305	GAUTENG	TAMBO MEMORIAL LABORATORY	23/11/2016;08/12/2016	26/11/2016	2016	GAUTENG_EKURHULENI METRO	POSITIVE	NEGATIVE
3451691	F	05/03/1972	30572	GAUTENG	CHRIS HANI BARAGWANATH LABORATORY	09/08/2015;09/08/2015;19/09/2018;19/09/2018	09/09/2015	2015	GAUTENG_CITY OF JOHANNESBURG METRO	POSITIVE	POSITIVE	NEGATIVE	NEGATIVE
10831061	F	05/03/1974	30574	NORTH WEST	TSHEPONG LABORATORY	16/03/2015;16/03/2015;04/08/2017	17/03/2015	2015	NORTH WEST_DR KENNETH KAUNDA	POSITIVE	POSITIVE	NEGATIVE
19127570	M	.	90238531	NORTH WEST	TSHEPONG LABORATORY	27/04/2017;30/10/2017;22/06/2018;22/06/2018	28/04/2017	2017	NORTH WEST_DR KENNETH KAUNDA	NEGATIVE	POSITIVE	NEGATIVE	NEGATIVE
24865688	M	05/03/1979	790305	GAUTENG	TAMBO MEMORIAL LABORATORY	19/10/2016;12/12/2016	24/10/2016	2016	GAUTENG_EKURHULENI METRO	POSITIVE	NEGATIVE
27932442	M	05/03/1979	GP45944308	GAUTENG	DR GEORGE MUKHARI LABORATORY	15/12/2016;21/12/2017	27/12/2016	2016	GAUTENG_CITY OF TSHWANE METRO	POSITIVE	NEGATIVE
41118500	F	05/03/1980	48043	GAUTENG	TSHWANE ACADEMIC LABORATORY	14/02/2017;30/11/2017;13/09/2018	18/02/2017	2017	GAUTENG_CITY OF TSHWANE METRO	POSITIVE	NEGATIVE	NEGATIVE
102190037	F	05/03/1986	UNKNOWN	EASTERN CAPE	NELSON MANDELA ACADEMIC LABORATORY	24/01/2017;08/03/2017;20/09/2017	26/01/2017	2017	EASTERN CAPE_O R TAMBO	NEGATIVE	POSITIVE	NEGATIVE
13225971	F	05/03/1987	UNKNOWN	EASTERN CAPE	NELSON MANDELA ACADEMIC LABORATORY	09/02/2017;08/02/2018	22/02/2017	2017	EASTERN CAPE_O R TAMBO	NEGATIVE	POSITIVE
34870209	M	05/03/1987	870305	FREE STATE	KROONSTAD LABORATORY	29/02/2016;29/02/2016;29/02/2016;29/02/2016	01/03/2016	2016	FREE STATE_LEJWELEPUTSWA	POSITIVE	POSITIVE	NEGATIVE	NEGATIVE
160023815	M	05/03/1990	900305MAD	GAUTENG	TAMBO MEMORIAL LABORATORY	18/10/2019;21/10/2019	19/10/2019	2019	GAUTENG_EKURHULENI METRO	POSITIVE	NEGATIVE
85048629	F	05/03/1992	19920305	GAUTENG	CHARLOTTE MAXEKE JOHANNESBURG ACADEMIC HOSPITAL	19/09/2016;21/12/2017	20/09/2016	2016	GAUTENG_EKURHULENI METRO	NEGATIVE	POSITIVE
130923997	F	.	GP09363122	GAUTENG	CHRIS HANI BARAGWANATH LABORATORY	13/03/2017;30/09/2018	14/03/2017	2017	GAUTENG_CITY OF JOHANNESBURG METRO	NEGATIVE	POSITIVE
106774877	F	05/03/1995	572/16	KWAZULU-NATAL	INKOSI ALBERT LUTHULI CENTRAL HOSPITAL	01/03/2016;17/06/2018;03/07/2018;06/12/2018	03/03/2016	2016	KWAZULU-NATAL_ETHEKWINI METRO	POSITIVE	POSITIVE	POSITIVE	NEGATIVE
129058744	F	.	970305	KWAZULU-NATAL	INKOSI ALBERT LUTHULI CENTRAL HOSPITAL	26/01/2017;29/05/2017;29/08/2017	30/01/2017	2017	KWAZULU-NATAL_UGU	POSITIVE	NEGATIVE	NEGATIVE
152866783	F	05/03/1997	970305	GAUTENG	TAMBO MEMORIAL LABORATORY	22/02/2019;03/10/2019	23/02/2019	2019	GAUTENG_EKURHULENI METRO	NEGATIVE	POSITIVE
1550486	F	05/03/2004	UNKNOWN	KWAZULU-NATAL	INKOSI ALBERT LUTHULI CENTRAL HOSPITAL	11/01/2018;12/06/2019	16/01/2018	2018	KWAZULU-NATAL_UTHUKELA	NEGATIVE	POSITIVE
112974241	F	05/03/2013	LT2500078043	LIMPOPO	POLOKWANE LABORATORY	16/10/2015;19/10/2015	17/10/2015	2015	LIMPOPO_VHEMBE	POSITIVE	NEGATIVE
30359825	F	05/04/1947	470405	GAUTENG	TAMBO MEMORIAL LABORATORY	20/06/2017;05/12/2017;04/06/2019	21/06/2017	2017	GAUTENG_EKURHULENI METRO	NEGATIVE	NEGATIVE	POSITIVE
38989874	F	05/04/1963	630405	GAUTENG	CHRIS HANI BARAGWANATH LABORATORY	15/03/2016;29/03/2017;29/03/2017	17/03/2016	2016	GAUTENG_CITY OF JOHANNESBURG METRO	NEGATIVE	POSITIVE	POSITIVE
200967	M	05/04/1966	UNKNOWN	EASTERN CAPE	NELSON MANDELA ACADEMIC LABORATORY	16/08/2018;12/06/2019	18/08/2018	2018	EASTERN CAPE_O R TAMBO	POSITIVE	NEGATIVE
51752174	F	05/04/1970	700405	GAUTENG	TAMBO MEMORIAL LABORATORY	21/12/2016;03/05/2017	23/12/2016	2016	GAUTENG_EKURHULENI METRO	NEGATIVE	POSITIVE
151506	F	.	34854653	WESTERN CAPE	GROOTE SCHUUR LABORATORY	01/02/2019;01/02/2019;10/05/2019	02/02/2019	2019	WESTERN CAPE_CITY OF CAPE TOWN METRO	POSITIVE	POSITIVE	NEGATIVE
9808317	F	05/04/1973	GP39569993	GAUTENG	DR GEORGE MUKHARI LABORATORY	09/02/2016;06/12/2017	10/02/2016	2016	GAUTENG_CITY OF TSHWANE METRO	POSITIVE	NEGATIVE
52360201	M	05/04/1973	UNKNOWN	KWAZULU-NATAL	INKOSI ALBERT LUTHULI CENTRAL HOSPITAL	24/06/2015;11/07/2018	26/06/2015	2015	KWAZULU-NATAL_UGU	POSITIVE	NEGATIVE
28163200	M	.	760405B	GAUTENG	TAMBO MEMORIAL LABORATORY	27/02/2017;24/07/2018;27/03/2019;16/07/2019;16/07/2019;09/11/2019	01/03/2017	2017	GAUTENG_EKURHULENI METRO	POSITIVE	NEGATIVE	NEGATIVE	NEGATIVE	NEGATIVE	NEGATIVE
142496308	F	05/04/1977	1820633	GAUTENG	TAMBO MEMORIAL LABORATORY	29/03/2018;14/05/2019	29/03/2018	2018	GAUTENG_EKURHULENI METRO	POSITIVE	NEGATIVE
12115769	F	05/04/1977	UNKNOWN	EASTERN CAPE	NELSON MANDELA ACADEMIC LABORATORY	24/04/2017;11/05/2017	25/04/2017	2017	EASTERN CAPE_O R TAMBO	NEGATIVE	POSITIVE
147730264	M	05/04/1978	1978-04-05	GAUTENG	TAMBO MEMORIAL LABORATORY	17/08/2018;23/08/2018	18/08/2018	2018	GAUTENG_EKURHULENI METRO	NEGATIVE	POSITIVE
1918831	F	05/04/1984	123306052	WESTERN CAPE	TYGERBERG LABORATORY	11/10/2015;13/07/2016	11/11/2015	2015	WESTERN CAPE_CITY OF CAPE TOWN METRO	POSITIVE	NEGATIVE
126298022	M	05/04/1984	21641/223	GAUTENG	TAMBO MEMORIAL LABORATORY	17/10/2016;13/04/2018	18/10/2016	2016	GAUTENG_EKURHULENI METRO	POSITIVE	NEGATIVE
51676089	F	.	MSO16/828	MPUMALANGA	ROB FERREIRA LABORATORY	13/06/2018;21/02/2019	23/06/2018	2018	MPUMALANGA_EHLANZENI	POSITIVE	NEGATIVE
143077297	M	.	UNKNOWN	KWAZULU-NATAL	INKOSI ALBERT LUTHULI CENTRAL HOSPITAL	26/04/2018;29/05/2019	02/05/2018	2018	KWAZULU-NATAL_UMGUNGUNDLOVU	POSITIVE	NEGATIVE
108128750	F	05/04/1992	3624	GAUTENG	TAMBO MEMORIAL LABORATORY	06/10/2015;09/06/2017	06/12/2015	2015	GAUTENG_EKURHULENI METRO	POSITIVE	NEGATIVE
100115047	M	05/04/1992	UNKNOWN	NORTHERN CAPE	KIMBERLEY LABORATORY	03/07/2019;28/08/2019	08/07/2019	2019	NORTHERN CAPE_FRANCES BAARD	POSITIVE	NEGATIVE	NEGATIVE
126183000	F	05/04/1995	950405NNN	GAUTENG	TAMBO MEMORIAL LABORATORY	24/10/2016;03/09/2018;24/10/2018;27/05/2019;15/07/2019;03/10/2019	25/10/2016	2016	GAUTENG_EKURHULENI METRO	NEGATIVE	NEGATIVE	NEGATIVE	POSITIVE	POSITIVE	POSITIVE
104299000	F	05/05/1945	UNKNOWN	KWAZULU-NATAL	INKOSI ALBERT LUTHULI CENTRAL HOSPITAL	26/02/2015;03/09/2015	03/04/2015	2015	KWAZULU-NATAL_UMGUNGUNDLOVU	POSITIVE	NEGATIVE
10036546	M	.	16/917	MPUMALANGA	ROB FERREIRA LABORATORY	28/02/2019;12/03/2019	03/03/2019	2019	MPUMALANGA_GERT SIBANDE	POSITIVE	NEGATIVE	NEGATIVE
133012295	F	.	162300859	WESTERN CAPE	TYGERBERG LABORATORY	14/05/2017;26/07/2018;16/01/2019	15/05/2017	2017	WESTERN CAPE_CITY OF CAPE TOWN METRO	POSITIVE	NEGATIVE	NEGATIVE
141169113	M	05/05/1964	640505	GAUTENG	BRAAMFONTEIN CENTRAL LABORATORY	13/02/2018;18/07/2018	22/02/2018	2018	GAUTENG_SEDIBENG	NEGATIVE	POSITIVE
124745643	U	05/05/1965	650505	GAUTENG	TAMBO MEMORIAL LABORATORY	05/09/2016;26/09/2016	06/09/2016	2016	GAUTENG_EKURHULENI METRO	NEGATIVE	POSITIVE
88860099	M	05/05/1969	275/15	MPUMALANGA	ERMELO LABORATORY	22/08/2016;28/09/2017	23/08/2016	2016	MPUMALANGA_NKANGALA	NEGATIVE	POSITIVE
111485721	M	05/05/1970	UNKNOWN	EASTERN CAPE	NELSON MANDELA ACADEMIC LABORATORY	09/09/2015;27/06/2019;16/07/2019	09/10/2015	2015	EASTERN CAPE_O R TAMBO	POSITIVE	NEGATIVE	NEGATIVE
89332217	F	05/05/1971	GT00702501	GAUTENG	CHARLOTTE MAXEKE JOHANNESBURG ACADEMIC HOSPITAL	08/06/2015;15/07/2015;07/09/2015;02/03/2016;23/05/2016;01/06/2016;05/10/2016;01/03/2017	08/07/2015	2015	GAUTENG_CITY OF JOHANNESBURG METRO	NEGATIVE	NEGATIVE	NEGATIVE	NEGATIVE	NEGATIVE	NEGATIVE	NEGATIVE	POSITIVE
22614104	F	05/05/1971	UNKNOWN	EASTERN CAPE	EAST LONDON LABORATORY	20/07/2015;29/04/2019	21/07/2015	2015	EASTERN CAPE_BUFFALO CITY METRO	NEGATIVE	POSITIVE
113326360	M	05/05/1973	57506271	WESTERN CAPE	GROOTE SCHUUR LABORATORY	11/03/2015;12/05/2016	11/03/2015	2015	WESTERN CAPE_CITY OF CAPE TOWN METRO	POSITIVE	NEGATIVE
21985478	M	05/05/1973	216263527	GAUTENG	CHRIS HANI BARAGWANATH LABORATORY	29/04/2016;29/04/2016;12/05/2016	01/05/2016	2016	GAUTENG_CITY OF JOHANNESBURG METRO	POSITIVE	POSITIVE	NEGATIVE
11746575	F	05/05/1974	A29858	GAUTENG	TSHWANE ACADEMIC LABORATORY	04/02/2016;20/06/2016	07/02/2016	2016	GAUTENG_CITY OF TSHWANE METRO	POSITIVE	NEGATIVE
133980126	F	05/05/1974	KHA0864/1	GAUTENG	TSHWANE ACADEMIC LABORATORY	12/06/2017;11/01/2018	13/06/2017	2017	GAUTENG_CITY OF TSHWANE METRO	POSITIVE	NEGATIVE
3092279	M	05/05/1977	5051977	GAUTENG	DR GEORGE MUKHARI LABORATORY	28/07/2015;28/07/2015;18/04/2016;18/04/2016	30/07/2015	2015	GAUTENG_CITY OF TSHWANE METRO	POSITIVE	POSITIVE	NEGATIVE	NEGATIVE
14147240	M	.	780505	FREE STATE	KROONSTAD LABORATORY	28/08/2017;28/08/2017;23/10/2017	29/08/2017	2017	FREE STATE_LEJWELEPUTSWA	POSITIVE	POSITIVE	NEGATIVE
124128391	F	05/05/1979	MK1200037897	LIMPOPO	POLOKWANE LABORATORY	25/08/2016;28/09/2016	25/09/2016	2016	LIMPOPO_WATERBERG	NEGATIVE	POSITIVE
121410686	M	05/05/1979	790505	GAUTENG	BRAAMFONTEIN CENTRAL LABORATORY	26/05/2016;22/08/2016	30/05/2016	2016	GAUTENG_EKURHULENI METRO	POSITIVE	NEGATIVE
4837907	M	05/05/1980	621/16	KWAZULU-NATAL	INKOSI ALBERT LUTHULI CENTRAL HOSPITAL	12/12/2016;12/12/2016;19/12/2018;19/12/2018	15/12/2016	2016	KWAZULU-NATAL_UMGUNGUNDLOVU	POSITIVE	POSITIVE	NEGATIVE	NEGATIVE
22455593	M	05/05/1981	UNKNOWN	EASTERN CAPE	NELSON MANDELA ACADEMIC LABORATORY	23/05/2017;04/06/2018	25/05/2017	2017	EASTERN CAPE_O R TAMBO	POSITIVE	NEGATIVE
14289907	F	05/05/1982	7958	GAUTENG	TAMBO MEMORIAL LABORATORY	11/04/2018;24/08/2018;10/05/2019;10/05/2019;10/10/2019	13/04/2018	2018	GAUTENG_EKURHULENI METRO	POSITIVE	NEGATIVE	POSITIVE	POSITIVE	NEGATIVE
34600496	F	05/05/1982	RX4609	NORTH WEST	DR GEORGE MUKHARI LABORATORY	04/11/2016;04/11/2016;19/06/2017;15/10/2019;15/10/2019	07/11/2016	2016	NORTH WEST_BOJANALA PLATINUM	NEGATIVE	NEGATIVE	NEGATIVE	POSITIVE	POSITIVE
104994886	F	05/05/1983	050583MA	GAUTENG	CHARLOTTE MAXEKE JOHANNESBURG ACADEMIC HOSPITAL	01/02/2018;07/03/2018	03/02/2018	2018	GAUTENG_CITY OF JOHANNESBURG METRO	POSITIVE	NEGATIVE
8637099	M	05/05/1984	840505	GAUTENG	TAMBO MEMORIAL LABORATORY	08/03/2015;20/11/2018	08/04/2015	2015	GAUTENG_EKURHULENI METRO	NEGATIVE	POSITIVE
123502669	M	.	050584ST	GAUTENG	HELEN JOSEPH LABORATORY	28/03/2018;25/10/2019	29/03/2018	2018	GAUTENG_CITY OF JOHANNESBURG METRO	POSITIVE	NEGATIVE
22093906	M	05/05/1984	UNKNOWN	NORTH WEST	DR GEORGE MUKHARI LABORATORY	07/12/2016;07/12/2016;21/12/2016;15/10/2018;15/10/2018	08/12/2016	2016	NORTH WEST_BOJANALA PLATINUM	NEGATIVE	NEGATIVE	NEGATIVE	POSITIVE	POSITIVE
1879630	F	05/05/1984	UNKNOWN	EASTERN CAPE	NELSON MANDELA ACADEMIC LABORATORY	22/11/2017;15/03/2018;17/07/2018	23/11/2017	2017	EASTERN CAPE_O R TAMBO	POSITIVE	NEGATIVE	NEGATIVE
19113767	M	.	1325	GAUTENG	DR GEORGE MUKHARI LABORATORY	25/04/2017;01/10/2019	26/04/2017	2017	GAUTENG_CITY OF TSHWANE METRO	NEGATIVE	POSITIVE
106880392	F	05/05/1984	UNKNOWN	EASTERN CAPE	EAST LONDON LABORATORY	14/04/2015;27/07/2017	16/04/2015	2015	EASTERN CAPE_CHRIS HANI	NEGATIVE	POSITIVE
5918526	M	05/05/1984	CHA840505	GAUTENG	BRAAMFONTEIN CENTRAL LABORATORY	13/09/2018;13/09/2018;01/02/2019;16/05/2019;25/07/2019	28/09/2018	2018	GAUTENG_CITY OF JOHANNESBURG METRO	POSITIVE	NEGATIVE	POSITIVE	POSITIVE	POSITIVE
18200909	F	05/05/1984	050584MA	GAUTENG	HELEN JOSEPH LABORATORY	28/01/2016;28/01/2016;27/03/2018;30/08/2019	29/01/2016	2016	GAUTENG_CITY OF JOHANNESBURG METRO	NEGATIVE	NEGATIVE	POSITIVE	POSITIVE
99771935	M	05/05/1985	1985	KWAZULU-NATAL	INKOSI ALBERT LUTHULI CENTRAL HOSPITAL	10/07/2015;14/03/2018	10/09/2015	2015	KWAZULU-NATAL_ETHEKWINI METRO	POSITIVE	NEGATIVE
142473445	M	05/05/1985	050585	GAUTENG	CHARLOTTE MAXEKE JOHANNESBURG ACADEMIC HOSPITAL	14/03/2018;16/09/2019	16/03/2018	2018	GAUTENG_EKURHULENI METRO	POSITIVE	NEGATIVE
111424951	M	05/05/1985	353231	KWAZULU-NATAL	INKOSI ALBERT LUTHULI CENTRAL HOSPITAL	21/09/2015;03/01/2019	25/09/2015	2015	KWAZULU-NATAL_UTHUNGULU	POSITIVE	NEGATIVE
51496468	F	05/05/1986	UNKNOWN	MPUMALANGA	ERMELO LABORATORY	30/03/2016;25/08/2017;17/08/2018	31/03/2016	2016	MPUMALANGA_NKANGALA	POSITIVE	NEGATIVE	NEGATIVE
47163636	F	05/05/1986	PRH 39193/07	MPUMALANGA	ERMELO LABORATORY	07/09/2016;21/09/2016;16/08/2018	08/09/2016	2016	MPUMALANGA_GERT SIBANDE	POSITIVE	POSITIVE	NEGATIVE
102256347	F	05/05/1987	870505	GAUTENG	TAMBO MEMORIAL LABORATORY	27/03/2018;26/06/2018;24/07/2018	28/03/2018	2018	GAUTENG_EKURHULENI METRO	POSITIVE	NEGATIVE	NEGATIVE
16896851	M	05/05/1987	207139210	MPUMALANGA	ERMELO LABORATORY	07/04/2016;01/11/2016	07/04/2016	2016	MPUMALANGA_GERT SIBANDE	NEGATIVE	POSITIVE
1367060	U	05/05/1990	UNKNOWN	KWAZULU-NATAL	INKOSI ALBERT LUTHULI CENTRAL HOSPITAL	23/03/2015;23/03/2015;16/11/2016	30/03/2015	2015	KWAZULU-NATAL_UGU	POSITIVE	POSITIVE	NEGATIVE
120073855	F	05/05/1990	UNKNOWN	FREE STATE	PELONOMI LABORATORY	18/04/2016;14/09/2017	19/04/2016	2016	FREE STATE_XHARIEP	POSITIVE	NEGATIVE
116852232	F	05/05/1991	19910505	GAUTENG	TAMBO MEMORIAL LABORATORY	25/02/2016;27/09/2016;13/08/2019	26/02/2016	2016	GAUTENG_EKURHULENI METRO	NEGATIVE	NEGATIVE	POSITIVE
32032225	F	05/05/1991	76016237	WESTERN CAPE	TYGERBERG LABORATORY	28/07/2016;26/09/2016;16/10/2016;29/12/2016;06/06/2017	29/07/2016	2016	WESTERN CAPE_CITY OF CAPE TOWN METRO	NEGATIVE	NEGATIVE	NEGATIVE	NEGATIVE	POSITIVE
21720713	F	05/05/1991	910505 SD	GAUTENG	TAMBO MEMORIAL LABORATORY	10/05/2016;27/09/2017;27/09/2017	11/05/2016	2016	GAUTENG_EKURHULENI METRO	NEGATIVE	POSITIVE	POSITIVE
1022356	M	05/05/1992	24920556	EASTERN CAPE	CECILIA MAKIWANE LABORATORY	28/04/2015;19/04/2016;19/04/2016	29/04/2015	2015	EASTERN CAPE_BUFFALO CITY METRO	NEGATIVE	POSITIVE	POSITIVE
116953679	F	05/05/1994	4743/16	MPUMALANGA	ERMELO LABORATORY	08/03/2016;05/04/2016;04/08/2016	10/03/2016	2016	MPUMALANGA_NKANGALA	POSITIVE	POSITIVE	NEGATIVE
140920889	F	05/05/1994	19940505	EASTERN CAPE	NELSON MANDELA ACADEMIC LABORATORY	14/05/2018;15/05/2019	16/05/2018	2018	EASTERN CAPE_O R TAMBO	NEGATIVE	POSITIVE
13331694	F	05/05/1994	940505/15	GAUTENG	BRAAMFONTEIN CENTRAL LABORATORY	22/12/2015;08/08/2019	28/12/2015	2015	GAUTENG_CITY OF JOHANNESBURG METRO	NEGATIVE	POSITIVE
122101251	F	05/05/1999	990505	GAUTENG	BRAAMFONTEIN CENTRAL LABORATORY	06/02/2018;06/03/2019	23/02/2018	2018	GAUTENG_CITY OF JOHANNESBURG METRO	POSITIVE	NEGATIVE
145777928	M	.	LP001/06/18	LIMPOPO	POLOKWANE LABORATORY	28/06/2018;17/07/2018	29/06/2018	2018	LIMPOPO_CAPRICORN	POSITIVE	NEGATIVE
119735021	M	05/06/1952	106695893	WESTERN CAPE	TYGERBERG LABORATORY	06/06/2017;21/02/2018;21/12/2018	08/06/2017	2017	WESTERN CAPE_CITY OF CAPE TOWN METRO	POSITIVE	NEGATIVE	NEGATIVE
20719812	M	05/06/1961	54430798	WESTERN CAPE	TYGERBERG LABORATORY	23/08/2017;12/10/2017;11/06/2018	28/08/2017	2017	WESTERN CAPE_CITY OF CAPE TOWN METRO	POSITIVE	POSITIVE	NEGATIVE
102149744	F	05/06/1961	160569398	WESTERN CAPE	TYGERBERG LABORATORY	06/07/2017;26/11/2018;19/11/2019	07/07/2017	2017	WESTERN CAPE_CITY OF CAPE TOWN METRO	POSITIVE	POSITIVE	NEGATIVE
124633605	M	05/06/1962	UNKNOWN	NORTH WEST	MAFIKENG LABORATORY	09/09/2016;09/09/2016	09/09/2016	2016	NORTH WEST_NGAKA MODIRI MOLEMA	NEGATIVE	POSITIVE
112870894	M	05/06/1962	69994473	WESTERN CAPE	GROOTE SCHUUR LABORATORY	10/09/2015;05/04/2016;16/09/2016;21/08/2017;12/02/2018;06/08/2018;10/07/2019	10/09/2015	2015	WESTERN CAPE_CITY OF CAPE TOWN METRO	NEGATIVE	NEGATIVE	NEGATIVE	NEGATIVE	POSITIVE	NEGATIVE	NEGATIVE
88925761	F	.	GP09134169	GAUTENG	CHRIS HANI BARAGWANATH LABORATORY	02/02/2018;03/10/2019	03/02/2018	2018	GAUTENG_CITY OF JOHANNESBURG METRO	NEGATIVE	POSITIVE
393196	M	05/06/1965	UNKNOWN	EASTERN CAPE	NELSON MANDELA ACADEMIC LABORATORY	14/03/2018;27/08/2019	18/03/2018	2018	EASTERN CAPE_AMATHOLE	POSITIVE	NEGATIVE
12269932	M	05/06/1969	141010645	WESTERN CAPE	GEORGE LABORATORY	13/05/2016;10/03/2017	13/05/2016	2016	WESTERN CAPE_GARDEN ROUTE	NEGATIVE	POSITIVE
114412121	M	05/06/1969	690605	GAUTENG	BRAAMFONTEIN CENTRAL LABORATORY	20/10/2016;08/11/2016	26/10/2016	2016	GAUTENG_CITY OF JOHANNESBURG METRO	POSITIVE	NEGATIVE
31778082	M	05/06/1969	148887615	WESTERN CAPE	TYGERBERG LABORATORY	20/02/2015;05/12/2015	23/02/2015	2015	WESTERN CAPE_CITY OF CAPE TOWN METRO	POSITIVE	NEGATIVE
3350469	M	05/06/1971	17038795	WESTERN CAPE	GROOTE SCHUUR LABORATORY	01/02/2016;04/04/2016;05/02/2018;04/03/2019	01/02/2016	2016	WESTERN CAPE_CITY OF CAPE TOWN METRO	NEGATIVE	POSITIVE	NEGATIVE	NEGATIVE
115658178	F	05/06/1973	730605	GAUTENG	DR GEORGE MUKHARI LABORATORY	06/01/2016;13/09/2016	08/01/2016	2016	GAUTENG_CITY OF TSHWANE METRO	NEGATIVE	POSITIVE
1930945	F	05/06/1973	UNKNOWN	EASTERN CAPE	NELSON MANDELA ACADEMIC LABORATORY	01/03/2018;07/03/2019	02/03/2018	2018	EASTERN CAPE_O R TAMBO	POSITIVE	NEGATIVE
1814649	F	05/06/1975	538 EXT 24	GAUTENG	DR GEORGE MUKHARI LABORATORY	30/01/2018;09/05/2018	31/01/2018	2018	GAUTENG_CITY OF TSHWANE METRO	POSITIVE	NEGATIVE
13839909	F	05/06/1976	760605M.MO	GAUTENG	TAMBO MEMORIAL LABORATORY	11/08/2016;18/09/2019	14/08/2016	2016	GAUTENG_EKURHULENI METRO	POSITIVE	NEGATIVE
16732341	M	05/06/1979	37426236	WESTERN CAPE	GROOTE SCHUUR LABORATORY	16/09/2016;07/06/2019;07/06/2019	17/09/2016	2016	WESTERN CAPE_CITY OF CAPE TOWN METRO	NEGATIVE	POSITIVE	POSITIVE
11041028	F	05/06/1980	48639	GAUTENG	TSHWANE ACADEMIC LABORATORY	14/05/2015;19/10/2016	23/05/2015	2015	GAUTENG_CITY OF TSHWANE METRO	POSITIVE	NEGATIVE
490402	M	05/06/1981	05061981	GAUTENG	CHARLOTTE MAXEKE JOHANNESBURG ACADEMIC HOSPITAL	12/10/2016;12/05/2017;27/09/2018;27/09/2018	12/10/2016	2016	GAUTENG_CITY OF JOHANNESBURG METRO	POSITIVE	NEGATIVE	POSITIVE	POSITIVE
1401178	F	05/06/1983	830605	GAUTENG	TAMBO MEMORIAL LABORATORY	13/02/2017;28/03/2017	14/02/2017	2017	GAUTENG_EKURHULENI METRO	POSITIVE	NEGATIVE
134691681	M	.	050684	NORTH WEST	TSHEPONG LABORATORY	05/06/2019;06/06/2019	06/06/2019	2019	NORTH WEST_DR KENNETH KAUNDA	NEGATIVE	POSITIVE
125186493	M	05/06/1986	860605V	GAUTENG	TAMBO MEMORIAL LABORATORY	30/09/2016;10/12/2018	02/10/2016	2016	GAUTENG_EKURHULENI METRO	NEGATIVE	POSITIVE
133188480	F	.	050687MO	GAUTENG	HELEN JOSEPH LABORATORY	07/02/2018;03/07/2018	07/02/2018	2018	GAUTENG_CITY OF JOHANNESBURG METRO	NEGATIVE	POSITIVE
108251538	M	05/06/1988	125188052	WESTERN CAPE	GROOTE SCHUUR LABORATORY	23/09/2016;03/10/2016	25/09/2016	2016	WESTERN CAPE_CITY OF CAPE TOWN METRO	POSITIVE	NEGATIVE
2513209	F	05/06/1988	111465407	WESTERN CAPE	GEORGE LABORATORY	17/09/2015;17/09/2015;13/09/2016	17/09/2015	2015	WESTERN CAPE_GARDEN ROUTE	POSITIVE	POSITIVE	NEGATIVE
114203387	M	05/06/1989	23047448	GAUTENG	TSHWANE ACADEMIC LABORATORY	11/07/2015;11/09/2015;16/11/2015	11/10/2015	2015	GAUTENG_CITY OF TSHWANE METRO	NEGATIVE	NEGATIVE	POSITIVE
14820727	F	05/06/1989	UNKNOWN	NORTH WEST	TSHEPONG LABORATORY	13/07/2015;28/07/2015;28/07/2015	17/07/2015	2015	NORTH WEST_NGAKA MODIRI MOLEMA	NEGATIVE	POSITIVE	POSITIVE
7604732	F	.	20477055	WESTERN CAPE	GROOTE SCHUUR LABORATORY	23/04/2017;08/12/2017;06/06/2018;25/03/2019;25/03/2019;15/07/2019;15/07/2019	24/04/2017	2017	WESTERN CAPE_CITY OF CAPE TOWN METRO	NEGATIVE	POSITIVE	NEGATIVE	NEGATIVE	NEGATIVE	NEGATIVE	NEGATIVE
14033916	F	05/06/1989	W198906/16	GAUTENG	TAMBO MEMORIAL LABORATORY	13/04/2016;07/06/2016;20/02/2018	15/04/2016	2016	GAUTENG_EKURHULENI METRO	POSITIVE	NEGATIVE	NEGATIVE
48946094	F	05/06/1990	H2196	GAUTENG	TSHWANE ACADEMIC LABORATORY	18/12/2018;26/09/2019	19/12/2018	2018	GAUTENG_CITY OF TSHWANE METRO	POSITIVE	NEGATIVE
29710649	F	05/06/1991	910605	KWAZULU-NATAL	INKOSI ALBERT LUTHULI CENTRAL HOSPITAL	29/11/2016;02/11/2017;16/11/2018	30/11/2016	2016	KWAZULU-NATAL_UMGUNGUNDLOVU	NEGATIVE	POSITIVE	NEGATIVE
106709916	F	05/06/1992	920605	GAUTENG	TAMBO MEMORIAL LABORATORY	22/05/2019;04/07/2019;21/11/2019	25/05/2019	2019	GAUTENG_EKURHULENI METRO	NEGATIVE	POSITIVE	POSITIVE
131411280	M	05/06/1993	050693NT	GAUTENG	HELEN JOSEPH LABORATORY	11/01/2018;04/07/2018;07/11/2018;09/01/2019;03/07/2019	12/01/2018	2018	GAUTENG_CITY OF JOHANNESBURG METRO	NEGATIVE	NEGATIVE	POSITIVE	NEGATIVE	NEGATIVE
31994559	M	05/06/1994	M320/13	KWAZULU-NATAL	INKOSI ALBERT LUTHULI CENTRAL HOSPITAL	05/10/2016;05/10/2016;03/11/2016;03/11/2016	10/10/2016	2016	KWAZULU-NATAL_ETHEKWINI METRO	NEGATIVE	NEGATIVE	POSITIVE	POSITIVE
53316660	F	05/06/1995	UNKNOWN	EASTERN CAPE	NELSON MANDELA ACADEMIC LABORATORY	18/01/2017;04/06/2018	30/01/2017	2017	EASTERN CAPE_AMATHOLE	POSITIVE	NEGATIVE
151096213	M	05/06/2018	167521111	WESTERN CAPE	TYGERBERG LABORATORY	19/12/2018;18/03/2019	20/12/2018	2018	WESTERN CAPE_CITY OF CAPE TOWN METRO	POSITIVE	NEGATIVE
46325	F	05/07/1963	60590947	KWAZULU-NATAL	INKOSI ALBERT LUTHULI CENTRAL HOSPITAL	27/01/2016;01/03/2016;01/03/2016;21/11/2018	31/01/2016	2016	KWAZULU-NATAL_ETHEKWINI METRO	POSITIVE	POSITIVE	POSITIVE	NEGATIVE
8562684	M	05/07/1965	LP0000080244	LIMPOPO	POLOKWANE LABORATORY	01/03/2015;01/09/2016;05/01/2017;17/01/2017;15/07/2017;04/01/2018;05/07/2018;03/01/2019;04/07/2019	26/01/2015	2015	LIMPOPO_CAPRICORN	NEGATIVE	NEGATIVE	POSITIVE	NEGATIVE	NEGATIVE	NEGATIVE	NEGATIVE	NEGATIVE	NEGATIVE
992571	F	05/07/1981	14937031	WESTERN CAPE	GROOTE SCHUUR LABORATORY	19/05/2015;14/07/2015;05/08/2015	19/05/2015	2015	WESTERN CAPE_CITY OF CAPE TOWN METRO	POSITIVE	NEGATIVE	POSITIVE
116730647	F	05/07/1982	AR48/16	GAUTENG	TSHWANE ACADEMIC LABORATORY	18/08/2016;06/04/2017	26/08/2016	2016	GAUTENG_CITY OF TSHWANE METRO	NEGATIVE	POSITIVE
65135691	F	05/07/1982	21811	GAUTENG	TSHWANE ACADEMIC LABORATORY	24/11/2016;02/12/2016;15/11/2017	29/11/2016	2016	GAUTENG_CITY OF TSHWANE METRO	POSITIVE	POSITIVE	NEGATIVE
648526	F	05/07/1985	850705	KWAZULU-NATAL	INKOSI ALBERT LUTHULI CENTRAL HOSPITAL	11/02/2016;26/08/2019	17/02/2016	2016	KWAZULU-NATAL_UMGUNGUNDLOVU	NEGATIVE	POSITIVE
21582900	F	05/07/1985	31827	GAUTENG	DR GEORGE MUKHARI LABORATORY	21/07/2016;21/07/2016;03/02/2017	22/07/2016	2016	GAUTENG_CITY OF TSHWANE METRO	NEGATIVE	NEGATIVE	POSITIVE
24183857	F	05/07/1986	UNKNOWN	EASTERN CAPE	NELSON MANDELA ACADEMIC LABORATORY	11/01/2017;06/02/2018;07/01/2019	12/01/2017	2017	EASTERN CAPE_O R TAMBO	POSITIVE	NEGATIVE	NEGATIVE
21701029	F	05/07/1986	050786	GAUTENG	TAMBO MEMORIAL LABORATORY	21/11/2016;21/11/2016;23/08/2017;27/02/2018	23/11/2016	2016	GAUTENG_EKURHULENI METRO	POSITIVE	POSITIVE	NEGATIVE	NEGATIVE
124331473	M	05/07/1987	UNKNOWN	EASTERN CAPE	NELSON MANDELA ACADEMIC LABORATORY	29/05/2018;14/08/2019	31/05/2018	2018	EASTERN CAPE_O R TAMBO	POSITIVE	NEGATIVE
26546547	F	05/07/1990	900507 SEL	NORTH WEST	MAFIKENG LABORATORY	29/07/2015;07/01/2019	31/07/2015	2015	NORTH WEST_NGAKA MODIRI MOLEMA	POSITIVE	NEGATIVE
37490129	F	05/07/1990	90-01-05	GAUTENG	TAMBO MEMORIAL LABORATORY	09/02/2017;18/04/2018	11/02/2017	2017	GAUTENG_EKURHULENI METRO	NEGATIVE	POSITIVE
149695070	F	05/07/1994	111049896	WESTERN CAPE	GEORGE LABORATORY	21/10/2018;24/10/2018	22/10/2018	2018	WESTERN CAPE_GARDEN ROUTE	POSITIVE	NEGATIVE
2000673	F	05/07/1996	960507	MPUMALANGA	TSHWANE ACADEMIC LABORATORY	23/03/2015;23/03/2015;28/11/2018	26/03/2015	2015	MPUMALANGA_GERT SIBANDE	POSITIVE	POSITIVE	NEGATIVE
117030245	M	05/07/1997	156129264	WESTERN CAPE	TYGERBERG LABORATORY	12/02/2016;03/05/2017;07/03/2019	15/02/2016	2016	WESTERN CAPE_CITY OF CAPE TOWN METRO	POSITIVE	NEGATIVE	NEGATIVE
158359435	F	05/07/2019	050719	GAUTENG	TSHWANE ACADEMIC LABORATORY	01/09/2019;13/09/2019	06/09/2019	2019	GAUTENG_EKURHULENI METRO	POSITIVE	NEGATIVE
23844688	M	05/08/1960	UNKNOWN	NORTH WEST	MAFIKENG LABORATORY	29/06/2018;03/06/2019	04/07/2018	2018	NORTH WEST_NGAKA MODIRI MOLEMA	POSITIVE	NEGATIVE
153578606	F	05/08/1968	UNKNOWN	GAUTENG	TSHWANE ACADEMIC LABORATORY	22/03/2019;12/12/2019	25/03/2019	2019	GAUTENG_CITY OF TSHWANE METRO	NEGATIVE	POSITIVE
12249367	M	05/08/1968	680508	KWAZULU-NATAL	INKOSI ALBERT LUTHULI CENTRAL HOSPITAL	06/09/2015;15/02/2016;12/07/2016	24/06/2015	2015	KWAZULU-NATAL_UMGUNGUNDLOVU	POSITIVE	NEGATIVE	NEGATIVE
104919220	M	05/08/1972	72/05/08	GAUTENG	BRAAMFONTEIN CENTRAL LABORATORY	17/03/2015;07/12/2016	30/03/2015	2015	GAUTENG_EKURHULENI METRO	NEGATIVE	POSITIVE
136330151	F	05/08/1974	UNKNOWN	NORTH WEST	TSHEPONG LABORATORY	14/09/2017;02/10/2017	16/09/2017	2017	NORTH WEST_NGAKA MODIRI MOLEMA	POSITIVE	NEGATIVE
146757240	M	.	1002463174	GAUTENG	DR GEORGE MUKHARI LABORATORY	25/07/2018;17/07/2019	01/08/2018	2018	GAUTENG_CITY OF TSHWANE METRO	NEGATIVE	POSITIVE
157287487	M	05/08/1981	898319	GAUTENG	BRAAMFONTEIN CENTRAL LABORATORY	25/07/2019;25/09/2019	12/08/2019	2019	GAUTENG_EKURHULENI METRO	POSITIVE	NEGATIVE
147234482	M	.	UNKNOWN	EASTERN CAPE	NELSON MANDELA ACADEMIC LABORATORY	21/01/2019;04/04/2019;17/10/2019	23/01/2019	2019	EASTERN CAPE_SARAH BAARTMAN	POSITIVE	POSITIVE	NEGATIVE
32404125	F	05/08/1984	21739875	EASTERN CAPE	EAST LONDON LABORATORY	11/02/2016;11/02/2016;24/01/2017;15/01/2018	12/02/2016	2016	EASTERN CAPE_BUFFALO CITY METRO	POSITIVE	POSITIVE	NEGATIVE	NEGATIVE
304617	F	05/08/1986	UNKNOWN	EASTERN CAPE	NELSON MANDELA ACADEMIC LABORATORY	14/02/2017;14/08/2017;21/02/2018;18/02/2019	21/02/2017	2017	EASTERN CAPE_O R TAMBO	POSITIVE	POSITIVE	NEGATIVE	NEGATIVE
20841018	F	05/08/1987	8708050168087	GAUTENG	TAMBO MEMORIAL LABORATORY	08/09/2017;14/05/2019	09/09/2017	2017	GAUTENG_EKURHULENI METRO	NEGATIVE	POSITIVE
11788797	M	05/08/1988	4867	GAUTENG	DR GEORGE MUKHARI LABORATORY	09/03/2016;09/03/2016;03/01/2018	17/03/2016	2016	GAUTENG_CITY OF TSHWANE METRO	POSITIVE	POSITIVE	NEGATIVE
142975628	M	05/08/1990	UNKNOWN	EASTERN CAPE	NELSON MANDELA ACADEMIC LABORATORY	11/04/2018;01/10/2018;27/03/2019	13/04/2018	2018	EASTERN CAPE_O R TAMBO	POSITIVE	NEGATIVE	NEGATIVE
25673710	F	05/08/1994	UNKNOWN	EASTERN CAPE	NELSON MANDELA ACADEMIC LABORATORY	26/10/2016;29/03/2017;22/11/2017;04/12/2018	02/11/2016	2016	EASTERN CAPE_O R TAMBO	NEGATIVE	NEGATIVE	POSITIVE	NEGATIVE
132472432	F	05/08/2000	UNKNOWN	EASTERN CAPE	EAST LONDON LABORATORY	17/10/2017;17/07/2019	21/10/2017	2017	EASTERN CAPE_O R TAMBO	NEGATIVE	POSITIVE
107079734	F	05/08/2003	030506MDR	GAUTENG	TAMBO MEMORIAL LABORATORY	16/04/2015;08/12/2016	17/04/2015	2015	GAUTENG_EKURHULENI METRO	NEGATIVE	POSITIVE
1647728	M	.	VPA08345PE	MPUMALANGA	ROB FERREIRA LABORATORY	06/03/2017;11/07/2017	08/03/2017	2017	MPUMALANGA_EHLANZENI	POSITIVE	NEGATIVE
130789785	F	05/09/1962	HUUM00477580	FREE STATE	UNIVERSITAS ACADEMIC LABORATORY	19/04/2018;11/04/2019	19/04/2018	2018	FREE STATE_MANGAUNG METRO	POSITIVE	NEGATIVE
147927339	M	.	BM8609	FREE STATE	KROONSTAD LABORATORY	16/09/2018;16/09/2018	17/09/2018	2018	FREE STATE_FEZILE DABI	POSITIVE	NEGATIVE
3348846	M	05/09/1970	050970MO	GAUTENG	HELEN JOSEPH LABORATORY	12/06/2018;13/06/2018;16/06/2018	13/06/2018	2018	GAUTENG_CITY OF JOHANNESBURG METRO	NEGATIVE	POSITIVE	NEGATIVE
112716138	M	05/09/1973	730509	KWAZULU-NATAL	INKOSI ALBERT LUTHULI CENTRAL HOSPITAL	10/12/2015;24/10/2019	15/10/2015	2015	KWAZULU-NATAL_UMGUNGUNDLOVU	NEGATIVE	POSITIVE
3263499	M	05/09/1974	16/219	MPUMALANGA	ROB FERREIRA LABORATORY	01/12/2016;01/12/2016;02/04/2019;02/05/2019;16/07/2019;16/07/2019	02/12/2016	2016	MPUMALANGA_EHLANZENI	POSITIVE	POSITIVE	NEGATIVE	NEGATIVE	NEGATIVE	NEGATIVE
151060783	M	05/09/1976	760705/18	KWAZULU-NATAL	INKOSI ALBERT LUTHULI CENTRAL HOSPITAL	13/12/2018;18/12/2018	14/12/2018	2018	KWAZULU-NATAL_ZULULAND	POSITIVE	NEGATIVE
555546	M	05/09/1976	UNKNOWN	EASTERN CAPE	PORT ELIZABETH LABORATORY	31/03/2016;03/10/2016;27/10/2016;23/11/2016	02/04/2016	2016	EASTERN CAPE_NELSON MANDELA BAY METRO	POSITIVE	NEGATIVE	NEGATIVE	NEGATIVE
13316318	F	05/09/1979	022686193	GAUTENG	TSHWANE ACADEMIC LABORATORY	17/02/2017;20/02/2017;05/02/2018;05/02/2018	24/02/2017	2017	GAUTENG_CITY OF TSHWANE METRO	NEGATIVE	POSITIVE	POSITIVE	POSITIVE
21278251	F	05/09/1979	MBA79/0905	GAUTENG	TAMBO MEMORIAL LABORATORY	21/06/2016;05/07/2016;18/08/2016;26/02/2019;30/03/2019;30/03/2019	22/06/2016	2016	GAUTENG_EKURHULENI METRO	NEGATIVE	NEGATIVE	NEGATIVE	NEGATIVE	POSITIVE	POSITIVE
129651321	M	05/09/1980	21161	GAUTENG	CHARLOTTE MAXEKE JOHANNESBURG ACADEMIC HOSPITAL	27/01/2017;08/01/2018	27/01/2017	2017	GAUTENG_CITY OF JOHANNESBURG METRO	NEGATIVE	POSITIVE
18731947	M	05/09/1982	GT01132702	GAUTENG	TSHWANE ACADEMIC LABORATORY	12/02/2015;19/02/2015;25/03/2015;02/10/2015;02/10/2015;06/12/2017	12/06/2015	2015	GAUTENG_CITY OF JOHANNESBURG METRO	POSITIVE	POSITIVE	POSITIVE	POSITIVE	POSITIVE	NEGATIVE
1878127	F	05/09/1984	76070812	WESTERN CAPE	TYGERBERG LABORATORY	18/07/2017;19/03/2018	19/07/2017	2017	WESTERN CAPE_CITY OF CAPE TOWN METRO	NEGATIVE	POSITIVE
130600062	M	05/09/1984	159151992	WESTERN CAPE	TYGERBERG LABORATORY	26/01/2018;16/08/2018	29/01/2018	2018	WESTERN CAPE_CITY OF CAPE TOWN METRO	POSITIVE	NEGATIVE
2222800	M	05/09/1984	LP0000001720	LIMPOPO	POLOKWANE LABORATORY	07/01/2015;01/02/2015;09/02/2015;02/06/2015;02/06/2015;15/07/2015;28/09/2015;06/01/2016;06/01/2016;03/02/2016	07/01/2015	2015	LIMPOPO_CAPRICORN	POSITIVE	NEGATIVE	NEGATIVE	NEGATIVE	NEGATIVE	NEGATIVE	NEGATIVE	POSITIVE	POSITIVE	NEGATIVE
124505556	M	05/09/1986	216267845	GAUTENG	CHRIS HANI BARAGWANATH LABORATORY	29/08/2016;15/07/2019	31/08/2016	2016	GAUTENG_CITY OF JOHANNESBURG METRO	NEGATIVE	POSITIVE
114576017	F	05/09/1986	K/17/18	KWAZULU-NATAL	INKOSI ALBERT LUTHULI CENTRAL HOSPITAL	20/11/2015;09/12/2016	25/11/2015	2015	KWAZULU-NATAL_ETHEKWINI METRO	NEGATIVE	POSITIVE
14507852	F	05/09/1986	860509	KWAZULU-NATAL	INKOSI ALBERT LUTHULI CENTRAL HOSPITAL	06/02/2015;06/02/2015;07/07/2015	06/04/2015	2015	KWAZULU-NATAL_ETHEKWINI METRO	POSITIVE	POSITIVE	NEGATIVE
26374680	F	05/09/1988	880509	GAUTENG	BRAAMFONTEIN CENTRAL LABORATORY	14/04/2015;14/04/2015;03/02/2017	17/04/2015	2015	GAUTENG_EKURHULENI METRO	NEGATIVE	NEGATIVE	POSITIVE
22041866	F	.	IKH1570	NORTH WEST	DR GEORGE MUKHARI LABORATORY	17/07/2017;24/08/2018	18/07/2017	2017	NORTH WEST_BOJANALA PLATINUM	NEGATIVE	POSITIVE
127106091	M	05/09/1990	900905	FREE STATE	KROONSTAD LABORATORY	17/11/2016;17/11/2016	18/11/2016	2016	FREE STATE_FEZILE DABI	POSITIVE	NEGATIVE
8366516	F	05/09/1990	16/27021	MPUMALANGA	ROB FERREIRA LABORATORY	14/10/2016;14/10/2016;28/08/2017	15/10/2016	2016	MPUMALANGA_EHLANZENI	POSITIVE	POSITIVE	NEGATIVE
10664715	F	05/09/1990	90/09/05	GAUTENG	TAMBO MEMORIAL LABORATORY	16/04/2018;16/07/2018	16/04/2018	2018	GAUTENG_EKURHULENI METRO	NEGATIVE	POSITIVE
6345824	F	05/09/1995	460/16	KWAZULU-NATAL	INKOSI ALBERT LUTHULI CENTRAL HOSPITAL	15/11/2016;15/11/2016;09/10/2017	17/11/2016	2016	KWAZULU-NATAL_ETHEKWINI METRO	POSITIVE	POSITIVE	NEGATIVE
108196496	M	05/09/1998	2250/16	KWAZULU-NATAL	INKOSI ALBERT LUTHULI CENTRAL HOSPITAL	28/04/2016;23/11/2016	03/05/2016	2016	KWAZULU-NATAL_UMKHANYAKUDE	POSITIVE	NEGATIVE
23129396	F	05/10/1956	UNKNOWN	LIMPOPO	POLOKWANE LABORATORY	30/03/2016;18/08/2019	01/04/2016	2016	LIMPOPO_CAPRICORN	NEGATIVE	POSITIVE
111420012	M	05/10/1959	LP2610001127	LIMPOPO	POLOKWANE LABORATORY	21/09/2016;12/01/2017	23/09/2016	2016	LIMPOPO_WATERBERG	POSITIVE	NEGATIVE
129906218	F	05/10/1963	UNKNOWN	EASTERN CAPE	NELSON MANDELA ACADEMIC LABORATORY	14/02/2017;23/08/2017;07/02/2018	21/02/2017	2017	EASTERN CAPE_O R TAMBO	POSITIVE	NEGATIVE	NEGATIVE
1346115	M	05/10/1968	UNKNOWN	NORTH WEST	MAFIKENG LABORATORY	11/09/2015;18/10/2016	11/09/2015	2015	NORTH WEST_NGAKA MODIRI MOLEMA	POSITIVE	NEGATIVE
134959206	M	05/10/1968	681005	KWAZULU-NATAL	INKOSI ALBERT LUTHULI CENTRAL HOSPITAL	11/08/2017;15/04/2019	15/08/2017	2017	KWAZULU-NATAL_UMGUNGUNDLOVU	NEGATIVE	POSITIVE
38736000	F	05/10/1972	17226	GAUTENG	DR GEORGE MUKHARI LABORATORY	16/03/2016;29/03/2016	30/03/2016	2016	GAUTENG_CITY OF TSHWANE METRO	POSITIVE	NEGATIVE
19167945	M	05/10/1976	100576MU	GAUTENG	HELEN JOSEPH LABORATORY	23/11/2015;23/11/2015;05/03/2018	23/11/2015	2015	GAUTENG_CITY OF JOHANNESBURG METRO	POSITIVE	POSITIVE	NEGATIVE
119595157	M	05/10/1980	801005	GAUTENG	TAMBO MEMORIAL LABORATORY	08/04/2016;16/07/2019	08/04/2016	2016	GAUTENG_EKURHULENI METRO	NEGATIVE	POSITIVE
30022304	F	05/10/1981	810510	GAUTENG	BRAAMFONTEIN CENTRAL LABORATORY	09/01/2015;25/11/2016;25/11/2016;12/09/2017;16/10/2018	09/03/2015	2015	GAUTENG_EKURHULENI METRO	NEGATIVE	POSITIVE	POSITIVE	POSITIVE	NEGATIVE
129134042	M	.	821005	GAUTENG	CHRIS HANI BARAGWANATH LABORATORY	16/01/2017;11/04/2017;25/04/2018	18/01/2017	2017	GAUTENG_CITY OF JOHANNESBURG METRO	POSITIVE	POSITIVE	NEGATIVE
39227124	M	05/10/1983	191415	GAUTENG	CHARLOTTE MAXEKE JOHANNESBURG ACADEMIC HOSPITAL	18/01/2015;07/10/2016;14/08/2018;14/08/2018;04/04/2019	19/01/2015	2015	GAUTENG_CITY OF JOHANNESBURG METRO	NEGATIVE	POSITIVE	NEGATIVE	NEGATIVE	NEGATIVE
22592884	M	05/10/1983	119418	GAUTENG	BRAAMFONTEIN CENTRAL LABORATORY	19/12/2016;19/12/2016;27/03/2018;10/07/2018	21/12/2016	2016	GAUTENG_CITY OF JOHANNESBURG METRO	POSITIVE	NEGATIVE	NEGATIVE	NEGATIVE
18514112	F	.	851005	NORTH WEST	DR GEORGE MUKHARI LABORATORY	20/07/2017;21/02/2019	24/07/2017	2017	NORTH WEST_BOJANALA PLATINUM	NEGATIVE	POSITIVE
105997408	M	05/10/1985	LP2300164540	LIMPOPO	TSHWANE ACADEMIC LABORATORY	20/04/2016;17/06/2016	22/04/2016	2016	LIMPOPO_GREATER SEKHUKHUNE	NEGATIVE	POSITIVE
39076954	F	05/10/1985	12081	LIMPOPO	POLOKWANE LABORATORY	21/05/2015;17/01/2018	21/05/2015	2015	LIMPOPO_CAPRICORN	NEGATIVE	POSITIVE
348028	F	05/10/1985	3920/10	MPUMALANGA	ROB FERREIRA LABORATORY	12/02/2015;28/03/2018	12/04/2015	2015	MPUMALANGA_GERT SIBANDE	POSITIVE	NEGATIVE
18178990	F	.	128-992-3110	MPUMALANGA	ROB FERREIRA LABORATORY	26/04/2017;03/06/2019;03/06/2019	04/05/2017	2017	MPUMALANGA_GERT SIBANDE	NEGATIVE	POSITIVE	POSITIVE
134656912	F	05/10/1987	UNKNOWN	KWAZULU-NATAL	INKOSI ALBERT LUTHULI CENTRAL HOSPITAL	02/08/2017;14/08/2017	08/08/2017	2017	KWAZULU-NATAL_HARRY GWALA	POSITIVE	NEGATIVE
110311924	M	05/10/1989	57889	GAUTENG	BRAAMFONTEIN CENTRAL LABORATORY	29/07/2015;05/10/2017	31/07/2015	2015	GAUTENG_EKURHULENI METRO	POSITIVE	NEGATIVE
17283405	F	.	LP0600093665	LIMPOPO	POLOKWANE LABORATORY	30/01/2017;30/01/2017;24/01/2018	31/01/2017	2017	LIMPOPO_MOPANI	POSITIVE	POSITIVE	NEGATIVE
35778851	F	05/10/1990	UNKNOWN	LIMPOPO	TSHWANE ACADEMIC LABORATORY	07/07/2016;06/04/2017;06/04/2017	12/07/2016	2016	LIMPOPO_GREATER SEKHUKHUNE	NEGATIVE	POSITIVE	POSITIVE
16346197	F	05/10/1990	901005	NORTH WEST	DR GEORGE MUKHARI LABORATORY	06/07/2016;02/11/2016;02/11/2016	08/07/2016	2016	NORTH WEST_BOJANALA PLATINUM	NEGATIVE	POSITIVE	POSITIVE
151044649	F	.	6300/18	MPUMALANGA	ERMELO LABORATORY	10/12/2018;11/04/2019	13/12/2018	2018	MPUMALANGA_NKANGALA	POSITIVE	NEGATIVE
134116167	F	05/10/1991	24748204	EASTERN CAPE	NELSON MANDELA ACADEMIC LABORATORY	05/07/2017;06/07/2017	05/07/2017	2017	EASTERN CAPE_O R TAMBO	NEGATIVE	POSITIVE
141385453	F	05/10/1992	131-506-5035	KWAZULU-NATAL	INKOSI ALBERT LUTHULI CENTRAL HOSPITAL	09/02/2018;14/12/2018	14/02/2018	2018	KWAZULU-NATAL_UGU	NEGATIVE	POSITIVE
133690169	F	05/10/1992	UNKNOWN	EASTERN CAPE	NELSON MANDELA ACADEMIC LABORATORY	07/06/2017;20/07/2017;17/07/2019	08/06/2017	2017	EASTERN CAPE_O R TAMBO	POSITIVE	NEGATIVE	NEGATIVE
22268461	M	.	IKH3541	NORTH WEST	DR GEORGE MUKHARI LABORATORY	07/12/2017;07/12/2017;06/05/2019	08/12/2017	2017	NORTH WEST_BOJANALA PLATINUM	NEGATIVE	NEGATIVE	POSITIVE
111617701	M	05/10/1994	940510	GAUTENG	CHRIS HANI BARAGWANATH LABORATORY	15/09/2015;29/06/2017	17/09/2015	2015	GAUTENG_CITY OF JOHANNESBURG METRO	POSITIVE	NEGATIVE
102067265	F	.	941005	GAUTENG	CHRIS HANI BARAGWANATH LABORATORY	23/01/2019;26/09/2019	26/01/2019	2019	GAUTENG_CITY OF JOHANNESBURG METRO	POSITIVE	NEGATIVE
124051278	F	05/10/2002	LP0000260109	LIMPOPO	POLOKWANE LABORATORY	14/09/2016;15/02/2017	20/09/2016	2016	LIMPOPO_CAPRICORN	POSITIVE	NEGATIVE
9985906	M	05/10/2010	29798881	NORTHERN CAPE	KIMBERLEY LABORATORY	30/03/2015;14/09/2015;14/09/2015;10/12/2015	30/03/2015	2015	NORTHERN CAPE_FRANCES BAARD	NEGATIVE	POSITIVE	POSITIVE	NEGATIVE
15699270	M	05/11/1944	23614571	EASTERN CAPE	EAST LONDON LABORATORY	22/01/2016;22/01/2016;23/04/2018	23/01/2016	2016	EASTERN CAPE_BUFFALO CITY METRO	POSITIVE	POSITIVE	NEGATIVE
14833614	F	05/11/1953	531105KHO	GAUTENG	TAMBO MEMORIAL LABORATORY	13/02/2017;27/02/2017	14/02/2017	2017	GAUTENG_EKURHULENI METRO	NEGATIVE	POSITIVE
1046175	F	05/11/1955	GP09074185	GAUTENG	CHRIS HANI BARAGWANATH LABORATORY	04/07/2016;18/07/2017;18/07/2017	04/07/2016	2016	GAUTENG_CITY OF JOHANNESBURG METRO	NEGATIVE	POSITIVE	POSITIVE
56845	F	05/11/1961	87305934	WESTERN CAPE	GROOTE SCHUUR LABORATORY	12/09/2018;12/03/2019	12/09/2018	2018	WESTERN CAPE_CITY OF CAPE TOWN METRO	POSITIVE	NEGATIVE
2370389	M	05/11/1970	700511	GAUTENG	TSHWANE ACADEMIC LABORATORY	30/01/2015;07/01/2016;17/01/2016;17/01/2016	02/02/2015	2015	GAUTENG_CITY OF TSHWANE METRO	NEGATIVE	POSITIVE	POSITIVE	POSITIVE
151022879	F	05/11/1974	741105	GAUTENG	TAMBO MEMORIAL LABORATORY	06/12/2018;19/12/2018	09/12/2018	2018	GAUTENG_EKURHULENI METRO	POSITIVE	NEGATIVE
102885230	F	05/11/1974	UNKNOWN	FREE STATE	PELONOMI LABORATORY	25/10/2016;27/02/2018	26/10/2016	2016	FREE STATE_LEJWELEPUTSWA	NEGATIVE	POSITIVE
58175589	F	05/11/1974	20526414	EASTERN CAPE	EAST LONDON LABORATORY	07/06/2017;23/06/2017	10/06/2017	2017	EASTERN CAPE_BUFFALO CITY METRO	POSITIVE	NEGATIVE
113331074	F	05/11/1978	PTN=589	GAUTENG	DR GEORGE MUKHARI LABORATORY	12/07/2015;06/04/2016;18/01/2019	12/08/2015	2015	GAUTENG_CITY OF TSHWANE METRO	POSITIVE	POSITIVE	NEGATIVE
14610433	F	05/11/1981	810511/W KHU/15	GAUTENG	TAMBO MEMORIAL LABORATORY	15/12/2015;20/01/2017;18/07/2018	16/12/2015	2015	GAUTENG_EKURHULENI METRO	NEGATIVE	NEGATIVE	POSITIVE
1262967	F	.	27740562	EASTERN CAPE	PORT ELIZABETH LABORATORY	09/03/2018;09/03/2018;23/05/2018	10/03/2018	2018	EASTERN CAPE_NELSON MANDELA BAY METRO	POSITIVE	POSITIVE	NEGATIVE
1814689	M	.	UNKNOWN	KWAZULU-NATAL	INKOSI ALBERT LUTHULI CENTRAL HOSPITAL	02/03/2017;11/06/2019;11/06/2019	06/03/2017	2017	KWAZULU-NATAL_UGU	POSITIVE	NEGATIVE	NEGATIVE
682841	M	.	UNKNOWN	WESTERN CAPE	GROOTE SCHUUR LABORATORY	14/11/2018;28/05/2019;28/05/2019	15/11/2018	2018	WESTERN CAPE_CITY OF CAPE TOWN METRO	NEGATIVE	POSITIVE	POSITIVE
28318010	F	05/11/1985	UNKNOWN	EASTERN CAPE	NELSON MANDELA ACADEMIC LABORATORY	20/09/2016;12/10/2017;18/10/2018;23/10/2019	21/09/2016	2016	EASTERN CAPE_O R TAMBO	NEGATIVE	NEGATIVE	POSITIVE	NEGATIVE
116178017	M	05/11/1986	1227232TH	GAUTENG	LERATONG LABORATORY	30/03/2017;07/08/2017	30/03/2017	2017	GAUTENG_WEST RAND	POSITIVE	NEGATIVE
25680533	F	05/11/1987	1057/16	EASTERN CAPE	EAST LONDON LABORATORY	29/03/2016;28/04/2016;28/04/2016;24/05/2016;24/05/2016;05/06/2017;16/08/2017;04/04/2019	30/03/2016	2016	EASTERN CAPE_AMATHOLE	POSITIVE	POSITIVE	POSITIVE	POSITIVE	POSITIVE	NEGATIVE	NEGATIVE	NEGATIVE
1169809	F	.	901105	GAUTENG	TAMBO MEMORIAL LABORATORY	14/06/2017;11/06/2019	16/06/2017	2017	GAUTENG_EKURHULENI METRO	POSITIVE	NEGATIVE
126878529	F	05/11/1991	9111050929088	NORTH WEST	TSHEPONG LABORATORY	17/11/2016;10/07/2017	18/11/2016	2016	NORTH WEST_NGAKA MODIRI MOLEMA	POSITIVE	NEGATIVE
1477513	F	05/11/1992	1992/11/05	KWAZULU-NATAL	INKOSI ALBERT LUTHULI CENTRAL HOSPITAL	06/03/2016;10/03/2016	11/03/2016	2016	KWAZULU-NATAL_ILEMBE	POSITIVE	NEGATIVE
105150837	F	05/11/1992	4763	KWAZULU-NATAL	INKOSI ALBERT LUTHULI CENTRAL HOSPITAL	03/04/2015;27/12/2018	03/06/2015	2015	KWAZULU-NATAL_ETHEKWINI METRO	NEGATIVE	POSITIVE
103763432	F	05/12/1954	1381/15	KWAZULU-NATAL	INKOSI ALBERT LUTHULI CENTRAL HOSPITAL	26/01/2015;27/01/2015	29/01/2015	2015	KWAZULU-NATAL_ETHEKWINI METRO	NEGATIVE	POSITIVE
103733303	F	05/12/1954	UNKNOWN	EASTERN CAPE	EAST LONDON LABORATORY	22/08/2016;13/10/2016;08/02/2017	24/08/2016	2016	EASTERN CAPE_AMATHOLE	NEGATIVE	POSITIVE	NEGATIVE
24921951	F	05/12/1956	0639	FREE STATE	KROONSTAD LABORATORY	05/05/2016;05/05/2016;05/05/2016	05/05/2016	2016	FREE STATE_FEZILE DABI	POSITIVE	NEGATIVE	POSITIVE
120648910	F	.	011634/13	EASTERN CAPE	EAST LONDON LABORATORY	24/01/2017;05/02/2019	26/01/2017	2017	EASTERN CAPE_BUFFALO CITY METRO	POSITIVE	NEGATIVE
114920538	F	05/12/1964	300425	GAUTENG	BRAAMFONTEIN CENTRAL LABORATORY	21/09/2016;26/10/2016	22/09/2016	2016	GAUTENG_CITY OF JOHANNESBURG METRO	NEGATIVE	POSITIVE
43118142	F	05/12/1964	640512	GAUTENG	DR GEORGE MUKHARI LABORATORY	19/03/2015;11/04/2015	20/03/2015	2015	GAUTENG_CITY OF TSHWANE METRO	POSITIVE	NEGATIVE
116532654	F	05/12/1968	108/16	KWAZULU-NATAL	INKOSI ALBERT LUTHULI CENTRAL HOSPITAL	15/02/2016;10/07/2017	18/02/2016	2016	KWAZULU-NATAL_ETHEKWINI METRO	POSITIVE	NEGATIVE
122208561	M	05/12/1971	UNKNOWN	GAUTENG	DR GEORGE MUKHARI LABORATORY	28/06/2016;24/05/2019	29/06/2016	2016	GAUTENG_CITY OF TSHWANE METRO	NEGATIVE	POSITIVE
12003444	F	.	GT46024943	GAUTENG	TSHWANE ACADEMIC LABORATORY	18/10/2017;16/10/2018;16/10/2018	20/10/2017	2017	GAUTENG_CITY OF TSHWANE METRO	NEGATIVE	POSITIVE	POSITIVE
124915046	M	05/12/1974	15815	GAUTENG	TSHWANE ACADEMIC LABORATORY	10/10/2018;15/10/2018;18/10/2018;29/10/2018	11/10/2018	2018	GAUTENG_CITY OF TSHWANE METRO	NEGATIVE	POSITIVE	NEGATIVE	NEGATIVE
19736518	M	05/12/1974	UNKNOWN	EASTERN CAPE	EAST LONDON LABORATORY	11/01/2016;11/01/2016;02/12/2019	14/01/2016	2016	EASTERN CAPE_BUFFALO CITY METRO	NEGATIVE	NEGATIVE	POSITIVE
149406817	F	05/12/1975	13/09650	MPUMALANGA	ROB FERREIRA LABORATORY	22/10/2018;19/12/2018	25/10/2018	2018	MPUMALANGA_EHLANZENI	POSITIVE	NEGATIVE
131917854	F	05/12/1977	771205	GAUTENG	CHRIS HANI BARAGWANATH LABORATORY	12/04/2017;12/04/2017	15/04/2017	2017	GAUTENG_CITY OF JOHANNESBURG METRO	POSITIVE	NEGATIVE
452864	M	05/12/1980	801205	KWAZULU-NATAL	INKOSI ALBERT LUTHULI CENTRAL HOSPITAL	05/04/2016;05/04/2016;23/08/2018	06/04/2016	2016	KWAZULU-NATAL_ETHEKWINI METRO	POSITIVE	POSITIVE	NEGATIVE
11580170	F	05/12/1980	16051/11	KWAZULU-NATAL	INKOSI ALBERT LUTHULI CENTRAL HOSPITAL	11/06/2015;10/11/2017;29/01/2019;29/01/2019	11/12/2015	2015	KWAZULU-NATAL_ETHEKWINI METRO	NEGATIVE	POSITIVE	NEGATIVE	NEGATIVE
64828223	M	05/12/1982	117378968	WESTERN CAPE	GROOTE SCHUUR LABORATORY	30/08/2016;20/12/2016;02/05/2017;29/01/2019	31/08/2016	2016	WESTERN CAPE_CITY OF CAPE TOWN METRO	NEGATIVE	NEGATIVE	POSITIVE	NEGATIVE
1789017	F	.	UNKNOWN	KWAZULU-NATAL	INKOSI ALBERT LUTHULI CENTRAL HOSPITAL	30/01/2018;30/01/2018;29/05/2019;12/07/2019	01/02/2018	2018	KWAZULU-NATAL_UGU	POSITIVE	POSITIVE	NEGATIVE	NEGATIVE
33663287	F	05/12/1982	24-Apr-15	GAUTENG	TAMBO MEMORIAL LABORATORY	30/10/2015;10/05/2018	11/01/2015	2015	GAUTENG_EKURHULENI METRO	NEGATIVE	POSITIVE
40117876	F	.	831205	GAUTENG	BRAAMFONTEIN CENTRAL LABORATORY	15/08/2017;10/10/2019	22/08/2017	2017	GAUTENG_CITY OF JOHANNESBURG METRO	POSITIVE	NEGATIVE
129944811	F	05/12/1984	UNKNOWN	EASTERN CAPE	NELSON MANDELA ACADEMIC LABORATORY	16/02/2017;12/02/2018	22/02/2017	2017	EASTERN CAPE_O R TAMBO	POSITIVE	NEGATIVE
28521713	F	05/12/1985	UNKNOWN	EASTERN CAPE	EAST LONDON LABORATORY	24/07/2017;14/03/2019	19/08/2017	2017	EASTERN CAPE_CHRIS HANI	NEGATIVE	POSITIVE
117333053	M	05/12/1985	215630665	GAUTENG	ROB FERREIRA LABORATORY	17/03/2016;28/09/2016;04/09/2017	30/03/2016	2016	GAUTENG_CITY OF TSHWANE METRO	NEGATIVE	NEGATIVE	POSITIVE
9608907	F	05/12/1987	120587	KWAZULU-NATAL	INKOSI ALBERT LUTHULI CENTRAL HOSPITAL	25/06/2015;18/04/2018	30/06/2015	2015	KWAZULU-NATAL_KING CETSHWAYO	POSITIVE	NEGATIVE
115600311	F	05/12/1989	891205	GAUTENG	BRAAMFONTEIN CENTRAL LABORATORY	24/06/2016;25/11/2019	28/06/2016	2016	GAUTENG_EKURHULENI METRO	POSITIVE	NEGATIVE
110694499	F	05/12/1990	N/A	KWAZULU-NATAL	INKOSI ALBERT LUTHULI CENTRAL HOSPITAL	14/08/2015;24/04/2017	29/08/2015	2015	KWAZULU-NATAL_ETHEKWINI METRO	NEGATIVE	POSITIVE
103649261	F	05/12/1993	UNKNOWN	MPUMALANGA	ROB FERREIRA LABORATORY	02/03/2015;21/07/2015	02/06/2015	2015	MPUMALANGA_EHLANZENI	NEGATIVE	POSITIVE
140617839	F	05/12/1994	941205	GAUTENG	BRAAMFONTEIN CENTRAL LABORATORY	15/01/2018;19/09/2018	01/02/2018	2018	GAUTENG_CITY OF JOHANNESBURG METRO	POSITIVE	NEGATIVE
14911000	F	05/12/1995	234249	KWAZULU-NATAL	INKOSI ALBERT LUTHULI CENTRAL HOSPITAL	26/10/2015;16/11/2015;05/01/2016;06/01/2016	29/10/2015	2015	KWAZULU-NATAL_UGU	NEGATIVE	POSITIVE	NEGATIVE	NEGATIVE
107235050	F	05/12/1997	971205	GAUTENG	TAMBO MEMORIAL LABORATORY	30/09/2016;14/03/2017;27/03/2019	04/10/2016	2016	GAUTENG_EKURHULENI METRO	NEGATIVE	NEGATIVE	POSITIVE
4123862	M	06/01/1953	594055	GAUTENG	BRAAMFONTEIN CENTRAL LABORATORY	06/05/2015;01/02/2018	06/10/2015	2015	GAUTENG_CITY OF JOHANNESBURG METRO	POSITIVE	NEGATIVE
58363670	F	06/01/1954	795/13	MPUMALANGA	ERMELO LABORATORY	31/10/2016;23/11/2017	03/11/2016	2016	MPUMALANGA_NKANGALA	POSITIVE	NEGATIVE
21334056	F	.	2587/15	MPUMALANGA	ROB FERREIRA LABORATORY	09/10/2017;09/10/2017;18/10/2017;18/10/2017	13/10/2017	2017	MPUMALANGA_EHLANZENI	POSITIVE	POSITIVE	NEGATIVE	NEGATIVE
38099200	F	06/01/1962	UNKNOWN	NORTH WEST	TSHEPONG LABORATORY	05/07/2015;05/07/2015;13/10/2016	05/07/2015	2015	NORTH WEST_DR KENNETH KAUNDA	POSITIVE	POSITIVE	NEGATIVE
103850866	M	06/01/1962	AR72/15	GAUTENG	TSHWANE ACADEMIC LABORATORY	25/01/2016;26/09/2016;21/06/2019	26/01/2016	2016	GAUTENG_CITY OF TSHWANE METRO	NEGATIVE	NEGATIVE	POSITIVE
46819543	M	.	TS0300276239	LIMPOPO	LETABA LABORATORY	05/01/2017;20/02/2017	07/01/2017	2017	LIMPOPO_VHEMBE	NEGATIVE	POSITIVE
122840934	M	06/01/1970	1849027	GAUTENG	TAMBO MEMORIAL LABORATORY	17/01/2017;19/01/2017	20/01/2017	2017	GAUTENG_EKURHULENI METRO	NEGATIVE	POSITIVE
1322821	F	06/01/1971	38442000	WESTERN CAPE	GROOTE SCHUUR LABORATORY	09/05/2016;16/08/2016	10/05/2016	2016	WESTERN CAPE_CITY OF CAPE TOWN METRO	POSITIVE	NEGATIVE
41437835	M	06/01/1974	UNKNOWN	EASTERN CAPE	NELSON MANDELA ACADEMIC LABORATORY	13/03/2017;14/02/2019	23/03/2017	2017	EASTERN CAPE_O R TAMBO	POSITIVE	NEGATIVE
14450515	F	06/01/1975	10675	GAUTENG	TAMBO MEMORIAL LABORATORY	10/08/2015;21/04/2016;23/11/2016	10/09/2015	2015	GAUTENG_EKURHULENI METRO	NEGATIVE	POSITIVE	NEGATIVE
34023498	M	06/01/1976	GP3919184	GAUTENG	DR GEORGE MUKHARI LABORATORY	17/06/2015;28/04/2016	18/06/2015	2015	GAUTENG_CITY OF TSHWANE METRO	POSITIVE	NEGATIVE
494989	M	06/01/1977	107475253	WESTERN CAPE	GROOTE SCHUUR LABORATORY	19/03/2015;15/06/2015	20/03/2015	2015	WESTERN CAPE_CITY OF CAPE TOWN METRO	POSITIVE	NEGATIVE
24624504	F	06/01/1979	GP63226195	GAUTENG	TSHWANE ACADEMIC LABORATORY	29/09/2015;28/10/2016	30/09/2015	2015	GAUTENG_CITY OF TSHWANE METRO	POSITIVE	NEGATIVE
4331501	M	06/01/1980	20736	GAUTENG	DR GEORGE MUKHARI LABORATORY	18/02/2016;18/02/2016;17/07/2019;17/07/2019	24/02/2016	2016	GAUTENG_CITY OF TSHWANE METRO	NEGATIVE	NEGATIVE	POSITIVE	POSITIVE
35852746	M	06/01/1980	UNKNOWN	NORTHERN CAPE	KIMBERLEY LABORATORY	20/02/2015;20/02/2015;22/04/2015;19/05/2015;06/12/2015;06/12/2015	21/02/2015	2015	NORTHERN CAPE_FRANCES BAARD	POSITIVE	POSITIVE	NEGATIVE	NEGATIVE	NEGATIVE	NEGATIVE
28250335	F	06/01/1980	80106	FREE STATE	WELKOM LABORATORY	14/06/2018;06/09/2019;06/09/2019	15/06/2018	2018	FREE STATE_LEJWELEPUTSWA	NEGATIVE	POSITIVE	POSITIVE
2372657	F	06/01/1981	810106	GAUTENG	BRAAMFONTEIN CENTRAL LABORATORY	05/02/2016;21/07/2017	09/02/2016	2016	GAUTENG_SEDIBENG	POSITIVE	NEGATIVE
36239911	F	06/01/1982	LP0000231782	LIMPOPO	POLOKWANE LABORATORY	18/06/2015;20/06/2015	18/06/2015	2015	LIMPOPO_CAPRICORN	POSITIVE	NEGATIVE
148370641	F	06/01/1982	82/01/06	GAUTENG	BRAAMFONTEIN CENTRAL LABORATORY	09/09/2018;08/06/2019	25/09/2018	2018	GAUTENG_CITY OF JOHANNESBURG METRO	NEGATIVE	POSITIVE
105912827	M	06/01/1983	41329	GAUTENG	CHARLOTTE MAXEKE JOHANNESBURG ACADEMIC HOSPITAL	23/03/2015;17/02/2016;25/02/2016	24/03/2015	2015	GAUTENG_CITY OF JOHANNESBURG METRO	NEGATIVE	POSITIVE	NEGATIVE
1699317	F	06/01/1983	149/15	GAUTENG	TAMBO MEMORIAL LABORATORY	20/02/2015;22/11/2018;22/02/2019	24/02/2015	2015	GAUTENG_EKURHULENI METRO	POSITIVE	NEGATIVE	NEGATIVE
119959407	M	06/01/1983	06011983	NORTH WEST	DR GEORGE MUKHARI LABORATORY	20/04/2016;29/06/2016;12/03/2019	21/04/2016	2016	NORTH WEST_BOJANALA PLATINUM	NEGATIVE	NEGATIVE	POSITIVE
108128968	M	06/01/1985	LP0000231145	LIMPOPO	POLOKWANE LABORATORY	06/09/2015;10/08/2017	06/10/2015	2015	LIMPOPO_CAPRICORN	POSITIVE	NEGATIVE
9937579	F	06/01/1986	W860106	GAUTENG	TAMBO MEMORIAL LABORATORY	01/06/2017;10/07/2019	02/06/2017	2017	GAUTENG_EKURHULENI METRO	NEGATIVE	POSITIVE
89346070	F	06/01/1986	86/06NG	GAUTENG	LERATONG LABORATORY	07/12/2016;28/08/2018	08/12/2016	2016	GAUTENG_CITY OF JOHANNESBURG METRO	POSITIVE	NEGATIVE
29360866	M	06/01/1986	UNKNOWN	NORTH WEST	DR GEORGE MUKHARI LABORATORY	11/09/2015;13/11/2015;02/10/2017;02/10/2017;22/11/2019;22/11/2019	11/11/2015	2015	NORTH WEST_BOJANALA PLATINUM	NEGATIVE	NEGATIVE	NEGATIVE	NEGATIVE	POSITIVE	POSITIVE
22985426	F	06/01/1987	UNKNOWN	MPUMALANGA	ERMELO LABORATORY	18/11/2015;28/11/2016;28/11/2016	24/11/2015	2015	MPUMALANGA_NKANGALA	NEGATIVE	POSITIVE	POSITIVE
1150034	F	.	UNKNOWN	EASTERN CAPE	PORT ELIZABETH LABORATORY	15/02/2018;08/03/2018	17/02/2018	2018	EASTERN CAPE_NELSON MANDELA BAY METRO	POSITIVE	NEGATIVE
37653373	F	06/01/1990	1073633BR	GAUTENG	LERATONG LABORATORY	09/02/2016;09/02/2016;23/11/2018;19/12/2018	09/02/2016	2016	GAUTENG_WEST RAND	POSITIVE	POSITIVE	NEGATIVE	NEGATIVE
106973170	M	06/01/1991	215248824	GAUTENG	CHRIS HANI BARAGWANATH LABORATORY	04/09/2015;21/09/2017;31/05/2018	04/10/2015	2015	GAUTENG_CITY OF JOHANNESBURG METRO	POSITIVE	NEGATIVE	NEGATIVE
133795232	M	06/01/1991	910106	GAUTENG	TAMBO MEMORIAL LABORATORY	10/07/2017;20/02/2019	11/07/2017	2017	GAUTENG_EKURHULENI METRO	NEGATIVE	POSITIVE
8687345	F	06/01/1994	141/773/2680	MPUMALANGA	ERMELO LABORATORY	08/05/2017;20/11/2017	09/05/2017	2017	MPUMALANGA_GERT SIBANDE	NEGATIVE	POSITIVE
36318438	F	06/01/1994	13/25312	MPUMALANGA	ROB FERREIRA LABORATORY	13/02/2018;20/03/2018	16/02/2018	2018	MPUMALANGA_EHLANZENI	NEGATIVE	POSITIVE
34727230	F	06/01/1997	UNKNOWN	NORTH WEST	TSHEPONG LABORATORY	06/09/2016;09/12/2019;09/12/2019	06/09/2016	2016	NORTH WEST_DR KENNETH KAUNDA	NEGATIVE	POSITIVE	POSITIVE
25770883	F	06/01/1999	20241063	EASTERN CAPE	CECILIA MAKIWANE LABORATORY	03/12/2015;14/03/2016;14/03/2016;04/11/2016;07/12/2016;07/12/2016;13/09/2017;13/09/2017;24/01/2019;18/09/2019;18/09/2019	13/03/2015	2015	EASTERN CAPE_BUFFALO CITY METRO	NEGATIVE	NEGATIVE	NEGATIVE	POSITIVE	POSITIVE	POSITIVE	POSITIVE	POSITIVE	POSITIVE	POSITIVE	POSITIVE
25515605	F	06/02/1939	MK1200109561	LIMPOPO	POLOKWANE LABORATORY	09/03/2016;09/03/2016;15/05/2017	10/03/2016	2016	LIMPOPO_WATERBERG	NEGATIVE	NEGATIVE	POSITIVE
132722090	M	06/02/1950	GT01337217	GAUTENG	CHARLOTTE MAXEKE JOHANNESBURG ACADEMIC HOSPITAL	10/05/2017;25/10/2017	11/05/2017	2017	GAUTENG_CITY OF JOHANNESBURG METRO	NEGATIVE	POSITIVE
46680713	M	06/02/1962	186/816/2075	MPUMALANGA	ERMELO LABORATORY	12/03/2018;24/10/2019	13/03/2018	2018	MPUMALANGA_GERT SIBANDE	POSITIVE	NEGATIVE
978534	F	06/02/1976	29126	GAUTENG	DR GEORGE MUKHARI LABORATORY	01/06/2016;17/10/2017	03/06/2016	2016	GAUTENG_CITY OF TSHWANE METRO	POSITIVE	NEGATIVE
21180160	M	06/02/1976	21094	GAUTENG	TSHWANE ACADEMIC LABORATORY	08/05/2017;10/11/2017	11/05/2017	2017	GAUTENG_CITY OF TSHWANE METRO	POSITIVE	NEGATIVE
133307554	F	.	GP09371864	GAUTENG	CHRIS HANI BARAGWANATH LABORATORY	02/06/2017;05/06/2017	03/06/2017	2017	GAUTENG_CITY OF JOHANNESBURG METRO	NEGATIVE	POSITIVE
9221332	F	06/02/1979	UNKNOWN	GAUTENG	TSHWANE ACADEMIC LABORATORY	17/08/2015;17/08/2015;08/05/2017	19/08/2015	2015	GAUTENG_CITY OF TSHWANE METRO	POSITIVE	POSITIVE	NEGATIVE
89316527	M	06/02/1981	020681MA	GAUTENG	HELEN JOSEPH LABORATORY	21/06/2015;21/09/2018;08/07/2019	22/06/2015	2015	GAUTENG_CITY OF JOHANNESBURG METRO	NEGATIVE	NEGATIVE	POSITIVE
54513235	M	.	UNKNOWN	EASTERN CAPE	NELSON MANDELA ACADEMIC LABORATORY	06/09/2017;08/03/2018;20/09/2018	11/09/2017	2017	EASTERN CAPE_O R TAMBO	NEGATIVE	POSITIVE	NEGATIVE
17236903	M	06/02/1983	215249085	GAUTENG	CHRIS HANI BARAGWANATH LABORATORY	17/06/2015;17/06/2015;09/02/2016	18/06/2015	2015	GAUTENG_CITY OF JOHANNESBURG METRO	POSITIVE	POSITIVE	NEGATIVE
38160104	M	06/02/1986	LP0000254150	LIMPOPO	POLOKWANE LABORATORY	15/06/2016;15/06/2016;16/02/2017	16/06/2016	2016	LIMPOPO_CAPRICORN	POSITIVE	POSITIVE	NEGATIVE
24198429	F	.	45-22380	LIMPOPO	POLOKWANE LABORATORY	03/12/2018;10/12/2018;10/12/2018	12/12/2018	2018	LIMPOPO_VHEMBE	NEGATIVE	POSITIVE	POSITIVE
147444413	M	06/02/1989	151364643	WESTERN CAPE	GEORGE LABORATORY	14/08/2018;24/08/2018	15/08/2018	2018	WESTERN CAPE_GARDEN ROUTE	POSITIVE	NEGATIVE
1815631	U	06/02/1989	890206	KWAZULU-NATAL	INKOSI ALBERT LUTHULI CENTRAL HOSPITAL	09/02/2016;09/02/2016;05/10/2018	11/02/2016	2016	KWAZULU-NATAL_UGU	NEGATIVE	NEGATIVE	POSITIVE
3385154	F	06/02/1990	262051	KWAZULU-NATAL	INKOSI ALBERT LUTHULI CENTRAL HOSPITAL	18/09/2017;19/12/2018;21/02/2019	22/09/2017	2017	KWAZULU-NATAL_UGU	POSITIVE	NEGATIVE	NEGATIVE
23533196	F	06/02/1992	920206.	KWAZULU-NATAL	INKOSI ALBERT LUTHULI CENTRAL HOSPITAL	05/01/2016;07/08/2017;07/08/2017;21/05/2018;21/05/2018;05/09/2018	07/01/2016	2016	KWAZULU-NATAL_UGU	NEGATIVE	POSITIVE	POSITIVE	POSITIVE	POSITIVE	NEGATIVE
31792874	F	06/02/1992	920206	GAUTENG	TAMBO MEMORIAL LABORATORY	13/01/2017;03/02/2017	16/01/2017	2017	GAUTENG_EKURHULENI METRO	POSITIVE	NEGATIVE
109176375	F	06/02/1994	940206	GAUTENG	CHRIS HANI BARAGWANATH LABORATORY	12/06/2018;27/09/2019	12/06/2018	2018	GAUTENG_CITY OF JOHANNESBURG METRO	POSITIVE	NEGATIVE
108649130	F	06/02/1995	2080	GAUTENG	TAMBO MEMORIAL LABORATORY	05/07/2016;22/07/2016	07/07/2016	2016	GAUTENG_EKURHULENI METRO	POSITIVE	NEGATIVE
110655672	F	06/02/1996	960602	MPUMALANGA	ERMELO LABORATORY	20/08/2015;03/02/2016	21/08/2015	2015	MPUMALANGA_GERT SIBANDE	POSITIVE	NEGATIVE
157068800	F	06/02/1997	97-02-06	GAUTENG	TAMBO MEMORIAL LABORATORY	19/07/2019;20/12/2019	20/07/2019	2019	GAUTENG_EKURHULENI METRO	NEGATIVE	POSITIVE
151052154	F	06/02/1997	EM970206GAB	GAUTENG	BRAAMFONTEIN CENTRAL LABORATORY	05/12/2018;15/10/2019	20/12/2018	2018	GAUTENG_CITY OF JOHANNESBURG METRO	NEGATIVE	POSITIVE
141306711	M	.	181-436-9409	MPUMALANGA	ROB FERREIRA LABORATORY	15/02/2018;14/11/2018	19/02/2018	2018	MPUMALANGA_GERT SIBANDE	NEGATIVE	POSITIVE
134986265	M	06/03/1960	GD99858	LIMPOPO	TSHWANE ACADEMIC LABORATORY	05/08/2017;06/08/2017	10/08/2017	2017	LIMPOPO_GREATER SEKHUKHUNE	NEGATIVE	POSITIVE
107335742	M	06/03/1962	UNKNOWN	FREE STATE	PELONOMI LABORATORY	24/04/2015;15/04/2016;16/05/2016;30/05/2018	25/04/2015	2015	FREE STATE_XHARIEP	POSITIVE	NEGATIVE	NEGATIVE	NEGATIVE
111379256	M	06/03/1963	630603	GAUTENG	BRAAMFONTEIN CENTRAL LABORATORY	16/09/2015;24/08/2016	22/09/2015	2015	GAUTENG_EKURHULENI METRO	POSITIVE	NEGATIVE
19595069	F	06/03/1967	1601/07	KWAZULU-NATAL	INKOSI ALBERT LUTHULI CENTRAL HOSPITAL	16/03/2016;22/03/2016;22/03/2016	24/03/2016	2016	KWAZULU-NATAL_UMKHANYAKUDE	POSITIVE	NEGATIVE	NEGATIVE
111851538	F	06/03/1967	LP0000237678	LIMPOPO	POLOKWANE LABORATORY	01/09/2016;08/09/2016;04/07/2019	02/09/2016	2016	LIMPOPO_CAPRICORN	POSITIVE	NEGATIVE	NEGATIVE
43217157	M	06/03/1969	690306	GAUTENG	TAMBO MEMORIAL LABORATORY	31/05/2016;30/05/2017	01/06/2016	2016	GAUTENG_EKURHULENI METRO	NEGATIVE	POSITIVE
3135801	F	06/03/1972	030672SI	GAUTENG	HELEN JOSEPH LABORATORY	22/06/2015;29/03/2017	22/06/2015	2015	GAUTENG_CITY OF JOHANNESBURG METRO	NEGATIVE	POSITIVE
2151947	M	06/03/1975	030675MA	GAUTENG	HELEN JOSEPH LABORATORY	15/03/2015;15/03/2015;10/02/2017;10/02/2017	15/03/2015	2015	GAUTENG_CITY OF JOHANNESBURG METRO	POSITIVE	POSITIVE	NEGATIVE	NEGATIVE
9265417	F	06/03/1975	2404/11	KWAZULU-NATAL	INKOSI ALBERT LUTHULI CENTRAL HOSPITAL	06/11/2015;18/04/2016;18/04/2016;01/09/2016	13/06/2015	2015	KWAZULU-NATAL_UMGUNGUNDLOVU	POSITIVE	POSITIVE	POSITIVE	NEGATIVE
1013321	F	06/03/1979	56010226	WESTERN CAPE	TYGERBERG LABORATORY	19/11/2015;02/06/2016	20/11/2015	2015	WESTERN CAPE_CITY OF CAPE TOWN METRO	NEGATIVE	POSITIVE
11895316	F	06/03/1980	1775395	GAUTENG	TAMBO MEMORIAL LABORATORY	05/06/2015;21/12/2015;27/09/2016	05/06/2015	2015	GAUTENG_EKURHULENI METRO	POSITIVE	NEGATIVE	NEGATIVE
27119774	F	06/03/1980	802638	NORTH WEST	BRAAMFONTEIN CENTRAL LABORATORY	08/10/2016;11/09/2019	26/10/2016	2016	NORTH WEST_NGAKA MODIRI MOLEMA	POSITIVE	NEGATIVE
89149717	F	06/03/1983	3434/2015	NORTH WEST	DR GEORGE MUKHARI LABORATORY	23/09/2015;28/09/2015	29/09/2015	2015	NORTH WEST_BOJANALA PLATINUM	POSITIVE	NEGATIVE
34691164	F	06/03/1988	16000106444	LIMPOPO	POLOKWANE LABORATORY	07/03/2015;07/03/2015;06/09/2015;06/09/2015;04/10/2015	07/04/2015	2015	LIMPOPO_VHEMBE	POSITIVE	POSITIVE	POSITIVE	POSITIVE	NEGATIVE
116900347	F	.	UNKNOWN	EASTERN CAPE	PORT ELIZABETH LABORATORY	22/02/2019;13/09/2019	26/02/2019	2019	EASTERN CAPE_NELSON MANDELA BAY METRO	POSITIVE	NEGATIVE
12915433	F	06/03/1990	900306	GAUTENG	TAMBO MEMORIAL LABORATORY	21/06/2017;29/06/2017;07/09/2017;24/01/2018	23/06/2017	2017	GAUTENG_EKURHULENI METRO	POSITIVE	NEGATIVE	NEGATIVE	NEGATIVE
1048488	F	06/03/1990	UNKNOWN	EASTERN CAPE	PORT ELIZABETH LABORATORY	18/01/2016;31/05/2016;31/05/2016	19/01/2016	2016	EASTERN CAPE_NELSON MANDELA BAY METRO	NEGATIVE	POSITIVE	POSITIVE
9382799	M	06/03/1990	ER12/19976	MPUMALANGA	ERMELO LABORATORY	31/10/2016;23/01/2017;15/01/2018;10/05/2019	31/10/2016	2016	MPUMALANGA_GERT SIBANDE	NEGATIVE	NEGATIVE	NEGATIVE	POSITIVE
27933590	F	06/03/1991	UNKNOWN	NORTHERN CAPE	KIMBERLEY LABORATORY	31/05/2015;31/05/2015;02/06/2018;02/06/2018	06/02/2015	2015	NORTHERN CAPE_FRANCES BAARD	POSITIVE	POSITIVE	NEGATIVE	NEGATIVE
31849454	F	06/03/1992	243482	MPUMALANGA	TSHWANE ACADEMIC LABORATORY	04/01/2015;04/01/2015;05/06/2018	04/07/2015	2015	MPUMALANGA_GERT SIBANDE	POSITIVE	POSITIVE	NEGATIVE
22038047	F	06/03/1995	15/4336	MPUMALANGA	ERMELO LABORATORY	23/05/2015;23/05/2015;24/05/2015;07/01/2019	29/05/2015	2015	MPUMALANGA_GERT SIBANDE	POSITIVE	POSITIVE	NEGATIVE	NEGATIVE
[truncated: 6,646 more rows]
