# Supplementary material for: Hepatitis B infection status among South Africans attending public health facilities over a five-year period: 2015 to 2019
Source: PLOS Glob Public Health. 2023 Sep 25;3(9):e0000992. doi: 10.1371/journal.pgph.0000992 (PMC10519597; doi:10.1371/journal.pgph.0000992)
Supplement: S2 Dataset — (ZIP) [file pgph.0000992.s005.zip › HBsAg dataset of 36193 records.csv]

unique_patient_id	gender	dob	hospital_id	province_name	testing_lab	taken_date	tested_date	hep_b_surface_ag_1	hep_b_surface_ag_2	hep_b_surface_ag_3	hep_b_surface_ag_4	hep_b_surface_ag_5	hep_b_surface_ag_6	hep_b_surface_ag_7	hep_b_surface_ag_8	hep_b_surface_ag_9	hep_b_surface_ag_10	hep_b_surface_ag_11	hep_b_surface_ag_12	hep_b_surface_ag_13	hep_b_surface_ag_14	hep_b_surface_ag_15	hep_b_surface_ag_16	hep_b_surface_ag_17	hep_b_surface_ag_18	hep_b_surface_ag_19	hep_b_surface_ag_20	hep_b_surface_ag_21	hep_b_surface_ag_22	hep_b_surface_ag_23	hep_b_surface_ag_24	hep_b_surface_ag_25	hep_b_surface_ag_26	hep_b_surface_ag_27	hep_b_surface_ag_28	hep_b_surface_ag_29	hep_b_surface_ag_30	hep_b_surface_ag_31	hep_b_surface_ag_32	hep_b_surface_ag_33	hep_b_surface_ag_34	hep_b_surface_ag_35	hep_b_surface_ag_36	hep_b_surface_ag_37	hep_b_surface_ag_38	hep_b_surface_ag_105	hep_b_surface_ag_147
88336737	F	11/09/1965	GT00565775	GAUTENG	CHARLOTTE MAXEKE JOHANNESBURG ACADEMIC HOSPITAL	06/01/2015;16/03/2015;20/07/2015;24/08/2015;24/08/2015;02/09/2015;08/02/2016;20/06/2016;18/07/2016;19/09/2016;10/10/2016;21/11/2016;12/12/2016;20/03/2017;17/07/2017;16/10/2017;20/11/2017;29/01/2018;26/02/2018;16/04/2018;21/05/2018;17/09/2018;28/01/2019;27/05/2019;26/08/2019;09/12/2019	06/02/2015	POSITIVE	POSITIVE	POSITIVE	POSITIVE	POSITIVE	POSITIVE	POSITIVE	POSITIVE	POSITIVE	POSITIVE	POSITIVE	POSITIVE	POSITIVE	POSITIVE	POSITIVE	POSITIVE	POSITIVE	POSITIVE	POSITIVE	POSITIVE	POSITIVE	POSITIVE	POSITIVE	POSITIVE	POSITIVE	POSITIVE
3266206	M	09/06/1965	GP09018936	GAUTENG	CHRIS HANI BARAGWANATH LABORATORY	07/09/2015;07/09/2015;07/09/2015;07/09/2015;07/01/2016;07/01/2016;05/01/2017;05/01/2017;05/07/2017;05/07/2017;20/09/2017;20/09/2017;16/05/2018;16/05/2018;04/07/2018;04/07/2018;09/01/2019;09/01/2019;09/01/2019;11/03/2019;11/03/2019;19/07/2019;19/07/2019;11/10/2019;11/10/2019	07/10/2015	POSITIVE	POSITIVE	POSITIVE	POSITIVE	POSITIVE	POSITIVE	POSITIVE	POSITIVE	POSITIVE	POSITIVE	POSITIVE	POSITIVE	POSITIVE	POSITIVE	POSITIVE	POSITIVE	POSITIVE	POSITIVE	POSITIVE	POSITIVE	POSITIVE	POSITIVE	POSITIVE	POSITIVE	POSITIVE
631887	F	09/04/1980	GP08916373	GAUTENG	CHRIS HANI BARAGWANATH LABORATORY	01/08/2015;01/08/2015;07/01/2016;07/01/2016;07/01/2016;07/01/2016;19/07/2016;19/07/2016;05/01/2017;06/07/2017;06/07/2017;06/07/2017;06/07/2017;13/01/2018;13/01/2018;18/01/2018;18/01/2018;05/07/2018;05/07/2018;17/01/2019;12/08/2019;12/08/2019	01/10/2015	POSITIVE	POSITIVE	POSITIVE	POSITIVE	POSITIVE	POSITIVE	POSITIVE	POSITIVE	POSITIVE	POSITIVE	POSITIVE	POSITIVE	POSITIVE	POSITIVE	POSITIVE	POSITIVE	POSITIVE	POSITIVE	POSITIVE	POSITIVE	POSITIVE	POSITIVE
3121407	M	12/12/1979	12589248	WESTERN CAPE	GROOTE SCHUUR LABORATORY	12/10/2015;10/03/2016;09/06/2016;09/06/2016;15/09/2016;09/03/2017;20/04/2017;20/04/2017;15/06/2017;29/06/2017;27/07/2017;26/10/2017;21/02/2018;01/06/2018;29/08/2018;28/11/2018;27/02/2019;29/05/2019;27/11/2019;27/11/2019;31/12/2019	12/10/2015	POSITIVE	POSITIVE	POSITIVE	POSITIVE	POSITIVE	POSITIVE	POSITIVE	POSITIVE	POSITIVE	POSITIVE	POSITIVE	POSITIVE	POSITIVE	POSITIVE	POSITIVE	POSITIVE	POSITIVE	POSITIVE	POSITIVE	POSITIVE	POSITIVE
65242	M	03/03/1954	GP25399720	GAUTENG	CHRIS HANI BARAGWANATH LABORATORY	27/05/2015;27/05/2015;07/08/2015;07/08/2015;06/01/2016;06/01/2016;06/01/2016;06/01/2016;06/01/2017;06/01/2017;06/01/2017;06/01/2017;22/03/2017;22/03/2017;05/07/2017;05/07/2017;10/01/2018;10/01/2018;10/01/2018;10/01/2018	28/05/2015	POSITIVE	POSITIVE	POSITIVE	POSITIVE	POSITIVE	POSITIVE	POSITIVE	POSITIVE	POSITIVE	POSITIVE	POSITIVE	POSITIVE	POSITIVE	POSITIVE	POSITIVE	POSITIVE	POSITIVE	POSITIVE	POSITIVE	POSITIVE
2430033	F	25/11/1956	GT10087736	GAUTENG	CHRIS HANI BARAGWANATH LABORATORY	29/05/2015;29/05/2015;08/07/2015;08/07/2015;04/05/2016;04/05/2016;06/07/2016;05/01/2017;05/01/2017;14/09/2017;21/10/2017;21/10/2017;13/01/2018;13/01/2018;18/01/2018;18/01/2018;21/04/2018;21/04/2018;11/07/2019	29/05/2015	POSITIVE	POSITIVE	POSITIVE	POSITIVE	POSITIVE	POSITIVE	POSITIVE	POSITIVE	POSITIVE	POSITIVE	POSITIVE	POSITIVE	POSITIVE	POSITIVE	POSITIVE	POSITIVE	POSITIVE	POSITIVE	POSITIVE
3472561	M	07/01/1973	80800907	WESTERN CAPE	GROOTE SCHUUR LABORATORY	10/12/2015;22/02/2017;24/05/2017;24/05/2017;10/07/2017;30/08/2017;29/11/2017;29/11/2017;21/02/2018;30/05/2018;30/05/2018;05/09/2018;28/11/2018;27/02/2019;29/05/2019;27/11/2019;27/11/2019;31/12/2019;31/12/2019	10/12/2015	POSITIVE	POSITIVE	POSITIVE	POSITIVE	POSITIVE	POSITIVE	POSITIVE	POSITIVE	POSITIVE	POSITIVE	POSITIVE	POSITIVE	POSITIVE	POSITIVE	POSITIVE	POSITIVE	POSITIVE	POSITIVE	POSITIVE
4455814	F	03/07/1974	740307	KWAZULU-NATAL	INKOSI ALBERT LUTHULI CENTRAL HOSPITAL	27/01/2015;11/04/2015;17/06/2015;17/06/2015;23/06/2015;20/08/2015;03/02/2016;02/08/2016;01/11/2016;27/01/2017;07/03/2017;01/05/2017;08/08/2017;05/09/2017;07/11/2017;08/05/2018;09/08/2018	29/01/2015	POSITIVE	POSITIVE	POSITIVE	POSITIVE	POSITIVE	POSITIVE	POSITIVE	POSITIVE	POSITIVE	POSITIVE	POSITIVE	POSITIVE	POSITIVE	POSITIVE	POSITIVE	POSITIVE	POSITIVE
12637	M	16/06/1961	28719623	EASTERN CAPE	PORT ELIZABETH LABORATORY	01/04/2015;01/04/2015;01/07/2015;01/07/2015;30/09/2015;13/01/2016;13/01/2016;06/04/2016;06/04/2016;05/10/2016;05/04/2017;04/10/2017;04/04/2018;04/04/2018;03/10/2018;03/10/2018	07/04/2015	POSITIVE	POSITIVE	POSITIVE	POSITIVE	POSITIVE	POSITIVE	POSITIVE	POSITIVE	POSITIVE	POSITIVE	POSITIVE	POSITIVE	POSITIVE	POSITIVE	POSITIVE	POSITIVE
24694245	F	.	18/686	MPUMALANGA	ROB FERREIRA LABORATORY	15/01/2018;15/01/2018;23/01/2018;23/01/2018;23/01/2018;23/01/2018;01/02/2018;01/02/2018;07/02/2018;17/04/2018;17/04/2018;19/09/2018;14/11/2018;14/11/2018;13/02/2019;13/02/2019	17/01/2018	POSITIVE	POSITIVE	POSITIVE	POSITIVE	POSITIVE	POSITIVE	POSITIVE	POSITIVE	POSITIVE	POSITIVE	POSITIVE	POSITIVE	POSITIVE	POSITIVE	POSITIVE	POSITIVE
44564	M	20/02/1983	20945473	EASTERN CAPE	PORT ELIZABETH LABORATORY	27/01/2015;27/01/2015;28/04/2015;28/04/2015;07/09/2015;07/09/2015;10/11/2015;08/02/2016;14/06/2017;14/06/2017;04/10/2017;21/03/2018;21/03/2018;02/10/2019;02/10/2019	28/01/2015	POSITIVE	POSITIVE	POSITIVE	POSITIVE	POSITIVE	POSITIVE	POSITIVE	POSITIVE	POSITIVE	POSITIVE	POSITIVE	POSITIVE	POSITIVE	POSITIVE	POSITIVE
10053967	F	22/08/1975	GP45924058	GAUTENG	TSHWANE ACADEMIC LABORATORY	09/03/2015;12/04/2016;12/04/2016;26/04/2017;25/04/2018;25/04/2018;24/04/2019;24/04/2019	11/03/2015	POSITIVE	POSITIVE	POSITIVE	POSITIVE	POSITIVE	POSITIVE	POSITIVE	POSITIVE	POSITIVE	POSITIVE	POSITIVE	POSITIVE	POSITIVE	POSITIVE	POSITIVE
3262366	M	08/01/1976	GP08716385	GAUTENG	CHRIS HANI BARAGWANATH LABORATORY	14/08/2015;14/08/2015;27/07/2016;27/07/2016;27/07/2016;29/03/2017;29/03/2017;26/06/2017;26/06/2017;16/02/2018;16/02/2018;03/08/2018;03/08/2018;21/01/2019;21/01/2019	14/08/2015	POSITIVE	POSITIVE	POSITIVE	POSITIVE	POSITIVE	POSITIVE	POSITIVE	POSITIVE	POSITIVE	POSITIVE	POSITIVE	POSITIVE	POSITIVE	POSITIVE	POSITIVE
33169356	M	07/07/1968	Aug-42	MPUMALANGA	ROB FERREIRA LABORATORY	26/02/2016;26/02/2016;01/03/2016;01/03/2016;11/07/2016;11/07/2016;27/09/2016;27/09/2016;15/03/2017;15/03/2017;12/06/2017;28/02/2018;28/02/2018;31/05/2018;31/05/2018	27/02/2016	POSITIVE	POSITIVE	POSITIVE	POSITIVE	POSITIVE	POSITIVE	POSITIVE	POSITIVE	POSITIVE	POSITIVE	POSITIVE	POSITIVE	POSITIVE	POSITIVE	POSITIVE
10072838	F	13/07/1993	930713	GAUTENG	CHRIS HANI BARAGWANATH LABORATORY	20/09/2016;20/09/2016;05/10/2016;05/10/2016;30/07/2018;30/07/2018;05/12/2018;05/12/2018	21/09/2016	POSITIVE	POSITIVE	POSITIVE	POSITIVE	POSITIVE	POSITIVE	POSITIVE	POSITIVE	POSITIVE	POSITIVE	POSITIVE	POSITIVE	POSITIVE	POSITIVE	POSITIVE
3485157	M	16/06/1953	33217274	WESTERN CAPE	GROOTE SCHUUR LABORATORY	14/01/2015;18/11/2015;06/09/2016;06/09/2016;06/12/2016;01/02/2017;24/07/2017;08/01/2018;08/01/2018;20/08/2018;20/08/2018;04/03/2019;09/12/2019;09/12/2019	15/01/2015	POSITIVE	POSITIVE	POSITIVE	POSITIVE	POSITIVE	POSITIVE	POSITIVE	POSITIVE	POSITIVE	POSITIVE	POSITIVE	POSITIVE	POSITIVE	POSITIVE
301355	M	03/03/1980	29454188	EASTERN CAPE	PORT ELIZABETH LABORATORY	08/03/2015;08/03/2015;30/03/2015;01/06/2015;01/06/2015;19/01/2016;19/01/2016;26/04/2016;19/07/2016;04/04/2017;03/12/2018;03/12/2018;04/04/2019;04/04/2019	08/04/2015	POSITIVE	POSITIVE	POSITIVE	POSITIVE	POSITIVE	POSITIVE	POSITIVE	POSITIVE	POSITIVE	POSITIVE	POSITIVE	POSITIVE	POSITIVE	POSITIVE
20353342	F	28/02/1963	GT01142280	GAUTENG	CHARLOTTE MAXEKE JOHANNESBURG ACADEMIC HOSPITAL	18/05/2015;18/05/2015;20/08/2015;24/11/2015;24/10/2016;05/05/2017;05/05/2017;23/10/2017;09/04/2018;25/09/2018;09/04/2019;09/04/2019;18/10/2019;18/10/2019	20/05/2015	POSITIVE	POSITIVE	POSITIVE	POSITIVE	POSITIVE	POSITIVE	POSITIVE	POSITIVE	POSITIVE	POSITIVE	POSITIVE	POSITIVE	POSITIVE	POSITIVE
804865	F	10/08/1972	641/12	GAUTENG	CHRIS HANI BARAGWANATH LABORATORY	10/06/2015;10/06/2015;22/09/2015;21/10/2015;09/03/2016;24/05/2017;24/05/2017;28/02/2018;28/02/2018;06/06/2018;06/06/2018;07/11/2018;13/12/2019;13/12/2019	10/07/2015	POSITIVE	POSITIVE	POSITIVE	POSITIVE	POSITIVE	POSITIVE	POSITIVE	POSITIVE	POSITIVE	POSITIVE	POSITIVE	POSITIVE	POSITIVE	POSITIVE
110726381	M	29/03/1986	UM00683992	FREE STATE	UNIVERSITAS ACADEMIC LABORATORY	25/08/2015;19/01/2016;15/02/2016;16/05/2016;15/08/2016;14/11/2016;06/02/2017;22/05/2017;31/07/2017;09/10/2017;15/01/2018;07/05/2018;22/10/2018;25/11/2019	25/08/2015	POSITIVE	POSITIVE	POSITIVE	POSITIVE	POSITIVE	POSITIVE	POSITIVE	POSITIVE	POSITIVE	POSITIVE	POSITIVE	POSITIVE	POSITIVE	POSITIVE
969376	F	28/09/1982	UNKNOWN	EASTERN CAPE	PORT ELIZABETH LABORATORY	28/09/2016;28/09/2016;07/10/2016;07/10/2016;29/11/2016;29/11/2016;26/06/2017;26/06/2017;02/05/2018;02/05/2018;13/06/2018;13/06/2018;08/11/2019;08/11/2019	30/09/2016	POSITIVE	POSITIVE	POSITIVE	POSITIVE	POSITIVE	POSITIVE	POSITIVE	POSITIVE	POSITIVE	POSITIVE	POSITIVE	POSITIVE	POSITIVE	POSITIVE
100730989	M	06/12/1970	26619056	EASTERN CAPE	PORT ELIZABETH LABORATORY	08/04/2015;14/04/2015;24/11/2015;06/06/2017;05/10/2017;04/10/2018;04/04/2019	08/04/2015	POSITIVE	POSITIVE	POSITIVE	POSITIVE	POSITIVE	POSITIVE	POSITIVE	POSITIVE	POSITIVE	POSITIVE	POSITIVE	POSITIVE	POSITIVE
2913632	M	29/04/1952	GP08752175	GAUTENG	CHRIS HANI BARAGWANATH LABORATORY	09/07/2015;09/07/2015;07/01/2016;07/01/2016;07/01/2016;07/01/2016;08/09/2016;08/09/2016;05/01/2017;06/07/2017;06/07/2017;18/01/2018;18/01/2018	10/07/2015	POSITIVE	POSITIVE	POSITIVE	POSITIVE	POSITIVE	POSITIVE	POSITIVE	POSITIVE	POSITIVE	POSITIVE	POSITIVE	POSITIVE	POSITIVE
1008447	M	05/02/1966	B8277	KWAZULU-NATAL	INKOSI ALBERT LUTHULI CENTRAL HOSPITAL	06/11/2015;14/04/2016;14/04/2016;06/02/2018;09/07/2018;15/01/2019;15/01/2019	15/06/2015	POSITIVE	POSITIVE	POSITIVE	POSITIVE	POSITIVE	POSITIVE	POSITIVE	POSITIVE	POSITIVE	POSITIVE	POSITIVE	POSITIVE	POSITIVE
33953367	M	24/05/1986	119279750	WESTERN CAPE	GROOTE SCHUUR LABORATORY	24/02/2016;24/02/2016;25/02/2016;25/02/2016;28/06/2016;28/06/2016;17/10/2016;24/12/2017;24/12/2017;05/04/2018;05/04/2018;02/05/2018;02/05/2018	24/02/2016	POSITIVE	POSITIVE	POSITIVE	POSITIVE	POSITIVE	POSITIVE	POSITIVE	POSITIVE	POSITIVE	POSITIVE	POSITIVE	POSITIVE	POSITIVE
28981100	M	05/05/1971	5051971	KWAZULU-NATAL	INKOSI ALBERT LUTHULI CENTRAL HOSPITAL	15/04/2015;15/04/2015;18/09/2015;18/09/2015;18/03/2016;18/03/2016;21/12/2016;21/12/2016;19/09/2017;19/09/2017;24/05/2018;24/05/2018	22/04/2015	POSITIVE	POSITIVE	POSITIVE	POSITIVE	POSITIVE	POSITIVE	POSITIVE	POSITIVE	POSITIVE	POSITIVE	POSITIVE	POSITIVE
1726329	F	23/03/1992	920323RA	GAUTENG	BRAAMFONTEIN CENTRAL LABORATORY	28/04/2015;28/04/2015;29/06/2015;29/06/2015;02/07/2015;02/07/2015;10/11/2015;10/11/2015;28/01/2019;28/01/2019;03/09/2019;03/09/2019	04/05/2015	POSITIVE	POSITIVE	POSITIVE	POSITIVE	POSITIVE	POSITIVE	POSITIVE	POSITIVE	POSITIVE	POSITIVE	POSITIVE	POSITIVE
736112	M	27/07/1990	06013072MC	FREE STATE	UNIVERSITAS ACADEMIC LABORATORY	05/05/2015;05/05/2015;28/10/2016;28/10/2016;28/08/2017;28/08/2017;01/03/2018;01/03/2018;03/09/2018;03/09/2018;03/10/2019;03/10/2019	05/05/2015	POSITIVE	POSITIVE	POSITIVE	POSITIVE	POSITIVE	POSITIVE	POSITIVE	POSITIVE	POSITIVE	POSITIVE	POSITIVE	POSITIVE
1746644	F	05/01/1984	GT10078370	GAUTENG	CHRIS HANI BARAGWANATH LABORATORY	14/05/2015;14/05/2015;14/05/2015;14/05/2015;21/05/2015;21/05/2015;16/07/2015;16/07/2015;13/08/2015;13/08/2015;04/01/2017;04/01/2017	15/05/2015	POSITIVE	POSITIVE	POSITIVE	POSITIVE	POSITIVE	POSITIVE	POSITIVE	POSITIVE	POSITIVE	POSITIVE	POSITIVE	POSITIVE
3063468	M	.	GP08621143	GAUTENG	CHRIS HANI BARAGWANATH LABORATORY	22/10/2015;22/10/2015;06/11/2015;06/11/2015;28/01/2016;28/01/2016;02/02/2018;02/02/2018;10/05/2018;10/05/2018;24/01/2019;24/01/2019	22/10/2015	POSITIVE	POSITIVE	POSITIVE	POSITIVE	POSITIVE	POSITIVE	POSITIVE	POSITIVE	POSITIVE	POSITIVE	POSITIVE	POSITIVE
15490851	M	13/08/1990	28800308	EASTERN CAPE	PORT ELIZABETH LABORATORY	06/04/2016;06/04/2016;07/07/2016;07/07/2016;05/10/2016;05/10/2016;05/04/2017;05/04/2017;04/10/2017;04/04/2018;04/04/2018;03/10/2018	07/04/2016	POSITIVE	POSITIVE	POSITIVE	POSITIVE	POSITIVE	POSITIVE	POSITIVE	POSITIVE	POSITIVE	POSITIVE	POSITIVE	POSITIVE
1513126	M	19/09/1972	UNKNOWN	EASTERN CAPE	PORT ELIZABETH LABORATORY	08/04/2016;08/04/2016;24/08/2017;24/08/2017;27/08/2017;27/08/2017;30/08/2017;30/08/2017;02/11/2017;02/11/2017;21/01/2019;21/01/2019	09/04/2016	POSITIVE	POSITIVE	POSITIVE	POSITIVE	POSITIVE	POSITIVE	POSITIVE	POSITIVE	POSITIVE	POSITIVE	POSITIVE	POSITIVE
20448956	M	.	937780009PE	LIMPOPO	LETABA LABORATORY	10/03/2017;10/03/2017;06/10/2017;06/10/2017;24/05/2018;24/05/2018;26/09/2018;26/09/2018;10/06/2019;10/06/2019;26/06/2019;26/06/2019	13/03/2017	POSITIVE	POSITIVE	POSITIVE	POSITIVE	POSITIVE	POSITIVE	POSITIVE	POSITIVE	POSITIVE	POSITIVE	POSITIVE	POSITIVE
449551	F	.	109049288	WESTERN CAPE	GEORGE LABORATORY	21/07/2017;21/07/2017;08/11/2017;08/11/2017;31/01/2018;31/01/2018;21/06/2018;21/06/2018;31/01/2019;31/01/2019;21/08/2019;21/08/2019	21/07/2017	POSITIVE	POSITIVE	POSITIVE	POSITIVE	POSITIVE	POSITIVE	POSITIVE	POSITIVE	POSITIVE	POSITIVE	POSITIVE	POSITIVE
141013225	M	18/12/1964	18121964	LIMPOPO	POLOKWANE LABORATORY	31/01/2018;01/03/2018;07/03/2018;11/04/2018;10/05/2018;27/06/2018;27/09/2018;01/11/2018;04/12/2018;20/03/2019;23/04/2019;24/07/2019	03/02/2018	POSITIVE	POSITIVE	POSITIVE	POSITIVE	POSITIVE	POSITIVE	POSITIVE	POSITIVE	POSITIVE	POSITIVE	POSITIVE	POSITIVE
10031281	F	29/08/1978	810/08	KWAZULU-NATAL	INKOSI ALBERT LUTHULI CENTRAL HOSPITAL	06/02/2015;06/02/2015;04/12/2015;05/09/2017;05/09/2017;07/09/2018	09/02/2015	POSITIVE	POSITIVE	POSITIVE	POSITIVE	POSITIVE	POSITIVE	POSITIVE	POSITIVE	POSITIVE	POSITIVE	POSITIVE
10086898	F	21/07/1981	810721	GAUTENG	TAMBO MEMORIAL LABORATORY	03/03/2015;03/03/2015;14/08/2018;14/08/2018;07/09/2019;07/09/2019	04/03/2015	POSITIVE	POSITIVE	POSITIVE	POSITIVE	POSITIVE	POSITIVE	POSITIVE	POSITIVE	POSITIVE	POSITIVE	POSITIVE
178269	M	04/04/1988	UNKNOWN	EASTERN CAPE	PORT ELIZABETH LABORATORY	05/04/2015;05/04/2015;19/12/2016;19/12/2016;29/06/2017;29/06/2017;11/07/2017;11/07/2017;12/07/2018;12/07/2018;19/11/2019	05/05/2015	POSITIVE	POSITIVE	POSITIVE	POSITIVE	POSITIVE	POSITIVE	POSITIVE	POSITIVE	POSITIVE	POSITIVE	POSITIVE
30050700	F	11/11/1991	UNKNOWN	EASTERN CAPE	EAST LONDON LABORATORY	21/04/2015;21/04/2015;22/10/2015;22/10/2015;12/05/2016;10/11/2016;10/11/2016;31/10/2018;31/10/2018;20/05/2019;20/05/2019	22/04/2015	POSITIVE	POSITIVE	POSITIVE	POSITIVE	POSITIVE	POSITIVE	POSITIVE	POSITIVE	POSITIVE	POSITIVE	POSITIVE
101481265	M	03/01/1975	GT10410220	GAUTENG	CHRIS HANI BARAGWANATH LABORATORY	03/06/2015;23/09/2015;11/02/2016;08/06/2016;08/09/2016;30/12/2016;24/03/2017;03/10/2017;26/03/2018;14/09/2018;22/05/2019	03/07/2015	POSITIVE	POSITIVE	POSITIVE	POSITIVE	POSITIVE	POSITIVE	POSITIVE	POSITIVE	POSITIVE	POSITIVE	POSITIVE
9525417	M	27/01/1964	UNKNOWN	EASTERN CAPE	CECILIA MAKIWANE LABORATORY	07/08/2015;07/08/2015;12/07/2016;04/01/2018;04/01/2018;12/01/2018;12/01/2018;12/07/2018;12/07/2018;17/07/2018;17/07/2018	08/08/2015	POSITIVE	POSITIVE	POSITIVE	POSITIVE	POSITIVE	POSITIVE	POSITIVE	POSITIVE	POSITIVE	POSITIVE	POSITIVE
56869	M	21/09/1983	830921	KWAZULU-NATAL	INKOSI ALBERT LUTHULI CENTRAL HOSPITAL	21/08/2015;13/01/2016;13/01/2016;05/09/2016;11/05/2017;11/05/2017;04/10/2017;30/04/2018;30/04/2018;07/01/2019;07/01/2019	31/08/2015	POSITIVE	POSITIVE	POSITIVE	POSITIVE	POSITIVE	POSITIVE	POSITIVE	POSITIVE	POSITIVE	POSITIVE	POSITIVE
33969726	M	19/09/1974	REF113	NORTH WEST	DR GEORGE MUKHARI LABORATORY	04/09/2015;04/09/2015;18/04/2016;18/04/2016;29/03/2017;29/03/2017;23/01/2018;23/01/2018;30/01/2019;30/01/2019;29/03/2019	10/09/2015	POSITIVE	POSITIVE	POSITIVE	POSITIVE	POSITIVE	POSITIVE	POSITIVE	POSITIVE	POSITIVE	POSITIVE	POSITIVE
3065716	M	02/11/2011	GT10017515	GAUTENG	CHRIS HANI BARAGWANATH LABORATORY	06/09/2015;06/09/2015;15/03/2016;15/03/2016;06/09/2016;14/03/2017;14/03/2017;22/01/2019;22/01/2019;03/12/2019;03/12/2019	06/12/2015	POSITIVE	POSITIVE	POSITIVE	POSITIVE	POSITIVE	POSITIVE	POSITIVE	POSITIVE	POSITIVE	POSITIVE	POSITIVE
1026955	F	27/04/1984	UNKNOWN	EASTERN CAPE	PORT ELIZABETH LABORATORY	15/10/2015;15/10/2015;25/10/2016;25/10/2016;31/10/2016;08/01/2019;08/01/2019;30/07/2019;30/07/2019;23/08/2019;23/08/2019	16/10/2015	POSITIVE	POSITIVE	POSITIVE	POSITIVE	POSITIVE	POSITIVE	POSITIVE	POSITIVE	POSITIVE	POSITIVE	POSITIVE
16865280	M	04/12/1971	120471	KWAZULU-NATAL	INKOSI ALBERT LUTHULI CENTRAL HOSPITAL	20/11/2015;20/11/2015;24/11/2015;24/11/2015;17/02/2016;17/02/2016;04/04/2016;04/04/2016;17/01/2017;17/01/2017;14/03/2018	24/11/2015	POSITIVE	POSITIVE	POSITIVE	POSITIVE	POSITIVE	POSITIVE	POSITIVE	POSITIVE	POSITIVE	POSITIVE	POSITIVE
15387407	M	09/03/1963	LP0000134337	LIMPOPO	POLOKWANE LABORATORY	06/01/2016;04/01/2017;05/07/2017;05/07/2017;05/01/2018;04/07/2018;02/01/2019;18/01/2019;18/01/2019;03/07/2019;03/07/2019	06/01/2016	POSITIVE	POSITIVE	POSITIVE	POSITIVE	POSITIVE	POSITIVE	POSITIVE	POSITIVE	POSITIVE	POSITIVE	POSITIVE
2748106	M	20/12/1964	GP09071012	GAUTENG	CHRIS HANI BARAGWANATH LABORATORY	25/01/2016;25/01/2016;23/01/2017;23/01/2017;20/02/2017;15/05/2017;11/06/2018;11/06/2018;09/07/2018;09/07/2018;21/01/2019	26/01/2016	POSITIVE	POSITIVE	POSITIVE	POSITIVE	POSITIVE	POSITIVE	POSITIVE	POSITIVE	POSITIVE	POSITIVE	POSITIVE
10066570	M	20/08/1993	1002372332	GAUTENG	DR GEORGE MUKHARI LABORATORY	29/02/2016;29/02/2016;02/03/2016;02/03/2016;04/05/2016;04/05/2016	01/03/2016	POSITIVE	POSITIVE	POSITIVE	POSITIVE	POSITIVE	POSITIVE	POSITIVE	POSITIVE	POSITIVE	POSITIVE	POSITIVE
4514532	F	18/12/1982	821218	NORTH WEST	MAFIKENG LABORATORY	02/03/2016;09/03/2016;22/03/2016;31/03/2016;27/10/2016;01/12/2016;08/12/2016;30/06/2017;29/01/2019;29/01/2019;26/07/2019	09/03/2016	POSITIVE	POSITIVE	POSITIVE	POSITIVE	POSITIVE	POSITIVE	POSITIVE	POSITIVE	POSITIVE	POSITIVE	POSITIVE
4134745	M	01/07/1980	GP08983824	GAUTENG	CHRIS HANI BARAGWANATH LABORATORY	05/07/2016;05/07/2016;18/01/2017;18/01/2017;05/01/2018;05/01/2018;15/08/2018;24/01/2019;24/01/2019;29/10/2019;29/10/2019	06/07/2016	POSITIVE	POSITIVE	POSITIVE	POSITIVE	POSITIVE	POSITIVE	POSITIVE	POSITIVE	POSITIVE	POSITIVE	POSITIVE
36417211	F	25/06/1976	158763599	WESTERN CAPE	TYGERBERG LABORATORY	27/08/2016;07/03/2018;07/03/2018;15/06/2018;15/06/2018;27/08/2018;27/08/2018;13/11/2018;13/11/2018;19/01/2019;21/01/2019	29/08/2016	POSITIVE	POSITIVE	POSITIVE	POSITIVE	POSITIVE	POSITIVE	POSITIVE	POSITIVE	POSITIVE	POSITIVE	POSITIVE
12393456	M	02/11/1975	C041807	GAUTENG	TSHWANE ACADEMIC LABORATORY	04/10/2016;24/10/2016;24/10/2016;09/01/2017;24/04/2017;24/04/2017;09/11/2017;09/11/2017;27/02/2018;28/02/2019;28/02/2019	06/10/2016	POSITIVE	POSITIVE	POSITIVE	POSITIVE	POSITIVE	POSITIVE	POSITIVE	POSITIVE	POSITIVE	POSITIVE	POSITIVE
10069169	F	.	159-207-5491	MPUMALANGA	ROB FERREIRA LABORATORY	23/02/2018;23/02/2018;28/02/2018;28/02/2018;12/04/2018;12/04/2018	25/02/2018	POSITIVE	POSITIVE	POSITIVE	POSITIVE	POSITIVE	POSITIVE	POSITIVE	POSITIVE	POSITIVE	POSITIVE	POSITIVE
2495568	F	08/06/1980	GP45978550	GAUTENG	TSHWANE ACADEMIC LABORATORY	04/01/2015;04/01/2015;11/04/2016;11/04/2016;07/02/2017;07/02/2017;15/02/2018;15/02/2018;05/03/2019;05/03/2019	04/02/2015	POSITIVE	POSITIVE	POSITIVE	POSITIVE	POSITIVE	POSITIVE	POSITIVE	POSITIVE	POSITIVE	POSITIVE
1688414	F	09/10/1977	97275705DA	FREE STATE	UNIVERSITAS ACADEMIC LABORATORY	07/01/2015;07/01/2015;26/01/2016;26/01/2016;12/09/2016;12/09/2016;06/03/2017;06/03/2017;12/07/2019;12/07/2019	07/01/2015	POSITIVE	POSITIVE	POSITIVE	POSITIVE	POSITIVE	POSITIVE	POSITIVE	POSITIVE	POSITIVE	POSITIVE
15368159	F	26/08/1987	956/14	EASTERN CAPE	NELSON MANDELA ACADEMIC LABORATORY	11/02/2015;08/09/2015;08/09/2015;28/08/2017;10/07/2018;10/07/2018;06/08/2018;06/08/2018;24/01/2019;24/01/2019	17/02/2015	POSITIVE	POSITIVE	POSITIVE	POSITIVE	POSITIVE	POSITIVE	POSITIVE	POSITIVE	POSITIVE	POSITIVE
21047991	F	25/06/1989	UNKNOWN	EASTERN CAPE	PORT ELIZABETH LABORATORY	12/02/2015;12/02/2015;21/09/2015;21/09/2015;15/07/2016;01/08/2016;01/08/2016;18/10/2016;18/10/2016;17/12/2019	14/02/2015	POSITIVE	POSITIVE	POSITIVE	POSITIVE	POSITIVE	POSITIVE	POSITIVE	POSITIVE	POSITIVE	POSITIVE
17612939	M	10/10/1982	821010	KWAZULU-NATAL	INKOSI ALBERT LUTHULI CENTRAL HOSPITAL	19/02/2015;19/02/2015;02/11/2015;03/12/2015;03/12/2015;23/02/2016;23/02/2016;22/03/2016;22/03/2016;26/07/2016	24/02/2015	POSITIVE	POSITIVE	POSITIVE	POSITIVE	POSITIVE	POSITIVE	POSITIVE	POSITIVE	POSITIVE	POSITIVE
13504059	F	26/02/1962	620226	KWAZULU-NATAL	INKOSI ALBERT LUTHULI CENTRAL HOSPITAL	19/02/2015;19/02/2015;25/01/2016;25/01/2016;08/09/2016;08/09/2016;08/05/2017;08/05/2017;01/12/2017;07/09/2018	20/02/2015	POSITIVE	POSITIVE	POSITIVE	POSITIVE	POSITIVE	POSITIVE	POSITIVE	POSITIVE	POSITIVE	POSITIVE
15353282	F	26/07/1966	GP45936982	GAUTENG	TSHWANE ACADEMIC LABORATORY	17/03/2015;17/03/2015;24/03/2016;24/03/2016;30/03/2017;30/03/2017;04/04/2018;04/04/2018;24/04/2019;24/04/2019	22/03/2015	POSITIVE	POSITIVE	POSITIVE	POSITIVE	POSITIVE	POSITIVE	POSITIVE	POSITIVE	POSITIVE	POSITIVE
20567911	M	14/05/1965	22769059	GAUTENG	TSHWANE ACADEMIC LABORATORY	17/03/2015;17/03/2015;05/07/2016;05/07/2016;07/02/2017;15/01/2019;09/04/2019;09/04/2019;22/10/2019;22/10/2019	23/03/2015	POSITIVE	POSITIVE	POSITIVE	POSITIVE	POSITIVE	POSITIVE	POSITIVE	POSITIVE	POSITIVE	POSITIVE
26572668	M	15/09/1974	150974	KWAZULU-NATAL	INKOSI ALBERT LUTHULI CENTRAL HOSPITAL	18/03/2015;18/03/2015;10/07/2015;10/07/2015;04/12/2015;04/12/2015;10/06/2016;10/06/2016;10/11/2017;24/05/2018	23/03/2015	POSITIVE	POSITIVE	POSITIVE	POSITIVE	POSITIVE	POSITIVE	POSITIVE	POSITIVE	POSITIVE	POSITIVE
36403941	M	15/04/1983	830415	KWAZULU-NATAL	INKOSI ALBERT LUTHULI CENTRAL HOSPITAL	19/03/2015;19/03/2015;01/04/2016;01/04/2016;05/04/2016;05/04/2016;15/08/2017;15/08/2017;30/01/2018;30/01/2018	23/03/2015	POSITIVE	POSITIVE	POSITIVE	POSITIVE	POSITIVE	POSITIVE	POSITIVE	POSITIVE	POSITIVE	POSITIVE
20613283	F	11/08/1986	UNKNOWN	EASTERN CAPE	EAST LONDON LABORATORY	27/03/2015;27/03/2015;17/11/2015;17/11/2015;15/12/2015;15/12/2015;08/02/2016;08/02/2016;08/12/2017;08/12/2017	29/03/2015	POSITIVE	POSITIVE	POSITIVE	POSITIVE	POSITIVE	POSITIVE	POSITIVE	POSITIVE	POSITIVE	POSITIVE
34886656	F	11/11/1995	UNKNOWN	EASTERN CAPE	PORT ELIZABETH LABORATORY	05/04/2015;05/04/2015;22/05/2017;22/05/2017;25/05/2017;25/05/2017;01/10/2018;01/10/2018;22/05/2019;22/05/2019	05/06/2015	POSITIVE	POSITIVE	POSITIVE	POSITIVE	POSITIVE	POSITIVE	POSITIVE	POSITIVE	POSITIVE	POSITIVE
4482453	F	27/07/1967	GP45973056	GAUTENG	TSHWANE ACADEMIC LABORATORY	15/04/2015;15/04/2015;04/04/2017;04/04/2017;17/10/2017;17/10/2017;04/04/2018;04/04/2018;23/04/2019;23/04/2019	17/04/2015	POSITIVE	POSITIVE	POSITIVE	POSITIVE	POSITIVE	POSITIVE	POSITIVE	POSITIVE	POSITIVE	POSITIVE
16925972	F	08/10/1949	GT45888861	GAUTENG	TSHWANE ACADEMIC LABORATORY	21/04/2015;21/04/2015;21/04/2016;21/04/2016;25/04/2017;25/04/2017;24/04/2018;24/04/2018;23/04/2019;23/04/2019	30/04/2015	POSITIVE	POSITIVE	POSITIVE	POSITIVE	POSITIVE	POSITIVE	POSITIVE	POSITIVE	POSITIVE	POSITIVE
10936	F	09/05/1959	GP42444559	GAUTENG	TSHWANE ACADEMIC LABORATORY	21/05/2015;21/05/2015;12/01/2016;12/01/2016;21/10/2016;02/08/2017;16/03/2018;31/07/2018;31/08/2018;02/09/2019	28/05/2015	POSITIVE	POSITIVE	POSITIVE	POSITIVE	POSITIVE	POSITIVE	POSITIVE	POSITIVE	POSITIVE	POSITIVE
156924	M	22/10/1982	821022	KWAZULU-NATAL	INKOSI ALBERT LUTHULI CENTRAL HOSPITAL	03/06/2015;03/06/2015;10/12/2015;10/12/2015;23/06/2016;23/06/2016;09/11/2016;09/11/2016;13/09/2018;13/09/2018	06/06/2015	POSITIVE	POSITIVE	POSITIVE	POSITIVE	POSITIVE	POSITIVE	POSITIVE	POSITIVE	POSITIVE	POSITIVE
15768370	M	27/05/1961	UNKNOWN	KWAZULU-NATAL	INKOSI ALBERT LUTHULI CENTRAL HOSPITAL	12/06/2015;12/06/2015;06/06/2016;06/06/2016;30/06/2016;30/06/2016;01/06/2017;01/06/2017;20/12/2019;20/12/2019	15/06/2015	POSITIVE	POSITIVE	POSITIVE	POSITIVE	POSITIVE	POSITIVE	POSITIVE	POSITIVE	POSITIVE	POSITIVE
902156	M	24/07/1987	03029584MC	FREE STATE	UNIVERSITAS ACADEMIC LABORATORY	03/08/2015;03/08/2015;11/07/2016;11/07/2016;26/05/2017;26/05/2017;06/02/2018;06/02/2018;16/05/2019;16/05/2019	03/08/2015	POSITIVE	POSITIVE	POSITIVE	POSITIVE	POSITIVE	POSITIVE	POSITIVE	POSITIVE	POSITIVE	POSITIVE
34180598	F	10/05/1965	UNKNOWN	EASTERN CAPE	PORT ELIZABETH LABORATORY	29/09/2015;29/09/2015;29/01/2016;29/01/2016;30/08/2018;30/08/2018;22/03/2019;22/03/2019;27/04/2019;27/04/2019	30/09/2015	POSITIVE	POSITIVE	POSITIVE	POSITIVE	POSITIVE	POSITIVE	POSITIVE	POSITIVE	POSITIVE	POSITIVE
4801583	F	11/11/1966	GT09897296	GAUTENG	CHRIS HANI BARAGWANATH LABORATORY	30/09/2015;15/12/2016;24/05/2017;24/05/2017;24/01/2018;24/01/2018;31/10/2018;31/10/2018;24/04/2019;24/04/2019	30/09/2015	POSITIVE	POSITIVE	POSITIVE	POSITIVE	POSITIVE	POSITIVE	POSITIVE	POSITIVE	POSITIVE	POSITIVE
112137337	M	24/03/1982	117800375	WESTERN CAPE	GROOTE SCHUUR LABORATORY	26/10/2015;29/08/2016;28/02/2018;13/08/2018;09/11/2018;11/01/2019;21/02/2019;18/07/2019;17/10/2019;20/12/2019	26/10/2015	POSITIVE	POSITIVE	POSITIVE	POSITIVE	POSITIVE	POSITIVE	POSITIVE	POSITIVE	POSITIVE	POSITIVE
2324797	M	13/08/1966	GP45915057	GAUTENG	TSHWANE ACADEMIC LABORATORY	29/10/2015;29/10/2015;25/02/2016;25/02/2016;27/09/2017;27/09/2017;15/05/2018;15/05/2018;28/03/2019;28/03/2019	31/10/2015	POSITIVE	POSITIVE	POSITIVE	POSITIVE	POSITIVE	POSITIVE	POSITIVE	POSITIVE	POSITIVE	POSITIVE
118960	M	23/06/1968	UNKNOWN	EASTERN CAPE	PORT ELIZABETH LABORATORY	20/11/2015;20/11/2015;11/11/2016;11/11/2016;30/10/2017;30/10/2017;21/05/2018;21/05/2018;14/08/2019;14/08/2019	21/11/2015	POSITIVE	POSITIVE	POSITIVE	POSITIVE	POSITIVE	POSITIVE	POSITIVE	POSITIVE	POSITIVE	POSITIVE
33804672	M	01/10/1981	521/05/15	EASTERN CAPE	EAST LONDON LABORATORY	05/12/2015;05/12/2015;22/03/2017;22/03/2017;18/06/2018;18/06/2018;14/02/2019;14/02/2019;18/02/2019;18/02/2019	13/05/2015	POSITIVE	POSITIVE	POSITIVE	POSITIVE	POSITIVE	POSITIVE	POSITIVE	POSITIVE	POSITIVE	POSITIVE
28370628	M	05/06/1988	880605	KWAZULU-NATAL	INKOSI ALBERT LUTHULI CENTRAL HOSPITAL	05/01/2016;06/02/2017;23/03/2017;18/05/2017;05/12/2017;08/05/2018;07/08/2018;06/11/2018;06/08/2019;05/11/2019	06/01/2016	POSITIVE	POSITIVE	POSITIVE	POSITIVE	POSITIVE	POSITIVE	POSITIVE	POSITIVE	POSITIVE	POSITIVE
2431712	M	01/01/1962	GT00294844	GAUTENG	CHRIS HANI BARAGWANATH LABORATORY	06/01/2016;20/06/2016;20/06/2016;04/11/2016;04/11/2016;20/04/2017;20/04/2017;22/02/2018;22/02/2018;29/05/2019	06/01/2016	POSITIVE	POSITIVE	POSITIVE	POSITIVE	POSITIVE	POSITIVE	POSITIVE	POSITIVE	POSITIVE	POSITIVE
22651629	M	15/11/1962	GT45978229	GAUTENG	TSHWANE ACADEMIC LABORATORY	07/01/2016;07/01/2016;19/01/2017;19/01/2017;23/08/2018;23/08/2018;04/04/2019;04/04/2019;09/05/2019;09/05/2019	09/01/2016	POSITIVE	POSITIVE	POSITIVE	POSITIVE	POSITIVE	POSITIVE	POSITIVE	POSITIVE	POSITIVE	POSITIVE
25055220	M	01/01/1971	710101	NORTH WEST	DR GEORGE MUKHARI LABORATORY	16/03/2016;16/03/2016;19/03/2016;19/03/2016;22/03/2016;22/03/2016;11/04/2016;11/04/2016;06/11/2017;06/11/2017	18/03/2016	POSITIVE	POSITIVE	POSITIVE	POSITIVE	POSITIVE	POSITIVE	POSITIVE	POSITIVE	POSITIVE	POSITIVE
37976775	F	13/04/1968	TS0002295	LIMPOPO	LETABA LABORATORY	20/04/2016;20/04/2016;23/05/2017;23/05/2017;07/07/2017;07/07/2017;24/11/2017;24/11/2017;04/12/2018;04/12/2018	21/04/2016	POSITIVE	POSITIVE	POSITIVE	POSITIVE	POSITIVE	POSITIVE	POSITIVE	POSITIVE	POSITIVE	POSITIVE
1915927	M	21/10/1982	UNKNOWN	EASTERN CAPE	PORT ELIZABETH LABORATORY	21/04/2016;21/04/2016;07/09/2016;07/09/2016;14/08/2017;14/08/2017;15/05/2018;15/05/2018;03/05/2019;03/05/2019	22/04/2016	POSITIVE	POSITIVE	POSITIVE	POSITIVE	POSITIVE	POSITIVE	POSITIVE	POSITIVE	POSITIVE	POSITIVE
12795766	M	20/01/1981	431/16	KWAZULU-NATAL	INKOSI ALBERT LUTHULI CENTRAL HOSPITAL	26/05/2016;26/05/2016;05/09/2017;05/09/2017;07/09/2017;07/09/2017;30/05/2018;30/05/2018;15/11/2018;15/11/2018	27/05/2016	POSITIVE	POSITIVE	POSITIVE	POSITIVE	POSITIVE	POSITIVE	POSITIVE	POSITIVE	POSITIVE	POSITIVE
20562454	F	05/07/1975	43367/09	MPUMALANGA	DR GEORGE MUKHARI LABORATORY	08/06/2016;08/06/2016;07/10/2016;07/10/2016;02/02/2017;02/02/2017;13/03/2017;13/03/2017;14/03/2019;14/03/2019	09/06/2016	POSITIVE	POSITIVE	POSITIVE	POSITIVE	POSITIVE	POSITIVE	POSITIVE	POSITIVE	POSITIVE	POSITIVE
38248803	F	03/02/1977	LB0700018962	LIMPOPO	LETABA LABORATORY	14/06/2016;14/06/2016;15/06/2016;15/06/2016;17/06/2016;17/06/2016;18/10/2016;30/03/2017;11/09/2017;11/09/2017	15/06/2016	POSITIVE	POSITIVE	POSITIVE	POSITIVE	POSITIVE	POSITIVE	POSITIVE	POSITIVE	POSITIVE	POSITIVE
2748917	M	01/07/1984	GP08989121	GAUTENG	CHRIS HANI BARAGWANATH LABORATORY	08/07/2016;08/07/2016;05/04/2017;14/09/2017;14/09/2017;09/02/2018;09/02/2018;06/09/2018;06/09/2018;20/06/2019	09/07/2016	POSITIVE	POSITIVE	POSITIVE	POSITIVE	POSITIVE	POSITIVE	POSITIVE	POSITIVE	POSITIVE	POSITIVE
9314760	M	06/11/1981	29841186	EASTERN CAPE	PORT ELIZABETH LABORATORY	15/07/2016;15/07/2016;01/09/2016;01/09/2016;29/05/2017;29/05/2017;03/01/2018;03/01/2018;27/06/2018;27/06/2018	16/07/2016	POSITIVE	POSITIVE	POSITIVE	POSITIVE	POSITIVE	POSITIVE	POSITIVE	POSITIVE	POSITIVE	POSITIVE
26136594	F	04/05/1982	LPSEY	LIMPOPO	TSHWANE ACADEMIC LABORATORY	01/08/2016;01/08/2016;21/02/2017;21/02/2017;10/08/2017;10/08/2017;28/08/2018;28/08/2018;01/08/2019;01/08/2019	10/08/2016	POSITIVE	POSITIVE	POSITIVE	POSITIVE	POSITIVE	POSITIVE	POSITIVE	POSITIVE	POSITIVE	POSITIVE
20759899	M	24/09/1973	LP0000119872	LIMPOPO	POLOKWANE LABORATORY	17/08/2016;17/08/2016;12/10/2016;23/05/2017;03/08/2017;03/08/2017;22/01/2018;22/01/2018;04/02/2019;04/02/2019	18/08/2016	POSITIVE	POSITIVE	POSITIVE	POSITIVE	POSITIVE	POSITIVE	POSITIVE	POSITIVE	POSITIVE	POSITIVE
481464	M	20/10/1971	UNKNOWN	EASTERN CAPE	PORT ELIZABETH LABORATORY	26/09/2016;26/09/2016;21/09/2017;21/09/2017;11/12/2017;11/12/2017;14/03/2019;14/03/2019;30/10/2019;30/10/2019	27/09/2016	POSITIVE	POSITIVE	POSITIVE	POSITIVE	POSITIVE	POSITIVE	POSITIVE	POSITIVE	POSITIVE	POSITIVE
19527632	M	06/03/1981	LP2500008603	LIMPOPO	POLOKWANE LABORATORY	13/10/2016;13/10/2016;18/10/2016;15/12/2016;18/07/2017;18/07/2017;29/01/2018;29/01/2018;03/07/2019;03/07/2019	13/10/2016	POSITIVE	POSITIVE	POSITIVE	POSITIVE	POSITIVE	POSITIVE	POSITIVE	POSITIVE	POSITIVE	POSITIVE
10144067	M	09/07/1974	UNKNOWN	EASTERN CAPE	PORT ELIZABETH LABORATORY	26/10/2016;26/10/2016;05/10/2018;05/10/2018;18/10/2018;18/10/2018;07/02/2019;07/02/2019;24/10/2019;24/10/2019	27/10/2016	POSITIVE	POSITIVE	POSITIVE	POSITIVE	POSITIVE	POSITIVE	POSITIVE	POSITIVE	POSITIVE	POSITIVE
17453258	F	20/01/1977	UNKNOWN	NORTH WEST	TSHEPONG LABORATORY	27/10/2016;27/10/2016;22/11/2016;22/11/2016;15/05/2017;15/05/2017;07/11/2017;07/11/2017;21/08/2019;21/08/2019	28/10/2016	POSITIVE	POSITIVE	POSITIVE	POSITIVE	POSITIVE	POSITIVE	POSITIVE	POSITIVE	POSITIVE	POSITIVE
29320853	M	12/08/1986	1288/12	KWAZULU-NATAL	INKOSI ALBERT LUTHULI CENTRAL HOSPITAL	25/11/2016;25/11/2016;15/12/2016;15/12/2016;06/04/2017;06/04/2017;22/05/2017;22/05/2017;07/08/2019;07/08/2019	28/11/2016	POSITIVE	POSITIVE	POSITIVE	POSITIVE	POSITIVE	POSITIVE	POSITIVE	POSITIVE	POSITIVE	POSITIVE
14277222	F	19/06/1976	UNKNOWN	EASTERN CAPE	PORT ELIZABETH LABORATORY	29/11/2016;29/11/2016;11/09/2018;11/09/2018;02/10/2018;02/10/2018;11/10/2018;11/10/2018;04/11/2018;04/11/2018	30/11/2016	POSITIVE	POSITIVE	POSITIVE	POSITIVE	POSITIVE	POSITIVE	POSITIVE	POSITIVE	POSITIVE	POSITIVE
36721489	F	.	UNKNOWN	EASTERN CAPE	PORT ELIZABETH LABORATORY	01/02/2017;01/02/2017;27/10/2017;27/10/2017;23/05/2018;23/05/2018;08/11/2018;08/11/2018;19/03/2019;19/03/2019	03/02/2017	POSITIVE	POSITIVE	POSITIVE	POSITIVE	POSITIVE	POSITIVE	POSITIVE	POSITIVE	POSITIVE	POSITIVE
3387638	M	.	760428	KWAZULU-NATAL	INKOSI ALBERT LUTHULI CENTRAL HOSPITAL	24/07/2017;24/07/2017;24/07/2017;24/07/2017;28/08/2017;28/08/2017;04/06/2018;04/06/2018;03/09/2018;03/09/2018	05/08/2017	POSITIVE	POSITIVE	POSITIVE	POSITIVE	POSITIVE	POSITIVE	POSITIVE	POSITIVE	POSITIVE	POSITIVE
23656892	F	.	2111/16	MPUMALANGA	ROB FERREIRA LABORATORY	03/10/2017;03/10/2017;16/01/2018;16/01/2018;05/06/2018;05/06/2018;10/01/2019;10/01/2019;16/05/2019;16/05/2019	04/10/2017	POSITIVE	POSITIVE	POSITIVE	POSITIVE	POSITIVE	POSITIVE	POSITIVE	POSITIVE	POSITIVE	POSITIVE
50941	F	.	UNKNOWN	EASTERN CAPE	PORT ELIZABETH LABORATORY	15/02/2018;15/02/2018;16/04/2019;16/04/2019;23/04/2019;23/04/2019;09/05/2019;09/05/2019;07/10/2019;07/10/2019	17/02/2018	POSITIVE	POSITIVE	POSITIVE	POSITIVE	POSITIVE	POSITIVE	POSITIVE	POSITIVE	POSITIVE	POSITIVE
393467	M	.	47337/18	KWAZULU-NATAL	INKOSI ALBERT LUTHULI CENTRAL HOSPITAL	01/11/2018;01/11/2018;28/12/2018;28/12/2018;05/02/2019;05/02/2019;06/03/2019;06/03/2019;05/04/2019;05/04/2019	02/11/2018	POSITIVE	POSITIVE	POSITIVE	POSITIVE	POSITIVE	POSITIVE	POSITIVE	POSITIVE	POSITIVE	POSITIVE
4105043	M	04/04/1972	040472MO	GAUTENG	HELEN JOSEPH LABORATORY	06/01/2015;06/01/2015;11/07/2015;11/07/2015;25/07/2016;25/07/2016;17/10/2016;17/10/2016;21/08/2017	06/01/2015	POSITIVE	POSITIVE	POSITIVE	POSITIVE	POSITIVE	POSITIVE	POSITIVE	POSITIVE	POSITIVE
310423	M	15/01/1986	AAKZ00120245	KWAZULU-NATAL	INKOSI ALBERT LUTHULI CENTRAL HOSPITAL	07/01/2015;17/07/2015;08/07/2016;25/01/2017;04/08/2017;12/01/2018;20/06/2018;09/01/2019;17/07/2019	08/01/2015	POSITIVE	POSITIVE	POSITIVE	POSITIVE	POSITIVE	POSITIVE	POSITIVE	POSITIVE	POSITIVE
1746756	M	05/06/1953	GP09084834	GAUTENG	CHRIS HANI BARAGWANATH LABORATORY	10/01/2015;10/01/2015;28/05/2015;28/05/2015;07/02/2017;07/02/2017;16/11/2017;20/09/2018;21/11/2019	10/02/2015	POSITIVE	POSITIVE	POSITIVE	POSITIVE	POSITIVE	POSITIVE	POSITIVE	POSITIVE	POSITIVE
16616495	M	10/08/1990	467/14	KWAZULU-NATAL	INKOSI ALBERT LUTHULI CENTRAL HOSPITAL	19/01/2015;06/08/2015;06/08/2015;01/07/2016;01/07/2016;25/08/2017;25/08/2017;06/05/2019;06/05/2019	20/01/2015	POSITIVE	POSITIVE	POSITIVE	POSITIVE	POSITIVE	POSITIVE	POSITIVE	POSITIVE	POSITIVE
22863031	F	05/09/1982	UNKNOWN	EASTERN CAPE	EAST LONDON LABORATORY	28/01/2015;08/07/2015;08/07/2015;20/08/2015;20/08/2015;06/12/2015;06/12/2015;25/01/2019;25/01/2019	29/01/2015	POSITIVE	POSITIVE	POSITIVE	POSITIVE	POSITIVE	POSITIVE	POSITIVE	POSITIVE	POSITIVE
8650183	F	11/10/1988	UNKNOWN	KWAZULU-NATAL	INKOSI ALBERT LUTHULI CENTRAL HOSPITAL	19/02/2015;19/02/2015;09/03/2015;09/03/2015;18/08/2015;18/08/2015;27/10/2016;27/10/2016;10/10/2017	23/02/2015	POSITIVE	POSITIVE	POSITIVE	POSITIVE	POSITIVE	POSITIVE	POSITIVE	POSITIVE	POSITIVE
523341	M	02/07/1980	UNKNOWN	EASTERN CAPE	PORT ELIZABETH LABORATORY	07/03/2015;07/03/2015;28/06/2016;28/06/2016;06/12/2016;06/12/2016;23/01/2017;23/01/2017;17/07/2018	07/04/2015	POSITIVE	POSITIVE	POSITIVE	POSITIVE	POSITIVE	POSITIVE	POSITIVE	POSITIVE	POSITIVE
11452131	M	04/11/1972	GT46111036	GAUTENG	TSHWANE ACADEMIC LABORATORY	16/03/2015;16/03/2015;14/03/2016;14/03/2016;03/03/2017;08/03/2018;08/03/2018;07/03/2019;07/03/2019	20/03/2015	POSITIVE	POSITIVE	POSITIVE	POSITIVE	POSITIVE	POSITIVE	POSITIVE	POSITIVE	POSITIVE
4849519	F	24/12/1965	GP45933689	GAUTENG	TSHWANE ACADEMIC LABORATORY	18/03/2015;18/03/2015;16/03/2016;16/03/2016;01/03/2017;13/03/2018;13/03/2018;12/03/2019;12/03/2019	22/03/2015	POSITIVE	POSITIVE	POSITIVE	POSITIVE	POSITIVE	POSITIVE	POSITIVE	POSITIVE	POSITIVE
8372489	M	24/11/1982	7639	KWAZULU-NATAL	INKOSI ALBERT LUTHULI CENTRAL HOSPITAL	19/03/2015;21/05/2015;21/05/2015;17/02/2016;30/03/2016;30/03/2016;06/10/2016;11/10/2016;11/10/2016	23/03/2015	POSITIVE	POSITIVE	POSITIVE	POSITIVE	POSITIVE	POSITIVE	POSITIVE	POSITIVE	POSITIVE
100450210	F	11/11/1971	UNKNOWN	EASTERN CAPE	NELSON MANDELA ACADEMIC LABORATORY	24/03/2015;23/08/2016;31/05/2017;14/02/2018;01/03/2019	30/03/2015	POSITIVE	POSITIVE	POSITIVE	POSITIVE	POSITIVE	POSITIVE	POSITIVE	POSITIVE	POSITIVE
27688325	F	05/12/1976	GT45896970	GAUTENG	TSHWANE ACADEMIC LABORATORY	26/03/2015;26/03/2015;28/07/2016;24/08/2017;24/08/2017;15/05/2018;15/05/2018;09/05/2019;09/05/2019	31/03/2015	POSITIVE	POSITIVE	POSITIVE	POSITIVE	POSITIVE	POSITIVE	POSITIVE	POSITIVE	POSITIVE
27708112	M	30/01/1961	GT30011961	GAUTENG	TSHWANE ACADEMIC LABORATORY	09/04/2015;09/04/2015;25/04/2016;25/04/2016;03/04/2017;19/04/2018;19/04/2018;02/04/2019;02/04/2019	12/04/2015	POSITIVE	POSITIVE	POSITIVE	POSITIVE	POSITIVE	POSITIVE	POSITIVE	POSITIVE	POSITIVE
24388049	F	11/01/1988	5522	KWAZULU-NATAL	INKOSI ALBERT LUTHULI CENTRAL HOSPITAL	22/04/2015;22/04/2015;14/07/2015;14/07/2015;04/01/2016;04/01/2016;02/08/2019;24/10/2019;24/10/2019	25/04/2015	POSITIVE	POSITIVE	POSITIVE	POSITIVE	POSITIVE	POSITIVE	POSITIVE	POSITIVE	POSITIVE
14489503	F	28/06/2004	31329493	NORTHERN CAPE	KIMBERLEY LABORATORY	29/04/2015;27/05/2015;14/10/2015;11/11/2015;02/03/2016;02/03/2016;18/05/2017;18/10/2018;04/07/2019	29/04/2015	POSITIVE	POSITIVE	POSITIVE	POSITIVE	POSITIVE	POSITIVE	POSITIVE	POSITIVE	POSITIVE
100427621	F	12/04/1977	KP15 /6857	GAUTENG	DR GEORGE MUKHARI LABORATORY	11/05/2015;21/10/2015;01/07/2017;14/03/2018;23/04/2019	11/10/2015	POSITIVE	POSITIVE	POSITIVE	POSITIVE	POSITIVE	POSITIVE	POSITIVE	POSITIVE	POSITIVE
331013	M	09/10/1973	CAAD00267113	KWAZULU-NATAL	INKOSI ALBERT LUTHULI CENTRAL HOSPITAL	05/06/2015;01/07/2015;08/12/2015;06/01/2016;31/03/2016;06/04/2016;06/07/2016;05/10/2016;11/01/2017	13/05/2015	POSITIVE	POSITIVE	POSITIVE	POSITIVE	POSITIVE	POSITIVE	POSITIVE	POSITIVE	POSITIVE
100449542	M	18/08/1989	890818	KWAZULU-NATAL	INKOSI ALBERT LUTHULI CENTRAL HOSPITAL	24/06/2015;03/05/2016;24/03/2017;03/05/2017;09/05/2017	01/07/2015	POSITIVE	POSITIVE	POSITIVE	POSITIVE	POSITIVE	POSITIVE	POSITIVE	POSITIVE	POSITIVE
2438311	M	20/06/1959	GP08944711	GAUTENG	CHRIS HANI BARAGWANATH LABORATORY	30/06/2015;30/06/2015;01/02/2016;01/02/2016;01/02/2016;20/10/2016;20/10/2016;09/01/2018;09/01/2018	30/06/2015	POSITIVE	POSITIVE	POSITIVE	POSITIVE	POSITIVE	POSITIVE	POSITIVE	POSITIVE	POSITIVE
21403465	M	04/10/1971	UNKNOWN	EASTERN CAPE	EAST LONDON LABORATORY	01/07/2015;02/09/2015;02/09/2015;11/08/2017;11/08/2017;16/07/2019;16/07/2019;11/10/2019;11/10/2019	01/08/2015	POSITIVE	POSITIVE	POSITIVE	POSITIVE	POSITIVE	POSITIVE	POSITIVE	POSITIVE	POSITIVE
12641793	F	06/06/1993	UNKNOWN	EASTERN CAPE	EAST LONDON LABORATORY	12/07/2015;12/07/2015;06/05/2016;06/05/2016;25/10/2016;25/10/2016;28/11/2016;28/11/2016;15/01/2019	12/09/2015	POSITIVE	POSITIVE	POSITIVE	POSITIVE	POSITIVE	POSITIVE	POSITIVE	POSITIVE	POSITIVE
2749373	M	13/11/1961	GP08951099	GAUTENG	CHRIS HANI BARAGWANATH LABORATORY	20/07/2015;20/07/2015;01/02/2016;01/02/2016;18/07/2016;15/08/2016;30/01/2017;30/01/2017;11/09/2017	21/07/2015	POSITIVE	POSITIVE	POSITIVE	POSITIVE	POSITIVE	POSITIVE	POSITIVE	POSITIVE	POSITIVE
3618954	M	25/12/1976	251276TS	GAUTENG	HELEN JOSEPH LABORATORY	20/07/2015;20/07/2015;05/09/2016;05/09/2016;27/03/2017;27/03/2017;04/12/2017;04/12/2017;05/11/2018	20/07/2015	POSITIVE	POSITIVE	POSITIVE	POSITIVE	POSITIVE	POSITIVE	POSITIVE	POSITIVE	POSITIVE
3928632	M	17/03/1974	GT46026873	GAUTENG	TSHWANE ACADEMIC LABORATORY	03/08/2015;03/08/2015;08/08/2016;05/09/2017;05/09/2017;05/09/2018;05/09/2018;03/10/2018;03/10/2018	04/08/2015	POSITIVE	POSITIVE	POSITIVE	POSITIVE	POSITIVE	POSITIVE	POSITIVE	POSITIVE	POSITIVE
100585056	F	08/05/1990	JEPM00661959	FREE STATE	PELONOMI LABORATORY	05/08/2015;21/12/2016;12/05/2017;19/05/2017;27/06/2017	22/05/2015	POSITIVE	POSITIVE	POSITIVE	POSITIVE	POSITIVE	POSITIVE	POSITIVE	POSITIVE	POSITIVE
2501654	F	04/03/1957	570403	GAUTENG	CHRIS HANI BARAGWANATH LABORATORY	20/08/2015;20/08/2015;29/02/2016;30/01/2017;30/01/2017;24/01/2018;24/01/2018;06/11/2018;15/02/2019	21/08/2015	POSITIVE	POSITIVE	POSITIVE	POSITIVE	POSITIVE	POSITIVE	POSITIVE	POSITIVE	POSITIVE
13500861	M	01/02/1985	850102	KWAZULU-NATAL	INKOSI ALBERT LUTHULI CENTRAL HOSPITAL	26/08/2015;26/08/2015;07/01/2016;24/08/2016;24/08/2016;28/09/2016;28/09/2016;18/01/2017;18/01/2017	09/09/2015	POSITIVE	POSITIVE	POSITIVE	POSITIVE	POSITIVE	POSITIVE	POSITIVE	POSITIVE	POSITIVE
15565642	F	05/05/1966	GP45908755	GAUTENG	TSHWANE ACADEMIC LABORATORY	03/09/2015;03/09/2015;04/04/2016;04/04/2016;03/04/2017;28/05/2018;28/05/2018;13/05/2019;13/05/2019	03/11/2015	POSITIVE	POSITIVE	POSITIVE	POSITIVE	POSITIVE	POSITIVE	POSITIVE	POSITIVE	POSITIVE
103523535	F	07/01/1980	GT09422849	GAUTENG	CHRIS HANI BARAGWANATH LABORATORY	07/10/2015;22/02/2016;08/08/2016;16/01/2017;09/06/2017;27/12/2017;02/01/2019;18/06/2019;29/11/2019	07/11/2015	POSITIVE	POSITIVE	POSITIVE	POSITIVE	POSITIVE	POSITIVE	POSITIVE	POSITIVE	POSITIVE
611178	M	17/06/1972	95062469 PE	KWAZULU-NATAL	INKOSI ALBERT LUTHULI CENTRAL HOSPITAL	05/11/2015;17/05/2016;14/07/2016;11/11/2016;09/01/2017;16/04/2018;15/10/2018;12/06/2019;03/07/2019	06/11/2015	POSITIVE	POSITIVE	POSITIVE	POSITIVE	POSITIVE	POSITIVE	POSITIVE	POSITIVE	POSITIVE
10077554	F	03/03/1982	1274/13	KWAZULU-NATAL	INKOSI ALBERT LUTHULI CENTRAL HOSPITAL	06/12/2015;06/12/2015;09/02/2016;04/05/2017;24/11/2017	15/06/2015	POSITIVE	POSITIVE	POSITIVE	POSITIVE	POSITIVE	POSITIVE	POSITIVE	POSITIVE	POSITIVE
51612649	M	01/02/1977	8913/16	KWAZULU-NATAL	INKOSI ALBERT LUTHULI CENTRAL HOSPITAL	01/03/2016;22/04/2016;26/04/2016;03/05/2016;16/05/2016;26/01/2017;05/10/2017;04/10/2018;23/09/2019	02/03/2016	POSITIVE	POSITIVE	POSITIVE	POSITIVE	POSITIVE	POSITIVE	POSITIVE	POSITIVE	POSITIVE
10072986	M	27/04/1976	270476TH	GAUTENG	HELEN JOSEPH LABORATORY	16/03/2016;16/03/2016;31/03/2016;31/03/2016;03/05/2016	17/03/2016	POSITIVE	POSITIVE	POSITIVE	POSITIVE	POSITIVE	POSITIVE	POSITIVE	POSITIVE	POSITIVE
37553243	F	27/09/1977	UNKNOWN	EASTERN CAPE	EAST LONDON LABORATORY	06/04/2016;06/04/2016;15/09/2016;15/09/2016;15/03/2018;15/03/2018;12/07/2018;30/10/2019;30/10/2019	08/04/2016	POSITIVE	POSITIVE	POSITIVE	POSITIVE	POSITIVE	POSITIVE	POSITIVE	POSITIVE	POSITIVE
3068679	M	23/01/1964	GT08797192	GAUTENG	CHRIS HANI BARAGWANATH LABORATORY	11/05/2016;11/05/2016;04/11/2016;04/11/2016;13/07/2018;13/07/2018;10/01/2019;10/01/2019;31/05/2019	12/05/2016	POSITIVE	POSITIVE	POSITIVE	POSITIVE	POSITIVE	POSITIVE	POSITIVE	POSITIVE	POSITIVE
1241371	F	13/08/1970	1329808	EASTERN CAPE	PORT ELIZABETH LABORATORY	20/05/2016;20/05/2016;04/07/2016;04/07/2016;05/12/2018;05/12/2018;27/03/2019;05/09/2019;05/09/2019	23/05/2016	POSITIVE	POSITIVE	POSITIVE	POSITIVE	POSITIVE	POSITIVE	POSITIVE	POSITIVE	POSITIVE
2746608	M	21/12/2007	GT09606191	GAUTENG	CHRIS HANI BARAGWANATH LABORATORY	03/08/2016;03/08/2016;11/04/2017;11/04/2017;20/02/2018;16/10/2018;16/10/2018;04/06/2019;04/06/2019	03/08/2016	POSITIVE	POSITIVE	POSITIVE	POSITIVE	POSITIVE	POSITIVE	POSITIVE	POSITIVE	POSITIVE
1548061	M	09/03/1984	18179614	WESTERN CAPE	GROOTE SCHUUR LABORATORY	30/09/2016;30/09/2016;28/10/2016;28/10/2016;23/04/2018;23/04/2018;28/01/2019;28/01/2019;30/09/2019	30/09/2016	POSITIVE	POSITIVE	POSITIVE	POSITIVE	POSITIVE	POSITIVE	POSITIVE	POSITIVE	POSITIVE
10067567	F	04/09/1974	38878344	WESTERN CAPE	GROOTE SCHUUR LABORATORY	26/10/2016;24/07/2018;24/07/2018;16/05/2019;16/05/2019	26/10/2016	POSITIVE	POSITIVE	POSITIVE	POSITIVE	POSITIVE	POSITIVE	POSITIVE	POSITIVE	POSITIVE
3535338	M	21/11/1980	A1494-2016	NORTH WEST	DR GEORGE MUKHARI LABORATORY	22/11/2016;22/11/2016;20/07/2017;20/07/2017;15/11/2019;15/11/2019;04/12/2019;04/12/2019;26/12/2019	25/11/2016	POSITIVE	POSITIVE	POSITIVE	POSITIVE	POSITIVE	POSITIVE	POSITIVE	POSITIVE	POSITIVE
933470	F	10/10/1969	21213798	EASTERN CAPE	PORT ELIZABETH LABORATORY	07/01/2017;13/01/2017;13/01/2017;10/02/2017;10/02/2017;15/06/2017;15/06/2017;18/09/2017;18/09/2017	10/01/2017	POSITIVE	POSITIVE	POSITIVE	POSITIVE	POSITIVE	POSITIVE	POSITIVE	POSITIVE	POSITIVE
675430	F	.	841224	KWAZULU-NATAL	INKOSI ALBERT LUTHULI CENTRAL HOSPITAL	12/01/2017;12/01/2017;19/04/2017;05/02/2018;07/05/2018;20/11/2018;12/03/2019;04/06/2019;22/10/2019	13/01/2017	POSITIVE	POSITIVE	POSITIVE	POSITIVE	POSITIVE	POSITIVE	POSITIVE	POSITIVE	POSITIVE
11547290	F	.	UNKNOWN	EASTERN CAPE	EAST LONDON LABORATORY	22/05/2017;22/05/2017;20/11/2017;20/09/2018;20/09/2018;31/12/2018;31/12/2018;21/02/2019;21/02/2019	23/05/2017	POSITIVE	POSITIVE	POSITIVE	POSITIVE	POSITIVE	POSITIVE	POSITIVE	POSITIVE	POSITIVE
1749889	M	.	GP08898537	GAUTENG	CHRIS HANI BARAGWANATH LABORATORY	14/06/2017;14/06/2017;24/01/2018;24/01/2018;18/04/2018;08/08/2018;08/08/2018;20/02/2019;20/02/2019	15/06/2017	POSITIVE	POSITIVE	POSITIVE	POSITIVE	POSITIVE	POSITIVE	POSITIVE	POSITIVE	POSITIVE
35754681	F	.	F16/64	MPUMALANGA	ROB FERREIRA LABORATORY	12/07/2017;12/07/2017;30/01/2018;30/01/2018;26/06/2018;24/07/2018;24/07/2018;29/07/2019;29/07/2019	17/07/2017	POSITIVE	POSITIVE	POSITIVE	POSITIVE	POSITIVE	POSITIVE	POSITIVE	POSITIVE	POSITIVE
953978	F	.	730912	KWAZULU-NATAL	INKOSI ALBERT LUTHULI CENTRAL HOSPITAL	26/09/2017;26/09/2017;13/02/2018;16/03/2018;16/03/2018;04/04/2018;04/04/2018;25/07/2018;25/07/2018	29/09/2017	POSITIVE	POSITIVE	POSITIVE	POSITIVE	POSITIVE	POSITIVE	POSITIVE	POSITIVE	POSITIVE
32533333	M	.	503/14	MPUMALANGA	ERMELO LABORATORY	13/10/2017;07/02/2018;07/02/2018;04/04/2018;04/04/2018;24/06/2019;24/06/2019;17/07/2019;17/07/2019	17/10/2017	POSITIVE	POSITIVE	POSITIVE	POSITIVE	POSITIVE	POSITIVE	POSITIVE	POSITIVE	POSITIVE
71150	M	.	71787345	WESTERN CAPE	TYGERBERG LABORATORY	09/11/2017;09/11/2017;09/03/2018;29/08/2018;29/08/2018;05/06/2019;05/06/2019;27/09/2019;27/09/2019	11/11/2017	POSITIVE	POSITIVE	POSITIVE	POSITIVE	POSITIVE	POSITIVE	POSITIVE	POSITIVE	POSITIVE
506761	F	27/02/1979	31536/18	KWAZULU-NATAL	INKOSI ALBERT LUTHULI CENTRAL HOSPITAL	06/09/2018;07/09/2018;15/02/2019;29/08/2019;29/08/2019;11/10/2019;29/10/2019;29/10/2019;03/11/2019	07/09/2018	POSITIVE	POSITIVE	POSITIVE	POSITIVE	POSITIVE	POSITIVE	POSITIVE	POSITIVE	POSITIVE
4183410	M	01/12/2009	GT00746829	GAUTENG	CHARLOTTE MAXEKE JOHANNESBURG ACADEMIC HOSPITAL	14/01/2015;25/02/2015;19/08/2015;28/06/2017;31/01/2018;10/10/2018;27/02/2019;17/07/2019	15/01/2015	POSITIVE	POSITIVE	POSITIVE	POSITIVE	POSITIVE	POSITIVE	POSITIVE	POSITIVE
34910073	F	16/01/1983	UNKNOWN	NORTHERN CAPE	KIMBERLEY LABORATORY	02/02/2015;02/02/2015;08/02/2016;08/02/2016;14/02/2017;14/02/2017;03/07/2017;03/07/2017	05/02/2015	POSITIVE	POSITIVE	POSITIVE	POSITIVE	POSITIVE	POSITIVE	POSITIVE	POSITIVE
11378026	M	21/09/1975	29573003	EASTERN CAPE	PORT ELIZABETH LABORATORY	11/02/2015;11/02/2015;11/01/2016;11/01/2016;05/04/2016;05/04/2016;06/07/2017;06/07/2017	12/02/2015	POSITIVE	POSITIVE	POSITIVE	POSITIVE	POSITIVE	POSITIVE	POSITIVE	POSITIVE
39077884	M	02/10/1974	210/14	KWAZULU-NATAL	INKOSI ALBERT LUTHULI CENTRAL HOSPITAL	12/02/2015;12/02/2015;30/04/2015;29/05/2015;29/05/2015;05/02/2016;01/09/2016;13/05/2019	12/03/2015	POSITIVE	POSITIVE	POSITIVE	POSITIVE	POSITIVE	POSITIVE	POSITIVE	POSITIVE
3224614	M	18/07/1968	180768HE	GAUTENG	HELEN JOSEPH LABORATORY	17/02/2015;25/03/2015;25/03/2015;26/03/2015;26/03/2015;14/05/2015;29/07/2015;29/07/2015	17/02/2015	POSITIVE	POSITIVE	POSITIVE	POSITIVE	POSITIVE	POSITIVE	POSITIVE	POSITIVE
941079	M	17/02/1986	02053031MC	MPUMALANGA	TSHWANE ACADEMIC LABORATORY	18/02/2015;18/02/2015;09/11/2015;09/11/2015;12/10/2016;12/10/2016;20/06/2019;20/06/2019	24/02/2015	POSITIVE	POSITIVE	POSITIVE	POSITIVE	POSITIVE	POSITIVE	POSITIVE	POSITIVE
5972203	M	27/09/1981	UM00610383	FREE STATE	UNIVERSITAS ACADEMIC LABORATORY	23/02/2015;22/06/2015;07/01/2016;06/07/2016;12/01/2017;12/01/2017;11/04/2019;11/07/2019	23/02/2015	POSITIVE	POSITIVE	POSITIVE	POSITIVE	POSITIVE	POSITIVE	POSITIVE	POSITIVE
88927451	F	12/10/1974	GT10321826	GAUTENG	CHRIS HANI BARAGWANATH LABORATORY	25/02/2015;29/06/2016;09/09/2016;10/02/2017;03/08/2017;07/02/2018;13/07/2018;22/11/2018	03/04/2015	POSITIVE	POSITIVE	POSITIVE	POSITIVE	POSITIVE	POSITIVE	POSITIVE	POSITIVE
2230176	F	30/04/1990	274/15	KWAZULU-NATAL	INKOSI ALBERT LUTHULI CENTRAL HOSPITAL	03/03/2015;03/03/2015;10/11/2015;10/11/2015;01/04/2016;01/04/2016;13/10/2016;13/10/2016	05/03/2015	POSITIVE	POSITIVE	POSITIVE	POSITIVE	POSITIVE	POSITIVE	POSITIVE	POSITIVE
11952934	M	16/02/1968	250/12	GAUTENG	CHARLOTTE MAXEKE JOHANNESBURG ACADEMIC HOSPITAL	03/03/2015;03/03/2015;14/09/2015;03/11/2016;03/11/2016;19/06/2017;19/06/2017;29/01/2018	05/03/2015	POSITIVE	POSITIVE	POSITIVE	POSITIVE	POSITIVE	POSITIVE	POSITIVE	POSITIVE
13594126	M	18/11/1978	UNKNOWN	NORTHERN CAPE	KIMBERLEY LABORATORY	09/03/2015;09/03/2015;16/03/2015;16/03/2015;31/03/2015;31/03/2015;16/04/2015;16/04/2015	11/03/2015	POSITIVE	POSITIVE	POSITIVE	POSITIVE	POSITIVE	POSITIVE	POSITIVE	POSITIVE
3060339	M	13/10/2006	GT09707990	GAUTENG	CHRIS HANI BARAGWANATH LABORATORY	10/03/2015;10/03/2015;11/10/2016;11/10/2016;13/06/2017;06/11/2018;06/11/2018;30/07/2019	11/03/2015	POSITIVE	POSITIVE	POSITIVE	POSITIVE	POSITIVE	POSITIVE	POSITIVE	POSITIVE
13754125	F	20/08/1987	MPC663/14	KWAZULU-NATAL	INKOSI ALBERT LUTHULI CENTRAL HOSPITAL	11/03/2015;11/03/2015;08/04/2015;08/04/2015;31/01/2018;31/01/2018;26/06/2019;26/06/2019	16/03/2015	POSITIVE	POSITIVE	POSITIVE	POSITIVE	POSITIVE	POSITIVE	POSITIVE	POSITIVE
104437334	M	16/08/1986	NKWADI	GAUTENG	TSHWANE ACADEMIC LABORATORY	17/03/2015;20/09/2018;21/09/2018;21/11/2018;20/12/2018;13/05/2019;16/05/2019;26/09/2019	19/03/2015	POSITIVE	POSITIVE	POSITIVE	POSITIVE	POSITIVE	POSITIVE	POSITIVE	POSITIVE
4139427	F	26/12/2007	GT09778732	GAUTENG	CHRIS HANI BARAGWANATH LABORATORY	24/03/2015;24/03/2015;11/10/2016;11/10/2016;03/10/2017;03/10/2017;02/10/2018;02/10/2018	25/03/2015	POSITIVE	POSITIVE	POSITIVE	POSITIVE	POSITIVE	POSITIVE	POSITIVE	POSITIVE
919328	M	26/09/1995	23130089	EASTERN CAPE	CECILIA MAKIWANE LABORATORY	25/03/2015;25/03/2015;04/04/2016;04/04/2016;19/05/2017;19/05/2017;31/12/2017;31/12/2017	25/03/2015	POSITIVE	POSITIVE	POSITIVE	POSITIVE	POSITIVE	POSITIVE	POSITIVE	POSITIVE
2323466	M	17/05/1966	GP45877157	GAUTENG	TSHWANE ACADEMIC LABORATORY	26/03/2015;26/03/2015;31/03/2016;31/03/2016;20/04/2017;20/04/2017;19/04/2018;19/04/2018	31/03/2015	POSITIVE	POSITIVE	POSITIVE	POSITIVE	POSITIVE	POSITIVE	POSITIVE	POSITIVE
23727192	M	28/04/1989	UNKNOWN	EASTERN CAPE	PORT ELIZABETH LABORATORY	15/04/2015;15/04/2015;28/04/2015;28/04/2015;01/06/2015;01/06/2015;25/06/2015;25/06/2015	17/04/2015	POSITIVE	POSITIVE	POSITIVE	POSITIVE	POSITIVE	POSITIVE	POSITIVE	POSITIVE
1509586	M	17/01/1978	780117	GAUTENG	BRAAMFONTEIN CENTRAL LABORATORY	16/04/2015;17/06/2015;14/10/2015;28/10/2015;28/10/2015;22/03/2017;22/03/2017;03/04/2019	23/04/2015	POSITIVE	POSITIVE	POSITIVE	POSITIVE	POSITIVE	POSITIVE	POSITIVE	POSITIVE
23925843	F	24/07/1988	CKBJV00009	EASTERN CAPE	PORT ELIZABETH LABORATORY	20/04/2015;20/04/2015;27/01/2016;27/01/2016;16/11/2018;16/11/2018;29/10/2019;29/10/2019	23/04/2015	POSITIVE	POSITIVE	POSITIVE	POSITIVE	POSITIVE	POSITIVE	POSITIVE	POSITIVE
14542565	F	31/08/1980	GT46124719	GAUTENG	TSHWANE ACADEMIC LABORATORY	23/04/2015;23/04/2015;28/04/2016;28/04/2016;25/04/2018;25/04/2018;03/04/2019;03/04/2019	29/04/2015	POSITIVE	POSITIVE	POSITIVE	POSITIVE	POSITIVE	POSITIVE	POSITIVE	POSITIVE
29359813	M	22/09/1986	UNKNOWN	EASTERN CAPE	EAST LONDON LABORATORY	07/05/2015;07/05/2015;28/06/2016;28/06/2016;25/10/2016;25/10/2016;23/10/2017;23/10/2017	09/05/2015	POSITIVE	POSITIVE	POSITIVE	POSITIVE	POSITIVE	POSITIVE	POSITIVE	POSITIVE
1387691	F	10/12/1973	731012	KWAZULU-NATAL	INKOSI ALBERT LUTHULI CENTRAL HOSPITAL	11/05/2015;11/05/2015;20/08/2015;20/08/2015;30/09/2015;30/09/2015;29/10/2015;29/10/2015	11/06/2015	POSITIVE	POSITIVE	POSITIVE	POSITIVE	POSITIVE	POSITIVE	POSITIVE	POSITIVE
107426375	F	05/01/1966	GT10457439	GAUTENG	CHRIS HANI BARAGWANATH LABORATORY	14/05/2015;27/05/2016;30/11/2016;28/02/2017;09/11/2017;11/05/2018;20/03/2019;04/09/2019	15/05/2015	POSITIVE	POSITIVE	POSITIVE	POSITIVE	POSITIVE	POSITIVE	POSITIVE	POSITIVE
14547195	F	27/01/1978	780127	KWAZULU-NATAL	INKOSI ALBERT LUTHULI CENTRAL HOSPITAL	20/05/2015;02/06/2015;30/10/2015;30/10/2015;24/04/2019;24/04/2019;01/11/2019;01/11/2019	27/05/2015	POSITIVE	POSITIVE	POSITIVE	POSITIVE	POSITIVE	POSITIVE	POSITIVE	POSITIVE
24631757	M	14/04/1977	NKW/482	MPUMALANGA	ROB FERREIRA LABORATORY	24/05/2015;24/05/2015;23/07/2015;23/07/2015;16/07/2019;16/07/2019;07/11/2019;07/11/2019	26/08/2015	POSITIVE	POSITIVE	POSITIVE	POSITIVE	POSITIVE	POSITIVE	POSITIVE	POSITIVE
32595087	M	31/07/1960	22166847	NORTHERN CAPE	KIMBERLEY LABORATORY	27/05/2015;27/05/2015;15/08/2015;18/08/2015;18/08/2015;05/07/2016;05/08/2016;07/08/2016	28/05/2015	POSITIVE	POSITIVE	POSITIVE	POSITIVE	POSITIVE	POSITIVE	POSITIVE	POSITIVE
12253790	M	15/07/1969	12/1248	MPUMALANGA	ROB FERREIRA LABORATORY	27/05/2015;27/05/2015;26/01/2016;26/01/2016;14/06/2016;14/06/2016;09/10/2019;09/10/2019	02/06/2015	POSITIVE	POSITIVE	POSITIVE	POSITIVE	POSITIVE	POSITIVE	POSITIVE	POSITIVE
2583696	F	23/10/2000	GT00305937	GAUTENG	CHRIS HANI BARAGWANATH LABORATORY	02/06/2015;02/06/2015;13/09/2016;13/09/2016;08/08/2017;08/08/2017;16/04/2019;16/04/2019	05/06/2015	POSITIVE	POSITIVE	POSITIVE	POSITIVE	POSITIVE	POSITIVE	POSITIVE	POSITIVE
16419824	M	15/06/1967	UNKNOWN	EASTERN CAPE	PORT ELIZABETH LABORATORY	05/06/2015;05/06/2015;17/06/2015;17/06/2015;18/08/2015;18/08/2015;21/10/2015;21/10/2015	06/06/2015	POSITIVE	POSITIVE	POSITIVE	POSITIVE	POSITIVE	POSITIVE	POSITIVE	POSITIVE
15862348	F	05/08/1990	UNKNOWN	EASTERN CAPE	PORT ELIZABETH LABORATORY	07/06/2015;07/06/2015;09/05/2017;09/05/2017;26/10/2017;26/10/2017;04/09/2018;04/09/2018	07/07/2015	POSITIVE	POSITIVE	POSITIVE	POSITIVE	POSITIVE	POSITIVE	POSITIVE	POSITIVE
4732343	F	06/01/1978	GP12210404	GAUTENG	CHRIS HANI BARAGWANATH LABORATORY	26/06/2015;26/06/2015;28/06/2015;28/06/2015;07/07/2016;07/07/2016;18/08/2016;18/08/2016	27/06/2015	POSITIVE	POSITIVE	POSITIVE	POSITIVE	POSITIVE	POSITIVE	POSITIVE	POSITIVE
88852413	M	17/06/1979	790617	KWAZULU-NATAL	INKOSI ALBERT LUTHULI CENTRAL HOSPITAL	30/06/2015;28/07/2015;22/09/2015;09/02/2016;07/03/2017;28/04/2017;30/05/2017;05/03/2019	14/07/2015	POSITIVE	POSITIVE	POSITIVE	POSITIVE	POSITIVE	POSITIVE	POSITIVE	POSITIVE
15233421	M	06/09/1976	965/11	KWAZULU-NATAL	INKOSI ALBERT LUTHULI CENTRAL HOSPITAL	05/07/2015;05/07/2015;04/04/2016;04/04/2016;23/02/2017;23/02/2017;24/08/2018;24/08/2018	05/12/2015	POSITIVE	POSITIVE	POSITIVE	POSITIVE	POSITIVE	POSITIVE	POSITIVE	POSITIVE
4132468	F	.	GP08878773	GAUTENG	CHRIS HANI BARAGWANATH LABORATORY	05/07/2015;05/07/2015;29/04/2016;29/04/2016;06/01/2017;06/01/2017;27/06/2017;27/06/2017	05/08/2015	POSITIVE	POSITIVE	POSITIVE	POSITIVE	POSITIVE	POSITIVE	POSITIVE	POSITIVE
2430673	M	14/12/1979	GP08864854	GAUTENG	CHRIS HANI BARAGWANATH LABORATORY	09/07/2015;09/07/2015;07/01/2016;07/01/2016;07/07/2016;05/01/2017;05/01/2017;05/01/2017	09/07/2015	POSITIVE	POSITIVE	POSITIVE	POSITIVE	POSITIVE	POSITIVE	POSITIVE	POSITIVE
195377	F	17/04/1972	UNKNOWN	EASTERN CAPE	PORT ELIZABETH LABORATORY	10/07/2015;10/07/2015;29/01/2016;29/01/2016;04/10/2016;04/10/2016;22/11/2017;22/11/2017	14/07/2015	POSITIVE	POSITIVE	POSITIVE	POSITIVE	POSITIVE	POSITIVE	POSITIVE	POSITIVE
16893	M	24/05/1984	GP09008994	GAUTENG	CHRIS HANI BARAGWANATH LABORATORY	17/07/2015;17/07/2015;07/01/2016;07/01/2016;07/01/2016;07/01/2016;04/01/2017;04/01/2017	18/07/2015	POSITIVE	POSITIVE	POSITIVE	POSITIVE	POSITIVE	POSITIVE	POSITIVE	POSITIVE
35566	M	13/08/1984	UNKNOWN	EASTERN CAPE	PORT ELIZABETH LABORATORY	21/07/2015;21/07/2015;09/03/2017;09/03/2017;15/02/2018;15/02/2018;12/04/2019;12/04/2019	22/07/2015	POSITIVE	POSITIVE	POSITIVE	POSITIVE	POSITIVE	POSITIVE	POSITIVE	POSITIVE
11432084	M	25/05/1980	229/15	MPUMALANGA	ERMELO LABORATORY	25/08/2015;25/08/2015;09/12/2015;09/12/2015;13/01/2016;13/01/2016;06/12/2019;06/12/2019	26/08/2015	POSITIVE	POSITIVE	POSITIVE	POSITIVE	POSITIVE	POSITIVE	POSITIVE	POSITIVE
4402825	F	24/08/1983	13532	GAUTENG	CHARLOTTE MAXEKE JOHANNESBURG ACADEMIC HOSPITAL	07/09/2015;07/09/2015;19/01/2017;19/06/2018;25/09/2018;25/09/2018;28/09/2018;28/09/2018	07/09/2015	POSITIVE	POSITIVE	POSITIVE	POSITIVE	POSITIVE	POSITIVE	POSITIVE	POSITIVE
14428906	M	15/06/1984	GP45970333	GAUTENG	TSHWANE ACADEMIC LABORATORY	14/09/2015;14/09/2015;19/09/2016;19/09/2016;26/09/2017;26/09/2017;11/09/2018;11/09/2018	15/09/2015	POSITIVE	POSITIVE	POSITIVE	POSITIVE	POSITIVE	POSITIVE	POSITIVE	POSITIVE
14517523	M	20/12/1989	UNKNOWN	EASTERN CAPE	PORT ELIZABETH LABORATORY	15/09/2015;15/09/2015;16/10/2015;16/10/2015;12/10/2016;12/10/2016;06/06/2019;06/06/2019	16/09/2015	POSITIVE	POSITIVE	POSITIVE	POSITIVE	POSITIVE	POSITIVE	POSITIVE	POSITIVE
20019219	M	01/10/1976	760110	NORTH WEST	DR GEORGE MUKHARI LABORATORY	22/09/2015;22/09/2015;19/10/2015;19/10/2015;30/10/2015;30/10/2015;26/01/2016;26/01/2016	25/09/2015	POSITIVE	POSITIVE	POSITIVE	POSITIVE	POSITIVE	POSITIVE	POSITIVE	POSITIVE
13319377	F	25/06/1958	226750	GAUTENG	HELEN JOSEPH LABORATORY	28/09/2015;28/09/2015;12/09/2016;12/09/2016;27/03/2017;27/03/2017;05/02/2018;05/02/2018	28/09/2015	POSITIVE	POSITIVE	POSITIVE	POSITIVE	POSITIVE	POSITIVE	POSITIVE	POSITIVE
39177506	M	29/03/1968	11764/15	KWAZULU-NATAL	INKOSI ALBERT LUTHULI CENTRAL HOSPITAL	01/10/2015;01/10/2015;12/05/2016;12/05/2016;02/11/2016;02/11/2016;20/12/2016;20/12/2016	04/10/2015	POSITIVE	POSITIVE	POSITIVE	POSITIVE	POSITIVE	POSITIVE	POSITIVE	POSITIVE
9762153	F	21/05/1983	15/0010	MPUMALANGA	ROB FERREIRA LABORATORY	06/10/2015;06/10/2015;15/03/2016;15/03/2016;03/11/2016;03/11/2016;02/05/2018;02/05/2018	07/10/2015	POSITIVE	POSITIVE	POSITIVE	POSITIVE	POSITIVE	POSITIVE	POSITIVE	POSITIVE
1062092	F	12/09/1966	GP45877184	GAUTENG	TSHWANE ACADEMIC LABORATORY	09/10/2015;09/10/2015;22/09/2016;22/09/2016;28/09/2017;28/09/2017;13/09/2018;13/09/2018	09/12/2015	POSITIVE	POSITIVE	POSITIVE	POSITIVE	POSITIVE	POSITIVE	POSITIVE	POSITIVE
12176103	M	02/07/1979	UNKNOWN	WESTERN CAPE	GROOTE SCHUUR LABORATORY	12/10/2015;12/10/2015;10/05/2016;10/05/2016;04/07/2017;23/01/2018;23/01/2018;07/08/2018	12/11/2015	POSITIVE	POSITIVE	POSITIVE	POSITIVE	POSITIVE	POSITIVE	POSITIVE	POSITIVE
9610617	M	01/01/1975	750101	KWAZULU-NATAL	INKOSI ALBERT LUTHULI CENTRAL HOSPITAL	12/10/2015;12/10/2015;12/11/2015;12/11/2015;12/01/2017;12/01/2017;02/10/2018;02/10/2018	12/11/2015	POSITIVE	POSITIVE	POSITIVE	POSITIVE	POSITIVE	POSITIVE	POSITIVE	POSITIVE
570607	F	03/11/1982	UNKNOWN	EASTERN CAPE	PORT ELIZABETH LABORATORY	08/11/2015;08/11/2015;21/06/2018;21/06/2018;23/07/2018;23/07/2018;02/01/2019;02/01/2019	13/08/2015	POSITIVE	POSITIVE	POSITIVE	POSITIVE	POSITIVE	POSITIVE	POSITIVE	POSITIVE
19525726	F	30/11/1988	UNKNOWN	EASTERN CAPE	EAST LONDON LABORATORY	10/11/2015;10/11/2015;27/02/2018;27/02/2018;31/08/2018;31/08/2018;21/08/2019;21/08/2019	11/11/2015	POSITIVE	POSITIVE	POSITIVE	POSITIVE	POSITIVE	POSITIVE	POSITIVE	POSITIVE
3785	M	18/09/1960	MED0278681	EASTERN CAPE	PORT ELIZABETH LABORATORY	12/11/2015;12/11/2015;07/01/2016;07/01/2016;04/01/2017;04/01/2017;05/01/2018;05/01/2018	13/11/2015	POSITIVE	POSITIVE	POSITIVE	POSITIVE	POSITIVE	POSITIVE	POSITIVE	POSITIVE
21111590	F	14/04/1987	14041987	KWAZULU-NATAL	INKOSI ALBERT LUTHULI CENTRAL HOSPITAL	25/11/2015;25/11/2015;02/06/2017;02/06/2017;20/12/2017;20/12/2017;26/03/2018;26/03/2018	27/11/2015	POSITIVE	POSITIVE	POSITIVE	POSITIVE	POSITIVE	POSITIVE	POSITIVE	POSITIVE
2735636	F	17/04/1974	14626683	WESTERN CAPE	GROOTE SCHUUR LABORATORY	26/11/2015;03/03/2016;09/06/2016;15/09/2016;16/03/2017;14/03/2018;19/09/2018;10/05/2019	26/11/2015	POSITIVE	POSITIVE	POSITIVE	POSITIVE	POSITIVE	POSITIVE	POSITIVE	POSITIVE
903569	F	19/12/1984	01973/10	KWAZULU-NATAL	INKOSI ALBERT LUTHULI CENTRAL HOSPITAL	26/11/2015;30/11/2016;30/11/2016;06/12/2016;06/12/2016;03/02/2017;19/03/2018;19/03/2018	27/11/2015	POSITIVE	POSITIVE	POSITIVE	POSITIVE	POSITIVE	POSITIVE	POSITIVE	POSITIVE
38778179	M	30/04/1992	920430	GAUTENG	CHRIS HANI BARAGWANATH LABORATORY	04/12/2015;04/12/2015;08/12/2015;08/12/2015;09/12/2015;09/12/2015;11/12/2015;11/12/2015	06/12/2015	POSITIVE	POSITIVE	POSITIVE	POSITIVE	POSITIVE	POSITIVE	POSITIVE	POSITIVE
520499	F	10/10/1973	UNKNOWN	EASTERN CAPE	PORT ELIZABETH LABORATORY	14/12/2015;14/12/2015;12/12/2016;12/12/2016;23/11/2017;23/11/2017;20/05/2019;20/05/2019	15/12/2015	POSITIVE	POSITIVE	POSITIVE	POSITIVE	POSITIVE	POSITIVE	POSITIVE	POSITIVE
111620590	F	17/02/1968	78728375	WESTERN CAPE	TYGERBERG LABORATORY	26/12/2015;31/12/2015;30/04/2016;03/03/2017;05/04/2017;05/05/2017;09/06/2017;05/01/2018	28/12/2015	POSITIVE	POSITIVE	POSITIVE	POSITIVE	POSITIVE	POSITIVE	POSITIVE	POSITIVE
17360390	F	20/01/1985	UNKNOWN	EASTERN CAPE	EAST LONDON LABORATORY	28/12/2015;28/12/2015;01/06/2016;01/06/2016;02/01/2018;02/01/2018;28/02/2018;28/02/2018	29/12/2015	POSITIVE	POSITIVE	POSITIVE	POSITIVE	POSITIVE	POSITIVE	POSITIVE	POSITIVE
10787214	M	03/03/1970	UNKNOWN	EASTERN CAPE	EAST LONDON LABORATORY	29/12/2015;29/12/2015;19/02/2018;19/02/2018;23/11/2018;23/11/2018;07/08/2019;07/08/2019	01/01/2016	POSITIVE	POSITIVE	POSITIVE	POSITIVE	POSITIVE	POSITIVE	POSITIVE	POSITIVE
12804843	F	09/10/1986	861009/15	KWAZULU-NATAL	INKOSI ALBERT LUTHULI CENTRAL HOSPITAL	04/01/2016;04/01/2016;11/09/2017;11/09/2017;07/02/2018;07/02/2018;12/03/2019;12/03/2019	06/01/2016	POSITIVE	POSITIVE	POSITIVE	POSITIVE	POSITIVE	POSITIVE	POSITIVE	POSITIVE
3777511	M	07/09/1968	GP09196196	GAUTENG	CHRIS HANI BARAGWANATH LABORATORY	06/01/2016;06/01/2016;07/01/2016;07/01/2016;12/01/2016;12/01/2016;04/02/2016;04/02/2016	08/01/2016	POSITIVE	POSITIVE	POSITIVE	POSITIVE	POSITIVE	POSITIVE	POSITIVE	POSITIVE
121756	F	18/08/1990	20150108	EASTERN CAPE	EAST LONDON LABORATORY	22/02/2016;22/02/2016;13/06/2017;13/06/2017;27/11/2017;27/11/2017;27/03/2018;27/03/2018	23/02/2016	POSITIVE	POSITIVE	POSITIVE	POSITIVE	POSITIVE	POSITIVE	POSITIVE	POSITIVE
14328965	M	04/05/1982	UNKNOWN	EASTERN CAPE	PORT ELIZABETH LABORATORY	29/02/2016;29/02/2016;10/06/2016;10/06/2016;24/06/2016;24/06/2016;22/06/2017;22/06/2017	01/03/2016	POSITIVE	POSITIVE	POSITIVE	POSITIVE	POSITIVE	POSITIVE	POSITIVE	POSITIVE
1597568	M	19/09/1982	783	KWAZULU-NATAL	INKOSI ALBERT LUTHULI CENTRAL HOSPITAL	01/04/2016;01/04/2016;13/10/2016;13/10/2016;06/07/2017;06/07/2017;03/01/2018;03/01/2018	04/04/2016	POSITIVE	POSITIVE	POSITIVE	POSITIVE	POSITIVE	POSITIVE	POSITIVE	POSITIVE
18490383	M	10/07/1976	760710	NORTH WEST	DR GEORGE MUKHARI LABORATORY	06/04/2016;06/04/2016;11/04/2016;11/04/2016;11/10/2016;11/10/2016;18/11/2016;18/11/2016	08/04/2016	POSITIVE	POSITIVE	POSITIVE	POSITIVE	POSITIVE	POSITIVE	POSITIVE	POSITIVE
10455904	M	05/10/1975	LPSEY1195	LIMPOPO	POLOKWANE LABORATORY	11/04/2016;11/04/2016;03/04/2017;03/04/2017;23/04/2018;23/04/2018;03/04/2019;03/04/2019	13/04/2016	POSITIVE	POSITIVE	POSITIVE	POSITIVE	POSITIVE	POSITIVE	POSITIVE	POSITIVE
5185196	M	22/08/1979	249515	EASTERN CAPE	PORT ELIZABETH LABORATORY	14/04/2016;14/04/2016;02/12/2016;02/12/2016;09/12/2016;09/12/2016;31/01/2017;31/01/2017	16/04/2016	POSITIVE	POSITIVE	POSITIVE	POSITIVE	POSITIVE	POSITIVE	POSITIVE	POSITIVE
28285200	F	23/09/1972	23513864	EASTERN CAPE	PORT ELIZABETH LABORATORY	15/04/2016;23/03/2017;23/03/2017;22/03/2018;22/03/2018;21/02/2019;26/02/2019;26/02/2019	19/04/2016	POSITIVE	POSITIVE	POSITIVE	POSITIVE	POSITIVE	POSITIVE	POSITIVE	POSITIVE
38605513	F	25/12/1987	UNKNOWN	EASTERN CAPE	EAST LONDON LABORATORY	05/05/2016;05/05/2016;30/07/2018;30/07/2018;13/11/2018;13/11/2018;12/08/2019;12/08/2019	07/05/2016	POSITIVE	POSITIVE	POSITIVE	POSITIVE	POSITIVE	POSITIVE	POSITIVE	POSITIVE
33118777	M	22/11/1977	GP45932415	GAUTENG	TSHWANE ACADEMIC LABORATORY	05/05/2016;05/05/2016;24/05/2017;24/05/2017;03/05/2018;03/05/2018;30/04/2019;30/04/2019	07/05/2016	POSITIVE	POSITIVE	POSITIVE	POSITIVE	POSITIVE	POSITIVE	POSITIVE	POSITIVE
22431148	F	16/04/1973	730416	NORTH WEST	DR GEORGE MUKHARI LABORATORY	19/05/2016;19/05/2016;03/11/2016;03/11/2016;12/07/2017;12/07/2017;17/11/2017;17/11/2017	23/05/2016	POSITIVE	POSITIVE	POSITIVE	POSITIVE	POSITIVE	POSITIVE	POSITIVE	POSITIVE
15562781	F	22/11/1984	UNKNOWN	EASTERN CAPE	PORT ELIZABETH LABORATORY	25/05/2016;25/05/2016;08/02/2017;18/05/2017;18/05/2017;13/07/2017;13/07/2017;13/10/2017	28/05/2016	POSITIVE	POSITIVE	POSITIVE	POSITIVE	POSITIVE	POSITIVE	POSITIVE	POSITIVE
4874371	M	11/05/1987	UNKNOWN	EASTERN CAPE	EAST LONDON LABORATORY	06/06/2016;06/06/2016;30/06/2016;30/06/2016;12/10/2017;12/10/2017;29/10/2018;29/10/2018	08/06/2016	POSITIVE	POSITIVE	POSITIVE	POSITIVE	POSITIVE	POSITIVE	POSITIVE	POSITIVE
8739277	F	27/08/1988	UNKNOWN	EASTERN CAPE	PORT ELIZABETH LABORATORY	15/06/2016;15/06/2016;22/07/2016;22/07/2016;06/06/2019;06/06/2019;03/09/2019;03/09/2019	17/06/2016	POSITIVE	POSITIVE	POSITIVE	POSITIVE	POSITIVE	POSITIVE	POSITIVE	POSITIVE
450994	F	24/12/1984	C8333	EASTERN CAPE	EAST LONDON LABORATORY	15/06/2016;15/06/2016;21/06/2016;21/06/2016;14/03/2017;14/03/2017;16/03/2017;16/03/2017	16/06/2016	POSITIVE	POSITIVE	POSITIVE	POSITIVE	POSITIVE	POSITIVE	POSITIVE	POSITIVE
23997336	M	28/05/1951	22878761	GAUTENG	TSHWANE ACADEMIC LABORATORY	17/06/2016;17/06/2016;07/11/2016;07/11/2016;04/04/2018;25/07/2018;31/07/2019;31/07/2019	18/06/2016	POSITIVE	POSITIVE	POSITIVE	POSITIVE	POSITIVE	POSITIVE	POSITIVE	POSITIVE
23861959	F	17/04/1975	170475	LIMPOPO	TSHWANE ACADEMIC LABORATORY	22/06/2016;22/06/2016;26/04/2017;26/04/2017;18/07/2018;18/07/2018;20/06/2019;20/06/2019	26/06/2016	POSITIVE	POSITIVE	POSITIVE	POSITIVE	POSITIVE	POSITIVE	POSITIVE	POSITIVE
26873637	F	25/07/1979	Jul-90	MPUMALANGA	ROB FERREIRA LABORATORY	23/06/2016;23/06/2016;15/09/2016;15/09/2016;25/05/2017;25/05/2017;07/12/2017;07/12/2017	24/06/2016	POSITIVE	POSITIVE	POSITIVE	POSITIVE	POSITIVE	POSITIVE	POSITIVE	POSITIVE
856166	F	28/12/1984	UNKNOWN	EASTERN CAPE	PORT ELIZABETH LABORATORY	06/07/2016;06/07/2016;26/06/2018;26/06/2018;11/04/2019;11/04/2019;23/05/2019;23/05/2019	08/07/2016	POSITIVE	POSITIVE	POSITIVE	POSITIVE	POSITIVE	POSITIVE	POSITIVE	POSITIVE
480578	M	19/09/1958	142988534	WESTERN CAPE	GEORGE LABORATORY	04/08/2016;24/10/2016;06/03/2018;20/08/2018;14/02/2019;14/02/2019;29/07/2019;29/07/2019	05/08/2016	POSITIVE	POSITIVE	POSITIVE	POSITIVE	POSITIVE	POSITIVE	POSITIVE	POSITIVE
10899856	F	05/07/1971	22196384	GAUTENG	TSHWANE ACADEMIC LABORATORY	12/08/2016;12/08/2016;19/09/2017;19/09/2017;17/09/2018;17/09/2018;01/04/2019;01/04/2019	18/08/2016	POSITIVE	POSITIVE	POSITIVE	POSITIVE	POSITIVE	POSITIVE	POSITIVE	POSITIVE
18424378	F	18/02/1985	180285MA	GAUTENG	HELEN JOSEPH LABORATORY	24/08/2016;24/08/2016;06/12/2016;07/12/2016;07/12/2016;12/12/2016;07/12/2017;19/02/2019	25/08/2016	POSITIVE	POSITIVE	POSITIVE	POSITIVE	POSITIVE	POSITIVE	POSITIVE	POSITIVE
123506228	M	02/09/2006	60902	KWAZULU-NATAL	INKOSI ALBERT LUTHULI CENTRAL HOSPITAL	30/08/2016;10/10/2016;07/02/2017;13/02/2017;02/08/2018;08/04/2019;19/09/2019;16/10/2019	05/09/2016	POSITIVE	POSITIVE	POSITIVE	POSITIVE	POSITIVE	POSITIVE	POSITIVE	POSITIVE
116918469	M	07/05/1952	60987013	WESTERN CAPE	GROOTE SCHUUR LABORATORY	05/09/2016;13/01/2017;10/07/2017;13/06/2018;27/02/2019;17/04/2019;15/05/2019;28/08/2019	05/09/2016	POSITIVE	POSITIVE	POSITIVE	POSITIVE	POSITIVE	POSITIVE	POSITIVE	POSITIVE
2089031	M	12/11/1990	16386716	WESTERN CAPE	TYGERBERG LABORATORY	13/09/2016;13/09/2016;14/09/2016;14/09/2016;01/07/2017;29/11/2017;18/09/2019;18/09/2019	14/09/2016	POSITIVE	POSITIVE	POSITIVE	POSITIVE	POSITIVE	POSITIVE	POSITIVE	POSITIVE
3561474	F	11/06/1962	620611	GAUTENG	BRAAMFONTEIN CENTRAL LABORATORY	20/09/2016;20/09/2016;27/09/2016;27/09/2016;10/12/2016;10/12/2016;12/12/2016;12/12/2016	25/09/2016	POSITIVE	POSITIVE	POSITIVE	POSITIVE	POSITIVE	POSITIVE	POSITIVE	POSITIVE
34336889	M	15/03/1983	7785	KWAZULU-NATAL	INKOSI ALBERT LUTHULI CENTRAL HOSPITAL	21/09/2016;21/09/2016;13/01/2017;13/01/2017;11/04/2018;11/04/2018;09/01/2019;09/01/2019	29/09/2016	POSITIVE	POSITIVE	POSITIVE	POSITIVE	POSITIVE	POSITIVE	POSITIVE	POSITIVE
14811944	F	01/12/1982	011282MA	GAUTENG	HELEN JOSEPH LABORATORY	29/09/2016;23/03/2017;23/03/2017;27/03/2017;31/03/2017;31/03/2017;07/04/2017;07/04/2017	29/09/2016	POSITIVE	POSITIVE	POSITIVE	POSITIVE	POSITIVE	POSITIVE	POSITIVE	POSITIVE
17630278	M	28/10/1988	UNKNOWN	EASTERN CAPE	PORT ELIZABETH LABORATORY	26/10/2016;26/10/2016;16/10/2018;16/10/2018;22/01/2019;22/01/2019;25/09/2019;25/09/2019	27/10/2016	POSITIVE	POSITIVE	POSITIVE	POSITIVE	POSITIVE	POSITIVE	POSITIVE	POSITIVE
31632354	F	16/06/1987	4913/16	KWAZULU-NATAL	INKOSI ALBERT LUTHULI CENTRAL HOSPITAL	08/11/2016;08/11/2016;16/05/2017;16/05/2017;26/02/2019;26/02/2019;29/03/2019;29/03/2019	10/11/2016	POSITIVE	POSITIVE	POSITIVE	POSITIVE	POSITIVE	POSITIVE	POSITIVE	POSITIVE
13328700	M	14/10/1973	UNKNOWN	EASTERN CAPE	PORT ELIZABETH LABORATORY	17/11/2016;17/11/2016;14/11/2017;14/11/2017;11/10/2018;11/10/2018;31/10/2018;31/10/2018	19/11/2016	POSITIVE	POSITIVE	POSITIVE	POSITIVE	POSITIVE	POSITIVE	POSITIVE	POSITIVE
11660718	F	01/09/1985	F14/0393	MPUMALANGA	ROB FERREIRA LABORATORY	24/11/2016;24/11/2016;13/04/2017;13/04/2017;18/01/2018;18/01/2018;23/04/2019;23/04/2019	25/11/2016	POSITIVE	POSITIVE	POSITIVE	POSITIVE	POSITIVE	POSITIVE	POSITIVE	POSITIVE
110021161	F	27/01/1992	5831/13	KWAZULU-NATAL	INKOSI ALBERT LUTHULI CENTRAL HOSPITAL	19/12/2016;03/02/2017;01/03/2017;01/09/2017;01/02/2018;10/08/2018;19/11/2018;27/08/2019	22/12/2016	POSITIVE	POSITIVE	POSITIVE	POSITIVE	POSITIVE	POSITIVE	POSITIVE	POSITIVE
29194160	F	15/05/1988	21278437	EASTERN CAPE	EAST LONDON LABORATORY	28/12/2016;28/12/2016;06/03/2017;06/03/2017;29/06/2017;29/06/2017;20/09/2017;20/09/2017	29/12/2016	POSITIVE	POSITIVE	POSITIVE	POSITIVE	POSITIVE	POSITIVE	POSITIVE	POSITIVE
26893964	F	.	UNKNOWN	LIMPOPO	LETABA LABORATORY	16/01/2017;16/01/2017;27/01/2017;27/01/2017;29/03/2017;29/03/2017;29/03/2017;29/03/2017	19/01/2017	POSITIVE	POSITIVE	POSITIVE	POSITIVE	POSITIVE	POSITIVE	POSITIVE	POSITIVE
61126	F	.	UNKNOWN	EASTERN CAPE	PORT ELIZABETH LABORATORY	19/01/2017;19/01/2017;22/05/2017;22/05/2017;27/02/2018;27/02/2018;16/10/2018;16/10/2018	23/01/2017	POSITIVE	POSITIVE	POSITIVE	POSITIVE	POSITIVE	POSITIVE	POSITIVE	POSITIVE
51830664	F	30/05/1991	910530	NORTH WEST	TSHEPONG LABORATORY	24/01/2017;22/02/2017;18/04/2017;30/10/2017;01/11/2018;27/12/2018;17/01/2019;18/02/2019	26/01/2017	POSITIVE	POSITIVE	POSITIVE	POSITIVE	POSITIVE	POSITIVE	POSITIVE	POSITIVE
1019230	F	.	92064237DA	WESTERN CAPE	GROOTE SCHUUR LABORATORY	24/01/2017;24/01/2017;09/02/2017;09/02/2017;27/03/2017;27/03/2017;10/10/2017;10/10/2017	24/01/2017	POSITIVE	POSITIVE	POSITIVE	POSITIVE	POSITIVE	POSITIVE	POSITIVE	POSITIVE
23906532	U	.	22928576	EASTERN CAPE	EAST LONDON LABORATORY	15/02/2017;29/03/2018;23/08/2018;23/08/2018;30/08/2018;30/08/2018;11/07/2019;11/07/2019	17/02/2017	POSITIVE	POSITIVE	POSITIVE	POSITIVE	POSITIVE	POSITIVE	POSITIVE	POSITIVE
21764517	M	.	31129604	EASTERN CAPE	PORT ELIZABETH LABORATORY	22/02/2017;22/02/2017;31/03/2017;31/03/2017;02/05/2018;02/05/2018;05/12/2019;05/12/2019	24/02/2017	POSITIVE	POSITIVE	POSITIVE	POSITIVE	POSITIVE	POSITIVE	POSITIVE	POSITIVE
35021503	M	.	UNKNOWN	NORTH WEST	TSHEPONG LABORATORY	23/02/2017;23/02/2017;07/09/2017;07/09/2017;15/05/2018;15/05/2018;26/07/2019;26/07/2019	24/02/2017	POSITIVE	POSITIVE	POSITIVE	POSITIVE	POSITIVE	POSITIVE	POSITIVE	POSITIVE
130523129	M	10/02/1981	UM00719150	FREE STATE	UNIVERSITAS ACADEMIC LABORATORY	09/03/2017;11/05/2017;27/11/2017;26/02/2018;21/05/2018;03/09/2018;03/12/2018;04/11/2019	09/03/2017	POSITIVE	POSITIVE	POSITIVE	POSITIVE	POSITIVE	POSITIVE	POSITIVE	POSITIVE
22890259	M	.	23513925	GAUTENG	TSHWANE ACADEMIC LABORATORY	13/03/2017;13/03/2017;13/03/2017;13/03/2017;24/04/2017;24/04/2017;02/03/2018;20/07/2018	16/03/2017	POSITIVE	POSITIVE	POSITIVE	POSITIVE	POSITIVE	POSITIVE	POSITIVE	POSITIVE
18839196	F	.	107-707-7567	MPUMALANGA	ERMELO LABORATORY	20/03/2017;20/03/2017;21/09/2017;21/09/2017;23/10/2017;23/10/2017;14/02/2019;14/02/2019	24/03/2017	POSITIVE	POSITIVE	POSITIVE	POSITIVE	POSITIVE	POSITIVE	POSITIVE	POSITIVE
144107	F	.	20257937	EASTERN CAPE	PORT ELIZABETH LABORATORY	04/04/2017;04/04/2017;08/02/2018;08/02/2018;23/05/2018;23/05/2018;20/06/2018;20/06/2018	05/04/2017	POSITIVE	POSITIVE	POSITIVE	POSITIVE	POSITIVE	POSITIVE	POSITIVE	POSITIVE
476312	F	.	UNKNOWN	EASTERN CAPE	PORT ELIZABETH LABORATORY	10/05/2017;10/05/2017;24/05/2017;24/05/2017;18/09/2017;18/09/2017;10/10/2017;10/10/2017	11/05/2017	POSITIVE	POSITIVE	POSITIVE	POSITIVE	POSITIVE	POSITIVE	POSITIVE	POSITIVE
19380296	M	.	UNKNOWN	EASTERN CAPE	PORT ELIZABETH LABORATORY	11/05/2017;11/05/2017;26/10/2017;26/10/2017;08/06/2018;08/06/2018;04/09/2018;04/09/2018	13/05/2017	POSITIVE	POSITIVE	POSITIVE	POSITIVE	POSITIVE	POSITIVE	POSITIVE	POSITIVE
8683947	M	.	UNKNOWN	EASTERN CAPE	PORT ELIZABETH LABORATORY	09/06/2017;09/06/2017;09/05/2018;09/05/2018;06/03/2019;06/03/2019;10/12/2019;10/12/2019	12/06/2017	POSITIVE	POSITIVE	POSITIVE	POSITIVE	POSITIVE	POSITIVE	POSITIVE	POSITIVE
2151112	M	.	280281SE	GAUTENG	HELEN JOSEPH LABORATORY	30/06/2017;30/06/2017;06/09/2017;06/09/2017;04/10/2017;04/10/2017;28/03/2018;13/11/2018	30/06/2017	POSITIVE	POSITIVE	POSITIVE	POSITIVE	POSITIVE	POSITIVE	POSITIVE	POSITIVE
20798672	F	.	UNKNOWN	EASTERN CAPE	PORT ELIZABETH LABORATORY	05/07/2017;05/07/2017;28/07/2017;28/07/2017;04/06/2018;04/06/2018;17/04/2019;17/04/2019	06/07/2017	POSITIVE	POSITIVE	POSITIVE	POSITIVE	POSITIVE	POSITIVE	POSITIVE	POSITIVE
1557251	F	.	UNKNOWN	EASTERN CAPE	EAST LONDON LABORATORY	07/08/2017;07/08/2017;21/01/2019;21/01/2019;25/09/2019;25/09/2019;03/12/2019;03/12/2019	10/08/2017	POSITIVE	POSITIVE	POSITIVE	POSITIVE	POSITIVE	POSITIVE	POSITIVE	POSITIVE
34452147	M	.	LP3100046348	LIMPOPO	TSHWANE ACADEMIC LABORATORY	11/08/2017;11/08/2017;26/07/2018;26/07/2018;14/11/2018;14/11/2018;06/05/2019;06/05/2019	16/08/2017	POSITIVE	POSITIVE	POSITIVE	POSITIVE	POSITIVE	POSITIVE	POSITIVE	POSITIVE
20555004	M	.	760307	KWAZULU-NATAL	INKOSI ALBERT LUTHULI CENTRAL HOSPITAL	21/08/2017;21/08/2017;21/08/2017;21/08/2017;28/08/2017;28/08/2017;14/11/2018;14/11/2018	28/08/2017	POSITIVE	POSITIVE	POSITIVE	POSITIVE	POSITIVE	POSITIVE	POSITIVE	POSITIVE
18081514	M	.	UNKNOWN	EASTERN CAPE	PORT ELIZABETH LABORATORY	21/08/2017;21/08/2017;19/02/2018;19/02/2018;01/02/2019;01/02/2019;18/06/2019;18/06/2019	22/08/2017	POSITIVE	POSITIVE	POSITIVE	POSITIVE	POSITIVE	POSITIVE	POSITIVE	POSITIVE
23088510	M	.	UNKNOWN	EASTERN CAPE	EAST LONDON LABORATORY	07/09/2017;07/09/2017;02/02/2018;02/02/2018;07/11/2018;07/11/2018;04/12/2019;04/12/2019	08/09/2017	POSITIVE	POSITIVE	POSITIVE	POSITIVE	POSITIVE	POSITIVE	POSITIVE	POSITIVE
12968890	M	.	GP09325779	GAUTENG	CHRIS HANI BARAGWANATH LABORATORY	05/10/2017;05/10/2017;30/10/2017;30/10/2017;20/11/2017;20/11/2017;30/11/2017;30/11/2017	06/10/2017	POSITIVE	POSITIVE	POSITIVE	POSITIVE	POSITIVE	POSITIVE	POSITIVE	POSITIVE
1638259	F	.	B228	KWAZULU-NATAL	INKOSI ALBERT LUTHULI CENTRAL HOSPITAL	08/11/2017;08/11/2017;11/12/2017;05/01/2018;05/01/2018;16/07/2018;02/01/2019;25/03/2019	10/11/2017	POSITIVE	POSITIVE	POSITIVE	POSITIVE	POSITIVE	POSITIVE	POSITIVE	POSITIVE
24982426	F	24/09/1986	2746265	GAUTENG	BRAAMFONTEIN CENTRAL LABORATORY	09/01/2018;12/02/2018;10/05/2018;04/06/2018;02/10/2018;04/02/2019;06/05/2019;28/05/2019	16/01/2018	POSITIVE	POSITIVE	POSITIVE	POSITIVE	POSITIVE	POSITIVE	POSITIVE	POSITIVE
35666326	M	.	GP45952822	GAUTENG	TSHWANE ACADEMIC LABORATORY	10/01/2018;10/01/2018;10/01/2019;10/01/2019;19/02/2019;19/02/2019;06/08/2019;06/08/2019	12/01/2018	POSITIVE	POSITIVE	POSITIVE	POSITIVE	POSITIVE	POSITIVE	POSITIVE	POSITIVE
30071712	F	.	830918	KWAZULU-NATAL	INKOSI ALBERT LUTHULI CENTRAL HOSPITAL	18/03/2018;18/03/2018;18/03/2018;18/03/2018;18/03/2018;18/03/2018;22/03/2018;22/03/2018	19/03/2018	POSITIVE	POSITIVE	POSITIVE	POSITIVE	POSITIVE	POSITIVE	POSITIVE	POSITIVE
20387424	F	09/10/1982	091082NY	GAUTENG	HELEN JOSEPH LABORATORY	18/06/2018;18/07/2018;18/07/2018;11/01/2019;11/01/2019;11/01/2019;16/02/2019;16/02/2019	18/06/2018	POSITIVE	POSITIVE	POSITIVE	POSITIVE	POSITIVE	POSITIVE	POSITIVE	POSITIVE
27089064	M	.	UNKNOWN	EASTERN CAPE	PORT ELIZABETH LABORATORY	07/09/2018;07/09/2018;19/11/2018;19/11/2018;10/01/2019;10/01/2019;19/08/2019;19/08/2019	11/09/2018	POSITIVE	POSITIVE	POSITIVE	POSITIVE	POSITIVE	POSITIVE	POSITIVE	POSITIVE
3264792	F	.	810127	GAUTENG	CHRIS HANI BARAGWANATH LABORATORY	20/09/2018;20/09/2018;23/11/2018;23/11/2018;23/11/2018;23/11/2018;14/02/2019;14/02/2019	24/09/2018	POSITIVE	POSITIVE	POSITIVE	POSITIVE	POSITIVE	POSITIVE	POSITIVE	POSITIVE
29473583	F	.	MAN860314	EASTERN CAPE	EAST LONDON LABORATORY	10/10/2018;10/10/2018;05/06/2019;05/06/2019;25/09/2019;25/09/2019;23/10/2019;23/10/2019	11/10/2018	POSITIVE	POSITIVE	POSITIVE	POSITIVE	POSITIVE	POSITIVE	POSITIVE	POSITIVE
34497628	M	.	UNKNOWN	NORTH WEST	TSHEPONG LABORATORY	25/02/2019;25/02/2019;28/06/2019;28/06/2019;23/07/2019;23/07/2019;04/10/2019;04/10/2019	25/02/2019	POSITIVE	POSITIVE	POSITIVE	POSITIVE	POSITIVE	POSITIVE	POSITIVE	POSITIVE
13508499	F	.	ED7129	MPUMALANGA	ROB FERREIRA LABORATORY	05/09/2019;05/09/2019;16/09/2019;16/09/2019;09/10/2019;09/10/2019;30/10/2019;30/10/2019	08/09/2019	POSITIVE	POSITIVE	POSITIVE	POSITIVE	POSITIVE	POSITIVE	POSITIVE	POSITIVE
11101487	M	11/01/1971	LP0000050336	LIMPOPO	POLOKWANE LABORATORY	07/01/2015;07/01/2015;01/02/2015;01/02/2015;11/01/2016;04/01/2017;03/01/2018	07/01/2015	POSITIVE	POSITIVE	POSITIVE	POSITIVE	POSITIVE	POSITIVE	POSITIVE
11557194	F	11/09/1989	GP45989314	GAUTENG	TSHWANE ACADEMIC LABORATORY	07/01/2015;07/01/2015;28/07/2016;03/08/2017;03/08/2017;28/08/2018;28/08/2018	07/02/2015	POSITIVE	POSITIVE	POSITIVE	POSITIVE	POSITIVE	POSITIVE	POSITIVE
38531827	F	06/08/1981	24083370	EASTERN CAPE	CECILIA MAKIWANE LABORATORY	07/01/2015;07/04/2015;07/04/2015;07/07/2015;07/07/2015;07/09/2015;07/09/2015	07/02/2015	POSITIVE	POSITIVE	POSITIVE	POSITIVE	POSITIVE	POSITIVE	POSITIVE
9683062	F	05/04/1969	1142/15	KWAZULU-NATAL	INKOSI ALBERT LUTHULI CENTRAL HOSPITAL	29/01/2015;25/05/2015;25/05/2015;26/06/2015;26/06/2015;09/09/2015;08/12/2015	02/02/2015	POSITIVE	POSITIVE	POSITIVE	POSITIVE	POSITIVE	POSITIVE	POSITIVE
640809	M	07/10/1966	86761319PE	LIMPOPO	LETABA LABORATORY	07/02/2015;07/02/2015;10/02/2016;10/02/2016;24/08/2016;18/07/2018;18/07/2018	07/03/2015	POSITIVE	POSITIVE	POSITIVE	POSITIVE	POSITIVE	POSITIVE	POSITIVE
17225826	M	03/10/1953	LP400021115	LIMPOPO	POLOKWANE LABORATORY	07/02/2015;07/02/2015;18/07/2015;18/08/2015;20/08/2015;06/01/2016;05/07/2017	07/02/2015	POSITIVE	POSITIVE	POSITIVE	POSITIVE	POSITIVE	POSITIVE	POSITIVE
4023297	M	02/01/1973	GP08767992	GAUTENG	CHRIS HANI BARAGWANATH LABORATORY	16/02/2015;16/02/2015;14/08/2015;14/08/2015;09/12/2016;02/01/2018;02/01/2018	17/02/2015	POSITIVE	POSITIVE	POSITIVE	POSITIVE	POSITIVE	POSITIVE	POSITIVE
23377869	M	01/04/1993	930/10	KWAZULU-NATAL	INKOSI ALBERT LUTHULI CENTRAL HOSPITAL	16/02/2015;16/02/2015;01/06/2016;01/06/2016;02/12/2018;18/03/2019;18/03/2019	18/02/2015	POSITIVE	POSITIVE	POSITIVE	POSITIVE	POSITIVE	POSITIVE	POSITIVE
12050740	M	17/09/1964	GP45949637	GAUTENG	TSHWANE ACADEMIC LABORATORY	19/02/2015;19/02/2015;08/02/2016;08/02/2016;08/02/2017;13/09/2018;13/09/2018	21/02/2015	POSITIVE	POSITIVE	POSITIVE	POSITIVE	POSITIVE	POSITIVE	POSITIVE
11957585	F	16/02/1984	UNKNOWN	EASTERN CAPE	EAST LONDON LABORATORY	19/02/2015;19/02/2015;04/08/2015;04/08/2015;05/04/2016;05/04/2016;04/09/2017	21/02/2015	POSITIVE	POSITIVE	POSITIVE	POSITIVE	POSITIVE	POSITIVE	POSITIVE
1307295	F	06/06/1987	114193741	WESTERN CAPE	TYGERBERG LABORATORY	24/02/2015;23/12/2015;23/12/2015;28/12/2015;28/12/2015;14/06/2016;14/06/2016	25/02/2015	POSITIVE	POSITIVE	POSITIVE	POSITIVE	POSITIVE	POSITIVE	POSITIVE
6143359	M	16/09/1978	54768619	WESTERN CAPE	GROOTE SCHUUR LABORATORY	25/02/2015;15/04/2015;30/09/2016;05/06/2017;11/12/2017;12/11/2018;03/06/2019	25/02/2015	POSITIVE	POSITIVE	POSITIVE	POSITIVE	POSITIVE	POSITIVE	POSITIVE
5406950	M	03/02/1981	5000050882	GAUTENG	TSHWANE ACADEMIC LABORATORY	13/03/2015;03/11/2015;04/05/2016;20/10/2016;15/11/2017;19/09/2018;17/10/2018	18/03/2015	POSITIVE	POSITIVE	POSITIVE	POSITIVE	POSITIVE	POSITIVE	POSITIVE
236329	F	10/07/1986	1132/13	KWAZULU-NATAL	INKOSI ALBERT LUTHULI CENTRAL HOSPITAL	02/04/2015;02/04/2015;13/04/2016;27/06/2016;27/06/2016;15/08/2016;15/08/2016	02/06/2015	POSITIVE	POSITIVE	POSITIVE	POSITIVE	POSITIVE	POSITIVE	POSITIVE
1505501	F	20/09/1949	GT00296899	GAUTENG	CHARLOTTE MAXEKE JOHANNESBURG ACADEMIC HOSPITAL	02/04/2015;02/07/2015;02/02/2017;03/08/2017;04/01/2018;26/12/2019;26/12/2019	03/04/2015	POSITIVE	POSITIVE	POSITIVE	POSITIVE	POSITIVE	POSITIVE	POSITIVE
19135937	M	10/10/1972	GP45934231	GAUTENG	TSHWANE ACADEMIC LABORATORY	06/04/2015;06/06/2016;06/06/2016;07/06/2017;07/06/2017;14/06/2018;14/06/2018	06/09/2015	POSITIVE	POSITIVE	POSITIVE	POSITIVE	POSITIVE	POSITIVE	POSITIVE
15211920	M	13/09/1987	UNKNOWN	FREE STATE	PELONOMI LABORATORY	07/04/2015;05/04/2016;16/11/2016;07/12/2016;18/01/2017;04/04/2017;19/07/2017	08/04/2015	POSITIVE	POSITIVE	POSITIVE	POSITIVE	POSITIVE	POSITIVE	POSITIVE
2911350	F	16/08/1971	GP08699326	GAUTENG	CHRIS HANI BARAGWANATH LABORATORY	08/04/2015;08/04/2015;21/09/2017;21/09/2017;02/05/2018;02/05/2018;18/09/2019	08/04/2015	POSITIVE	POSITIVE	POSITIVE	POSITIVE	POSITIVE	POSITIVE	POSITIVE
9163698	M	08/10/1976	215571884	WESTERN CAPE	GROOTE SCHUUR LABORATORY	14/04/2015;19/03/2018;19/03/2018;05/02/2019;11/04/2019;11/09/2019;11/09/2019	15/04/2015	POSITIVE	POSITIVE	POSITIVE	POSITIVE	POSITIVE	POSITIVE	POSITIVE
16619413	F	01/02/1977	CR 081	MPUMALANGA	ROB FERREIRA LABORATORY	15/04/2015;15/04/2015;03/07/2017;03/07/2017;08/08/2017;08/08/2017;31/10/2017	17/04/2015	POSITIVE	POSITIVE	POSITIVE	POSITIVE	POSITIVE	POSITIVE	POSITIVE
15278342	F	13/10/1975	366/06	KWAZULU-NATAL	INKOSI ALBERT LUTHULI CENTRAL HOSPITAL	23/04/2015;23/04/2015;22/02/2017;22/02/2017;30/01/2018;18/02/2019;18/02/2019	28/04/2015	POSITIVE	POSITIVE	POSITIVE	POSITIVE	POSITIVE	POSITIVE	POSITIVE
2609293	M	04/04/1985	119233898	WESTERN CAPE	GROOTE SCHUUR LABORATORY	23/04/2015;03/11/2016;05/09/2017;03/02/2018;03/02/2018;10/10/2018;10/10/2018	26/04/2015	POSITIVE	POSITIVE	POSITIVE	POSITIVE	POSITIVE	POSITIVE	POSITIVE
107270102	M	14/02/1957	86443124	WESTERN CAPE	TYGERBERG LABORATORY	28/04/2015;05/06/2015;07/07/2015;04/11/2015;02/02/2018;06/03/2019;30/07/2019	04/05/2015	POSITIVE	POSITIVE	POSITIVE	POSITIVE	POSITIVE	POSITIVE	POSITIVE
916201	M	05/01/1968	80441645	WESTERN CAPE	TYGERBERG LABORATORY	29/04/2015;04/09/2017;11/09/2018;11/09/2018;24/10/2018;24/10/2018;19/11/2018	30/04/2015	POSITIVE	POSITIVE	POSITIVE	POSITIVE	POSITIVE	POSITIVE	POSITIVE
106221563	M	.	GT01134400	GAUTENG	CHARLOTTE MAXEKE JOHANNESBURG ACADEMIC HOSPITAL	04/05/2015;04/08/2015;30/03/2016;19/07/2016;25/07/2018;30/01/2019;28/11/2019	04/07/2015	POSITIVE	POSITIVE	POSITIVE	POSITIVE	POSITIVE	POSITIVE	POSITIVE
16530294	M	21/10/1980	21804786	EASTERN CAPE	PORT ELIZABETH LABORATORY	05/05/2015;05/05/2015;10/05/2017;26/05/2017;08/02/2018;03/12/2018;03/12/2018	06/05/2015	POSITIVE	POSITIVE	POSITIVE	POSITIVE	POSITIVE	POSITIVE	POSITIVE
182843	M	24/02/1993	AAKZ00211238	KWAZULU-NATAL	INKOSI ALBERT LUTHULI CENTRAL HOSPITAL	07/05/2015;22/09/2016;22/09/2016;24/10/2016;18/05/2017;13/12/2018;21/11/2019	09/05/2015	POSITIVE	POSITIVE	POSITIVE	POSITIVE	POSITIVE	POSITIVE	POSITIVE
208504	F	02/08/1969	7712/12	KWAZULU-NATAL	INKOSI ALBERT LUTHULI CENTRAL HOSPITAL	28/05/2015;28/05/2015;29/05/2017;29/05/2017;02/05/2018;21/08/2019;21/08/2019	06/02/2015	POSITIVE	POSITIVE	POSITIVE	POSITIVE	POSITIVE	POSITIVE	POSITIVE
729748	M	23/02/1963	238/15	KWAZULU-NATAL	INKOSI ALBERT LUTHULI CENTRAL HOSPITAL	28/05/2015;28/05/2015;01/06/2015;01/06/2015;13/07/2017;14/07/2017;14/07/2017	02/06/2015	POSITIVE	POSITIVE	POSITIVE	POSITIVE	POSITIVE	POSITIVE	POSITIVE
15611642	F	27/09/1990	900927	KWAZULU-NATAL	INKOSI ALBERT LUTHULI CENTRAL HOSPITAL	28/05/2015;28/05/2015;07/12/2015;07/12/2015;01/08/2016;12/12/2016;12/12/2016	02/06/2015	POSITIVE	POSITIVE	POSITIVE	POSITIVE	POSITIVE	POSITIVE	POSITIVE
20285529	F	11/12/1971	GP45949267	GAUTENG	TSHWANE ACADEMIC LABORATORY	07/06/2015;07/06/2015;12/07/2016;12/07/2016;17/07/2017;09/07/2018;09/07/2018	07/07/2015	POSITIVE	POSITIVE	POSITIVE	POSITIVE	POSITIVE	POSITIVE	POSITIVE
120872	F	18/09/1985	CAAD00229120	KWAZULU-NATAL	INKOSI ALBERT LUTHULI CENTRAL HOSPITAL	06/07/2015;16/07/2015;14/09/2015;03/02/2016;18/08/2016;18/08/2016;23/11/2016	21/07/2015	POSITIVE	POSITIVE	POSITIVE	POSITIVE	POSITIVE	POSITIVE	POSITIVE
20528530	M	25/02/1971	GP45927055	GAUTENG	TSHWANE ACADEMIC LABORATORY	08/07/2015;08/07/2015;13/07/2016;13/07/2016;08/08/2017;22/08/2018;22/08/2018	10/07/2015	POSITIVE	POSITIVE	POSITIVE	POSITIVE	POSITIVE	POSITIVE	POSITIVE
26371399	F	14/09/1956	UNKNOWN	EASTERN CAPE	EAST LONDON LABORATORY	13/07/2015;13/07/2015;09/09/2016;09/09/2016;31/01/2019;31/01/2019;08/08/2019	14/07/2015	POSITIVE	POSITIVE	POSITIVE	POSITIVE	POSITIVE	POSITIVE	POSITIVE
33014534	F	19/03/1958	GP45445183	GAUTENG	TSHWANE ACADEMIC LABORATORY	15/07/2015;15/07/2015;14/07/2016;14/07/2016;13/07/2017;12/07/2018;12/07/2018	17/07/2015	POSITIVE	POSITIVE	POSITIVE	POSITIVE	POSITIVE	POSITIVE	POSITIVE
100855626	F	27/08/1989	GT01153949	GAUTENG	CHARLOTTE MAXEKE JOHANNESBURG ACADEMIC HOSPITAL	20/07/2015;21/07/2015;24/08/2015;24/11/2015	20/07/2015	POSITIVE	POSITIVE	POSITIVE	POSITIVE	POSITIVE	POSITIVE	POSITIVE
451570	F	06/10/1983	166801	GAUTENG	TAMBO MEMORIAL LABORATORY	24/07/2015;18/09/2015;18/09/2015;10/06/2016;10/06/2016;01/03/2017;23/03/2017	24/07/2015	POSITIVE	POSITIVE	POSITIVE	POSITIVE	POSITIVE	POSITIVE	POSITIVE
18319056	M	18/09/1982	UNKNOWN	EASTERN CAPE	PORT ELIZABETH LABORATORY	29/07/2015;29/07/2015;05/01/2016;05/01/2016;24/03/2017;30/10/2018;30/10/2018	30/07/2015	POSITIVE	POSITIVE	POSITIVE	POSITIVE	POSITIVE	POSITIVE	POSITIVE
23931710	M	24/08/1978	UNKNOWN	EASTERN CAPE	CECILIA MAKIWANE LABORATORY	29/07/2015;12/09/2016;12/09/2016;29/03/2017;29/03/2017;05/10/2017;05/10/2017	30/07/2015	POSITIVE	POSITIVE	POSITIVE	POSITIVE	POSITIVE	POSITIVE	POSITIVE
953664	F	08/06/1976	59218776	WESTERN CAPE	GROOTE SCHUUR LABORATORY	05/08/2015;06/09/2016;06/09/2016;20/03/2018;20/03/2018;30/05/2019;30/05/2019	05/10/2015	POSITIVE	POSITIVE	POSITIVE	POSITIVE	POSITIVE	POSITIVE	POSITIVE
109714583	F	31/05/1985	22969855	GAUTENG	TSHWANE ACADEMIC LABORATORY	05/08/2015;16/01/2017;05/07/2017;02/08/2017;17/01/2018;27/07/2018;09/10/2019	07/08/2015	POSITIVE	POSITIVE	POSITIVE	POSITIVE	POSITIVE	POSITIVE	POSITIVE
31952828	M	25/05/1982	1242/13	KWAZULU-NATAL	INKOSI ALBERT LUTHULI CENTRAL HOSPITAL	07/08/2015;16/08/2016;16/08/2016;20/10/2017;20/10/2017;17/08/2018;17/08/2018	23/08/2015	POSITIVE	POSITIVE	POSITIVE	POSITIVE	POSITIVE	POSITIVE	POSITIVE
38522165	M	04/08/1981	563/14	KWAZULU-NATAL	INKOSI ALBERT LUTHULI CENTRAL HOSPITAL	07/08/2015;16/10/2015;16/10/2015;10/07/2017;10/07/2017;19/07/2018;19/07/2018	24/07/2015	POSITIVE	POSITIVE	POSITIVE	POSITIVE	POSITIVE	POSITIVE	POSITIVE
7679236	F	24/10/1962	GT42499168	GAUTENG	TSHWANE ACADEMIC LABORATORY	14/08/2015;03/03/2016;04/07/2016;07/03/2018;14/09/2018;07/01/2019;23/05/2019	15/08/2015	POSITIVE	POSITIVE	POSITIVE	POSITIVE	POSITIVE	POSITIVE	POSITIVE
3451982	F	08/01/1974	GP12210086	GAUTENG	CHRIS HANI BARAGWANATH LABORATORY	14/08/2015;14/08/2015;11/02/2016;11/02/2016;14/12/2018;28/08/2019;28/08/2019	14/08/2015	POSITIVE	POSITIVE	POSITIVE	POSITIVE	POSITIVE	POSITIVE	POSITIVE
8466419	F	12/08/1992	921208	KWAZULU-NATAL	INKOSI ALBERT LUTHULI CENTRAL HOSPITAL	16/08/2015;16/08/2015;23/06/2016;23/06/2016;16/08/2016;16/08/2016;03/01/2017	18/08/2015	POSITIVE	POSITIVE	POSITIVE	POSITIVE	POSITIVE	POSITIVE	POSITIVE
110487073	F	08/01/1987	GT09574481	GAUTENG	CHRIS HANI BARAGWANATH LABORATORY	17/08/2015;01/03/2016;27/01/2017;13/07/2017;24/01/2018;02/07/2018;19/06/2019	18/08/2015	POSITIVE	POSITIVE	POSITIVE	POSITIVE	POSITIVE	POSITIVE	POSITIVE
36976641	M	21/07/1980	210780	GAUTENG	CHARLOTTE MAXEKE JOHANNESBURG ACADEMIC HOSPITAL	17/08/2015;21/10/2015;20/01/2016;23/01/2017;29/03/2017;21/05/2018;21/05/2018	18/08/2015	POSITIVE	POSITIVE	POSITIVE	POSITIVE	POSITIVE	POSITIVE	POSITIVE
9714413	F	01/01/1975	UNKNOWN	EASTERN CAPE	PORT ELIZABETH LABORATORY	19/08/2015;19/08/2015;18/04/2016;16/11/2016;16/11/2016;19/04/2017;19/04/2017	21/08/2015	POSITIVE	POSITIVE	POSITIVE	POSITIVE	POSITIVE	POSITIVE	POSITIVE
15783447	M	10/08/1976	GT46037585	GAUTENG	TSHWANE ACADEMIC LABORATORY	25/08/2015;25/08/2015;23/08/2016;23/08/2017;23/08/2017;06/08/2019;06/08/2019	26/08/2015	POSITIVE	POSITIVE	POSITIVE	POSITIVE	POSITIVE	POSITIVE	POSITIVE
10922573	M	04/09/1971	GT01135005	GAUTENG	CHARLOTTE MAXEKE JOHANNESBURG ACADEMIC HOSPITAL	04/09/2015;25/08/2016;05/05/2017;05/05/2017;29/09/2017;08/03/2018;08/03/2018	04/09/2015	POSITIVE	POSITIVE	POSITIVE	POSITIVE	POSITIVE	POSITIVE	POSITIVE
23789397	M	13/12/1985	GP45952099	GAUTENG	TSHWANE ACADEMIC LABORATORY	09/09/2015;09/09/2015;20/09/2016;11/10/2017;11/10/2017;25/10/2018;25/10/2018	11/09/2015	POSITIVE	POSITIVE	POSITIVE	POSITIVE	POSITIVE	POSITIVE	POSITIVE
32424364	F	02/03/1989	UNKNOWN	EASTERN CAPE	EAST LONDON LABORATORY	09/09/2015;20/09/2017;20/09/2017;30/11/2017;30/11/2017;16/04/2018;16/04/2018	09/10/2015	POSITIVE	POSITIVE	POSITIVE	POSITIVE	POSITIVE	POSITIVE	POSITIVE
30253774	F	03/08/1960	600308	NORTH WEST	DR GEORGE MUKHARI LABORATORY	12/09/2015;12/09/2015;17/12/2015;17/12/2015;17/12/2015;31/05/2016;31/05/2016	12/11/2015	POSITIVE	POSITIVE	POSITIVE	POSITIVE	POSITIVE	POSITIVE	POSITIVE
451529	F	18/04/1984	UNKNOWN	EASTERN CAPE	PORT ELIZABETH LABORATORY	21/09/2015;21/09/2015;29/01/2016;29/01/2016;20/03/2019;20/03/2019;21/03/2019	22/09/2015	POSITIVE	POSITIVE	POSITIVE	POSITIVE	POSITIVE	POSITIVE	POSITIVE
8504235	M	24/06/1981	43462175	WESTERN CAPE	GROOTE SCHUUR LABORATORY	28/09/2015;07/08/2017;07/08/2017;10/08/2017;10/08/2017;27/01/2018;27/01/2018	28/09/2015	POSITIVE	POSITIVE	POSITIVE	POSITIVE	POSITIVE	POSITIVE	POSITIVE
13507822	F	28/12/1983	831228	GAUTENG	LERATONG LABORATORY	01/10/2015;01/10/2015;16/02/2017;16/02/2017;13/09/2017;29/05/2019;20/06/2019	04/10/2015	POSITIVE	POSITIVE	POSITIVE	POSITIVE	POSITIVE	POSITIVE	POSITIVE
614582	F	29/10/1983	142368356	WESTERN CAPE	GROOTE SCHUUR LABORATORY	02/10/2015;19/09/2016;19/09/2016;19/10/2016;10/02/2017;09/06/2017;14/06/2017	06/10/2015	POSITIVE	POSITIVE	POSITIVE	POSITIVE	POSITIVE	POSITIVE	POSITIVE
100628395	M	01/03/1974	368/15/WC	MPUMALANGA	DR GEORGE MUKHARI LABORATORY	03/10/2015;24/01/2017;02/08/2017;04/07/2018	03/12/2015	POSITIVE	POSITIVE	POSITIVE	POSITIVE	POSITIVE	POSITIVE	POSITIVE
19147426	F	25/02/1968	GP45948804	GAUTENG	TSHWANE ACADEMIC LABORATORY	08/10/2015;08/10/2015;11/10/2016;08/02/2018;08/02/2018;07/02/2019;07/02/2019	12/10/2015	POSITIVE	POSITIVE	POSITIVE	POSITIVE	POSITIVE	POSITIVE	POSITIVE
4727725	M	01/01/1982	TT1419	GAUTENG	DR GEORGE MUKHARI LABORATORY	12/10/2015;26/08/2016;26/08/2016;05/09/2016;05/09/2016;31/05/2017;31/05/2017	14/12/2015	POSITIVE	POSITIVE	POSITIVE	POSITIVE	POSITIVE	POSITIVE	POSITIVE
12743014	M	08/02/1965	GP09304930	GAUTENG	CHRIS HANI BARAGWANATH LABORATORY	13/10/2015;13/10/2015;23/10/2015;23/10/2015;12/09/2017;20/09/2017;20/09/2017	14/10/2015	POSITIVE	POSITIVE	POSITIVE	POSITIVE	POSITIVE	POSITIVE	POSITIVE
17980356	M	09/01/1982	23032464	GAUTENG	TSHWANE ACADEMIC LABORATORY	13/10/2015;13/10/2015;30/11/2015;11/04/2016;11/04/2016;19/04/2016;19/04/2016	17/10/2015	POSITIVE	POSITIVE	POSITIVE	POSITIVE	POSITIVE	POSITIVE	POSITIVE
7202582	M	08/06/1962	GP63198728	GAUTENG	TSHWANE ACADEMIC LABORATORY	15/10/2015;05/01/2016;16/03/2017;20/06/2017;22/02/2018;11/04/2018;11/06/2018	18/10/2015	POSITIVE	POSITIVE	POSITIVE	POSITIVE	POSITIVE	POSITIVE	POSITIVE
100320621	M	29/04/1979	GT46124771	GAUTENG	TSHWANE ACADEMIC LABORATORY	16/10/2015;18/10/2016;24/10/2017;16/10/2018	18/10/2015	POSITIVE	POSITIVE	POSITIVE	POSITIVE	POSITIVE	POSITIVE	POSITIVE
17617555	F	17/02/1992	2015/02/0038	EASTERN CAPE	EAST LONDON LABORATORY	21/10/2015;21/10/2015;21/07/2016;21/07/2016;23/11/2016;15/03/2017;15/03/2017	29/10/2015	POSITIVE	POSITIVE	POSITIVE	POSITIVE	POSITIVE	POSITIVE	POSITIVE
18299995	F	09/04/1988	40988	KWAZULU-NATAL	INKOSI ALBERT LUTHULI CENTRAL HOSPITAL	26/10/2015;26/10/2015;07/09/2017;07/09/2017;29/09/2017;10/10/2019;10/10/2019	28/10/2015	POSITIVE	POSITIVE	POSITIVE	POSITIVE	POSITIVE	POSITIVE	POSITIVE
18191234	F	12/01/1975	1143/10	KWAZULU-NATAL	INKOSI ALBERT LUTHULI CENTRAL HOSPITAL	03/11/2015;03/10/2016;03/10/2016;18/10/2017;18/10/2017;24/08/2018;24/08/2018	17/03/2015	POSITIVE	POSITIVE	POSITIVE	POSITIVE	POSITIVE	POSITIVE	POSITIVE
38162617	M	20/02/1965	GP45890535	GAUTENG	TSHWANE ACADEMIC LABORATORY	04/11/2015;04/11/2015;02/11/2016;02/11/2016;01/11/2017;28/11/2018;28/11/2018	06/11/2015	POSITIVE	POSITIVE	POSITIVE	POSITIVE	POSITIVE	POSITIVE	POSITIVE
1452813	F	20/01/1985	35426162	WESTERN CAPE	GROOTE SCHUUR LABORATORY	18/11/2015;18/11/2015;20/11/2015;11/01/2016;12/01/2016;12/01/2016;16/05/2017	18/11/2015	POSITIVE	POSITIVE	POSITIVE	POSITIVE	POSITIVE	POSITIVE	POSITIVE
27673031	M	21/12/1970	152411740	WESTERN CAPE	GROOTE SCHUUR LABORATORY	19/11/2015;19/11/2015;18/01/2016;18/01/2016;18/02/2016;21/06/2016;21/06/2016	20/11/2015	POSITIVE	POSITIVE	POSITIVE	POSITIVE	POSITIVE	POSITIVE	POSITIVE
23891262	F	14/06/1985	EM00289/12	GAUTENG	LERATONG LABORATORY	24/11/2015;24/11/2015;12/05/2016;15/03/2019;15/03/2019;28/11/2019;28/11/2019	24/11/2015	POSITIVE	POSITIVE	POSITIVE	POSITIVE	POSITIVE	POSITIVE	POSITIVE
1748408	F	20/03/1974	GP09059196	GAUTENG	CHRIS HANI BARAGWANATH LABORATORY	26/11/2015;26/11/2015;17/05/2017;17/05/2017;14/03/2018;14/03/2018;04/12/2019	27/11/2015	POSITIVE	POSITIVE	POSITIVE	POSITIVE	POSITIVE	POSITIVE	POSITIVE
1925898	M	02/02/1977	1016/15	KWAZULU-NATAL	INKOSI ALBERT LUTHULI CENTRAL HOSPITAL	27/11/2015;27/11/2015;15/01/2016;09/02/2017;09/02/2017;19/10/2017;19/10/2017	12/01/2015	POSITIVE	POSITIVE	POSITIVE	POSITIVE	POSITIVE	POSITIVE	POSITIVE
100883613	F	21/01/1982	21011982	KWAZULU-NATAL	INKOSI ALBERT LUTHULI CENTRAL HOSPITAL	03/12/2015;05/03/2018;21/02/2019;19/11/2019	04/12/2015	POSITIVE	POSITIVE	POSITIVE	POSITIVE	POSITIVE	POSITIVE	POSITIVE
114617544	F	20/12/1992	UNKNOWN	EASTERN CAPE	NELSON MANDELA ACADEMIC LABORATORY	03/12/2015;15/08/2016;17/03/2017;27/03/2017;02/11/2017;06/09/2018;15/04/2019	08/12/2015	POSITIVE	POSITIVE	POSITIVE	POSITIVE	POSITIVE	POSITIVE	POSITIVE
2063608	F	26/10/1984	39893995	WESTERN CAPE	GROOTE SCHUUR LABORATORY	09/12/2015;13/03/2017;13/03/2017;07/05/2018;13/07/2018;13/07/2018;28/01/2019	12/12/2015	POSITIVE	POSITIVE	POSITIVE	POSITIVE	POSITIVE	POSITIVE	POSITIVE
17116393	M	13/01/1974	GT13011974	GAUTENG	TSHWANE ACADEMIC LABORATORY	10/12/2015;10/12/2015;12/04/2017;24/04/2018;24/04/2018;24/04/2019;24/04/2019	12/12/2015	POSITIVE	POSITIVE	POSITIVE	POSITIVE	POSITIVE	POSITIVE	POSITIVE
17424488	M	19/09/1978	N-798	MPUMALANGA	ERMELO LABORATORY	07/01/2016;07/01/2016;23/01/2017;13/03/2017;13/03/2017;23/03/2017;23/03/2017	08/01/2016	POSITIVE	POSITIVE	POSITIVE	POSITIVE	POSITIVE	POSITIVE	POSITIVE
26894561	M	19/03/1966	190366	GAUTENG	TAMBO MEMORIAL LABORATORY	19/01/2016;19/01/2016;20/01/2016;20/01/2016;14/04/2016;14/04/2016;11/06/2019	21/01/2016	POSITIVE	POSITIVE	POSITIVE	POSITIVE	POSITIVE	POSITIVE	POSITIVE
100633805	M	04/12/1981	04/12/1981	GAUTENG	TAMBO MEMORIAL LABORATORY	03/02/2016;03/02/2017;02/10/2018;22/01/2019	05/02/2016	POSITIVE	POSITIVE	POSITIVE	POSITIVE	POSITIVE	POSITIVE	POSITIVE
23720228	M	03/01/1974	740103	KWAZULU-NATAL	INKOSI ALBERT LUTHULI CENTRAL HOSPITAL	04/02/2016;04/02/2016;13/07/2016;13/07/2016;10/03/2017;10/03/2017;13/03/2017	06/02/2016	POSITIVE	POSITIVE	POSITIVE	POSITIVE	POSITIVE	POSITIVE	POSITIVE
10005836	M	04/04/1987	UNKNOWN	KWAZULU-NATAL	INKOSI ALBERT LUTHULI CENTRAL HOSPITAL	16/02/2016;16/02/2016;12/12/2017;12/12/2017	24/02/2016	POSITIVE	POSITIVE	POSITIVE	POSITIVE	POSITIVE	POSITIVE	POSITIVE
77851	F	17/07/1982	37201894	WESTERN CAPE	GROOTE SCHUUR LABORATORY	18/02/2016;22/02/2018;22/02/2018;12/03/2018;04/09/2018;04/09/2018;28/08/2019	19/02/2016	POSITIVE	POSITIVE	POSITIVE	POSITIVE	POSITIVE	POSITIVE	POSITIVE
448372	M	02/08/1997	GP63190298	GAUTENG	TSHWANE ACADEMIC LABORATORY	18/02/2016;19/06/2017;21/06/2017;25/06/2017;20/11/2017;11/01/2019;07/05/2019	21/02/2016	POSITIVE	POSITIVE	POSITIVE	POSITIVE	POSITIVE	POSITIVE	POSITIVE
13648576	F	13/09/1974	UNKNOWN	EASTERN CAPE	PORT ELIZABETH LABORATORY	22/02/2016;22/02/2016;06/10/2016;06/10/2016;08/12/2016;08/12/2016;23/02/2017	24/02/2016	POSITIVE	POSITIVE	POSITIVE	POSITIVE	POSITIVE	POSITIVE	POSITIVE
15142867	F	18/04/1967	24098923	EASTERN CAPE	PORT ELIZABETH LABORATORY	25/02/2016;29/01/2019;29/01/2019;08/07/2019;08/07/2019;11/12/2019;11/12/2019	27/02/2016	POSITIVE	POSITIVE	POSITIVE	POSITIVE	POSITIVE	POSITIVE	POSITIVE
9511140	M	25/07/1982	151257433	WESTERN CAPE	TYGERBERG LABORATORY	27/02/2016;27/02/2016;10/07/2016;17/09/2018;17/09/2018;08/10/2018;08/10/2018	01/03/2016	POSITIVE	POSITIVE	POSITIVE	POSITIVE	POSITIVE	POSITIVE	POSITIVE
421117	F	16/06/1992	920616	KWAZULU-NATAL	INKOSI ALBERT LUTHULI CENTRAL HOSPITAL	01/03/2016;14/09/2016;14/09/2016;13/06/2018;13/06/2018;21/06/2018;21/06/2018	02/03/2016	POSITIVE	POSITIVE	POSITIVE	POSITIVE	POSITIVE	POSITIVE	POSITIVE
986155	F	26/11/1986	UNKNOWN	EASTERN CAPE	PORT ELIZABETH LABORATORY	02/03/2016;02/03/2016;21/12/2016;23/02/2018;23/02/2018;25/03/2019;25/03/2019	03/03/2016	POSITIVE	POSITIVE	POSITIVE	POSITIVE	POSITIVE	POSITIVE	POSITIVE
54515	F	09/10/1986	AAKZ00296816	KWAZULU-NATAL	INKOSI ALBERT LUTHULI CENTRAL HOSPITAL	03/03/2016;22/03/2016;17/01/2017;08/04/2019;08/04/2019;07/10/2019;07/10/2019	04/03/2016	POSITIVE	POSITIVE	POSITIVE	POSITIVE	POSITIVE	POSITIVE	POSITIVE
5063039	M	24/12/1968	GP45947184	GAUTENG	TSHWANE ACADEMIC LABORATORY	10/03/2016;10/03/2016;09/03/2017;28/03/2018;28/03/2018;06/03/2019;06/03/2019	11/03/2016	POSITIVE	POSITIVE	POSITIVE	POSITIVE	POSITIVE	POSITIVE	POSITIVE
10024929	M	01/01/1983	G215/1381	LIMPOPO	LETABA LABORATORY	16/03/2016;16/03/2016;03/03/2017;03/03/2017	18/03/2016	POSITIVE	POSITIVE	POSITIVE	POSITIVE	POSITIVE	POSITIVE	POSITIVE
15665127	F	25/03/1978	UNKNOWN	EASTERN CAPE	NELSON MANDELA ACADEMIC LABORATORY	22/03/2016;22/03/2016;15/08/2016;08/05/2017;13/07/2017;13/07/2017;19/07/2017	15/04/2016	POSITIVE	POSITIVE	POSITIVE	POSITIVE	POSITIVE	POSITIVE	POSITIVE
503476	F	07/04/1978	780407	KWAZULU-NATAL	INKOSI ALBERT LUTHULI CENTRAL HOSPITAL	23/03/2016;23/03/2016;06/04/2016;06/04/2016;05/10/2016;05/10/2016;03/03/2017	29/03/2016	POSITIVE	POSITIVE	POSITIVE	POSITIVE	POSITIVE	POSITIVE	POSITIVE
1082364	M	22/03/1978	4920/16	KWAZULU-NATAL	INKOSI ALBERT LUTHULI CENTRAL HOSPITAL	30/03/2016;30/03/2016;21/12/2016;01/02/2017;01/02/2017;10/01/2018;10/01/2018	31/03/2016	POSITIVE	POSITIVE	POSITIVE	POSITIVE	POSITIVE	POSITIVE	POSITIVE
15833146	F	05/10/1968	UNKNOWN	EASTERN CAPE	PORT ELIZABETH LABORATORY	06/04/2016;06/04/2016;29/05/2017;29/05/2017;31/05/2017;04/10/2018;04/10/2018	07/04/2016	POSITIVE	POSITIVE	POSITIVE	POSITIVE	POSITIVE	POSITIVE	POSITIVE
100699	F	01/03/1973	UNKNOWN	EASTERN CAPE	EAST LONDON LABORATORY	12/04/2016;12/04/2016;24/04/2018;24/04/2018	14/04/2016	POSITIVE	POSITIVE	POSITIVE	POSITIVE	POSITIVE	POSITIVE	POSITIVE
24609568	M	19/06/1973	GP45922880	GAUTENG	TSHWANE ACADEMIC LABORATORY	18/04/2016;18/04/2016;18/04/2017;17/04/2018;17/04/2018;16/04/2019;16/04/2019	20/04/2016	POSITIVE	POSITIVE	POSITIVE	POSITIVE	POSITIVE	POSITIVE	POSITIVE
22061420	M	08/02/1989	UNKNOWN	FREE STATE	PELONOMI LABORATORY	19/04/2016;10/08/2016;10/08/2016;14/09/2016;14/09/2016;27/06/2017;27/06/2017	20/04/2016	POSITIVE	POSITIVE	POSITIVE	POSITIVE	POSITIVE	POSITIVE	POSITIVE
17211237	M	08/04/1972	GP45943600	GAUTENG	TSHWANE ACADEMIC LABORATORY	20/04/2016;20/04/2016;30/05/2017;24/05/2018;24/05/2018;06/06/2019;06/06/2019	21/04/2016	POSITIVE	POSITIVE	POSITIVE	POSITIVE	POSITIVE	POSITIVE	POSITIVE
21199755	F	14/11/1982	GP09295308	GAUTENG	CHRIS HANI BARAGWANATH LABORATORY	28/04/2016;28/04/2016;04/05/2016;19/05/2016;19/05/2016;14/09/2017;14/09/2017	29/04/2016	POSITIVE	POSITIVE	POSITIVE	POSITIVE	POSITIVE	POSITIVE	POSITIVE
37672882	F	03/09/1980	UNKNOWN	EASTERN CAPE	EAST LONDON LABORATORY	29/04/2016;29/04/2016;15/08/2017;15/08/2017;23/08/2017;18/07/2019;18/07/2019	30/04/2016	POSITIVE	POSITIVE	POSITIVE	POSITIVE	POSITIVE	POSITIVE	POSITIVE
17065305	M	21/02/1972	GP45906104	GAUTENG	TSHWANE ACADEMIC LABORATORY	12/05/2016;12/05/2016;05/01/2017;10/01/2018;10/01/2018;03/01/2019;03/01/2019	14/05/2016	POSITIVE	POSITIVE	POSITIVE	POSITIVE	POSITIVE	POSITIVE	POSITIVE
111291294	M	13/03/2008	GP09292941	GAUTENG	CHRIS HANI BARAGWANATH LABORATORY	17/05/2016;26/08/2016;02/09/2016;31/05/2017;13/02/2018;24/07/2018;20/09/2019	18/05/2016	POSITIVE	POSITIVE	POSITIVE	POSITIVE	POSITIVE	POSITIVE	POSITIVE
18247026	F	24/03/1965	25221045	EASTERN CAPE	PORT ELIZABETH LABORATORY	27/05/2016;27/05/2016;25/07/2017;14/08/2018;14/08/2018;10/10/2018;10/10/2018	30/05/2016	POSITIVE	POSITIVE	POSITIVE	POSITIVE	POSITIVE	POSITIVE	POSITIVE
555865	F	22/03/1991	910322	GAUTENG	TAMBO MEMORIAL LABORATORY	09/06/2016;09/06/2016;18/01/2017;04/05/2017;04/05/2017;20/04/2018;20/04/2018	10/06/2016	POSITIVE	POSITIVE	POSITIVE	POSITIVE	POSITIVE	POSITIVE	POSITIVE
9606405	M	26/04/1989	UNKNOWN	EASTERN CAPE	NELSON MANDELA ACADEMIC LABORATORY	01/07/2016;27/06/2017;27/06/2017;28/06/2017;28/06/2017;14/08/2018;14/08/2018	07/07/2016	POSITIVE	POSITIVE	POSITIVE	POSITIVE	POSITIVE	POSITIVE	POSITIVE
35511841	M	13/03/1970	86116	GAUTENG	CHRIS HANI BARAGWANATH LABORATORY	04/07/2016;04/07/2016;03/10/2017;11/01/2018;14/01/2019;30/10/2019;30/10/2019	04/07/2016	POSITIVE	POSITIVE	POSITIVE	POSITIVE	POSITIVE	POSITIVE	POSITIVE
2709044	M	16/01/1986	213186076	WESTERN CAPE	TYGERBERG LABORATORY	11/07/2016;10/08/2016;31/08/2016;19/04/2017;19/04/2017;02/10/2017;02/10/2017	12/07/2016	POSITIVE	POSITIVE	POSITIVE	POSITIVE	POSITIVE	POSITIVE	POSITIVE
320729	F	09/04/1988	514708	EASTERN CAPE	PORT ELIZABETH LABORATORY	18/07/2016;10/11/2017;10/11/2017;20/12/2017;20/12/2017;06/11/2019;06/11/2019	19/07/2016	POSITIVE	POSITIVE	POSITIVE	POSITIVE	POSITIVE	POSITIVE	POSITIVE
10057277	F	09/04/1972	117307	EASTERN CAPE	PORT ELIZABETH LABORATORY	10/08/2016;10/08/2016;13/09/2019;13/09/2019	13/08/2016	POSITIVE	POSITIVE	POSITIVE	POSITIVE	POSITIVE	POSITIVE	POSITIVE
1741584	M	20/10/1972	GP09122863	GAUTENG	CHRIS HANI BARAGWANATH LABORATORY	15/08/2016;15/08/2016;02/03/2017;06/12/2017;06/12/2017;21/10/2019;21/10/2019	16/08/2016	POSITIVE	POSITIVE	POSITIVE	POSITIVE	POSITIVE	POSITIVE	POSITIVE
3347839	F	16/07/1974	160774NT	GAUTENG	HELEN JOSEPH LABORATORY	31/08/2016;31/08/2016;16/01/2017;16/01/2017;13/03/2017;13/03/2017;05/06/2017	31/08/2016	POSITIVE	POSITIVE	POSITIVE	POSITIVE	POSITIVE	POSITIVE	POSITIVE
10040864	F	24/03/1981	810324	FREE STATE	WELKOM LABORATORY	09/09/2016;09/09/2016;03/10/2016;03/10/2016	10/09/2016	POSITIVE	POSITIVE	POSITIVE	POSITIVE	POSITIVE	POSITIVE	POSITIVE
8257291	M	02/03/1972	GP09343110	GAUTENG	CHRIS HANI BARAGWANATH LABORATORY	21/09/2016;21/09/2016;27/09/2017;14/03/2018;14/03/2018;10/07/2019;10/07/2019	22/09/2016	POSITIVE	POSITIVE	POSITIVE	POSITIVE	POSITIVE	POSITIVE	POSITIVE
623239	F	16/07/1973	730716	KWAZULU-NATAL	INKOSI ALBERT LUTHULI CENTRAL HOSPITAL	29/09/2016;01/09/2017;01/09/2017;05/09/2017;11/04/2018;20/07/2018;20/07/2018	05/10/2016	POSITIVE	POSITIVE	POSITIVE	POSITIVE	POSITIVE	POSITIVE	POSITIVE
3455484	M	12/03/1970	GP08744699	GAUTENG	CHRIS HANI BARAGWANATH LABORATORY	04/10/2016;04/10/2016;20/06/2017;20/06/2017;14/08/2018;23/01/2019;23/01/2019	05/10/2016	POSITIVE	POSITIVE	POSITIVE	POSITIVE	POSITIVE	POSITIVE	POSITIVE
873977	M	26/09/1990	216199677	WESTERN CAPE	GEORGE LABORATORY	13/10/2016;28/08/2017;28/08/2017;14/12/2017;05/07/2018;05/07/2018;19/03/2019	13/10/2016	POSITIVE	POSITIVE	POSITIVE	POSITIVE	POSITIVE	POSITIVE	POSITIVE
29688927	M	16/02/1982	UNKNOWN	EASTERN CAPE	EAST LONDON LABORATORY	20/10/2016;20/10/2016;20/04/2017;20/04/2017;15/03/2018;15/03/2018;20/09/2018	21/10/2016	POSITIVE	POSITIVE	POSITIVE	POSITIVE	POSITIVE	POSITIVE	POSITIVE
27523743	M	14/01/1982	820114/MAS	NORTH WEST	DR GEORGE MUKHARI LABORATORY	21/11/2016;21/11/2016;08/12/2016;08/12/2016;30/06/2017;27/11/2017;27/11/2017	28/11/2016	POSITIVE	POSITIVE	POSITIVE	POSITIVE	POSITIVE	POSITIVE	POSITIVE
2356408	M	05/10/1962	82425919	WESTERN CAPE	GROOTE SCHUUR LABORATORY	21/12/2016;21/12/2016;15/08/2018;15/08/2018;18/01/2019;18/01/2019;19/07/2019	22/12/2016	POSITIVE	POSITIVE	POSITIVE	POSITIVE	POSITIVE	POSITIVE	POSITIVE
1534225	M	30/05/1971	22166169	EASTERN CAPE	EAST LONDON LABORATORY	29/12/2016;13/11/2017;13/11/2017;23/05/2018;23/05/2018;12/06/2019;12/06/2019	01/01/2017	POSITIVE	POSITIVE	POSITIVE	POSITIVE	POSITIVE	POSITIVE	POSITIVE
20189786	F	27/06/1975	UNKNOWN	EASTERN CAPE	NELSON MANDELA ACADEMIC LABORATORY	11/01/2017;29/06/2017;11/01/2018;11/01/2018;05/03/2018;11/01/2019;11/01/2019	13/01/2017	POSITIVE	POSITIVE	POSITIVE	POSITIVE	POSITIVE	POSITIVE	POSITIVE
1468145	M	.	UNKNOWN	LIMPOPO	TSHWANE ACADEMIC LABORATORY	16/01/2017;16/01/2017;30/01/2017;23/04/2018;23/04/2018;08/10/2019;08/10/2019	19/01/2017	POSITIVE	POSITIVE	POSITIVE	POSITIVE	POSITIVE	POSITIVE	POSITIVE
128876279	M	19/09/1991	910919/17	KWAZULU-NATAL	INKOSI ALBERT LUTHULI CENTRAL HOSPITAL	16/01/2017;11/07/2017;09/03/2018;08/02/2019;14/02/2019;24/10/2019;07/11/2019	19/01/2017	POSITIVE	POSITIVE	POSITIVE	POSITIVE	POSITIVE	POSITIVE	POSITIVE
1001793	F	.	124741935	WESTERN CAPE	TYGERBERG LABORATORY	17/01/2017;17/01/2017;13/02/2019;13/02/2019	18/01/2017	POSITIVE	POSITIVE	POSITIVE	POSITIVE	POSITIVE	POSITIVE	POSITIVE
869565	F	.	75395004	WESTERN CAPE	GEORGE LABORATORY	20/01/2017;20/01/2017;09/02/2017;09/02/2017;02/02/2018;20/09/2019;20/09/2019	20/01/2017	POSITIVE	POSITIVE	POSITIVE	POSITIVE	POSITIVE	POSITIVE	POSITIVE
329673	F	.	UNKNOWN	EASTERN CAPE	EAST LONDON LABORATORY	30/01/2017;30/01/2017;28/02/2018;28/02/2018;04/06/2018;04/06/2018;13/05/2019	31/01/2017	POSITIVE	POSITIVE	POSITIVE	POSITIVE	POSITIVE	POSITIVE	POSITIVE
4025735	M	.	GP08718864	GAUTENG	CHRIS HANI BARAGWANATH LABORATORY	08/02/2017;08/02/2017;26/03/2018;26/03/2018;13/09/2018;24/05/2019;24/05/2019	09/02/2017	POSITIVE	POSITIVE	POSITIVE	POSITIVE	POSITIVE	POSITIVE	POSITIVE
23141736	F	.	GT46095548	GAUTENG	TSHWANE ACADEMIC LABORATORY	09/02/2017;08/03/2018;08/03/2018;07/03/2019;07/03/2019;09/04/2019;09/04/2019	12/02/2017	POSITIVE	POSITIVE	POSITIVE	POSITIVE	POSITIVE	POSITIVE	POSITIVE
18397170	F	.	UNKNOWN	EASTERN CAPE	PORT ELIZABETH LABORATORY	16/03/2017;16/03/2017;14/11/2017;28/05/2019;28/05/2019;16/10/2019;16/10/2019	17/03/2017	POSITIVE	POSITIVE	POSITIVE	POSITIVE	POSITIVE	POSITIVE	POSITIVE
1313499	F	.	21653860	EASTERN CAPE	PORT ELIZABETH LABORATORY	18/04/2017;18/04/2017;22/05/2017;22/05/2017;25/05/2017;11/10/2017;11/10/2017	19/04/2017	POSITIVE	POSITIVE	POSITIVE	POSITIVE	POSITIVE	POSITIVE	POSITIVE
11900201	M	08/07/1981	2889134	GAUTENG	BRAAMFONTEIN CENTRAL LABORATORY	19/04/2017;27/06/2017;12/08/2017;12/12/2017;06/02/2018;04/03/2019;12/03/2019	25/04/2017	POSITIVE	POSITIVE	POSITIVE	POSITIVE	POSITIVE	POSITIVE	POSITIVE
22451797	M	24/01/1981	59349779	WESTERN CAPE	GROOTE SCHUUR LABORATORY	28/04/2017;12/05/2017;12/05/2017;26/07/2017;28/07/2017;28/07/2017;20/10/2017	29/04/2017	POSITIVE	POSITIVE	POSITIVE	POSITIVE	POSITIVE	POSITIVE	POSITIVE
11137604	M	.	345/17	KWAZULU-NATAL	INKOSI ALBERT LUTHULI CENTRAL HOSPITAL	07/06/2017;07/06/2017;08/08/2017;08/08/2017;09/03/2018;20/05/2019;20/05/2019	11/06/2017	POSITIVE	POSITIVE	POSITIVE	POSITIVE	POSITIVE	POSITIVE	POSITIVE
23562187	M	10/05/1981	UNKNOWN	EASTERN CAPE	PORT ELIZABETH LABORATORY	23/06/2017;02/01/2018;02/01/2018;13/07/2018;13/07/2018;28/09/2018;28/09/2018	26/06/2017	POSITIVE	POSITIVE	POSITIVE	POSITIVE	POSITIVE	POSITIVE	POSITIVE
31582845	F	.	UNKNOWN	EASTERN CAPE	NELSON MANDELA ACADEMIC LABORATORY	21/07/2017;21/07/2017;10/08/2017;13/09/2017;13/09/2017;11/10/2017;11/10/2017	24/07/2017	POSITIVE	POSITIVE	POSITIVE	POSITIVE	POSITIVE	POSITIVE	POSITIVE
6173177	F	.	118679299	WESTERN CAPE	GROOTE SCHUUR LABORATORY	24/07/2017;24/07/2017;26/07/2017;01/09/2017;01/09/2017;02/01/2018;02/01/2018	25/07/2017	POSITIVE	POSITIVE	POSITIVE	POSITIVE	POSITIVE	POSITIVE	POSITIVE
99231858	M	24/08/2002	20824	KWAZULU-NATAL	INKOSI ALBERT LUTHULI CENTRAL HOSPITAL	10/08/2017;09/05/2018;17/05/2018;12/02/2019;09/04/2019;02/05/2019;28/05/2019	15/08/2017	POSITIVE	POSITIVE	POSITIVE	POSITIVE	POSITIVE	POSITIVE	POSITIVE
32844364	F	.	UNKNOWN	EASTERN CAPE	EAST LONDON LABORATORY	15/08/2017;15/08/2017;13/10/2017;13/10/2017;12/11/2018;11/12/2018;11/12/2018	18/08/2017	POSITIVE	POSITIVE	POSITIVE	POSITIVE	POSITIVE	POSITIVE	POSITIVE
9606270	M	.	156-956-5516	MPUMALANGA	ROB FERREIRA LABORATORY	20/09/2017;29/11/2017;29/11/2017;25/01/2018;25/01/2018;13/07/2018;13/07/2018	22/09/2017	POSITIVE	POSITIVE	POSITIVE	POSITIVE	POSITIVE	POSITIVE	POSITIVE
11776915	F	.	101862241	WESTERN CAPE	GROOTE SCHUUR LABORATORY	06/10/2017;06/10/2017;11/09/2018;02/11/2018;02/11/2018;08/01/2019;08/01/2019	07/10/2017	POSITIVE	POSITIVE	POSITIVE	POSITIVE	POSITIVE	POSITIVE	POSITIVE
1151175	M	.	UF20231684	EASTERN CAPE	PORT ELIZABETH LABORATORY	11/10/2017;04/04/2018;04/04/2018;04/10/2018;04/04/2019;04/04/2019;03/10/2019	13/10/2017	POSITIVE	POSITIVE	POSITIVE	POSITIVE	POSITIVE	POSITIVE	POSITIVE
11928300	M	.	97063531PE	FREE STATE	UNIVERSITAS ACADEMIC LABORATORY	26/10/2017;26/10/2017;22/02/2018;22/02/2018;15/11/2018;16/11/2018;16/11/2018	26/10/2017	POSITIVE	POSITIVE	POSITIVE	POSITIVE	POSITIVE	POSITIVE	POSITIVE
2045712	F	26/05/1992	CAAD00076465	KWAZULU-NATAL	INKOSI ALBERT LUTHULI CENTRAL HOSPITAL	13/11/2017;12/12/2017;29/06/2018;20/11/2018;18/06/2019;07/10/2019;07/10/2019	16/11/2017	POSITIVE	POSITIVE	POSITIVE	POSITIVE	POSITIVE	POSITIVE	POSITIVE
24547456	M	.	68169721	WESTERN CAPE	GROOTE SCHUUR LABORATORY	24/11/2017;24/11/2017;19/12/2017;19/12/2017;16/06/2018;07/01/2019;07/01/2019	25/11/2017	POSITIVE	POSITIVE	POSITIVE	POSITIVE	POSITIVE	POSITIVE	POSITIVE
17817674	M	.	1243/14	KWAZULU-NATAL	INKOSI ALBERT LUTHULI CENTRAL HOSPITAL	13/12/2017;13/12/2017;21/08/2018;21/08/2018;16/04/2019;16/04/2019;13/06/2019	15/12/2017	POSITIVE	POSITIVE	POSITIVE	POSITIVE	POSITIVE	POSITIVE	POSITIVE
15541629	M	25/12/1968	681225	KWAZULU-NATAL	INKOSI ALBERT LUTHULI CENTRAL HOSPITAL	18/12/2017;13/02/2018;27/03/2018;17/01/2019;17/01/2019;05/02/2019;05/02/2019	19/12/2017	POSITIVE	POSITIVE	POSITIVE	POSITIVE	POSITIVE	POSITIVE	POSITIVE
140801918	M	.	1983/18	KWAZULU-NATAL	INKOSI ALBERT LUTHULI CENTRAL HOSPITAL	15/01/2018;27/01/2018;06/03/2018;17/04/2018;05/06/2018;04/12/2018;19/11/2019	17/01/2018	POSITIVE	POSITIVE	POSITIVE	POSITIVE	POSITIVE	POSITIVE	POSITIVE
32218990	F	06/08/1965	76244	GAUTENG	TSHWANE ACADEMIC LABORATORY	18/01/2018;19/04/2018;19/04/2018;04/06/2019;04/06/2019;17/12/2019;17/12/2019	19/01/2018	POSITIVE	POSITIVE	POSITIVE	POSITIVE	POSITIVE	POSITIVE	POSITIVE
98457921	M	.	165888991	WESTERN CAPE	GROOTE SCHUUR LABORATORY	24/01/2018;22/02/2018;14/03/2018;19/04/2018;23/05/2018;03/09/2018;23/05/2019	25/01/2018	POSITIVE	POSITIVE	POSITIVE	POSITIVE	POSITIVE	POSITIVE	POSITIVE
14059982	M	.	5031977	LIMPOPO	POLOKWANE LABORATORY	14/03/2018;14/03/2018;11/06/2018;26/07/2018;26/07/2018;14/11/2018;14/11/2018	14/03/2018	POSITIVE	POSITIVE	POSITIVE	POSITIVE	POSITIVE	POSITIVE	POSITIVE
10033881	F	.	W737/10	MPUMALANGA	ERMELO LABORATORY	17/05/2018;17/05/2018;12/07/2018;12/07/2018	19/05/2018	POSITIVE	POSITIVE	POSITIVE	POSITIVE	POSITIVE	POSITIVE	POSITIVE
10060406	F	.	UNKNOWN	EASTERN CAPE	PORT ELIZABETH LABORATORY	12/06/2018;12/06/2018;18/06/2018;18/06/2018	13/06/2018	POSITIVE	POSITIVE	POSITIVE	POSITIVE	POSITIVE	POSITIVE	POSITIVE
20892019	M	.	640103	NORTH WEST	DR GEORGE MUKHARI LABORATORY	24/08/2018;24/08/2018;28/08/2018;28/08/2018;06/12/2018;01/07/2019;01/07/2019	29/08/2018	POSITIVE	POSITIVE	POSITIVE	POSITIVE	POSITIVE	POSITIVE	POSITIVE
100453050	F	05/10/1989	MAS891005	GAUTENG	BRAAMFONTEIN CENTRAL LABORATORY	14/09/2018;13/11/2018;26/07/2019;08/10/2019	19/09/2018	POSITIVE	POSITIVE	POSITIVE	POSITIVE	POSITIVE	POSITIVE	POSITIVE
23041638	F	.	3040073	GAUTENG	TSHWANE ACADEMIC LABORATORY	11/10/2018;11/10/2018;29/11/2018;11/01/2019;11/01/2019;05/09/2019;05/09/2019	16/10/2018	POSITIVE	POSITIVE	POSITIVE	POSITIVE	POSITIVE	POSITIVE	POSITIVE
8081040	M	10/02/1981	810210	KWAZULU-NATAL	INKOSI ALBERT LUTHULI CENTRAL HOSPITAL	14/01/2019;02/06/2019;02/06/2019;03/06/2019;03/06/2019;06/07/2019;08/07/2019	17/01/2019	POSITIVE	POSITIVE	POSITIVE	POSITIVE	POSITIVE	POSITIVE	POSITIVE
3263030	F	04/04/1991	FT80/19	GAUTENG	CHRIS HANI BARAGWANATH LABORATORY	01/02/2019;01/03/2019;01/03/2019;04/03/2019;07/03/2019;07/03/2019;15/11/2019	05/02/2019	POSITIVE	POSITIVE	POSITIVE	POSITIVE	POSITIVE	POSITIVE	POSITIVE
10077052	M	.	680407	KWAZULU-NATAL	INKOSI ALBERT LUTHULI CENTRAL HOSPITAL	10/09/2019;10/09/2019;17/12/2019;17/12/2019	11/09/2019	POSITIVE	POSITIVE	POSITIVE	POSITIVE	POSITIVE	POSITIVE	POSITIVE
896589	F	23/04/1986	123299182	WESTERN CAPE	TYGERBERG LABORATORY	30/12/2014;03/10/2016;03/10/2016;11/12/2016;11/12/2016;12/01/2017	02/01/2015	POSITIVE	POSITIVE	POSITIVE	POSITIVE	POSITIVE	POSITIVE
2598450	M	17/11/1982	87356911	WESTERN CAPE	TYGERBERG LABORATORY	07/01/2015;09/01/2015;06/01/2016;08/08/2016;08/02/2017;01/02/2019	10/01/2015	POSITIVE	POSITIVE	POSITIVE	POSITIVE	POSITIVE	POSITIVE
12628039	F	08/11/1992	151526	EASTERN CAPE	PORT ELIZABETH LABORATORY	09/01/2015;09/01/2015;27/07/2016;27/07/2016;04/02/2019;04/02/2019	09/03/2015	POSITIVE	POSITIVE	POSITIVE	POSITIVE	POSITIVE	POSITIVE
28961888	M	06/07/1975	750607	KWAZULU-NATAL	INKOSI ALBERT LUTHULI CENTRAL HOSPITAL	09/01/2015;09/01/2015;16/04/2015;16/04/2015;23/04/2015;23/04/2015	15/09/2015	POSITIVE	POSITIVE	POSITIVE	POSITIVE	POSITIVE	POSITIVE
1561737	M	06/01/1973	96092770PE	LIMPOPO	TSHWANE ACADEMIC LABORATORY	09/01/2015;09/01/2015;05/04/2015;05/04/2015;09/08/2015;09/08/2015	09/11/2015	POSITIVE	POSITIVE	POSITIVE	POSITIVE	POSITIVE	POSITIVE
25998740	F	26/08/1976	887/12	KWAZULU-NATAL	INKOSI ALBERT LUTHULI CENTRAL HOSPITAL	12/01/2015;12/01/2015;04/01/2016;04/01/2016;04/09/2019;04/09/2019	14/01/2015	POSITIVE	POSITIVE	POSITIVE	POSITIVE	POSITIVE	POSITIVE
19478011	U	13/04/1980	800413	KWAZULU-NATAL	INKOSI ALBERT LUTHULI CENTRAL HOSPITAL	13/01/2015;13/01/2015;30/07/2015;30/07/2015;07/03/2018;07/03/2018	16/01/2015	POSITIVE	POSITIVE	POSITIVE	POSITIVE	POSITIVE	POSITIVE
1326260	F	10/06/1979	81565152	WESTERN CAPE	TYGERBERG LABORATORY	14/01/2015;28/01/2015;28/11/2016;04/09/2017;22/01/2018;05/08/2019	16/01/2015	POSITIVE	POSITIVE	POSITIVE	POSITIVE	POSITIVE	POSITIVE
89692279	M	13/08/1988	28800308	EASTERN CAPE	PORT ELIZABETH LABORATORY	15/01/2015;02/04/2015;02/04/2015;02/07/2015;01/10/2015;14/01/2016	16/01/2015	POSITIVE	POSITIVE	POSITIVE	POSITIVE	POSITIVE	POSITIVE
101991317	F	09/10/1982	GT00743052	GAUTENG	CHARLOTTE MAXEKE JOHANNESBURG ACADEMIC HOSPITAL	16/01/2015;07/03/2015;21/12/2015;08/05/2017;28/09/2017;07/11/2018	20/01/2015	POSITIVE	POSITIVE	POSITIVE	POSITIVE	POSITIVE	POSITIVE
4344518	M	15/01/1974	GT10289859	GAUTENG	CHRIS HANI BARAGWANATH LABORATORY	24/01/2015;24/01/2015;28/04/2015;28/04/2015;04/12/2015;04/12/2015	25/01/2015	POSITIVE	POSITIVE	POSITIVE	POSITIVE	POSITIVE	POSITIVE
25232950	M	20/09/1974	1367/14	KWAZULU-NATAL	INKOSI ALBERT LUTHULI CENTRAL HOSPITAL	27/01/2015;27/01/2015;04/10/2016;04/10/2016;10/10/2016;10/10/2016	02/02/2015	POSITIVE	POSITIVE	POSITIVE	POSITIVE	POSITIVE	POSITIVE
2777561	F	05/09/1988	135908770	WESTERN CAPE	GEORGE LABORATORY	28/01/2015;22/04/2015;22/04/2015;02/11/2015;12/02/2016;20/09/2017	28/01/2015	POSITIVE	POSITIVE	POSITIVE	POSITIVE	POSITIVE	POSITIVE
15421543	M	19/10/1968	22608185	GAUTENG	TSHWANE ACADEMIC LABORATORY	30/01/2015;30/01/2015;27/03/2015;27/03/2015;02/03/2017;02/03/2017	03/02/2015	POSITIVE	POSITIVE	POSITIVE	POSITIVE	POSITIVE	POSITIVE
22774168	F	23/08/1970	237/12	KWAZULU-NATAL	INKOSI ALBERT LUTHULI CENTRAL HOSPITAL	30/01/2015;30/01/2015;08/09/2016;08/09/2016;01/03/2019;01/03/2019	03/02/2015	POSITIVE	POSITIVE	POSITIVE	POSITIVE	POSITIVE	POSITIVE
24207074	F	27/01/1963	UNKNOWN	MPUMALANGA	ROB FERREIRA LABORATORY	02/02/2015;02/02/2015;18/06/2015;18/06/2015;09/09/2015;09/09/2015	06/02/2015	POSITIVE	POSITIVE	POSITIVE	POSITIVE	POSITIVE	POSITIVE
4377816	M	06/06/1974	990447/15	KWAZULU-NATAL	INKOSI ALBERT LUTHULI CENTRAL HOSPITAL	03/02/2015;16/02/2015;16/02/2015;20/08/2015;03/04/2017;19/04/2017	03/04/2015	POSITIVE	POSITIVE	POSITIVE	POSITIVE	POSITIVE	POSITIVE
34023399	F	27/11/1978	20846499	EASTERN CAPE	PORT ELIZABETH LABORATORY	04/02/2015;04/02/2015;04/03/2015;04/03/2015;21/07/2015;21/07/2015	09/02/2015	POSITIVE	POSITIVE	POSITIVE	POSITIVE	POSITIVE	POSITIVE
102132368	M	01/04/1991	910104	KWAZULU-NATAL	INKOSI ALBERT LUTHULI CENTRAL HOSPITAL	04/02/2015;06/03/2015;17/03/2015;13/04/2015;24/08/2017;21/10/2019	04/11/2015	POSITIVE	POSITIVE	POSITIVE	POSITIVE	POSITIVE	POSITIVE
8390741	M	09/06/1977	770906	KWAZULU-NATAL	INKOSI ALBERT LUTHULI CENTRAL HOSPITAL	06/02/2015;06/02/2015;10/02/2017;10/02/2017;14/09/2018;14/09/2018	06/04/2015	POSITIVE	POSITIVE	POSITIVE	POSITIVE	POSITIVE	POSITIVE
578630	M	07/03/1973	681 W	GAUTENG	DR GEORGE MUKHARI LABORATORY	06/02/2015;06/02/2015;15/07/2016;09/02/2017;19/11/2019;19/11/2019	06/03/2015	POSITIVE	POSITIVE	POSITIVE	POSITIVE	POSITIVE	POSITIVE
20583261	F	16/06/1979	LP2610016547	LIMPOPO	TSHWANE ACADEMIC LABORATORY	09/02/2015;09/02/2015;09/03/2015;09/03/2015;12/03/2015;12/03/2015	12/02/2015	POSITIVE	POSITIVE	POSITIVE	POSITIVE	POSITIVE	POSITIVE
103439503	M	29/05/1986	UNKNOWN	EASTERN CAPE	EAST LONDON LABORATORY	11/02/2015;14/02/2016;22/03/2016;12/05/2016;04/04/2017;20/06/2017	13/02/2015	POSITIVE	POSITIVE	POSITIVE	POSITIVE	POSITIVE	POSITIVE
49500259	M	02/01/1977	770201	GAUTENG	CHRIS HANI BARAGWANATH LABORATORY	12/02/2015;14/02/2017;15/03/2018;23/04/2018;19/03/2019;26/03/2019	12/04/2015	POSITIVE	POSITIVE	POSITIVE	POSITIVE	POSITIVE	POSITIVE
14839845	F	08/08/1989	224/14	KWAZULU-NATAL	INKOSI ALBERT LUTHULI CENTRAL HOSPITAL	13/02/2015;13/02/2015;13/04/2015;13/04/2015;22/04/2015;22/04/2015	16/02/2015	POSITIVE	POSITIVE	POSITIVE	POSITIVE	POSITIVE	POSITIVE
10253914	F	14/06/1964	GP09270738	GAUTENG	CHRIS HANI BARAGWANATH LABORATORY	14/02/2015;14/02/2015;11/03/2015;11/03/2015;11/03/2015;11/03/2015	15/02/2015	POSITIVE	POSITIVE	POSITIVE	POSITIVE	POSITIVE	POSITIVE
1067070	M	23/01/1972	96093026PE	NORTH WEST	BRAAMFONTEIN CENTRAL LABORATORY	16/02/2015;16/02/2015;25/09/2015;25/09/2015;28/09/2015;28/09/2015	24/02/2015	POSITIVE	POSITIVE	POSITIVE	POSITIVE	POSITIVE	POSITIVE
13677702	M	27/12/1971	27121971	KWAZULU-NATAL	INKOSI ALBERT LUTHULI CENTRAL HOSPITAL	16/02/2015;16/02/2015;17/02/2016;17/02/2016;27/06/2019;27/06/2019	17/02/2015	POSITIVE	POSITIVE	POSITIVE	POSITIVE	POSITIVE	POSITIVE
17573955	M	11/11/1982	775/02/15	EASTERN CAPE	EAST LONDON LABORATORY	17/02/2015;17/02/2015;01/07/2016;01/07/2016;12/08/2016;12/08/2016	18/02/2015	POSITIVE	POSITIVE	POSITIVE	POSITIVE	POSITIVE	POSITIVE
3262306	M	21/04/1974	GP09135865	GAUTENG	CHRIS HANI BARAGWANATH LABORATORY	18/02/2015;18/02/2015;31/12/2015;31/12/2015;05/04/2017;05/04/2017	19/02/2015	POSITIVE	POSITIVE	POSITIVE	POSITIVE	POSITIVE	POSITIVE
16375742	M	21/05/1977	447/07	KWAZULU-NATAL	INKOSI ALBERT LUTHULI CENTRAL HOSPITAL	19/02/2015;19/02/2015;19/10/2017;19/10/2017;11/06/2019;11/06/2019	20/02/2015	POSITIVE	POSITIVE	POSITIVE	POSITIVE	POSITIVE	POSITIVE
2269939	M	16/06/1971	84590496	WESTERN CAPE	TYGERBERG LABORATORY	23/02/2015;23/07/2015;23/10/2015;23/10/2015;06/07/2016;06/07/2016	24/02/2015	POSITIVE	POSITIVE	POSITIVE	POSITIVE	POSITIVE	POSITIVE
100966142	M	.	GP09092471	GAUTENG	CHRIS HANI BARAGWANATH LABORATORY	24/02/2015;18/10/2016;13/02/2017;28/02/2018;01/10/2018;21/06/2019	25/02/2015	POSITIVE	POSITIVE	POSITIVE	POSITIVE	POSITIVE	POSITIVE
22623618	M	08/07/1969	70869	NORTH WEST	BRAAMFONTEIN CENTRAL LABORATORY	24/02/2015;24/02/2015;23/02/2016;23/02/2016;25/10/2016;25/10/2016	03/09/2015	POSITIVE	POSITIVE	POSITIVE	POSITIVE	POSITIVE	POSITIVE
20650847	F	24/06/1987	78843	NORTH WEST	TSHEPONG LABORATORY	25/02/2015;25/02/2015;08/03/2016;08/03/2016;06/09/2019;06/09/2019	26/02/2015	POSITIVE	POSITIVE	POSITIVE	POSITIVE	POSITIVE	POSITIVE
17092075	M	02/12/1975	120275	GAUTENG	TAMBO MEMORIAL LABORATORY	25/02/2015;25/02/2015;13/05/2015;13/05/2015;16/10/2017;16/10/2017	27/02/2015	POSITIVE	POSITIVE	POSITIVE	POSITIVE	POSITIVE	POSITIVE
944104	M	04/11/1986	UNKNOWN	LIMPOPO	LETABA LABORATORY	27/02/2015;27/02/2015;24/03/2015;24/03/2015;05/04/2019;05/04/2019	03/01/2015	POSITIVE	POSITIVE	POSITIVE	POSITIVE	POSITIVE	POSITIVE
684585	F	04/10/1980	2056083	EASTERN CAPE	EAST LONDON LABORATORY	02/03/2015;02/03/2015;05/09/2016;05/09/2016;03/11/2016;03/11/2016	02/04/2015	POSITIVE	POSITIVE	POSITIVE	POSITIVE	POSITIVE	POSITIVE
99346251	M	05/03/1965	GT01134056	GAUTENG	CHARLOTTE MAXEKE JOHANNESBURG ACADEMIC HOSPITAL	03/03/2015;20/01/2016;27/06/2016;06/09/2017;27/03/2018;13/06/2018	04/03/2015	POSITIVE	POSITIVE	POSITIVE	POSITIVE	POSITIVE	POSITIVE
22408956	F	10/12/1980	UNKNOWN	EASTERN CAPE	EAST LONDON LABORATORY	03/03/2015;03/03/2015;25/04/2017;25/04/2017;15/02/2018;15/02/2018	03/05/2015	POSITIVE	POSITIVE	POSITIVE	POSITIVE	POSITIVE	POSITIVE
27475083	F	15/02/1985	23980584	EASTERN CAPE	CECILIA MAKIWANE LABORATORY	04/03/2015;04/03/2015;06/08/2015;06/08/2015;20/08/2015;20/08/2015	05/03/2015	POSITIVE	POSITIVE	POSITIVE	POSITIVE	POSITIVE	POSITIVE
1944938	F	22/05/1983	968	KWAZULU-NATAL	INKOSI ALBERT LUTHULI CENTRAL HOSPITAL	04/03/2015;04/03/2015;13/03/2015;13/03/2015;28/04/2015;28/04/2015	06/03/2015	POSITIVE	POSITIVE	POSITIVE	POSITIVE	POSITIVE	POSITIVE
23958305	M	12/12/1990	901212	KWAZULU-NATAL	INKOSI ALBERT LUTHULI CENTRAL HOSPITAL	06/03/2015;15/05/2015;22/12/2015;01/08/2016;31/08/2018;31/08/2018	06/05/2015	POSITIVE	POSITIVE	POSITIVE	POSITIVE	POSITIVE	POSITIVE
1488861	M	12/09/1967	93776458PE	LIMPOPO	TSHWANE ACADEMIC LABORATORY	08/03/2015;08/03/2015;27/06/2016;27/06/2016;18/06/2019;18/06/2019	08/08/2015	POSITIVE	POSITIVE	POSITIVE	POSITIVE	POSITIVE	POSITIVE
2647583	M	09/02/1976	16142/15	GAUTENG	DR GEORGE MUKHARI LABORATORY	08/03/2015;08/03/2015;08/03/2015;08/03/2015;30/07/2015;30/07/2015	08/05/2015	POSITIVE	POSITIVE	POSITIVE	POSITIVE	POSITIVE	POSITIVE
27193532	M	13/06/1966	GP45950945	GAUTENG	TSHWANE ACADEMIC LABORATORY	09/03/2015;14/04/2016;14/04/2016;11/04/2017;09/04/2018;09/04/2018	11/03/2015	POSITIVE	POSITIVE	POSITIVE	POSITIVE	POSITIVE	POSITIVE
13725055	M	25/06/1974	519/11	KWAZULU-NATAL	INKOSI ALBERT LUTHULI CENTRAL HOSPITAL	10/03/2015;01/04/2016;26/09/2017;26/09/2017;06/09/2019;06/09/2019	13/03/2015	POSITIVE	POSITIVE	POSITIVE	POSITIVE	POSITIVE	POSITIVE
31099391	M	20/07/1958	200758	GAUTENG	TAMBO MEMORIAL LABORATORY	11/03/2015;11/03/2015;13/03/2015;13/03/2015;20/08/2015;20/08/2015	12/03/2015	POSITIVE	POSITIVE	POSITIVE	POSITIVE	POSITIVE	POSITIVE
943024	F	10/11/1988	04039327MC	WESTERN CAPE	GEORGE LABORATORY	11/03/2015;11/03/2015;13/11/2018;13/11/2018;22/11/2018;22/11/2018	11/04/2015	POSITIVE	POSITIVE	POSITIVE	POSITIVE	POSITIVE	POSITIVE
1367184	F	10/04/1988	UNKNOWN	EASTERN CAPE	NELSON MANDELA ACADEMIC LABORATORY	12/03/2015;12/03/2015;25/10/2016;14/08/2017;14/08/2017;17/12/2019	12/08/2015	POSITIVE	POSITIVE	POSITIVE	POSITIVE	POSITIVE	POSITIVE
114471298	M	.	GP09309192	GAUTENG	CHRIS HANI BARAGWANATH LABORATORY	12/03/2015;12/09/2015;19/11/2015;26/05/2017;14/02/2018;15/06/2019	12/04/2015	POSITIVE	POSITIVE	POSITIVE	POSITIVE	POSITIVE	POSITIVE
105245108	F	27/07/1981	29820446	EASTERN CAPE	PORT ELIZABETH LABORATORY	13/03/2015;26/03/2015;19/11/2018;22/11/2018;26/11/2018;22/05/2019	16/03/2015	POSITIVE	POSITIVE	POSITIVE	POSITIVE	POSITIVE	POSITIVE
30235122	F	08/10/1993	UNKNOWN	EASTERN CAPE	EAST LONDON LABORATORY	13/03/2015;13/03/2015;17/07/2017;17/07/2017;31/10/2017;31/10/2017	15/03/2015	POSITIVE	POSITIVE	POSITIVE	POSITIVE	POSITIVE	POSITIVE
4236823	M	02/05/2006	GT09424680	GAUTENG	CHRIS HANI BARAGWANATH LABORATORY	17/03/2015;17/03/2015;24/11/2015;24/11/2015;14/02/2017;14/02/2017	18/03/2015	POSITIVE	POSITIVE	POSITIVE	POSITIVE	POSITIVE	POSITIVE
22453122	F	26/04/1982	UNKNOWN	EASTERN CAPE	EAST LONDON LABORATORY	19/03/2015;19/03/2015;09/07/2015;09/07/2015;21/01/2016;21/01/2016	22/03/2015	POSITIVE	POSITIVE	POSITIVE	POSITIVE	POSITIVE	POSITIVE
17958124	M	07/06/1981	UNKNOWN	EASTERN CAPE	EAST LONDON LABORATORY	20/03/2015;20/03/2015;05/01/2016;05/01/2016;24/02/2016;24/02/2016	23/03/2015	POSITIVE	POSITIVE	POSITIVE	POSITIVE	POSITIVE	POSITIVE
2804635	F	19/04/1962	UM00600604	FREE STATE	UNIVERSITAS ACADEMIC LABORATORY	23/03/2015;20/07/2015;19/10/2015;18/01/2016;11/04/2016;04/07/2016	23/03/2015	POSITIVE	POSITIVE	POSITIVE	POSITIVE	POSITIVE	POSITIVE
105860623	F	15/05/2014	GP09266537	GAUTENG	CHRIS HANI BARAGWANATH LABORATORY	24/03/2015;21/07/2015;18/08/2015;31/05/2016;11/10/2016;16/05/2017	24/03/2015	POSITIVE	POSITIVE	POSITIVE	POSITIVE	POSITIVE	POSITIVE
48905480	F	03/01/1976	GP09141955	GAUTENG	CHRIS HANI BARAGWANATH LABORATORY	25/03/2015;22/04/2015;24/04/2015;05/08/2015;07/08/2015;15/06/2017	25/03/2015	POSITIVE	POSITIVE	POSITIVE	POSITIVE	POSITIVE	POSITIVE
3586406	F	27/11/1960	GP09193912	GAUTENG	CHRIS HANI BARAGWANATH LABORATORY	25/03/2015;29/06/2016;29/06/2016;02/11/2016;02/10/2017;02/10/2017	25/03/2015	POSITIVE	POSITIVE	POSITIVE	POSITIVE	POSITIVE	POSITIVE
10853996	M	01/01/1977	UNKNOWN	KWAZULU-NATAL	INKOSI ALBERT LUTHULI CENTRAL HOSPITAL	25/03/2015;25/03/2015;02/12/2016;02/12/2016;29/04/2019;29/04/2019	04/02/2015	POSITIVE	POSITIVE	POSITIVE	POSITIVE	POSITIVE	POSITIVE
10763941	F	29/06/1979	UNKNOWN	EASTERN CAPE	EAST LONDON LABORATORY	30/03/2015;30/03/2015;04/01/2016;04/01/2016;06/07/2018;06/07/2018	05/04/2015	POSITIVE	POSITIVE	POSITIVE	POSITIVE	POSITIVE	POSITIVE
8604736	M	02/09/1981	UNKNOWN	EASTERN CAPE	PORT ELIZABETH LABORATORY	30/03/2015;30/03/2015;25/06/2015;25/06/2015;08/12/2015;08/12/2015	04/01/2015	POSITIVE	POSITIVE	POSITIVE	POSITIVE	POSITIVE	POSITIVE
4814133	M	09/01/1979	215501442	WESTERN CAPE	GROOTE SCHUUR LABORATORY	31/03/2015;29/04/2016;29/04/2016;18/08/2016;16/10/2017;16/10/2017	04/02/2015	POSITIVE	POSITIVE	POSITIVE	POSITIVE	POSITIVE	POSITIVE
29846657	F	08/07/1950	GP45943125	GAUTENG	TSHWANE ACADEMIC LABORATORY	02/04/2015;03/02/2016;03/02/2016;08/02/2017;14/02/2018;14/02/2018	02/06/2015	POSITIVE	POSITIVE	POSITIVE	POSITIVE	POSITIVE	POSITIVE
26309880	M	02/09/1999	990209	KWAZULU-NATAL	INKOSI ALBERT LUTHULI CENTRAL HOSPITAL	03/04/2015;03/04/2015;15/09/2016;15/09/2016;06/12/2017;06/12/2017	03/06/2015	POSITIVE	POSITIVE	POSITIVE	POSITIVE	POSITIVE	POSITIVE
431971	M	08/06/1974	53136	KWAZULU-NATAL	INKOSI ALBERT LUTHULI CENTRAL HOSPITAL	05/04/2015;05/04/2015;25/08/2017;25/08/2017;22/11/2019;22/11/2019	05/06/2015	POSITIVE	POSITIVE	POSITIVE	POSITIVE	POSITIVE	POSITIVE
1186456	F	17/10/1982	98577240DA	FREE STATE	UNIVERSITAS ACADEMIC LABORATORY	07/04/2015;07/04/2015;16/05/2017;16/05/2017;20/08/2018;20/08/2018	07/04/2015	POSITIVE	POSITIVE	POSITIVE	POSITIVE	POSITIVE	POSITIVE
286981	M	15/08/1965	21626429	NORTHERN CAPE	KIMBERLEY LABORATORY	09/04/2015;09/08/2015;10/12/2015;05/12/2018;13/02/2019;13/02/2019	15/04/2015	POSITIVE	POSITIVE	POSITIVE	POSITIVE	POSITIVE	POSITIVE
20086785	F	26/06/1986	UNKNOWN	EASTERN CAPE	CECILIA MAKIWANE LABORATORY	09/04/2015;09/04/2015;16/10/2015;16/10/2015;04/03/2016;11/08/2016	10/04/2015	POSITIVE	POSITIVE	POSITIVE	POSITIVE	POSITIVE	POSITIVE
22803829	F	04/07/1985	UNKNOWN	EASTERN CAPE	PORT ELIZABETH LABORATORY	12/04/2015;12/04/2015;24/11/2016;24/11/2016;10/07/2019;10/07/2019	12/07/2015	POSITIVE	POSITIVE	POSITIVE	POSITIVE	POSITIVE	POSITIVE
12774648	F	03/06/1981	UNKNOWN	EASTERN CAPE	EAST LONDON LABORATORY	16/04/2015;16/04/2015;19/05/2016;19/05/2016;16/02/2017;16/02/2017	18/04/2015	POSITIVE	POSITIVE	POSITIVE	POSITIVE	POSITIVE	POSITIVE
1388046	F	02/08/1979	790208	KWAZULU-NATAL	INKOSI ALBERT LUTHULI CENTRAL HOSPITAL	21/04/2015;21/04/2015;10/06/2019;10/06/2019;20/06/2019;20/06/2019	24/04/2015	POSITIVE	POSITIVE	POSITIVE	POSITIVE	POSITIVE	POSITIVE
7241412	F	27/01/1984	32849	GAUTENG	CHARLOTTE MAXEKE JOHANNESBURG ACADEMIC HOSPITAL	21/04/2015;28/04/2015;18/06/2015;18/06/2015;18/06/2015;23/06/2016	27/04/2015	POSITIVE	POSITIVE	POSITIVE	POSITIVE	POSITIVE	POSITIVE
4182613	F	18/11/1978	GP46164255	GAUTENG	TSHWANE ACADEMIC LABORATORY	23/04/2015;23/04/2015;19/08/2015;19/08/2015;25/08/2016;12/05/2017	09/05/2015	POSITIVE	POSITIVE	POSITIVE	POSITIVE	POSITIVE	POSITIVE
12102378	M	14/01/1968	UNKNOWN	EASTERN CAPE	EAST LONDON LABORATORY	23/04/2015;23/04/2015;29/11/2017;29/11/2017;19/02/2018;19/02/2018	25/04/2015	POSITIVE	POSITIVE	POSITIVE	POSITIVE	POSITIVE	POSITIVE
7163002	F	06/04/1971	GP08778271	GAUTENG	CHRIS HANI BARAGWANATH LABORATORY	28/04/2015;28/04/2015;10/07/2015;10/07/2015;04/02/2016;04/02/2016	29/04/2015	POSITIVE	POSITIVE	POSITIVE	POSITIVE	POSITIVE	POSITIVE
1527075	M	26/09/1982	215000919	WESTERN CAPE	TYGERBERG LABORATORY	29/04/2015;29/04/2015;05/02/2018;05/02/2018;07/06/2019;07/06/2019	04/05/2015	POSITIVE	POSITIVE	POSITIVE	POSITIVE	POSITIVE	POSITIVE
9965969	F	24/02/1978	780224	GAUTENG	TAMBO MEMORIAL LABORATORY	30/04/2015;30/04/2015;06/08/2015;06/08/2015;09/11/2015;09/11/2015	04/05/2015	POSITIVE	POSITIVE	POSITIVE	POSITIVE	POSITIVE	POSITIVE
18161889	M	23/11/1976	761123	KWAZULU-NATAL	INKOSI ALBERT LUTHULI CENTRAL HOSPITAL	04/05/2015;04/05/2015;28/01/2016;28/01/2016;01/08/2016;01/08/2016	06/05/2015	POSITIVE	POSITIVE	POSITIVE	POSITIVE	POSITIVE	POSITIVE
2911694	M	07/05/1984	WIIE518	GAUTENG	CHRIS HANI BARAGWANATH LABORATORY	08/05/2015;08/05/2015;23/06/2016;23/06/2016;04/05/2018;04/05/2018	08/06/2015	POSITIVE	POSITIVE	POSITIVE	POSITIVE	POSITIVE	POSITIVE
19884930	M	09/03/1991	1009/13	KWAZULU-NATAL	INKOSI ALBERT LUTHULI CENTRAL HOSPITAL	08/05/2015;30/07/2015;06/10/2016;06/10/2016;06/03/2018;06/03/2018	15/08/2015	POSITIVE	POSITIVE	POSITIVE	POSITIVE	POSITIVE	POSITIVE
18879749	F	01/01/1970	UNKNOWN	EASTERN CAPE	EAST LONDON LABORATORY	11/05/2015;11/05/2015;05/01/2017;05/01/2017;19/01/2017;19/01/2017	11/06/2015	POSITIVE	POSITIVE	POSITIVE	POSITIVE	POSITIVE	POSITIVE
21160677	F	13/11/1987	1978	KWAZULU-NATAL	INKOSI ALBERT LUTHULI CENTRAL HOSPITAL	14/05/2015;14/05/2015;20/05/2015;20/05/2015;12/01/2016;12/01/2016	22/05/2015	POSITIVE	POSITIVE	POSITIVE	POSITIVE	POSITIVE	POSITIVE
37186792	M	18/09/1982	820918	KWAZULU-NATAL	INKOSI ALBERT LUTHULI CENTRAL HOSPITAL	18/05/2015;18/05/2015;11/01/2016;11/01/2016;19/07/2016;19/07/2016	26/05/2015	POSITIVE	POSITIVE	POSITIVE	POSITIVE	POSITIVE	POSITIVE
2791423	M	14/08/1968	GT10304098	GAUTENG	CHRIS HANI BARAGWANATH LABORATORY	18/05/2015;18/05/2015;11/01/2017;18/04/2018;05/09/2018;06/03/2019	18/05/2015	POSITIVE	POSITIVE	POSITIVE	POSITIVE	POSITIVE	POSITIVE
19083029	F	27/07/1985	UNKNOWN	EASTERN CAPE	EAST LONDON LABORATORY	18/05/2015;18/05/2015;17/07/2019;17/07/2019;18/11/2019;18/11/2019	21/05/2015	POSITIVE	POSITIVE	POSITIVE	POSITIVE	POSITIVE	POSITIVE
14543991	M	29/10/1982	291082	GAUTENG	TAMBO MEMORIAL LABORATORY	19/05/2015;19/05/2015;17/06/2015;17/06/2015;02/10/2018;21/10/2019	20/05/2015	POSITIVE	POSITIVE	POSITIVE	POSITIVE	POSITIVE	POSITIVE
25591186	M	10/04/1965	LB0700004325	LIMPOPO	LETABA LABORATORY	26/05/2015;26/05/2015;23/11/2016;23/11/2016;28/02/2017;28/02/2017	27/05/2015	POSITIVE	POSITIVE	POSITIVE	POSITIVE	POSITIVE	POSITIVE
2537090	F	11/01/1960	122083538	WESTERN CAPE	TYGERBERG LABORATORY	26/05/2015;09/07/2015;12/12/2016;12/12/2018;16/07/2019;04/12/2019	27/05/2015	POSITIVE	POSITIVE	POSITIVE	POSITIVE	POSITIVE	POSITIVE
88927843	F	.	GT10218668	GAUTENG	CHRIS HANI BARAGWANATH LABORATORY	27/05/2015;01/03/2016;28/02/2017;08/12/2017;03/07/2018;17/01/2019	28/05/2015	POSITIVE	POSITIVE	POSITIVE	POSITIVE	POSITIVE	POSITIVE
20801947	M	02/02/1969	690202	KWAZULU-NATAL	INKOSI ALBERT LUTHULI CENTRAL HOSPITAL	28/05/2015;09/01/2017;13/01/2017;18/01/2017;18/01/2017;09/02/2017	06/01/2015	POSITIVE	POSITIVE	POSITIVE	POSITIVE	POSITIVE	POSITIVE
2030994	M	20/04/1973	UNKNOWN	LIMPOPO	TSHWANE ACADEMIC LABORATORY	29/05/2015;29/05/2015;17/07/2015;17/07/2015;14/12/2015;14/12/2015	04/06/2015	POSITIVE	POSITIVE	POSITIVE	POSITIVE	POSITIVE	POSITIVE
1276288	M	06/10/1969	21764550	EASTERN CAPE	EAST LONDON LABORATORY	29/05/2015;29/05/2015;07/09/2015;07/09/2015;15/03/2016;15/03/2016	06/02/2015	POSITIVE	POSITIVE	POSITIVE	POSITIVE	POSITIVE	POSITIVE
22467317	F	24/05/1983	UNKNOWN	EASTERN CAPE	PORT ELIZABETH LABORATORY	02/06/2015;02/06/2015;24/05/2016;24/05/2016;29/03/2017;29/03/2017	03/06/2015	POSITIVE	POSITIVE	POSITIVE	POSITIVE	POSITIVE	POSITIVE
24435127	M	22/04/1987	UNKNOWN	EASTERN CAPE	PORT ELIZABETH LABORATORY	02/06/2015;02/06/2015;06/07/2016;06/07/2016;21/09/2017;21/09/2017	03/06/2015	POSITIVE	POSITIVE	POSITIVE	POSITIVE	POSITIVE	POSITIVE
21703000	M	25/04/1979	594/11	KWAZULU-NATAL	INKOSI ALBERT LUTHULI CENTRAL HOSPITAL	03/06/2015;03/06/2015;09/09/2015;09/09/2015;05/10/2015;05/10/2015	06/06/2015	POSITIVE	POSITIVE	POSITIVE	POSITIVE	POSITIVE	POSITIVE
20973293	M	02/09/1981	21451844	EASTERN CAPE	EAST LONDON LABORATORY	10/06/2015;06/04/2016;15/11/2018;15/11/2018;25/10/2019;25/10/2019	10/08/2015	POSITIVE	POSITIVE	POSITIVE	POSITIVE	POSITIVE	POSITIVE
15833849	F	24/10/1988	LB0700121670	LIMPOPO	LETABA LABORATORY	18/06/2015;18/06/2015;29/06/2015;29/06/2015;28/07/2015;28/07/2015	18/06/2015	POSITIVE	POSITIVE	POSITIVE	POSITIVE	POSITIVE	POSITIVE
651650	F	03/07/1967	408/12	KWAZULU-NATAL	INKOSI ALBERT LUTHULI CENTRAL HOSPITAL	18/06/2015;18/06/2015;20/04/2016;20/04/2016;24/04/2017;05/05/2017	22/06/2015	POSITIVE	POSITIVE	POSITIVE	POSITIVE	POSITIVE	POSITIVE
14929529	M	28/08/1962	M15620828	GAUTENG	CHRIS HANI BARAGWANATH LABORATORY	18/06/2015;18/06/2015;14/01/2016;14/01/2016;11/08/2016;08/09/2016	19/06/2015	POSITIVE	POSITIVE	POSITIVE	POSITIVE	POSITIVE	POSITIVE
1543347	F	29/12/1984	230/14	KWAZULU-NATAL	INKOSI ALBERT LUTHULI CENTRAL HOSPITAL	22/06/2015;22/06/2015;20/03/2019;20/03/2019;05/12/2019;05/12/2019	25/06/2015	POSITIVE	POSITIVE	POSITIVE	POSITIVE	POSITIVE	POSITIVE
1033205	F	04/02/1975	1426/12	KWAZULU-NATAL	INKOSI ALBERT LUTHULI CENTRAL HOSPITAL	23/06/2015;23/06/2015;17/06/2016;17/06/2016;22/03/2017;22/03/2017	25/06/2015	POSITIVE	POSITIVE	POSITIVE	POSITIVE	POSITIVE	POSITIVE
10186136	M	16/03/1960	UNKNOWN	EASTERN CAPE	PORT ELIZABETH LABORATORY	25/06/2015;25/06/2015;21/08/2015;21/08/2015;22/03/2018;22/03/2018	29/06/2015	POSITIVE	POSITIVE	POSITIVE	POSITIVE	POSITIVE	POSITIVE
1455062	F	03/02/1978	UNKNOWN	EASTERN CAPE	PORT ELIZABETH LABORATORY	25/06/2015;25/06/2015;07/07/2015;07/07/2015;23/06/2016;23/06/2016	26/06/2015	POSITIVE	POSITIVE	POSITIVE	POSITIVE	POSITIVE	POSITIVE
2244241	F	13/03/1977	130377CH	GAUTENG	HELEN JOSEPH LABORATORY	26/06/2015;26/06/2015;03/11/2015;29/04/2017;29/04/2017;13/07/2018	26/06/2015	POSITIVE	POSITIVE	POSITIVE	POSITIVE	POSITIVE	POSITIVE
416575	F	16/06/1979	UNKNOWN	KWAZULU-NATAL	INKOSI ALBERT LUTHULI CENTRAL HOSPITAL	01/07/2015;23/11/2015;23/11/2015;17/12/2015;12/09/2019;12/09/2019	21/07/2015	POSITIVE	POSITIVE	POSITIVE	POSITIVE	POSITIVE	POSITIVE
19128140	F	29/11/1981	TS0300116266	LIMPOPO	TSHWANE ACADEMIC LABORATORY	03/07/2015;03/07/2015;24/01/2016;24/01/2016;15/08/2018;15/08/2018	06/07/2015	POSITIVE	POSITIVE	POSITIVE	POSITIVE	POSITIVE	POSITIVE
89877821	F	12/10/2009	GT10404141	GAUTENG	CHRIS HANI BARAGWANATH LABORATORY	04/07/2015;12/08/2015;21/02/2017;10/10/2017;12/06/2018;13/08/2019	04/08/2015	POSITIVE	POSITIVE	POSITIVE	POSITIVE	POSITIVE	POSITIVE
29181795	M	05/09/1965	020562/2015	MPUMALANGA	DR GEORGE MUKHARI LABORATORY	09/07/2015;09/07/2015;24/08/2015;24/08/2015;28/08/2015;28/08/2015	09/08/2015	POSITIVE	POSITIVE	POSITIVE	POSITIVE	POSITIVE	POSITIVE
1783362	F	20/09/1969	605	KWAZULU-NATAL	INKOSI ALBERT LUTHULI CENTRAL HOSPITAL	09/07/2015;09/07/2015;14/12/2015;14/12/2015;15/01/2016;15/01/2016	20/07/2015	POSITIVE	POSITIVE	POSITIVE	POSITIVE	POSITIVE	POSITIVE
10545127	M	03/03/1971	710303	GAUTENG	CHRIS HANI BARAGWANATH LABORATORY	12/07/2015;12/07/2015;17/10/2017;17/10/2017;16/01/2018;07/05/2018	12/08/2015	POSITIVE	POSITIVE	POSITIVE	POSITIVE	POSITIVE	POSITIVE
20044653	M	15/09/1982	UNKNOWN	EASTERN CAPE	EAST LONDON LABORATORY	14/07/2015;14/07/2015;25/08/2015;25/08/2015;25/08/2015;25/08/2015	16/07/2015	POSITIVE	POSITIVE	POSITIVE	POSITIVE	POSITIVE	POSITIVE
27433718	M	21/01/1955	UNKNOWN	EASTERN CAPE	PORT ELIZABETH LABORATORY	15/07/2015;15/07/2015;14/01/2016;14/01/2016;06/06/2019;06/06/2019	17/07/2015	POSITIVE	POSITIVE	POSITIVE	POSITIVE	POSITIVE	POSITIVE
555578	M	04/11/1965	93776755PE	LIMPOPO	TSHWANE ACADEMIC LABORATORY	16/07/2015;16/07/2015;12/08/2015;12/08/2015;07/09/2017;07/09/2017	20/07/2015	POSITIVE	POSITIVE	POSITIVE	POSITIVE	POSITIVE	POSITIVE
1818963	F	27/09/1980	800927	KWAZULU-NATAL	INKOSI ALBERT LUTHULI CENTRAL HOSPITAL	20/07/2015;20/07/2015;23/03/2017;23/03/2017;22/03/2018;22/03/2018	28/07/2015	POSITIVE	POSITIVE	POSITIVE	POSITIVE	POSITIVE	POSITIVE
20171154	M	05/12/1973	LP0000193731	LIMPOPO	POLOKWANE LABORATORY	21/07/2015;18/01/2016;12/02/2016;12/02/2016;02/01/2019;15/04/2019	21/07/2015	POSITIVE	POSITIVE	POSITIVE	POSITIVE	POSITIVE	POSITIVE
14670128	F	09/05/1967	PRF396	MPUMALANGA	ROB FERREIRA LABORATORY	22/07/2015;22/07/2015;19/08/2015;19/08/2015;19/08/2015;19/08/2015	27/07/2015	POSITIVE	POSITIVE	POSITIVE	POSITIVE	POSITIVE	POSITIVE
28733390	M	19/11/1982	3665/09	GAUTENG	TAMBO MEMORIAL LABORATORY	23/07/2015;23/07/2015;21/12/2015;21/12/2015;20/05/2016;20/05/2016	25/07/2015	POSITIVE	POSITIVE	POSITIVE	POSITIVE	POSITIVE	POSITIVE
9684173	F	27/07/1986	270786	GAUTENG	TAMBO MEMORIAL LABORATORY	28/07/2015;28/07/2015;04/08/2015;04/08/2015;10/01/2017;10/01/2017	29/07/2015	POSITIVE	POSITIVE	POSITIVE	POSITIVE	POSITIVE	POSITIVE
10123459	M	18/01/1963	08/15675	MPUMALANGA	ERMELO LABORATORY	29/07/2015;29/07/2015;06/02/2018;06/02/2018;31/10/2019;31/10/2019	31/07/2015	POSITIVE	POSITIVE	POSITIVE	POSITIVE	POSITIVE	POSITIVE
410698	M	21/02/1985	130597529	WESTERN CAPE	GEORGE LABORATORY	31/07/2015;31/07/2015;16/03/2016;16/08/2016;16/08/2016;30/04/2019	31/07/2015	POSITIVE	POSITIVE	POSITIVE	POSITIVE	POSITIVE	POSITIVE
13247861	F	27/05/1990	23822968	EASTERN CAPE	PORT ELIZABETH LABORATORY	31/07/2015;31/07/2015;10/09/2015;27/03/2017;10/07/2018;10/07/2018	03/08/2015	POSITIVE	POSITIVE	POSITIVE	POSITIVE	POSITIVE	POSITIVE
3459336	M	18/07/1961	GP08954536	GAUTENG	CHRIS HANI BARAGWANATH LABORATORY	03/08/2015;03/08/2015;15/07/2016;15/07/2016;15/06/2017;15/06/2017	03/08/2015	POSITIVE	POSITIVE	POSITIVE	POSITIVE	POSITIVE	POSITIVE
14693657	F	24/02/1990	900224	KWAZULU-NATAL	INKOSI ALBERT LUTHULI CENTRAL HOSPITAL	04/08/2015;04/08/2015;26/02/2016;26/02/2016;16/10/2018;16/10/2018	14/08/2015	POSITIVE	POSITIVE	POSITIVE	POSITIVE	POSITIVE	POSITIVE
32250528	F	15/09/1992	UNKNOWN	EASTERN CAPE	NELSON MANDELA ACADEMIC LABORATORY	06/08/2015;28/10/2016;22/05/2017;08/09/2017;16/05/2019;16/05/2019	19/08/2015	POSITIVE	POSITIVE	POSITIVE	POSITIVE	POSITIVE	POSITIVE
1572549	F	05/06/1978	96837372DA	FREE STATE	UNIVERSITAS ACADEMIC LABORATORY	09/08/2015;09/08/2015;24/04/2017;24/04/2017;18/04/2018;18/04/2018	09/08/2015	POSITIVE	POSITIVE	POSITIVE	POSITIVE	POSITIVE	POSITIVE
14679357	M	07/07/1980	UNKNOWN	EASTERN CAPE	PORT ELIZABETH LABORATORY	09/08/2015;09/08/2015;14/07/2016;14/07/2016;02/01/2018;02/01/2018	09/09/2015	POSITIVE	POSITIVE	POSITIVE	POSITIVE	POSITIVE	POSITIVE
30198894	F	02/06/1969	UNKNOWN	EASTERN CAPE	CECILIA MAKIWANE LABORATORY	09/08/2015;09/08/2015;13/07/2016;13/07/2016;11/07/2018;11/07/2018	09/09/2015	POSITIVE	POSITIVE	POSITIVE	POSITIVE	POSITIVE	POSITIVE
27356540	M	04/01/1973	GT46123142	GAUTENG	TSHWANE ACADEMIC LABORATORY	10/08/2015;10/08/2015;13/10/2016;31/10/2017;03/10/2018;03/10/2018	10/12/2015	POSITIVE	POSITIVE	POSITIVE	POSITIVE	POSITIVE	POSITIVE
24154421	M	28/12/1972	28809556	EASTERN CAPE	PORT ELIZABETH LABORATORY	11/08/2015;11/08/2015;10/08/2016;10/08/2016;11/08/2016;11/08/2016	13/08/2015	POSITIVE	POSITIVE	POSITIVE	POSITIVE	POSITIVE	POSITIVE
28151052	M	29/11/1982	UNKNOWN	EASTERN CAPE	PORT ELIZABETH LABORATORY	11/08/2015;11/08/2015;10/07/2018;10/07/2018;01/08/2018;01/08/2018	13/08/2015	POSITIVE	POSITIVE	POSITIVE	POSITIVE	POSITIVE	POSITIVE
5447115	F	03/09/1987	36619518	WESTERN CAPE	TYGERBERG LABORATORY	13/08/2015;30/11/2015;06/09/2017;06/09/2017;12/07/2019;12/07/2019	14/08/2015	POSITIVE	POSITIVE	POSITIVE	POSITIVE	POSITIVE	POSITIVE
21976976	M	05/04/1962	21820857	EASTERN CAPE	EAST LONDON LABORATORY	17/08/2015;17/08/2015;16/11/2015;25/01/2016;25/01/2016;04/05/2016	17/08/2015	POSITIVE	POSITIVE	POSITIVE	POSITIVE	POSITIVE	POSITIVE
16367576	F	01/01/1965	20931/12	EASTERN CAPE	EAST LONDON LABORATORY	17/08/2015;17/08/2015;18/09/2015;18/09/2015;17/10/2017;17/10/2017	19/08/2015	POSITIVE	POSITIVE	POSITIVE	POSITIVE	POSITIVE	POSITIVE
110595448	M	12/11/1972	GP46014588	GAUTENG	TSHWANE ACADEMIC LABORATORY	17/08/2015;08/02/2016;13/02/2017;28/02/2018;27/02/2019;27/03/2019	19/08/2015	POSITIVE	POSITIVE	POSITIVE	POSITIVE	POSITIVE	POSITIVE
123196	M	06/02/1979	UNKNOWN	EASTERN CAPE	PORT ELIZABETH LABORATORY	18/08/2015;18/08/2015;15/02/2018;15/02/2018;27/08/2019;27/08/2019	20/08/2015	POSITIVE	POSITIVE	POSITIVE	POSITIVE	POSITIVE	POSITIVE
265859	F	20/10/1971	23593429	EASTERN CAPE	CECILIA MAKIWANE LABORATORY	19/08/2015;19/08/2015;10/07/2018;10/07/2018;29/08/2019;29/08/2019	21/08/2015	POSITIVE	POSITIVE	POSITIVE	POSITIVE	POSITIVE	POSITIVE
722968	F	12/05/1970	UNKNOWN	EASTERN CAPE	PORT ELIZABETH LABORATORY	20/08/2015;20/08/2015;29/02/2016;29/02/2016;05/10/2018;05/10/2018	21/08/2015	POSITIVE	POSITIVE	POSITIVE	POSITIVE	POSITIVE	POSITIVE
15914002	F	01/03/1974	UNKNOWN	NORTH WEST	TSHEPONG LABORATORY	24/08/2015;24/08/2015;02/10/2017;02/10/2017;07/03/2018;07/03/2018	25/08/2015	POSITIVE	POSITIVE	POSITIVE	POSITIVE	POSITIVE	POSITIVE
9589338	F	15/10/1988	UNKNOWN	EASTERN CAPE	PORT ELIZABETH LABORATORY	25/08/2015;25/08/2015;13/02/2018;13/02/2018;27/08/2018;27/08/2018	27/08/2015	POSITIVE	POSITIVE	POSITIVE	POSITIVE	POSITIVE	POSITIVE
16138696	F	07/03/1983	030783NJ	GAUTENG	HELEN JOSEPH LABORATORY	28/08/2015;28/08/2015;11/10/2018;11/10/2018;21/11/2018;21/11/2018	28/08/2015	POSITIVE	POSITIVE	POSITIVE	POSITIVE	POSITIVE	POSITIVE
37967382	M	10/03/1976	GP45948954	GAUTENG	TSHWANE ACADEMIC LABORATORY	04/09/2015;04/09/2015;06/04/2016;06/04/2016;08/06/2017;08/06/2017	04/12/2015	POSITIVE	POSITIVE	POSITIVE	POSITIVE	POSITIVE	POSITIVE
11974206	F	01/05/1977	UNKNOWN	KWAZULU-NATAL	INKOSI ALBERT LUTHULI CENTRAL HOSPITAL	04/09/2015;30/10/2015;30/10/2015;05/05/2016;21/11/2016;21/11/2016	15/04/2015	POSITIVE	POSITIVE	POSITIVE	POSITIVE	POSITIVE	POSITIVE
106811562	M	09/07/1975	304/15	KWAZULU-NATAL	INKOSI ALBERT LUTHULI CENTRAL HOSPITAL	04/09/2015;24/03/2017;16/02/2018;27/07/2018;07/06/2019;27/12/2019	15/04/2015	POSITIVE	POSITIVE	POSITIVE	POSITIVE	POSITIVE	POSITIVE
12966248	U	25/11/1985	851125	KWAZULU-NATAL	INKOSI ALBERT LUTHULI CENTRAL HOSPITAL	07/09/2015;28/10/2015;07/12/2015;07/12/2015;29/12/2016;04/10/2018	21/09/2015	POSITIVE	POSITIVE	POSITIVE	POSITIVE	POSITIVE	POSITIVE
13284154	F	14/12/1993	931214	GAUTENG	TAMBO MEMORIAL LABORATORY	09/09/2015;09/09/2015;19/02/2018;19/02/2018;07/03/2019;07/03/2019	11/09/2015	POSITIVE	POSITIVE	POSITIVE	POSITIVE	POSITIVE	POSITIVE
21078681	F	11/01/1991	911101	FREE STATE	KROONSTAD LABORATORY	12/09/2015;12/09/2015;16/11/2015;16/11/2015;26/09/2016;26/09/2016	12/09/2015	POSITIVE	POSITIVE	POSITIVE	POSITIVE	POSITIVE	POSITIVE
28753450	M	13/09/1953	UNKNOWN	MPUMALANGA	ROB FERREIRA LABORATORY	14/09/2015;14/09/2015;06/10/2015;06/10/2015;13/12/2019;13/12/2019	16/09/2015	POSITIVE	POSITIVE	POSITIVE	POSITIVE	POSITIVE	POSITIVE
8313262	M	03/03/1973	730303	KWAZULU-NATAL	INKOSI ALBERT LUTHULI CENTRAL HOSPITAL	15/09/2015;15/09/2015;14/10/2015;14/10/2015;29/11/2017;29/11/2017	27/09/2015	POSITIVE	POSITIVE	POSITIVE	POSITIVE	POSITIVE	POSITIVE
14866087	M	15/01/1980	UNKNOWN	KWAZULU-NATAL	INKOSI ALBERT LUTHULI CENTRAL HOSPITAL	17/09/2015;17/09/2015;23/08/2016;23/08/2016;06/11/2018;06/06/2019	29/09/2015	POSITIVE	POSITIVE	POSITIVE	POSITIVE	POSITIVE	POSITIVE
8327239	F	05/12/1998	980512	FREE STATE	KROONSTAD LABORATORY	18/09/2015;18/09/2015;03/03/2016;03/03/2016;03/03/2016;03/03/2016	18/09/2015	POSITIVE	POSITIVE	POSITIVE	POSITIVE	POSITIVE	POSITIVE
102924323	M	07/11/1970	50402288	WESTERN CAPE	TYGERBERG LABORATORY	22/09/2015;12/08/2016;31/01/2017;19/03/2018;03/09/2018;11/03/2019	25/09/2015	POSITIVE	POSITIVE	POSITIVE	POSITIVE	POSITIVE	POSITIVE
13022665	F	25/10/1968	85/15	KWAZULU-NATAL	INKOSI ALBERT LUTHULI CENTRAL HOSPITAL	22/09/2015;22/09/2015;01/10/2015;01/10/2015;03/10/2015;03/10/2015	29/09/2015	POSITIVE	POSITIVE	POSITIVE	POSITIVE	POSITIVE	POSITIVE
636533	M	13/03/1966	UNKNOWN	EASTERN CAPE	EAST LONDON LABORATORY	25/09/2015;25/09/2015;05/04/2016;05/04/2016;12/04/2017;12/04/2017	28/09/2015	POSITIVE	POSITIVE	POSITIVE	POSITIVE	POSITIVE	POSITIVE
20204209	F	27/04/1977	UNKNOWN	EASTERN CAPE	EAST LONDON LABORATORY	28/09/2015;28/09/2015;03/04/2017;03/04/2017;10/07/2017;10/07/2017	29/09/2015	POSITIVE	POSITIVE	POSITIVE	POSITIVE	POSITIVE	POSITIVE
28289599	F	07/07/1993	930707	KWAZULU-NATAL	INKOSI ALBERT LUTHULI CENTRAL HOSPITAL	29/09/2015;29/09/2015;19/01/2016;19/01/2016;13/04/2016;13/04/2016	10/01/2015	POSITIVE	POSITIVE	POSITIVE	POSITIVE	POSITIVE	POSITIVE
109432906	U	03/04/1974	GT10233167	GAUTENG	CHRIS HANI BARAGWANATH LABORATORY	07/10/2015;14/07/2017;06/08/2018;12/10/2018;17/01/2019;05/12/2019	14/07/2015	POSITIVE	POSITIVE	POSITIVE	POSITIVE	POSITIVE	POSITIVE
9526999	F	28/03/1988	880328	KWAZULU-NATAL	INKOSI ALBERT LUTHULI CENTRAL HOSPITAL	08/10/2015;08/10/2015;04/01/2016;04/01/2016;08/02/2016;08/02/2016	12/10/2015	POSITIVE	POSITIVE	POSITIVE	POSITIVE	POSITIVE	POSITIVE
20687930	M	02/10/1984	UNKNOWN	EASTERN CAPE	EAST LONDON LABORATORY	11/10/2015;11/10/2015;03/06/2016;03/06/2016;30/12/2016;30/12/2016	13/11/2015	POSITIVE	POSITIVE	POSITIVE	POSITIVE	POSITIVE	POSITIVE
112409039	M	03/11/1989	890311	KWAZULU-NATAL	INKOSI ALBERT LUTHULI CENTRAL HOSPITAL	11/10/2015;18/05/2016;31/10/2016;29/08/2017;07/03/2019;04/09/2019	13/11/2015	POSITIVE	POSITIVE	POSITIVE	POSITIVE	POSITIVE	POSITIVE
23083556	M	23/04/1968	22898456	GAUTENG	TSHWANE ACADEMIC LABORATORY	13/10/2015;13/10/2015;06/02/2017;06/02/2017;04/05/2017;04/05/2017	17/10/2015	POSITIVE	POSITIVE	POSITIVE	POSITIVE	POSITIVE	POSITIVE
33466296	F	15/07/1990	82/15	GAUTENG	TAMBO MEMORIAL LABORATORY	13/10/2015;13/10/2015;02/04/2019;02/04/2019;03/07/2019;03/07/2019	15/10/2015	POSITIVE	POSITIVE	POSITIVE	POSITIVE	POSITIVE	POSITIVE
9584891	M	25/09/1980	800925	KWAZULU-NATAL	INKOSI ALBERT LUTHULI CENTRAL HOSPITAL	13/10/2015;13/10/2015;10/10/2018;10/10/2018;23/07/2019;23/07/2019	16/10/2015	POSITIVE	POSITIVE	POSITIVE	POSITIVE	POSITIVE	POSITIVE
5192270	F	28/04/1978	GT00544504	GAUTENG	CHARLOTTE MAXEKE JOHANNESBURG ACADEMIC HOSPITAL	15/10/2015;15/10/2015;07/12/2015;07/12/2015;26/04/2017;19/09/2018	16/10/2015	POSITIVE	POSITIVE	POSITIVE	POSITIVE	POSITIVE	POSITIVE
25093179	M	22/11/1972	UNKNOWN	EASTERN CAPE	EAST LONDON LABORATORY	19/10/2015;19/10/2015;22/03/2017;22/03/2017;05/02/2019;05/02/2019	21/10/2015	POSITIVE	POSITIVE	POSITIVE	POSITIVE	POSITIVE	POSITIVE
1188543	F	28/12/1979	UNKNOWN	EASTERN CAPE	EAST LONDON LABORATORY	19/10/2015;19/10/2015;13/09/2017;13/09/2017;22/05/2019;22/05/2019	22/10/2015	POSITIVE	POSITIVE	POSITIVE	POSITIVE	POSITIVE	POSITIVE
122329	M	30/07/1966	30890677	EASTERN CAPE	PORT ELIZABETH LABORATORY	23/10/2015;23/10/2015;29/04/2019;29/04/2019;30/05/2019;30/05/2019	24/10/2015	POSITIVE	POSITIVE	POSITIVE	POSITIVE	POSITIVE	POSITIVE
3222889	M	08/07/1974	070874NY	GAUTENG	HELEN JOSEPH LABORATORY	26/10/2015;26/10/2015;24/11/2015;24/11/2015;25/11/2015;25/11/2015	27/10/2015	POSITIVE	POSITIVE	POSITIVE	POSITIVE	POSITIVE	POSITIVE
15410662	F	12/11/1966	NKW13/168	MPUMALANGA	ROB FERREIRA LABORATORY	26/10/2015;26/10/2015;10/05/2017;10/05/2017;14/05/2018;14/05/2018	28/10/2015	POSITIVE	POSITIVE	POSITIVE	POSITIVE	POSITIVE	POSITIVE
3612848	M	28/02/1980	280280CH	GAUTENG	HELEN JOSEPH LABORATORY	26/10/2015;26/10/2015;20/11/2017;20/11/2017;01/10/2018;01/10/2018	26/10/2015	POSITIVE	POSITIVE	POSITIVE	POSITIVE	POSITIVE	POSITIVE
112597373	M	03/08/1957	29975620	EASTERN CAPE	PORT ELIZABETH LABORATORY	27/10/2015;15/11/2017;19/04/2018;13/06/2018;10/09/2018;20/03/2019	29/10/2015	POSITIVE	POSITIVE	POSITIVE	POSITIVE	POSITIVE	POSITIVE
11567477	M	01/10/1971	100171ND	GAUTENG	HELEN JOSEPH LABORATORY	27/10/2015;27/10/2015;19/01/2016;19/01/2016;03/05/2017;03/05/2017	27/10/2015	POSITIVE	POSITIVE	POSITIVE	POSITIVE	POSITIVE	POSITIVE
275097	M	26/06/1967	GT42472815	GAUTENG	TSHWANE ACADEMIC LABORATORY	30/10/2015;09/05/2017;20/05/2017;23/05/2017;13/11/2017;10/01/2018	01/11/2015	POSITIVE	POSITIVE	POSITIVE	POSITIVE	POSITIVE	POSITIVE
10899257	M	04/06/1972	GT10429051	GAUTENG	CHRIS HANI BARAGWANATH LABORATORY	02/11/2015;02/11/2015;04/04/2016;04/04/2016;11/12/2018;11/12/2018	02/12/2015	POSITIVE	POSITIVE	POSITIVE	POSITIVE	POSITIVE	POSITIVE
4875180	F	28/03/1982	GP45959772	GAUTENG	TSHWANE ACADEMIC LABORATORY	03/11/2015;03/11/2015;02/11/2016;07/11/2017;05/11/2018;05/11/2018	04/11/2015	POSITIVE	POSITIVE	POSITIVE	POSITIVE	POSITIVE	POSITIVE
1539078	M	29/01/1982	UNKNOWN	FREE STATE	PELONOMI LABORATORY	03/11/2015;03/11/2015;20/02/2018;20/02/2018;18/10/2018;18/10/2018	04/11/2015	POSITIVE	POSITIVE	POSITIVE	POSITIVE	POSITIVE	POSITIVE
12553025	F	14/04/1997	12638/14	KWAZULU-NATAL	INKOSI ALBERT LUTHULI CENTRAL HOSPITAL	05/11/2015;05/11/2015;27/05/2016;27/05/2016;26/09/2016;26/09/2016	07/11/2015	POSITIVE	POSITIVE	POSITIVE	POSITIVE	POSITIVE	POSITIVE
3680583	M	14/02/1969	GT09444757	GAUTENG	CHRIS HANI BARAGWANATH LABORATORY	05/11/2015;05/11/2015;24/01/2018;24/01/2018;19/07/2018;19/07/2018	06/11/2015	POSITIVE	POSITIVE	POSITIVE	POSITIVE	POSITIVE	POSITIVE
24551292	M	15/11/1970	W802-15	MPUMALANGA	ERMELO LABORATORY	05/11/2015;05/11/2015;27/09/2018;27/09/2018;02/10/2018;02/10/2018	07/11/2015	POSITIVE	POSITIVE	POSITIVE	POSITIVE	POSITIVE	POSITIVE
1210447	M	27/05/1994	UNKNOWN	EASTERN CAPE	PORT ELIZABETH LABORATORY	06/11/2015;06/11/2015;29/11/2017;29/11/2017;22/02/2019;22/02/2019	07/11/2015	POSITIVE	POSITIVE	POSITIVE	POSITIVE	POSITIVE	POSITIVE
32608955	M	17/11/2008	27234087	NORTHERN CAPE	KIMBERLEY LABORATORY	09/11/2015;04/02/2016;10/08/2017;25/01/2018;12/07/2018;12/07/2018	09/11/2015	POSITIVE	POSITIVE	POSITIVE	POSITIVE	POSITIVE	POSITIVE
4565910	F	25/11/1986	KRM12-132	LIMPOPO	LETABA LABORATORY	09/11/2015;09/11/2015;24/08/2017;24/08/2017;15/01/2018;15/01/2018	11/11/2015	POSITIVE	POSITIVE	POSITIVE	POSITIVE	POSITIVE	POSITIVE
815618	M	25/01/1970	161/14	KWAZULU-NATAL	INKOSI ALBERT LUTHULI CENTRAL HOSPITAL	09/11/2015;08/12/2015;08/12/2015;09/04/2019;09/04/2019;27/08/2019	11/11/2015	POSITIVE	POSITIVE	POSITIVE	POSITIVE	POSITIVE	POSITIVE
10490875	F	26/09/1986	UNKNOWN	FREE STATE	WELKOM LABORATORY	10/11/2015;10/11/2015;23/08/2016;23/08/2016;13/09/2016;13/09/2016	12/11/2015	POSITIVE	POSITIVE	POSITIVE	POSITIVE	POSITIVE	POSITIVE
24036014	F	04/04/1961	LP0000121360	LIMPOPO	POLOKWANE LABORATORY	11/11/2015;11/11/2015;07/03/2018;07/03/2018;15/08/2018;15/08/2018	11/11/2015	POSITIVE	POSITIVE	POSITIVE	POSITIVE	POSITIVE	POSITIVE
548553	F	17/06/1991	UNKNOWN	EASTERN CAPE	EAST LONDON LABORATORY	11/11/2015;11/11/2015;09/01/2017;09/01/2017;12/06/2018;12/06/2018	12/11/2015	POSITIVE	POSITIVE	POSITIVE	POSITIVE	POSITIVE	POSITIVE
23123713	M	11/04/1985	851104	NORTH WEST	DR GEORGE MUKHARI LABORATORY	11/11/2015;11/11/2015;11/12/2015;11/12/2015;14/01/2016;14/01/2016	13/11/2015	POSITIVE	POSITIVE	POSITIVE	POSITIVE	POSITIVE	POSITIVE
23991463	M	23/01/1962	UNKNOWN	EASTERN CAPE	EAST LONDON LABORATORY	16/11/2015;16/11/2015;13/02/2017;13/02/2017;21/04/2017;21/04/2017	18/11/2015	POSITIVE	POSITIVE	POSITIVE	POSITIVE	POSITIVE	POSITIVE
997745	F	18/11/1985	UNKNOWN	EASTERN CAPE	PORT ELIZABETH LABORATORY	16/11/2015;16/11/2015;03/05/2016;03/05/2016;09/02/2018;09/02/2018	16/11/2015	POSITIVE	POSITIVE	POSITIVE	POSITIVE	POSITIVE	POSITIVE
15170135	M	27/06/1981	290681	NORTH WEST	BRAAMFONTEIN CENTRAL LABORATORY	17/11/2015;17/11/2015;14/06/2017;14/06/2017;04/01/2018;04/01/2018	20/11/2015	POSITIVE	POSITIVE	POSITIVE	POSITIVE	POSITIVE	POSITIVE
18135894	M	02/02/1976	UNKNOWN	EASTERN CAPE	EAST LONDON LABORATORY	20/11/2015;20/11/2015;15/01/2016;15/01/2016;29/12/2016;29/12/2016	21/11/2015	POSITIVE	POSITIVE	POSITIVE	POSITIVE	POSITIVE	POSITIVE
8338798	F	25/11/1974	996/12 TOWN CLINIC	MPUMALANGA	ROB FERREIRA LABORATORY	23/11/2015;23/11/2015;12/01/2017;12/01/2017;20/04/2017;20/04/2017	25/11/2015	POSITIVE	POSITIVE	POSITIVE	POSITIVE	POSITIVE	POSITIVE
18916966	F	07/05/1984	840705	GAUTENG	TSHWANE ACADEMIC LABORATORY	23/11/2015;12/07/2016;19/04/2018;22/05/2019;25/05/2019;25/05/2019	29/11/2015	POSITIVE	POSITIVE	POSITIVE	POSITIVE	POSITIVE	POSITIVE
504885	F	12/04/1993	6211/15	KWAZULU-NATAL	INKOSI ALBERT LUTHULI CENTRAL HOSPITAL	25/11/2015;25/11/2015;26/03/2018;26/03/2018;26/03/2018;26/03/2018	30/11/2015	POSITIVE	POSITIVE	POSITIVE	POSITIVE	POSITIVE	POSITIVE
3774785	M	19/02/1969	GP09208859	GAUTENG	CHRIS HANI BARAGWANATH LABORATORY	26/11/2015;26/11/2015;07/01/2016;07/01/2016;22/09/2016;22/09/2016	27/11/2015	POSITIVE	POSITIVE	POSITIVE	POSITIVE	POSITIVE	POSITIVE
114426733	F	01/05/1985	UNKNOWN	EASTERN CAPE	EAST LONDON LABORATORY	30/11/2015;12/10/2016;08/09/2017;19/03/2018;24/07/2019;07/08/2019	12/01/2015	POSITIVE	POSITIVE	POSITIVE	POSITIVE	POSITIVE	POSITIVE
89332341	M	01/07/1980	GT00451525	GAUTENG	CHARLOTTE MAXEKE JOHANNESBURG ACADEMIC HOSPITAL	01/12/2015;22/08/2016;28/09/2016;06/02/2017;08/03/2017;06/05/2019	01/12/2015	POSITIVE	POSITIVE	POSITIVE	POSITIVE	POSITIVE	POSITIVE
1125799	M	06/06/1966	92727049PE	LIMPOPO	TSHWANE ACADEMIC LABORATORY	08/12/2015;08/12/2015;31/05/2016;31/05/2016;08/03/2017;08/03/2017	15/08/2015	POSITIVE	POSITIVE	POSITIVE	POSITIVE	POSITIVE	POSITIVE
1156884	M	13/03/1975	1975.03.13	KWAZULU-NATAL	INKOSI ALBERT LUTHULI CENTRAL HOSPITAL	15/12/2015;15/12/2015;13/06/2016;20/10/2016;03/07/2019;19/09/2019	18/12/2015	POSITIVE	POSITIVE	POSITIVE	POSITIVE	POSITIVE	POSITIVE
26308529	M	21/12/1956	LP0500170232	LIMPOPO	DR GEORGE MUKHARI LABORATORY	18/12/2015;18/12/2015;28/12/2015;28/12/2015;04/02/2016;04/02/2016	23/12/2015	POSITIVE	POSITIVE	POSITIVE	POSITIVE	POSITIVE	POSITIVE
10707457	M	08/11/1993	930811	KWAZULU-NATAL	INKOSI ALBERT LUTHULI CENTRAL HOSPITAL	18/12/2015;18/12/2015;21/09/2017;21/09/2017;29/08/2018;29/08/2018	21/12/2015	POSITIVE	POSITIVE	POSITIVE	POSITIVE	POSITIVE	POSITIVE
16835080	F	26/04/1988	D4/789	KWAZULU-NATAL	INKOSI ALBERT LUTHULI CENTRAL HOSPITAL	23/12/2015;23/12/2015;31/05/2017;31/05/2017;22/03/2019;17/07/2019	28/12/2015	POSITIVE	POSITIVE	POSITIVE	POSITIVE	POSITIVE	POSITIVE
6946394	M	20/02/1984	UNKNOWN	GAUTENG	TSHWANE ACADEMIC LABORATORY	28/12/2015;11/03/2016;11/03/2016;12/05/2016;16/11/2018;09/09/2019	30/12/2015	POSITIVE	POSITIVE	POSITIVE	POSITIVE	POSITIVE	POSITIVE
20006065	F	10/05/1978	UNKNOWN	EASTERN CAPE	PORT ELIZABETH LABORATORY	30/12/2015;30/12/2015;28/02/2017;28/02/2017;30/10/2019;30/10/2019	31/12/2015	POSITIVE	POSITIVE	POSITIVE	POSITIVE	POSITIVE	POSITIVE
15492375	M	29/05/1964	RX1094	NORTH WEST	DR GEORGE MUKHARI LABORATORY	31/12/2015;31/12/2015;17/10/2016;17/10/2016;03/04/2017;03/04/2017	04/01/2016	POSITIVE	POSITIVE	POSITIVE	POSITIVE	POSITIVE	POSITIVE
28821573	M	19/05/1990	900519	KWAZULU-NATAL	INKOSI ALBERT LUTHULI CENTRAL HOSPITAL	13/01/2016;13/01/2016;07/10/2016;07/10/2016;14/10/2016;14/10/2016	14/01/2016	POSITIVE	POSITIVE	POSITIVE	POSITIVE	POSITIVE	POSITIVE
15248880	F	11/10/1979	22815563	GAUTENG	TSHWANE ACADEMIC LABORATORY	19/01/2016;19/01/2016;18/01/2017;18/01/2017;12/06/2019;12/06/2019	22/01/2016	POSITIVE	POSITIVE	POSITIVE	POSITIVE	POSITIVE	POSITIVE
892017	M	28/12/1975	1715/16	KWAZULU-NATAL	INKOSI ALBERT LUTHULI CENTRAL HOSPITAL	20/01/2016;20/01/2016;12/02/2016;12/02/2016;11/08/2016;11/08/2016	25/01/2016	POSITIVE	POSITIVE	POSITIVE	POSITIVE	POSITIVE	POSITIVE
17364894	M	30/06/1982	820620	GAUTENG	TAMBO MEMORIAL LABORATORY	20/01/2016;04/06/2018;04/06/2018;30/07/2018;30/07/2018;23/12/2019	22/01/2016	POSITIVE	POSITIVE	POSITIVE	POSITIVE	POSITIVE	POSITIVE
21163579	F	01/05/1992	UNKNOWN	EASTERN CAPE	PORT ELIZABETH LABORATORY	21/01/2016;21/01/2016;06/10/2016;06/10/2016;03/09/2019;03/09/2019	22/01/2016	POSITIVE	POSITIVE	POSITIVE	POSITIVE	POSITIVE	POSITIVE
17458064	F	17/11/1987	2834208	GAUTENG	BRAAMFONTEIN CENTRAL LABORATORY	25/01/2016;31/03/2016;09/10/2018;15/10/2018;12/02/2019;16/04/2019	29/01/2016	POSITIVE	POSITIVE	POSITIVE	POSITIVE	POSITIVE	POSITIVE
38684192	F	22/05/1993	UNKNOWN	FREE STATE	PELONOMI LABORATORY	26/01/2016;26/01/2016;10/05/2016;10/05/2016;06/01/2017;22/03/2018	29/01/2016	POSITIVE	POSITIVE	POSITIVE	POSITIVE	POSITIVE	POSITIVE
16704481	M	02/09/1966	UNKNOWN	EASTERN CAPE	PORT ELIZABETH LABORATORY	28/01/2016;28/01/2016;30/01/2017;30/01/2017;15/08/2018;15/08/2018	30/01/2016	POSITIVE	POSITIVE	POSITIVE	POSITIVE	POSITIVE	POSITIVE
13698116	F	02/05/1993	UNKNOWN	EASTERN CAPE	EAST LONDON LABORATORY	01/02/2016;01/02/2016;27/09/2018;27/09/2018;20/12/2018;20/12/2018	02/02/2016	POSITIVE	POSITIVE	POSITIVE	POSITIVE	POSITIVE	POSITIVE
24043093	M	31/05/1993	VV1900094487	LIMPOPO	LETABA LABORATORY	04/02/2016;04/02/2016;07/06/2016;07/06/2016;13/06/2016;13/06/2016	05/02/2016	POSITIVE	POSITIVE	POSITIVE	POSITIVE	POSITIVE	POSITIVE
36030363	M	01/01/1979	Nov-27	MPUMALANGA	ROB FERREIRA LABORATORY	05/02/2016;05/02/2016;12/09/2017;12/09/2017;20/11/2017;20/11/2017	12/02/2016	POSITIVE	POSITIVE	POSITIVE	POSITIVE	POSITIVE	POSITIVE
2715252	M	10/06/1966	1000127680	GAUTENG	TSHWANE ACADEMIC LABORATORY	05/02/2016;20/03/2016;28/04/2016;28/04/2016;04/05/2016;04/05/2016	07/02/2016	POSITIVE	POSITIVE	POSITIVE	POSITIVE	POSITIVE	POSITIVE
1555778	M	04/06/1969	92726330PE	MPUMALANGA	ROB FERREIRA LABORATORY	10/02/2016;10/02/2016;27/10/2016;27/10/2016;28/02/2018;28/02/2018	15/02/2016	POSITIVE	POSITIVE	POSITIVE	POSITIVE	POSITIVE	POSITIVE
1142109	M	28/12/1987	728-02-16	EASTERN CAPE	EAST LONDON LABORATORY	15/02/2016;15/02/2016;27/09/2017;27/09/2017;30/10/2019;30/10/2019	16/02/2016	POSITIVE	POSITIVE	POSITIVE	POSITIVE	POSITIVE	POSITIVE
18314466	M	03/02/1970	16/1614	MPUMALANGA	ERMELO LABORATORY	17/02/2016;17/02/2016;06/05/2016;06/05/2016;17/06/2016;17/06/2016	19/02/2016	POSITIVE	POSITIVE	POSITIVE	POSITIVE	POSITIVE	POSITIVE
2220292	F	14/12/1993	931214	KWAZULU-NATAL	INKOSI ALBERT LUTHULI CENTRAL HOSPITAL	18/02/2016;18/02/2016;21/04/2016;21/04/2016;28/04/2016;28/04/2016	22/02/2016	POSITIVE	POSITIVE	POSITIVE	POSITIVE	POSITIVE	POSITIVE
25187648	F	15/04/1966	VEN0075/15	EASTERN CAPE	EAST LONDON LABORATORY	19/02/2016;19/02/2016;06/04/2017;06/04/2017;27/06/2019;27/06/2019	23/02/2016	POSITIVE	POSITIVE	POSITIVE	POSITIVE	POSITIVE	POSITIVE
32278742	M	22/04/1981	268/16	MPUMALANGA	ERMELO LABORATORY	26/02/2016;26/02/2016;01/03/2017;01/03/2017;08/07/2019;08/07/2019	02/03/2016	POSITIVE	POSITIVE	POSITIVE	POSITIVE	POSITIVE	POSITIVE
1194591	F	08/12/1986	UNKNOWN	EASTERN CAPE	EAST LONDON LABORATORY	02/03/2016;02/03/2016;31/03/2017;31/03/2017;21/04/2017;21/04/2017	03/03/2016	POSITIVE	POSITIVE	POSITIVE	POSITIVE	POSITIVE	POSITIVE
1684384	M	23/10/1984	1797/16	KWAZULU-NATAL	INKOSI ALBERT LUTHULI CENTRAL HOSPITAL	02/03/2016;02/03/2016;01/08/2016;01/08/2016;28/11/2017;28/11/2017	04/03/2016	POSITIVE	POSITIVE	POSITIVE	POSITIVE	POSITIVE	POSITIVE
1921143	F	04/07/1988	ANH4233/11	EASTERN CAPE	EAST LONDON LABORATORY	03/03/2016;03/03/2016;24/06/2019;24/06/2019;22/07/2019;22/07/2019	04/03/2016	POSITIVE	POSITIVE	POSITIVE	POSITIVE	POSITIVE	POSITIVE
21143267	M	05/11/1980	19801105	GAUTENG	CHRIS HANI BARAGWANATH LABORATORY	08/03/2016;06/06/2016;15/03/2017;15/03/2017;04/04/2017;04/04/2017	09/03/2016	POSITIVE	POSITIVE	POSITIVE	POSITIVE	POSITIVE	POSITIVE
37705079	F	15/12/1971	UNKNOWN	EASTERN CAPE	EAST LONDON LABORATORY	11/03/2016;11/03/2016;29/06/2017;29/06/2017;31/08/2017;31/08/2017	14/03/2016	POSITIVE	POSITIVE	POSITIVE	POSITIVE	POSITIVE	POSITIVE
1879213	F	24/09/1985	240985ND	GAUTENG	HELEN JOSEPH LABORATORY	11/03/2016;11/03/2016;06/06/2016;06/06/2016;18/02/2019;18/02/2019	11/03/2016	POSITIVE	POSITIVE	POSITIVE	POSITIVE	POSITIVE	POSITIVE
12777974	M	16/03/1978	780316	GAUTENG	BRAAMFONTEIN CENTRAL LABORATORY	16/03/2016;16/03/2016;18/03/2016;18/03/2016;06/07/2016;06/07/2016	18/03/2016	POSITIVE	POSITIVE	POSITIVE	POSITIVE	POSITIVE	POSITIVE
14472565	F	04/08/1992	23373236	EASTERN CAPE	EAST LONDON LABORATORY	16/03/2016;16/03/2016;26/01/2018;26/01/2018;14/05/2019;14/05/2019	19/03/2016	POSITIVE	POSITIVE	POSITIVE	POSITIVE	POSITIVE	POSITIVE
4881723	M	01/03/1983	GT10347088	GAUTENG	CHRIS HANI BARAGWANATH LABORATORY	16/03/2016;16/03/2016;24/03/2016;24/03/2016;23/06/2016;23/06/2016	17/03/2016	POSITIVE	POSITIVE	POSITIVE	POSITIVE	POSITIVE	POSITIVE
1905730	F	13/03/1972	13031972	KWAZULU-NATAL	INKOSI ALBERT LUTHULI CENTRAL HOSPITAL	23/03/2016;23/03/2016;24/05/2016;24/05/2016;27/05/2016;27/05/2016	24/03/2016	POSITIVE	POSITIVE	POSITIVE	POSITIVE	POSITIVE	POSITIVE
11808755	F	27/11/1972	418/15	GAUTENG	BRAAMFONTEIN CENTRAL LABORATORY	29/03/2016;29/03/2016;26/04/2016;26/04/2016;19/03/2018;19/03/2018	31/03/2016	POSITIVE	POSITIVE	POSITIVE	POSITIVE	POSITIVE	POSITIVE
26102944	M	02/02/1969	GP45916636	GAUTENG	TSHWANE ACADEMIC LABORATORY	31/03/2016;31/03/2016;20/09/2017;20/09/2017;14/11/2019;14/11/2019	02/04/2016	POSITIVE	POSITIVE	POSITIVE	POSITIVE	POSITIVE	POSITIVE
106372761	M	26/05/1998	119662	GAUTENG	BRAAMFONTEIN CENTRAL LABORATORY	05/04/2016;04/09/2018;11/06/2019;24/06/2019;01/08/2019;28/12/2019	06/04/2016	POSITIVE	POSITIVE	POSITIVE	POSITIVE	POSITIVE	POSITIVE
530238	F	09/03/1986	UNKNOWN	EASTERN CAPE	EAST LONDON LABORATORY	07/04/2016;07/04/2016;05/05/2016;05/05/2016;13/03/2017;13/03/2017	08/04/2016	POSITIVE	POSITIVE	POSITIVE	POSITIVE	POSITIVE	POSITIVE
8598947	M	20/12/1977	NP18029270	NORTH WEST	DR GEORGE MUKHARI LABORATORY	11/04/2016;11/04/2016;23/08/2018;23/08/2018;20/09/2018;20/09/2018	13/04/2016	POSITIVE	POSITIVE	POSITIVE	POSITIVE	POSITIVE	POSITIVE
21249909	F	10/07/1991	UNKNOWN	EASTERN CAPE	EAST LONDON LABORATORY	11/04/2016;11/04/2016;21/01/2019;21/01/2019;13/03/2019;13/03/2019	12/04/2016	POSITIVE	POSITIVE	POSITIVE	POSITIVE	POSITIVE	POSITIVE
31260744	M	10/12/1973	LP2600046517	LIMPOPO	TSHWANE ACADEMIC LABORATORY	12/04/2016;12/04/2016;20/12/2017;20/12/2017;24/04/2018;24/04/2018	19/04/2016	POSITIVE	POSITIVE	POSITIVE	POSITIVE	POSITIVE	POSITIVE
21684684	F	21/03/1980	2593/06	EASTERN CAPE	PORT ELIZABETH LABORATORY	12/04/2016;12/04/2016;09/01/2017;09/01/2017;26/01/2017;26/01/2017	15/04/2016	POSITIVE	POSITIVE	POSITIVE	POSITIVE	POSITIVE	POSITIVE
32357793	F	28/06/1976	G215/2107	LIMPOPO	LETABA LABORATORY	17/04/2016;17/04/2016;22/10/2017;22/10/2017;01/07/2018;01/07/2018	19/04/2016	POSITIVE	POSITIVE	POSITIVE	POSITIVE	POSITIVE	POSITIVE
1627879	F	18/06/1991	2138/16	KWAZULU-NATAL	INKOSI ALBERT LUTHULI CENTRAL HOSPITAL	22/04/2016;22/04/2016;11/10/2016;11/10/2016;26/06/2017;26/06/2017	24/04/2016	POSITIVE	POSITIVE	POSITIVE	POSITIVE	POSITIVE	POSITIVE
756924	F	13/02/1983	13565080	WESTERN CAPE	GROOTE SCHUUR LABORATORY	23/04/2016;23/04/2016;23/04/2016;23/04/2016;28/04/2016;28/04/2016	23/04/2016	POSITIVE	POSITIVE	POSITIVE	POSITIVE	POSITIVE	POSITIVE
12135974	F	15/01/1964	PRE-ART 640115	KWAZULU-NATAL	INKOSI ALBERT LUTHULI CENTRAL HOSPITAL	25/04/2016;25/04/2016;18/10/2016;18/10/2016;09/11/2017;09/11/2017	28/04/2016	POSITIVE	POSITIVE	POSITIVE	POSITIVE	POSITIVE	POSITIVE
24255721	F	12/04/1975	137/16	KWAZULU-NATAL	INKOSI ALBERT LUTHULI CENTRAL HOSPITAL	26/04/2016;26/04/2016;03/05/2016;03/05/2016;17/11/2016;17/11/2016	29/04/2016	POSITIVE	POSITIVE	POSITIVE	POSITIVE	POSITIVE	POSITIVE
30203269	F	25/12/1985	851225	GAUTENG	TAMBO MEMORIAL LABORATORY	04/05/2016;04/05/2016;27/06/2016;27/06/2016;20/09/2018;20/09/2018	05/05/2016	POSITIVE	POSITIVE	POSITIVE	POSITIVE	POSITIVE	POSITIVE
32963914	M	12/02/1984	UNKNOWN	EASTERN CAPE	PORT ELIZABETH LABORATORY	05/05/2016;05/05/2016;13/11/2017;13/11/2017;13/09/2019;13/09/2019	07/05/2016	POSITIVE	POSITIVE	POSITIVE	POSITIVE	POSITIVE	POSITIVE
24169689	F	23/12/1986	UNKNOWN	EASTERN CAPE	EAST LONDON LABORATORY	06/05/2016;06/05/2016;27/02/2017;27/02/2017;06/11/2017;06/11/2017	08/05/2016	POSITIVE	POSITIVE	POSITIVE	POSITIVE	POSITIVE	POSITIVE
30829059	M	02/01/1957	UNKNOWN	EASTERN CAPE	EAST LONDON LABORATORY	09/05/2016;09/05/2016;26/03/2018;26/03/2018;10/09/2019;10/09/2019	10/05/2016	POSITIVE	POSITIVE	POSITIVE	POSITIVE	POSITIVE	POSITIVE
1139402	F	04/09/1993	CF 482/5/10	KWAZULU-NATAL	INKOSI ALBERT LUTHULI CENTRAL HOSPITAL	09/05/2016;09/05/2016;20/06/2016;20/06/2016;01/08/2016;01/08/2016	11/05/2016	POSITIVE	POSITIVE	POSITIVE	POSITIVE	POSITIVE	POSITIVE
27953241	F	24/08/1976	GT46115796	GAUTENG	TSHWANE ACADEMIC LABORATORY	10/05/2016;10/05/2016;30/05/2017;30/05/2017;15/05/2018;15/05/2018	11/05/2016	POSITIVE	POSITIVE	POSITIVE	POSITIVE	POSITIVE	POSITIVE
1919327	F	09/11/1963	UNKNOWN	EASTERN CAPE	PORT ELIZABETH LABORATORY	12/05/2016;12/05/2016;02/06/2016;02/06/2016;26/08/2019;26/08/2019	16/05/2016	POSITIVE	POSITIVE	POSITIVE	POSITIVE	POSITIVE	POSITIVE
6266967	M	06/04/1985	UNKNOWN	EASTERN CAPE	PORT ELIZABETH LABORATORY	13/05/2016;18/09/2017;12/10/2018;12/10/2018;14/10/2018;14/10/2018	16/05/2016	POSITIVE	POSITIVE	POSITIVE	POSITIVE	POSITIVE	POSITIVE
1059870	F	20/04/1983	UNKNOWN	NORTH WEST	TSHEPONG LABORATORY	16/05/2016;16/05/2016;18/02/2019;18/02/2019;06/09/2019;06/09/2019	17/05/2016	POSITIVE	POSITIVE	POSITIVE	POSITIVE	POSITIVE	POSITIVE
3139262	M	01/01/1990	TBM 158 16	EASTERN CAPE	PORT ELIZABETH LABORATORY	16/05/2016;16/05/2016;21/11/2016;20/04/2017;20/04/2017;28/06/2017	18/05/2016	POSITIVE	POSITIVE	POSITIVE	POSITIVE	POSITIVE	POSITIVE
1396483	F	25/10/1981	UNKNOWN	EASTERN CAPE	PORT ELIZABETH LABORATORY	16/05/2016;16/05/2016;28/11/2016;07/12/2016;16/11/2018;16/11/2018	17/05/2016	POSITIVE	POSITIVE	POSITIVE	POSITIVE	POSITIVE	POSITIVE
24458912	F	14/09/1966	LP0500025231	LIMPOPO	POLOKWANE LABORATORY	24/05/2016;24/05/2016;14/06/2016;26/09/2016;12/10/2017;20/09/2018	24/05/2016	POSITIVE	POSITIVE	POSITIVE	POSITIVE	POSITIVE	POSITIVE
36007753	M	10/10/1980	801010	KWAZULU-NATAL	INKOSI ALBERT LUTHULI CENTRAL HOSPITAL	24/05/2016;24/05/2016;06/10/2016;06/10/2016;08/08/2017;08/08/2017	25/05/2016	POSITIVE	POSITIVE	POSITIVE	POSITIVE	POSITIVE	POSITIVE
740223	F	12/08/1970	21008867	WESTERN CAPE	TYGERBERG LABORATORY	24/05/2016;28/02/2017;28/02/2017;21/11/2018;21/11/2018;02/04/2019	25/05/2016	POSITIVE	POSITIVE	POSITIVE	POSITIVE	POSITIVE	POSITIVE
27754749	M	20/08/1968	GP09328779	GAUTENG	CHRIS HANI BARAGWANATH LABORATORY	26/05/2016;26/05/2016;07/07/2016;07/07/2016;05/08/2016;05/08/2016	26/05/2016	POSITIVE	POSITIVE	POSITIVE	POSITIVE	POSITIVE	POSITIVE
20259069	M	08/07/1983	37294915	WESTERN CAPE	GROOTE SCHUUR LABORATORY	27/05/2016;27/05/2016;29/05/2016;29/05/2016;30/05/2016;30/05/2016	27/05/2016	POSITIVE	POSITIVE	POSITIVE	POSITIVE	POSITIVE	POSITIVE
20913236	F	18/10/1988	6463/16	KWAZULU-NATAL	INKOSI ALBERT LUTHULI CENTRAL HOSPITAL	05/06/2016;05/06/2016;08/06/2016;08/06/2016;10/06/2016;10/06/2016	08/06/2016	POSITIVE	POSITIVE	POSITIVE	POSITIVE	POSITIVE	POSITIVE
11485301	F	21/12/1992	UNKNOWN	EASTERN CAPE	EAST LONDON LABORATORY	06/06/2016;06/06/2016;09/11/2016;09/11/2016;10/04/2018;10/04/2018	07/06/2016	POSITIVE	POSITIVE	POSITIVE	POSITIVE	POSITIVE	POSITIVE
8234388	M	21/06/1979	A338-2012	NORTH WEST	DR GEORGE MUKHARI LABORATORY	08/06/2016;08/06/2016;03/10/2016;03/10/2016;11/07/2017;11/07/2017	10/06/2016	POSITIVE	POSITIVE	POSITIVE	POSITIVE	POSITIVE	POSITIVE
3612404	F	29/12/1982	291282ML	GAUTENG	HELEN JOSEPH LABORATORY	14/06/2016;14/06/2016;14/10/2016;14/10/2016;09/03/2017;09/03/2017	15/06/2016	POSITIVE	POSITIVE	POSITIVE	POSITIVE	POSITIVE	POSITIVE
33612944	M	15/08/1973	472/15	KWAZULU-NATAL	INKOSI ALBERT LUTHULI CENTRAL HOSPITAL	14/06/2016;14/06/2016;04/07/2018;04/07/2018;12/07/2019;12/07/2019	17/06/2016	POSITIVE	POSITIVE	POSITIVE	POSITIVE	POSITIVE	POSITIVE
38905604	F	09/08/1993	CAAD00398209	KWAZULU-NATAL	INKOSI ALBERT LUTHULI CENTRAL HOSPITAL	14/06/2016;20/06/2016;20/06/2016;24/06/2016;24/06/2016;24/06/2016	17/06/2016	POSITIVE	POSITIVE	POSITIVE	POSITIVE	POSITIVE	POSITIVE
341563	F	25/03/1972	L720325	GAUTENG	CHRIS HANI BARAGWANATH LABORATORY	14/06/2016;14/06/2016;07/02/2017;07/02/2017;30/10/2018;30/10/2018	15/06/2016	POSITIVE	POSITIVE	POSITIVE	POSITIVE	POSITIVE	POSITIVE
24946869	F	12/12/1991	UNKNOWN	EASTERN CAPE	PORT ELIZABETH LABORATORY	14/06/2016;14/06/2016;07/08/2017;07/08/2017;03/01/2019;03/01/2019	15/06/2016	POSITIVE	POSITIVE	POSITIVE	POSITIVE	POSITIVE	POSITIVE
31995645	M	06/06/1973	730606	KWAZULU-NATAL	INKOSI ALBERT LUTHULI CENTRAL HOSPITAL	15/06/2016;15/06/2016;04/01/2019;04/01/2019;07/11/2019;07/11/2019	21/06/2016	POSITIVE	POSITIVE	POSITIVE	POSITIVE	POSITIVE	POSITIVE
17293461	F	08/04/1985	76852	GAUTENG	CHRIS HANI BARAGWANATH LABORATORY	15/06/2016;15/06/2016;22/08/2017;22/08/2017;14/08/2018;14/08/2018	17/06/2016	POSITIVE	POSITIVE	POSITIVE	POSITIVE	POSITIVE	POSITIVE
1647672	M	09/12/1973	091273ZW	GAUTENG	HELEN JOSEPH LABORATORY	20/06/2016;20/06/2016;21/12/2017;21/12/2017;20/09/2018;20/09/2018	20/06/2016	POSITIVE	POSITIVE	POSITIVE	POSITIVE	POSITIVE	POSITIVE
404710	F	13/10/1979	UNKNOWN	EASTERN CAPE	EAST LONDON LABORATORY	21/06/2016;21/06/2016;12/10/2016;12/10/2016;23/02/2017;23/02/2017	01/07/2016	POSITIVE	POSITIVE	POSITIVE	POSITIVE	POSITIVE	POSITIVE
11127891	F	30/05/1988	13355	FREE STATE	KROONSTAD LABORATORY	21/06/2016;21/06/2016;20/05/2019;20/05/2019;23/10/2019;23/10/2019	22/06/2016	POSITIVE	POSITIVE	POSITIVE	POSITIVE	POSITIVE	POSITIVE
17951315	M	26/06/1976	UNKNOWN	EASTERN CAPE	EAST LONDON LABORATORY	21/06/2016;21/06/2016;12/01/2019;12/01/2019;18/10/2019;18/10/2019	21/06/2016	POSITIVE	POSITIVE	POSITIVE	POSITIVE	POSITIVE	POSITIVE
3775377	M	01/06/1984	GT10198276	GAUTENG	CHRIS HANI BARAGWANATH LABORATORY	27/06/2016;27/06/2016;04/01/2017;04/01/2017;23/11/2017;23/11/2017	27/06/2016	POSITIVE	POSITIVE	POSITIVE	POSITIVE	POSITIVE	POSITIVE
15159531	M	25/04/1961	610425	KWAZULU-NATAL	INKOSI ALBERT LUTHULI CENTRAL HOSPITAL	04/07/2016;04/07/2016;11/01/2018;28/03/2019;02/10/2019;02/10/2019	05/07/2016	POSITIVE	POSITIVE	POSITIVE	POSITIVE	POSITIVE	POSITIVE
22456352	M	14/11/1963	631114	NORTH WEST	DR GEORGE MUKHARI LABORATORY	05/07/2016;05/07/2016;03/10/2016;03/10/2016;14/05/2018;14/05/2018	08/07/2016	POSITIVE	POSITIVE	POSITIVE	POSITIVE	POSITIVE	POSITIVE
2335948	M	05/12/1973	CAAD00123038	KWAZULU-NATAL	INKOSI ALBERT LUTHULI CENTRAL HOSPITAL	05/07/2016;14/09/2016;22/12/2016;22/12/2016;12/06/2017;10/07/2017	07/07/2016	POSITIVE	POSITIVE	POSITIVE	POSITIVE	POSITIVE	POSITIVE
89982171	M	24/05/1984	GP09008994	GAUTENG	CHRIS HANI BARAGWANATH LABORATORY	06/07/2016;11/01/2017;05/07/2017;10/01/2018;10/01/2018;04/01/2019	07/07/2016	POSITIVE	POSITIVE	POSITIVE	POSITIVE	POSITIVE	POSITIVE
14058119	F	13/12/1987	70822887	WESTERN CAPE	GROOTE SCHUUR LABORATORY	11/07/2016;11/07/2016;28/09/2017;12/02/2018;21/08/2018;21/08/2018	11/07/2016	POSITIVE	POSITIVE	POSITIVE	POSITIVE	POSITIVE	POSITIVE
12574880	F	08/10/1982	821008	GAUTENG	BRAAMFONTEIN CENTRAL LABORATORY	12/07/2016;12/07/2016;24/01/2017;24/01/2017;11/04/2017;11/04/2017	19/07/2016	POSITIVE	POSITIVE	POSITIVE	POSITIVE	POSITIVE	POSITIVE
27212650	F	01/06/1985	UNKNOWN	EASTERN CAPE	PORT ELIZABETH LABORATORY	12/07/2016;12/07/2016;23/04/2018;23/04/2018;09/05/2019;09/05/2019	13/07/2016	POSITIVE	POSITIVE	POSITIVE	POSITIVE	POSITIVE	POSITIVE
1332378	F	09/09/1967	135811123	WESTERN CAPE	GEORGE LABORATORY	12/07/2016;23/08/2017;23/08/2017;17/01/2018;17/01/2018;04/04/2019	12/07/2016	POSITIVE	POSITIVE	POSITIVE	POSITIVE	POSITIVE	POSITIVE
1711218	F	04/03/1975	96704093DA	FREE STATE	UNIVERSITAS ACADEMIC LABORATORY	12/07/2016;18/01/2017;07/08/2017;07/08/2017;26/01/2018;26/01/2018	12/07/2016	POSITIVE	POSITIVE	POSITIVE	POSITIVE	POSITIVE	POSITIVE
10410002	F	11/09/1970	GT11091970	GAUTENG	TSHWANE ACADEMIC LABORATORY	14/07/2016;14/07/2016;18/07/2017;18/07/2017;05/07/2018;05/07/2018	18/07/2016	POSITIVE	POSITIVE	POSITIVE	POSITIVE	POSITIVE	POSITIVE
20825612	F	01/01/1980	UNKNOWN	EASTERN CAPE	EAST LONDON LABORATORY	19/07/2016;19/07/2016;06/12/2017;06/12/2017;23/04/2018;23/04/2018	20/07/2016	POSITIVE	POSITIVE	POSITIVE	POSITIVE	POSITIVE	POSITIVE
884857	F	14/01/1982	UNKNOWN	EASTERN CAPE	EAST LONDON LABORATORY	20/07/2016;20/07/2016;14/01/2019;14/01/2019;28/03/2019;28/03/2019	25/07/2016	POSITIVE	POSITIVE	POSITIVE	POSITIVE	POSITIVE	POSITIVE
19544567	F	01/04/1973	GP45938811	GAUTENG	TSHWANE ACADEMIC LABORATORY	21/07/2016;21/07/2016;24/07/2017;24/07/2017;05/07/2018;05/07/2018	22/07/2016	POSITIVE	POSITIVE	POSITIVE	POSITIVE	POSITIVE	POSITIVE
1140863	F	16/08/1995	17683/16	KWAZULU-NATAL	INKOSI ALBERT LUTHULI CENTRAL HOSPITAL	26/07/2016;26/07/2016;04/08/2016;04/08/2016;12/08/2016;12/08/2016	29/07/2016	POSITIVE	POSITIVE	POSITIVE	POSITIVE	POSITIVE	POSITIVE
1512262	M	24/12/1982	BHO 19821224 MAY	KWAZULU-NATAL	INKOSI ALBERT LUTHULI CENTRAL HOSPITAL	27/07/2016;27/07/2016;28/09/2017;28/09/2017;28/05/2018;28/05/2018	01/08/2016	POSITIVE	POSITIVE	POSITIVE	POSITIVE	POSITIVE	POSITIVE
19975931	F	25/12/1984	841225	NORTH WEST	DR GEORGE MUKHARI LABORATORY	02/08/2016;02/08/2016;06/04/2019;06/04/2019;11/04/2019;11/04/2019	05/08/2016	POSITIVE	POSITIVE	POSITIVE	POSITIVE	POSITIVE	POSITIVE
10323548	M	06/08/1970	GT46198280	GAUTENG	TSHWANE ACADEMIC LABORATORY	05/08/2016;05/08/2016;16/02/2017;24/08/2017;06/08/2018;06/08/2018	11/08/2016	POSITIVE	POSITIVE	POSITIVE	POSITIVE	POSITIVE	POSITIVE
27309965	F	12/12/1985	UNKNOWN	EASTERN CAPE	EAST LONDON LABORATORY	10/08/2016;10/08/2016;18/01/2018;18/01/2018;08/08/2018;08/08/2018	12/08/2016	POSITIVE	POSITIVE	POSITIVE	POSITIVE	POSITIVE	POSITIVE
1462858	M	17/05/1985	UNKNOWN	EASTERN CAPE	PORT ELIZABETH LABORATORY	11/08/2016;11/08/2016;25/08/2016;25/08/2016;14/06/2019;14/06/2019	13/08/2016	POSITIVE	POSITIVE	POSITIVE	POSITIVE	POSITIVE	POSITIVE
23760472	F	09/06/1981	810609	KWAZULU-NATAL	INKOSI ALBERT LUTHULI CENTRAL HOSPITAL	11/08/2016;11/08/2016;08/01/2019;08/01/2019;09/04/2019;09/04/2019	15/08/2016	POSITIVE	POSITIVE	POSITIVE	POSITIVE	POSITIVE	POSITIVE
120620917	M	12/07/1975	120775KH	GAUTENG	HELEN JOSEPH LABORATORY	11/08/2016;23/08/2016;20/12/2016;15/08/2018;10/10/2018;07/11/2018	12/08/2016	POSITIVE	POSITIVE	POSITIVE	POSITIVE	POSITIVE	POSITIVE
122258273	U	19/02/1968	190268	KWAZULU-NATAL	INKOSI ALBERT LUTHULI CENTRAL HOSPITAL	16/08/2016;05/12/2016;20/10/2017;02/05/2018;30/05/2018;19/11/2018	17/08/2016	POSITIVE	POSITIVE	POSITIVE	POSITIVE	POSITIVE	POSITIVE
630325	M	20/12/1949	44516805	WESTERN CAPE	TYGERBERG LABORATORY	19/08/2016;19/08/2016;09/11/2016;04/04/2018;04/04/2018;30/05/2018	20/08/2016	POSITIVE	POSITIVE	POSITIVE	POSITIVE	POSITIVE	POSITIVE
230441	F	03/07/1985	UNKNOWN	EASTERN CAPE	EAST LONDON LABORATORY	23/08/2016;23/08/2016;16/05/2018;16/05/2018;17/05/2019;17/05/2019	24/08/2016	POSITIVE	POSITIVE	POSITIVE	POSITIVE	POSITIVE	POSITIVE
22448876	M	31/01/1980	UNKNOWN	EASTERN CAPE	PORT ELIZABETH LABORATORY	23/08/2016;23/08/2016;08/01/2019;08/01/2019;14/02/2019;14/02/2019	24/08/2016	POSITIVE	POSITIVE	POSITIVE	POSITIVE	POSITIVE	POSITIVE
2920471	F	19/04/1971	UNKNOWN	EASTERN CAPE	EAST LONDON LABORATORY	24/08/2016;24/08/2016;29/05/2019;29/05/2019;04/07/2019;04/07/2019	26/08/2016	POSITIVE	POSITIVE	POSITIVE	POSITIVE	POSITIVE	POSITIVE
21399797	M	25/04/1983	1699	KWAZULU-NATAL	INKOSI ALBERT LUTHULI CENTRAL HOSPITAL	26/08/2016;26/08/2016;14/09/2018;14/09/2018;18/03/2019;18/03/2019	30/08/2016	POSITIVE	POSITIVE	POSITIVE	POSITIVE	POSITIVE	POSITIVE
124363019	M	02/01/1975	LP0000258794	LIMPOPO	POLOKWANE LABORATORY	29/08/2016;01/02/2017;03/01/2018;05/07/2018;10/07/2018;10/11/2018	19/09/2016	POSITIVE	POSITIVE	POSITIVE	POSITIVE	POSITIVE	POSITIVE
30561432	M	01/01/1966	UNKNOWN	NORTH WEST	TSHEPONG LABORATORY	29/08/2016;29/08/2016;21/06/2017;21/06/2017;06/07/2017;06/07/2017	29/08/2016	POSITIVE	POSITIVE	POSITIVE	POSITIVE	POSITIVE	POSITIVE
8456907	F	25/08/1991	UNKNOWN	EASTERN CAPE	EAST LONDON LABORATORY	31/08/2016;31/08/2016;08/11/2017;23/10/2018;05/12/2019;05/12/2019	01/09/2016	POSITIVE	POSITIVE	POSITIVE	POSITIVE	POSITIVE	POSITIVE
3209593	F	13/04/1983	68354992	WESTERN CAPE	GROOTE SCHUUR LABORATORY	01/09/2016;30/08/2017;01/09/2017;01/09/2017;15/03/2018;15/03/2018	01/09/2016	POSITIVE	POSITIVE	POSITIVE	POSITIVE	POSITIVE	POSITIVE
15743085	F	16/02/1982	4082	KWAZULU-NATAL	INKOSI ALBERT LUTHULI CENTRAL HOSPITAL	05/09/2016;05/09/2016;14/09/2016;14/09/2016;28/08/2017;20/08/2018	14/09/2016	POSITIVE	POSITIVE	POSITIVE	POSITIVE	POSITIVE	POSITIVE
22723167	F	03/09/1981	24438764	EASTERN CAPE	EAST LONDON LABORATORY	05/09/2016;05/09/2016;07/02/2018;07/02/2018;03/05/2019;03/05/2019	07/09/2016	POSITIVE	POSITIVE	POSITIVE	POSITIVE	POSITIVE	POSITIVE
16701799	M	23/09/1988	PS00977	GAUTENG	CHRIS HANI BARAGWANATH LABORATORY	05/09/2016;05/09/2016;31/10/2016;31/10/2016;19/11/2019;19/11/2019	06/09/2016	POSITIVE	POSITIVE	POSITIVE	POSITIVE	POSITIVE	POSITIVE
24530487	F	04/07/1962	620704	KWAZULU-NATAL	INKOSI ALBERT LUTHULI CENTRAL HOSPITAL	12/09/2016;12/09/2016;15/09/2017;15/09/2017;07/08/2018;07/08/2018	15/09/2016	POSITIVE	POSITIVE	POSITIVE	POSITIVE	POSITIVE	POSITIVE
3273429	M	12/03/1979	215199674	WESTERN CAPE	GROOTE SCHUUR LABORATORY	12/09/2016;06/10/2016;14/12/2016;14/12/2016;25/06/2019;25/06/2019	13/09/2016	POSITIVE	POSITIVE	POSITIVE	POSITIVE	POSITIVE	POSITIVE
4807668	M	.	GT10325608	GAUTENG	CHRIS HANI BARAGWANATH LABORATORY	13/09/2016;13/09/2016;21/03/2019;21/03/2019;03/07/2019;03/07/2019	15/09/2016	POSITIVE	POSITIVE	POSITIVE	POSITIVE	POSITIVE	POSITIVE
20196832	M	22/12/1977	008776/14	MPUMALANGA	ROB FERREIRA LABORATORY	13/09/2016;13/09/2016;23/11/2016;23/11/2016;10/04/2017;10/04/2017	14/09/2016	POSITIVE	POSITIVE	POSITIVE	POSITIVE	POSITIVE	POSITIVE
3612529	F	04/08/1976	040876MU	GAUTENG	HELEN JOSEPH LABORATORY	14/09/2016;14/09/2016;04/07/2019;04/07/2019;11/08/2019;11/08/2019	14/09/2016	POSITIVE	POSITIVE	POSITIVE	POSITIVE	POSITIVE	POSITIVE
5246991	F	28/03/1975	750328	GAUTENG	CHRIS HANI BARAGWANATH LABORATORY	14/09/2016;14/09/2016;12/10/2016;12/10/2016;03/09/2019;03/09/2019	16/09/2016	POSITIVE	POSITIVE	POSITIVE	POSITIVE	POSITIVE	POSITIVE
49091621	M	27/02/1976	20040655	WESTERN CAPE	GROOTE SCHUUR LABORATORY	14/09/2016;26/10/2016;10/10/2017;04/04/2018;26/06/2018;17/09/2019	15/09/2016	POSITIVE	POSITIVE	POSITIVE	POSITIVE	POSITIVE	POSITIVE
31443504	M	09/06/1987	870609	KWAZULU-NATAL	INKOSI ALBERT LUTHULI CENTRAL HOSPITAL	22/09/2016;22/09/2016;22/09/2016;22/09/2016;06/11/2018;06/11/2018	28/09/2016	POSITIVE	POSITIVE	POSITIVE	POSITIVE	POSITIVE	POSITIVE
2979459	F	04/01/1984	22835	GAUTENG	DR GEORGE MUKHARI LABORATORY	22/09/2016;22/09/2016;14/10/2016;14/10/2016;08/07/2019;08/07/2019	23/09/2016	POSITIVE	POSITIVE	POSITIVE	POSITIVE	POSITIVE	POSITIVE
17485946	M	03/06/1977	770603	NORTH WEST	DR GEORGE MUKHARI LABORATORY	22/09/2016;22/09/2016;13/03/2017;13/03/2017;03/05/2019;03/05/2019	27/09/2016	POSITIVE	POSITIVE	POSITIVE	POSITIVE	POSITIVE	POSITIVE
12006548	M	08/02/1964	UNKNOWN	EASTERN CAPE	PORT ELIZABETH LABORATORY	26/09/2016;26/09/2016;30/01/2017;30/01/2017;31/03/2017;31/03/2017	27/09/2016	POSITIVE	POSITIVE	POSITIVE	POSITIVE	POSITIVE	POSITIVE
963939	F	24/09/1990	UNKNOWN	EASTERN CAPE	EAST LONDON LABORATORY	30/09/2016;01/02/2018;01/02/2018;12/07/2018;12/07/2018;06/08/2019	01/10/2016	POSITIVE	POSITIVE	POSITIVE	POSITIVE	POSITIVE	POSITIVE
125720759	M	04/08/1991	040891PO	GAUTENG	HELEN JOSEPH LABORATORY	02/10/2016;04/10/2016;29/05/2017;15/11/2017;27/09/2018;29/05/2019	02/10/2016	POSITIVE	POSITIVE	POSITIVE	POSITIVE	POSITIVE	POSITIVE
9270818	F	21/04/1962	UF28988244	EASTERN CAPE	PORT ELIZABETH LABORATORY	03/10/2016;03/10/2016;26/04/2018;26/04/2018;26/11/2018;26/11/2018	05/10/2016	POSITIVE	POSITIVE	POSITIVE	POSITIVE	POSITIVE	POSITIVE
122597389	F	19/04/1962	UM00600604	FREE STATE	UNIVERSITAS ACADEMIC LABORATORY	03/10/2016;10/10/2016;03/01/2017;18/04/2017;07/08/2017;10/01/2018	03/10/2016	POSITIVE	POSITIVE	POSITIVE	POSITIVE	POSITIVE	POSITIVE
9182701	F	02/11/1992	P16921102	GAUTENG	LERATONG LABORATORY	06/10/2016;12/12/2017;19/12/2017;19/12/2017;14/01/2019;11/04/2019	07/10/2016	POSITIVE	POSITIVE	POSITIVE	POSITIVE	POSITIVE	POSITIVE
955388	F	07/07/1987	55/16	EASTERN CAPE	EAST LONDON LABORATORY	10/10/2016;10/10/2016;21/10/2016;21/10/2016;29/12/2016;29/12/2016	13/10/2016	POSITIVE	POSITIVE	POSITIVE	POSITIVE	POSITIVE	POSITIVE
23570273	F	05/05/1943	LPSEY0905	LIMPOPO	TSHWANE ACADEMIC LABORATORY	11/10/2016;11/10/2016;26/10/2017;26/10/2017;01/10/2018;01/10/2018	13/10/2016	POSITIVE	POSITIVE	POSITIVE	POSITIVE	POSITIVE	POSITIVE
11120018	F	06/04/1983	830406	GAUTENG	CHRIS HANI BARAGWANATH LABORATORY	11/10/2016;11/10/2016;12/06/2017;12/06/2017;09/07/2018;09/07/2018	12/10/2016	POSITIVE	POSITIVE	POSITIVE	POSITIVE	POSITIVE	POSITIVE
97212	F	28/12/1979	UNKNOWN	EASTERN CAPE	NELSON MANDELA ACADEMIC LABORATORY	13/10/2016;13/10/2016;23/04/2018;23/04/2018;15/08/2018;31/07/2019	19/10/2016	POSITIVE	POSITIVE	POSITIVE	POSITIVE	POSITIVE	POSITIVE
39192571	M	12/03/1983	212331400	NORTH WEST	TSHEPONG LABORATORY	17/10/2016;17/10/2016;13/06/2017;13/06/2017;26/11/2017;26/11/2017	18/10/2016	POSITIVE	POSITIVE	POSITIVE	POSITIVE	POSITIVE	POSITIVE
126368829	F	20/10/1981	811020	KWAZULU-NATAL	INKOSI ALBERT LUTHULI CENTRAL HOSPITAL	17/10/2016;29/05/2017;16/10/2017;30/04/2018;04/03/2019;25/04/2019	18/10/2016	POSITIVE	POSITIVE	POSITIVE	POSITIVE	POSITIVE	POSITIVE
30265424	F	08/10/1974	LPSEY1558	LIMPOPO	TSHWANE ACADEMIC LABORATORY	24/10/2016;24/10/2016;31/05/2017;31/05/2017;14/08/2019;14/08/2019	27/10/2016	POSITIVE	POSITIVE	POSITIVE	POSITIVE	POSITIVE	POSITIVE
126510988	M	01/03/1986	GT01302557	GAUTENG	CHARLOTTE MAXEKE JOHANNESBURG ACADEMIC HOSPITAL	26/10/2016;22/02/2017;04/10/2017;07/02/2018;30/04/2018;06/09/2018	26/10/2016	POSITIVE	POSITIVE	POSITIVE	POSITIVE	POSITIVE	POSITIVE
28771780	F	16/12/1992	UNKNOWN	EASTERN CAPE	EAST LONDON LABORATORY	31/10/2016;31/10/2016;20/09/2018;20/09/2018;14/11/2018;14/11/2018	02/11/2016	POSITIVE	POSITIVE	POSITIVE	POSITIVE	POSITIVE	POSITIVE
18765803	F	02/11/1970	UNKNOWN	EASTERN CAPE	EAST LONDON LABORATORY	31/10/2016;31/10/2016;03/10/2017;03/10/2017;08/01/2018;08/01/2018	01/11/2016	POSITIVE	POSITIVE	POSITIVE	POSITIVE	POSITIVE	POSITIVE
35281678	U	03/03/1963	630303	NORTH WEST	TSHEPONG LABORATORY	31/10/2016;31/10/2016;06/07/2017;06/07/2017;20/02/2019;20/02/2019	01/11/2016	POSITIVE	POSITIVE	POSITIVE	POSITIVE	POSITIVE	POSITIVE
23111877	F	11/02/1966	LP2600037938	LIMPOPO	POLOKWANE LABORATORY	02/11/2016;02/11/2016;30/03/2017;30/03/2017;26/04/2017;26/04/2017	03/11/2016	POSITIVE	POSITIVE	POSITIVE	POSITIVE	POSITIVE	POSITIVE
1063786	F	06/08/1972	UNKNOWN	EASTERN CAPE	EAST LONDON LABORATORY	04/11/2016;04/11/2016;11/12/2018;11/12/2018;26/11/2019;26/11/2019	05/11/2016	POSITIVE	POSITIVE	POSITIVE	POSITIVE	POSITIVE	POSITIVE
4075095	F	12/07/1964	22570634	WESTERN CAPE	TYGERBERG LABORATORY	09/11/2016;09/11/2016;02/10/2018;02/10/2018;07/02/2019;07/02/2019	10/11/2016	POSITIVE	POSITIVE	POSITIVE	POSITIVE	POSITIVE	POSITIVE
1947303	M	13/08/1977	134604420	WESTERN CAPE	TYGERBERG LABORATORY	11/11/2016;11/11/2016;09/05/2017;29/09/2017;29/09/2017;14/12/2017	12/11/2016	POSITIVE	POSITIVE	POSITIVE	POSITIVE	POSITIVE	POSITIVE
30346001	M	11/04/1987	1430/13	KWAZULU-NATAL	INKOSI ALBERT LUTHULI CENTRAL HOSPITAL	14/11/2016;14/11/2016;03/09/2018;17/01/2019;17/01/2019;14/03/2019	16/11/2016	POSITIVE	POSITIVE	POSITIVE	POSITIVE	POSITIVE	POSITIVE
48063546	F	17/10/1979	GP09309424	GAUTENG	CHRIS HANI BARAGWANATH LABORATORY	14/11/2016;02/01/2018;29/01/2018;16/07/2018;11/01/2019;05/02/2019	14/11/2016	POSITIVE	POSITIVE	POSITIVE	POSITIVE	POSITIVE	POSITIVE
874188	F	05/10/1981	37167533	WESTERN CAPE	TYGERBERG LABORATORY	15/11/2016;15/11/2016;16/11/2016;16/11/2016;17/11/2016;17/11/2016	16/11/2016	POSITIVE	POSITIVE	POSITIVE	POSITIVE	POSITIVE	POSITIVE
23455940	M	25/12/1974	P869/16	KWAZULU-NATAL	INKOSI ALBERT LUTHULI CENTRAL HOSPITAL	17/11/2016;17/11/2016;20/04/2017;20/04/2017;04/12/2018;04/12/2018	21/11/2016	POSITIVE	POSITIVE	POSITIVE	POSITIVE	POSITIVE	POSITIVE
69172	M	01/11/1974	UNKNOWN	EASTERN CAPE	EAST LONDON LABORATORY	21/11/2016;21/11/2016;16/05/2018;16/05/2018;21/02/2019;21/02/2019	23/11/2016	POSITIVE	POSITIVE	POSITIVE	POSITIVE	POSITIVE	POSITIVE
29384038	F	15/10/1976	2358	GAUTENG	DR GEORGE MUKHARI LABORATORY	21/11/2016;21/11/2016;14/12/2018;14/12/2018;18/01/2019;18/01/2019	24/11/2016	POSITIVE	POSITIVE	POSITIVE	POSITIVE	POSITIVE	POSITIVE
25238773	M	16/03/1984	UNKNOWN	EASTERN CAPE	PORT ELIZABETH LABORATORY	21/11/2016;21/11/2016;08/08/2017;08/08/2017;25/07/2018;25/07/2018	22/11/2016	POSITIVE	POSITIVE	POSITIVE	POSITIVE	POSITIVE	POSITIVE
17745506	M	16/05/1975	UNKNOWN	EASTERN CAPE	PORT ELIZABETH LABORATORY	21/11/2016;21/11/2016;17/04/2018;17/04/2018;19/07/2019;19/07/2019	22/11/2016	POSITIVE	POSITIVE	POSITIVE	POSITIVE	POSITIVE	POSITIVE
38446695	F	04/04/1988	40488	NORTH WEST	BRAAMFONTEIN CENTRAL LABORATORY	22/11/2016;22/11/2016;30/01/2017;30/01/2017;01/11/2019;01/11/2019	30/11/2016	POSITIVE	POSITIVE	POSITIVE	POSITIVE	POSITIVE	POSITIVE
776104	F	09/11/1985	851109	KWAZULU-NATAL	INKOSI ALBERT LUTHULI CENTRAL HOSPITAL	23/11/2016;23/11/2016;13/04/2017;13/04/2017;20/02/2018;20/02/2018	28/11/2016	POSITIVE	POSITIVE	POSITIVE	POSITIVE	POSITIVE	POSITIVE
127387159	M	14/09/1984	GT10595728	GAUTENG	CHRIS HANI BARAGWANATH LABORATORY	27/11/2016;06/12/2016;08/12/2016;04/05/2017;05/06/2017;31/01/2018	29/11/2016	POSITIVE	POSITIVE	POSITIVE	POSITIVE	POSITIVE	POSITIVE
31309613	M	06/01/1975	16/8052	MPUMALANGA	ROB FERREIRA LABORATORY	30/11/2016;30/11/2016;12/09/2017;12/09/2017;05/03/2018;05/03/2018	02/12/2016	POSITIVE	POSITIVE	POSITIVE	POSITIVE	POSITIVE	POSITIVE
16191845	M	13/01/1971	13011971	NORTH WEST	DR GEORGE MUKHARI LABORATORY	01/12/2016;01/12/2016;28/12/2017;28/12/2017;19/09/2018;19/09/2018	06/12/2016	POSITIVE	POSITIVE	POSITIVE	POSITIVE	POSITIVE	POSITIVE
33531939	F	03/11/1990	UNKNOWN	EASTERN CAPE	EAST LONDON LABORATORY	07/12/2016;07/12/2016;03/01/2017;03/01/2017;23/07/2019;23/07/2019	08/12/2016	POSITIVE	POSITIVE	POSITIVE	POSITIVE	POSITIVE	POSITIVE
1587074	M	10/04/1970	1970	KWAZULU-NATAL	INKOSI ALBERT LUTHULI CENTRAL HOSPITAL	13/12/2016;13/12/2016;29/12/2016;29/12/2016;29/11/2019;29/11/2019	19/12/2016	POSITIVE	POSITIVE	POSITIVE	POSITIVE	POSITIVE	POSITIVE
20077286	M	05/06/1973	1055	KWAZULU-NATAL	INKOSI ALBERT LUTHULI CENTRAL HOSPITAL	15/12/2016;15/12/2016;08/06/2017;08/06/2017;02/07/2018;02/07/2018	20/12/2016	POSITIVE	POSITIVE	POSITIVE	POSITIVE	POSITIVE	POSITIVE
10891667	M	05/12/1973	UNKNOWN	EASTERN CAPE	EAST LONDON LABORATORY	20/12/2016;20/12/2016;25/01/2017;25/01/2017;05/04/2017;05/04/2017	21/12/2016	POSITIVE	POSITIVE	POSITIVE	POSITIVE	POSITIVE	POSITIVE
33947874	F	12/01/1968	UNKNOWN	EASTERN CAPE	EAST LONDON LABORATORY	20/12/2016;20/12/2016;10/01/2017;10/01/2017;16/01/2017;16/01/2017	21/12/2016	POSITIVE	POSITIVE	POSITIVE	POSITIVE	POSITIVE	POSITIVE
128098136	M	03/03/1974	740303	GAUTENG	TAMBO MEMORIAL LABORATORY	21/12/2016;26/01/2017;11/12/2017;15/01/2019;12/08/2019;03/12/2019	29/12/2016	POSITIVE	POSITIVE	POSITIVE	POSITIVE	POSITIVE	POSITIVE
20919531	F	31/10/1992	UNKNOWN	EASTERN CAPE	EAST LONDON LABORATORY	22/12/2016;22/12/2016;27/09/2017;27/09/2017;26/09/2019;26/09/2019	23/12/2016	POSITIVE	POSITIVE	POSITIVE	POSITIVE	POSITIVE	POSITIVE
6573646	F	13/11/1963	SO2426/16	GAUTENG	CHRIS HANI BARAGWANATH LABORATORY	29/12/2016;29/12/2016;28/12/2018;28/12/2018;09/01/2019;09/01/2019	30/12/2016	POSITIVE	POSITIVE	POSITIVE	POSITIVE	POSITIVE	POSITIVE
1698413	F	.	860115/16	KWAZULU-NATAL	INKOSI ALBERT LUTHULI CENTRAL HOSPITAL	04/01/2017;04/01/2017;17/01/2018;17/01/2018;25/09/2018;25/09/2018	06/01/2017	POSITIVE	POSITIVE	POSITIVE	POSITIVE	POSITIVE	POSITIVE
32070593	F	.	245595	MPUMALANGA	ERMELO LABORATORY	10/01/2017;10/01/2017;12/01/2017;12/01/2017;16/01/2017;16/01/2017	14/01/2017	POSITIVE	POSITIVE	POSITIVE	POSITIVE	POSITIVE	POSITIVE
1516630	F	.	UNKNOWN	EASTERN CAPE	EAST LONDON LABORATORY	10/01/2017;10/01/2017;20/01/2017;20/01/2017;28/05/2019;28/05/2019	11/01/2017	POSITIVE	POSITIVE	POSITIVE	POSITIVE	POSITIVE	POSITIVE
19363121	F	06/12/1986	861206	GAUTENG	TAMBO MEMORIAL LABORATORY	12/01/2017;13/12/2017;13/12/2017;27/08/2018;25/09/2018;12/09/2019	16/01/2017	POSITIVE	POSITIVE	POSITIVE	POSITIVE	POSITIVE	POSITIVE
90686285	F	14/02/1965	PM00828688	FREE STATE	PELONOMI LABORATORY	13/01/2017;16/02/2017;16/02/2017;07/06/2017;24/01/2018;21/02/2018	13/01/2017	POSITIVE	POSITIVE	POSITIVE	POSITIVE	POSITIVE	POSITIVE
858128	M	.	UNKNOWN	EASTERN CAPE	EAST LONDON LABORATORY	16/01/2017;16/01/2017;15/02/2018;15/02/2018;10/10/2018;10/10/2018	19/01/2017	POSITIVE	POSITIVE	POSITIVE	POSITIVE	POSITIVE	POSITIVE
24655496	M	.	160883KH	GAUTENG	HELEN JOSEPH LABORATORY	16/01/2017;16/01/2017;19/05/2017;19/05/2017;14/11/2017;14/11/2017	16/01/2017	POSITIVE	POSITIVE	POSITIVE	POSITIVE	POSITIVE	POSITIVE
43751	M	.	129900270	WESTERN CAPE	GEORGE LABORATORY	16/01/2017;16/01/2017;27/02/2017;27/02/2017;16/07/2018;16/07/2018	16/01/2017	POSITIVE	POSITIVE	POSITIVE	POSITIVE	POSITIVE	POSITIVE
15908964	M	.	WII213	GAUTENG	CHRIS HANI BARAGWANATH LABORATORY	17/01/2017;17/01/2017;17/08/2018;17/08/2018;24/10/2019;24/10/2019	19/01/2017	POSITIVE	POSITIVE	POSITIVE	POSITIVE	POSITIVE	POSITIVE
128904883	F	30/04/1973	672583	KWAZULU-NATAL	INKOSI ALBERT LUTHULI CENTRAL HOSPITAL	19/01/2017;20/01/2017;24/04/2017;26/06/2017;02/10/2017;17/05/2018	24/01/2017	POSITIVE	POSITIVE	POSITIVE	POSITIVE	POSITIVE	POSITIVE
2360576	F	01/04/1988	119112944	WESTERN CAPE	TYGERBERG LABORATORY	19/01/2017;20/01/2017;20/02/2019;20/02/2019;11/11/2019;11/11/2019	23/01/2017	POSITIVE	POSITIVE	POSITIVE	POSITIVE	POSITIVE	POSITIVE
15325758	M	.	3153	KWAZULU-NATAL	INKOSI ALBERT LUTHULI CENTRAL HOSPITAL	23/01/2017;23/01/2017;23/08/2017;23/08/2017;25/11/2017;18/05/2018	24/01/2017	POSITIVE	POSITIVE	POSITIVE	POSITIVE	POSITIVE	POSITIVE
36250561	F	.	UNKNOWN	NORTHERN CAPE	UNIVERSITAS ACADEMIC LABORATORY	23/01/2017;23/01/2017;21/02/2017;21/02/2017;25/01/2018;25/01/2018	24/01/2017	POSITIVE	POSITIVE	POSITIVE	POSITIVE	POSITIVE	POSITIVE
10128995	M	.	C4258	EASTERN CAPE	EAST LONDON LABORATORY	26/01/2017;26/01/2017;05/04/2018;05/04/2018;05/06/2018;05/06/2018	27/01/2017	POSITIVE	POSITIVE	POSITIVE	POSITIVE	POSITIVE	POSITIVE
36068105	M	.	UNKNOWN	EASTERN CAPE	EAST LONDON LABORATORY	01/02/2017;01/02/2017;12/06/2018;12/06/2018;14/12/2018;14/12/2018	04/02/2017	POSITIVE	POSITIVE	POSITIVE	POSITIVE	POSITIVE	POSITIVE
18620390	M	.	UNKNOWN	EASTERN CAPE	PORT ELIZABETH LABORATORY	01/02/2017;01/02/2017;07/08/2017;07/08/2017;20/03/2018;20/03/2018	03/02/2017	POSITIVE	POSITIVE	POSITIVE	POSITIVE	POSITIVE	POSITIVE
4201786	M	.	UNKNOWN	EASTERN CAPE	EAST LONDON LABORATORY	02/02/2017;02/02/2017;07/12/2018;07/12/2018;07/08/2019;07/08/2019	04/02/2017	POSITIVE	POSITIVE	POSITIVE	POSITIVE	POSITIVE	POSITIVE
129770051	M	.	66882192	WESTERN CAPE	TYGERBERG LABORATORY	02/02/2017;16/05/2017;21/11/2017;15/12/2017;31/01/2018;27/03/2019	03/02/2017	POSITIVE	POSITIVE	POSITIVE	POSITIVE	POSITIVE	POSITIVE
20805892	F	.	UNKNOWN	EASTERN CAPE	PORT ELIZABETH LABORATORY	02/02/2017;02/02/2017;02/06/2017;02/06/2017;16/01/2019;16/01/2019	04/02/2017	POSITIVE	POSITIVE	POSITIVE	POSITIVE	POSITIVE	POSITIVE
107630622	M	10/09/1989	890910	GAUTENG	CHRIS HANI BARAGWANATH LABORATORY	06/02/2017;20/02/2017;20/03/2017;13/04/2017;17/09/2018;27/09/2018	07/02/2017	POSITIVE	POSITIVE	POSITIVE	POSITIVE	POSITIVE	POSITIVE
10256676	M	.	20975	NORTH WEST	BRAAMFONTEIN CENTRAL LABORATORY	10/02/2017;10/02/2017;18/01/2018;18/01/2018;19/09/2019;19/09/2019	16/02/2017	POSITIVE	POSITIVE	POSITIVE	POSITIVE	POSITIVE	POSITIVE
36704847	M	.	GT19790911	GAUTENG	TSHWANE ACADEMIC LABORATORY	14/02/2017;14/02/2017;13/09/2017;13/09/2017;12/09/2018;12/09/2018	16/02/2017	POSITIVE	POSITIVE	POSITIVE	POSITIVE	POSITIVE	POSITIVE
38117009	M	.	UNKNOWN	WESTERN CAPE	GROOTE SCHUUR LABORATORY	20/02/2017;20/02/2017;28/02/2017;28/02/2017;24/04/2017;24/04/2017	22/02/2017	POSITIVE	POSITIVE	POSITIVE	POSITIVE	POSITIVE	POSITIVE
29087065	M	.	920325	GAUTENG	CHRIS HANI BARAGWANATH LABORATORY	20/02/2017;20/02/2017;30/03/2017;30/03/2017;27/03/2018;27/03/2018	22/02/2017	POSITIVE	POSITIVE	POSITIVE	POSITIVE	POSITIVE	POSITIVE
3075268	F	.	080383MO	GAUTENG	HELEN JOSEPH LABORATORY	21/02/2017;21/02/2017;06/07/2017;06/07/2017;02/10/2017;16/01/2019	22/02/2017	POSITIVE	POSITIVE	POSITIVE	POSITIVE	POSITIVE	POSITIVE
1399721	M	.	UNKNOWN	EASTERN CAPE	PORT ELIZABETH LABORATORY	22/02/2017;22/02/2017;29/06/2017;29/06/2017;12/07/2018;12/07/2018	24/02/2017	POSITIVE	POSITIVE	POSITIVE	POSITIVE	POSITIVE	POSITIVE
23966752	M	.	530922	NORTH WEST	DR GEORGE MUKHARI LABORATORY	24/02/2017;24/02/2017;05/06/2017;05/06/2017;23/01/2019;23/01/2019	27/02/2017	POSITIVE	POSITIVE	POSITIVE	POSITIVE	POSITIVE	POSITIVE
25801979	M	.	91/13	KWAZULU-NATAL	INKOSI ALBERT LUTHULI CENTRAL HOSPITAL	24/02/2017;24/02/2017;06/09/2018;06/09/2018;04/01/2019;04/01/2019	28/02/2017	POSITIVE	POSITIVE	POSITIVE	POSITIVE	POSITIVE	POSITIVE
1012503	F	.	UNKNOWN	EASTERN CAPE	PORT ELIZABETH LABORATORY	28/02/2017;28/02/2017;24/08/2018;24/08/2018;22/10/2018;22/10/2018	02/03/2017	POSITIVE	POSITIVE	POSITIVE	POSITIVE	POSITIVE	POSITIVE
2531439	F	.	79407771	WESTERN CAPE	TYGERBERG LABORATORY	01/03/2017;01/03/2017;23/03/2018;10/04/2019;10/04/2019;08/08/2019	02/03/2017	POSITIVE	POSITIVE	POSITIVE	POSITIVE	POSITIVE	POSITIVE
37388250	F	.	10033	KWAZULU-NATAL	INKOSI ALBERT LUTHULI CENTRAL HOSPITAL	02/03/2017;02/03/2017;30/08/2017;30/08/2017;23/02/2018;23/02/2018	06/03/2017	POSITIVE	POSITIVE	POSITIVE	POSITIVE	POSITIVE	POSITIVE
21981066	M	.	UNKNOWN	EASTERN CAPE	EAST LONDON LABORATORY	06/03/2017;06/03/2017;30/05/2018;30/05/2018;05/07/2019;05/07/2019	08/03/2017	POSITIVE	POSITIVE	POSITIVE	POSITIVE	POSITIVE	POSITIVE
16631525	M	.	M17721212	GAUTENG	CHRIS HANI BARAGWANATH LABORATORY	06/03/2017;06/03/2017;28/05/2019;28/05/2019;30/12/2019;30/12/2019	07/03/2017	POSITIVE	POSITIVE	POSITIVE	POSITIVE	POSITIVE	POSITIVE
15612288	F	.	UNKNOWN	EASTERN CAPE	PORT ELIZABETH LABORATORY	09/03/2017;09/03/2017;18/07/2017;18/07/2017;30/11/2017;30/11/2017	10/03/2017	POSITIVE	POSITIVE	POSITIVE	POSITIVE	POSITIVE	POSITIVE
26103747	M	.	30101986	NORTH WEST	DR GEORGE MUKHARI LABORATORY	09/03/2017;09/03/2017;20/11/2017;20/11/2017;09/04/2019;09/04/2019	10/03/2017	POSITIVE	POSITIVE	POSITIVE	POSITIVE	POSITIVE	POSITIVE
14229286	M	.	UNKNOWN	LIMPOPO	LETABA LABORATORY	09/03/2017;09/03/2017;10/08/2017;10/08/2017;01/09/2019;01/09/2019	11/03/2017	POSITIVE	POSITIVE	POSITIVE	POSITIVE	POSITIVE	POSITIVE
1078205	F	.	891109	KWAZULU-NATAL	INKOSI ALBERT LUTHULI CENTRAL HOSPITAL	13/03/2017;13/03/2017;07/10/2019;07/10/2019;18/11/2019;25/11/2019	15/03/2017	POSITIVE	POSITIVE	POSITIVE	POSITIVE	POSITIVE	POSITIVE
6988207	F	.	GT00669629	GAUTENG	CHARLOTTE MAXEKE JOHANNESBURG ACADEMIC HOSPITAL	13/03/2017;13/03/2017;15/03/2017;29/03/2017;24/04/2019;19/08/2019	14/03/2017	POSITIVE	POSITIVE	POSITIVE	POSITIVE	POSITIVE	POSITIVE
28523514	M	.	20369328	WESTERN CAPE	TYGERBERG LABORATORY	14/03/2017;14/03/2017;05/10/2018;05/10/2018;25/01/2019;25/01/2019	16/03/2017	POSITIVE	POSITIVE	POSITIVE	POSITIVE	POSITIVE	POSITIVE
548550	F	.	UNKNOWN	EASTERN CAPE	EAST LONDON LABORATORY	16/03/2017;16/03/2017;08/01/2018;08/01/2018;24/07/2018;24/07/2018	17/03/2017	POSITIVE	POSITIVE	POSITIVE	POSITIVE	POSITIVE	POSITIVE
152346	M	.	UNKNOWN	EASTERN CAPE	PORT ELIZABETH LABORATORY	20/03/2017;21/05/2018;27/06/2018;27/06/2018;22/08/2018;22/08/2018	23/03/2017	POSITIVE	POSITIVE	POSITIVE	POSITIVE	POSITIVE	POSITIVE
22080314	F	.	140970	NORTH WEST	BRAAMFONTEIN CENTRAL LABORATORY	24/03/2017;24/03/2017;05/11/2018;05/11/2018;13/11/2018;13/11/2018	30/03/2017	POSITIVE	POSITIVE	POSITIVE	POSITIVE	POSITIVE	POSITIVE
23770714	M	.	780414	KWAZULU-NATAL	INKOSI ALBERT LUTHULI CENTRAL HOSPITAL	28/03/2017;28/03/2017;23/06/2017;23/06/2017;21/09/2017;21/09/2017	31/03/2017	POSITIVE	POSITIVE	POSITIVE	POSITIVE	POSITIVE	POSITIVE
28901998	M	.	UNKNOWN	EASTERN CAPE	PORT ELIZABETH LABORATORY	29/03/2017;29/03/2017;06/04/2017;06/04/2017;05/12/2018;05/12/2018	31/03/2017	POSITIVE	POSITIVE	POSITIVE	POSITIVE	POSITIVE	POSITIVE
23933965	F	28/08/1976	UNKNOWN	GAUTENG	TSHWANE ACADEMIC LABORATORY	03/04/2017;12/10/2017;16/10/2017;16/10/2017;23/02/2018;10/07/2018	05/04/2017	POSITIVE	POSITIVE	POSITIVE	POSITIVE	POSITIVE	POSITIVE
26673638	F	.	LP2610010466	LIMPOPO	TSHWANE ACADEMIC LABORATORY	06/04/2017;06/04/2017;22/11/2018;22/11/2018;26/11/2019;26/11/2019	10/04/2017	POSITIVE	POSITIVE	POSITIVE	POSITIVE	POSITIVE	POSITIVE
19338130	F	.	UNKNOWN	NORTH WEST	TSHEPONG LABORATORY	12/04/2017;12/04/2017;30/11/2018;30/11/2018;12/06/2019;12/06/2019	13/04/2017	POSITIVE	POSITIVE	POSITIVE	POSITIVE	POSITIVE	POSITIVE
40426505	M	21/05/1976	17/4787	KWAZULU-NATAL	INKOSI ALBERT LUTHULI CENTRAL HOSPITAL	12/04/2017;20/04/2017;20/04/2017;21/04/2017;11/10/2017;18/10/2017	26/04/2017	POSITIVE	POSITIVE	POSITIVE	POSITIVE	POSITIVE	POSITIVE
133515472	M	14/01/1991	104/722/0411	MPUMALANGA	ERMELO LABORATORY	13/04/2017;05/10/2017;08/03/2018;10/04/2018;18/09/2018;29/05/2019	16/06/2017	POSITIVE	POSITIVE	POSITIVE	POSITIVE	POSITIVE	POSITIVE
12297679	F	.	UNKNOWN	EASTERN CAPE	PORT ELIZABETH LABORATORY	13/04/2017;13/04/2017;06/06/2017;06/06/2017;15/06/2018;15/06/2018	20/04/2017	POSITIVE	POSITIVE	POSITIVE	POSITIVE	POSITIVE	POSITIVE
753170	F	.	UNKNOWN	EASTERN CAPE	PORT ELIZABETH LABORATORY	20/04/2017;20/04/2017;24/04/2017;24/04/2017;30/08/2017;30/08/2017	21/04/2017	POSITIVE	POSITIVE	POSITIVE	POSITIVE	POSITIVE	POSITIVE
123429661	M	04/11/1989	UNKNOWN	EASTERN CAPE	NELSON MANDELA ACADEMIC LABORATORY	20/04/2017;16/05/2017;09/11/2017;28/03/2018;17/05/2018;16/05/2019	24/04/2017	POSITIVE	POSITIVE	POSITIVE	POSITIVE	POSITIVE	POSITIVE
22836691	M	.	UNKNOWN	EASTERN CAPE	EAST LONDON LABORATORY	21/04/2017;21/04/2017;18/04/2018;18/04/2018;27/09/2018;27/09/2018	22/04/2017	POSITIVE	POSITIVE	POSITIVE	POSITIVE	POSITIVE	POSITIVE
25619146	F	.	A03000	MPUMALANGA	TSHWANE ACADEMIC LABORATORY	25/04/2017;06/11/2017;17/04/2018;17/04/2018;27/08/2019;27/08/2019	28/04/2017	POSITIVE	POSITIVE	POSITIVE	POSITIVE	POSITIVE	POSITIVE
4795310	F	.	UNKNOWN	EASTERN CAPE	NELSON MANDELA ACADEMIC LABORATORY	26/04/2017;26/04/2017;11/07/2017;11/07/2017;23/11/2017;23/11/2017	28/04/2017	POSITIVE	POSITIVE	POSITIVE	POSITIVE	POSITIVE	POSITIVE
19563892	F	29/11/1962	22775304	GAUTENG	TSHWANE ACADEMIC LABORATORY	05/05/2017;09/02/2018;01/06/2018;01/06/2018;20/11/2019;20/11/2019	08/05/2017	POSITIVE	POSITIVE	POSITIVE	POSITIVE	POSITIVE	POSITIVE
37052886	M	.	LPSEY1475	LIMPOPO	TSHWANE ACADEMIC LABORATORY	11/05/2017;11/05/2017;22/05/2018;22/05/2018;28/05/2019;28/05/2019	13/05/2017	POSITIVE	POSITIVE	POSITIVE	POSITIVE	POSITIVE	POSITIVE
458428	F	.	UNKNOWN	EASTERN CAPE	PORT ELIZABETH LABORATORY	12/05/2017;12/05/2017;16/11/2017;16/11/2017;14/12/2017;14/12/2017	15/05/2017	POSITIVE	POSITIVE	POSITIVE	POSITIVE	POSITIVE	POSITIVE
21569562	M	.	160676	NORTH WEST	BRAAMFONTEIN CENTRAL LABORATORY	17/05/2017;17/05/2017;02/05/2018;02/05/2018;14/11/2018;14/11/2018	22/05/2017	POSITIVE	POSITIVE	POSITIVE	POSITIVE	POSITIVE	POSITIVE
37112377	M	.	UF30387054	EASTERN CAPE	PORT ELIZABETH LABORATORY	23/05/2017;23/05/2017;06/12/2017;06/12/2017;15/07/2019;15/07/2019	25/05/2017	POSITIVE	POSITIVE	POSITIVE	POSITIVE	POSITIVE	POSITIVE
35796540	M	.	13/9904	MPUMALANGA	ROB FERREIRA LABORATORY	24/05/2017;24/05/2017;23/11/2017;23/11/2017;02/08/2018;02/08/2018	26/05/2017	POSITIVE	POSITIVE	POSITIVE	POSITIVE	POSITIVE	POSITIVE
25209077	F	.	109780/17	KWAZULU-NATAL	INKOSI ALBERT LUTHULI CENTRAL HOSPITAL	30/05/2017;30/05/2017;19/06/2017;19/06/2017;10/08/2017;30/09/2017	01/06/2017	POSITIVE	POSITIVE	POSITIVE	POSITIVE	POSITIVE	POSITIVE
2346237	F	.	162536114	WESTERN CAPE	GEORGE LABORATORY	31/05/2017;31/05/2017;03/08/2017;03/08/2017;29/09/2017;29/09/2017	31/05/2017	POSITIVE	POSITIVE	POSITIVE	POSITIVE	POSITIVE	POSITIVE
19010585	F	.	UNKNOWN	EASTERN CAPE	PORT ELIZABETH LABORATORY	31/05/2017;31/05/2017;14/06/2017;14/06/2017;05/02/2019;05/02/2019	01/06/2017	POSITIVE	POSITIVE	POSITIVE	POSITIVE	POSITIVE	POSITIVE
21505734	F	.	LPSEY	LIMPOPO	TSHWANE ACADEMIC LABORATORY	02/06/2017;02/06/2017;29/12/2017;29/12/2017;20/12/2018;20/12/2018	05/06/2017	POSITIVE	POSITIVE	POSITIVE	POSITIVE	POSITIVE	POSITIVE
4981956	F	.	GP08646576	GAUTENG	CHRIS HANI BARAGWANATH LABORATORY	09/06/2017;09/06/2017;10/11/2017;04/05/2018;19/03/2019;19/03/2019	09/06/2017	POSITIVE	POSITIVE	POSITIVE	POSITIVE	POSITIVE	POSITIVE
38029421	M	.	UNKNOWN	EASTERN CAPE	EAST LONDON LABORATORY	14/06/2017;14/06/2017;09/01/2018;09/01/2018;15/11/2018;15/11/2018	15/06/2017	POSITIVE	POSITIVE	POSITIVE	POSITIVE	POSITIVE	POSITIVE
14520316	F	.	UNKNOWN	EASTERN CAPE	PORT ELIZABETH LABORATORY	14/06/2017;14/06/2017;22/08/2017;22/08/2017;05/06/2019;05/06/2019	19/06/2017	POSITIVE	POSITIVE	POSITIVE	POSITIVE	POSITIVE	POSITIVE
23091026	F	.	UNKNOWN	LIMPOPO	TSHWANE ACADEMIC LABORATORY	17/06/2017;17/06/2017;18/06/2017;18/06/2017;19/06/2017;19/06/2017	21/06/2017	POSITIVE	POSITIVE	POSITIVE	POSITIVE	POSITIVE	POSITIVE
20948527	M	.	UNKNOWN	LIMPOPO	POLOKWANE LABORATORY	18/06/2017;18/06/2017;03/12/2017;03/12/2017;08/12/2019;08/12/2019	20/06/2017	POSITIVE	POSITIVE	POSITIVE	POSITIVE	POSITIVE	POSITIVE
20833342	M	.	23051998	EASTERN CAPE	EAST LONDON LABORATORY	20/06/2017;20/06/2017;20/03/2018;20/03/2018;06/12/2018;06/12/2018	21/06/2017	POSITIVE	POSITIVE	POSITIVE	POSITIVE	POSITIVE	POSITIVE
133729420	M	27/11/1983	GT64047162	GAUTENG	TSHWANE ACADEMIC LABORATORY	26/06/2017;26/06/2017;12/07/2017;24/01/2018;03/10/2018;20/03/2019	27/06/2017	POSITIVE	POSITIVE	POSITIVE	POSITIVE	POSITIVE	POSITIVE
25306013	F	.	5392	GAUTENG	TAMBO MEMORIAL LABORATORY	03/07/2017;03/07/2017;05/01/2018;05/01/2018;26/02/2018;26/02/2018	04/07/2017	POSITIVE	POSITIVE	POSITIVE	POSITIVE	POSITIVE	POSITIVE
27844076	M	.	UNKNOWN	NORTH WEST	UNIVERSITAS ACADEMIC LABORATORY	03/07/2017;03/07/2017;26/11/2018;26/11/2018;13/05/2019;13/05/2019	05/07/2017	POSITIVE	POSITIVE	POSITIVE	POSITIVE	POSITIVE	POSITIVE
133479	F	.	17195/17	KWAZULU-NATAL	INKOSI ALBERT LUTHULI CENTRAL HOSPITAL	05/07/2017;05/07/2017;13/03/2018;13/03/2018;14/05/2018;14/05/2018	07/07/2017	POSITIVE	POSITIVE	POSITIVE	POSITIVE	POSITIVE	POSITIVE
17636705	F	.	24514556	EASTERN CAPE	EAST LONDON LABORATORY	06/07/2017;06/07/2017;18/02/2018;18/02/2018;17/07/2019;17/07/2019	07/07/2017	POSITIVE	POSITIVE	POSITIVE	POSITIVE	POSITIVE	POSITIVE
37532896	M	30/10/1980	PHC	KWAZULU-NATAL	INKOSI ALBERT LUTHULI CENTRAL HOSPITAL	06/07/2017;14/07/2017;27/09/2017;27/09/2017;11/04/2018;11/04/2018	18/07/2017	POSITIVE	POSITIVE	POSITIVE	POSITIVE	POSITIVE	POSITIVE
134820030	M	06/07/1972	990/17	KWAZULU-NATAL	INKOSI ALBERT LUTHULI CENTRAL HOSPITAL	12/07/2017;22/08/2018;03/01/2019;21/06/2019;25/06/2019;23/08/2019	22/07/2017	POSITIVE	POSITIVE	POSITIVE	POSITIVE	POSITIVE	POSITIVE
12580135	F	.	378/16	MPUMALANGA	ROB FERREIRA LABORATORY	24/07/2017;24/07/2017;24/08/2017;24/08/2017;17/04/2018;17/04/2018	07/08/2017	POSITIVE	POSITIVE	POSITIVE	POSITIVE	POSITIVE	POSITIVE
15630030	F	.	20573	NORTH WEST	BRAAMFONTEIN CENTRAL LABORATORY	25/07/2017;25/07/2017;07/09/2017;07/09/2017;13/12/2018;13/12/2018	08/08/2017	POSITIVE	POSITIVE	POSITIVE	POSITIVE	POSITIVE	POSITIVE
4823123	M	02/01/1992	GP63212553	GAUTENG	TSHWANE ACADEMIC LABORATORY	02/08/2017;24/08/2017;07/03/2018;18/04/2018;06/06/2018;23/01/2019	03/08/2017	POSITIVE	POSITIVE	POSITIVE	POSITIVE	POSITIVE	POSITIVE
17683009	M	13/06/1966	30100218	WESTERN CAPE	TYGERBERG LABORATORY	02/08/2017;22/08/2017;04/09/2017;12/04/2018;08/08/2018;08/08/2018	02/08/2017	POSITIVE	POSITIVE	POSITIVE	POSITIVE	POSITIVE	POSITIVE
1055654	M	.	UNKNOWN	EASTERN CAPE	NELSON MANDELA ACADEMIC LABORATORY	07/08/2017;07/08/2017;14/08/2017;14/08/2017;16/08/2017;16/08/2017	08/08/2017	POSITIVE	POSITIVE	POSITIVE	POSITIVE	POSITIVE	POSITIVE
1119417	M	.	UNKNOWN	EASTERN CAPE	EAST LONDON LABORATORY	10/08/2017;10/08/2017;02/11/2017;02/11/2017;03/08/2018;03/08/2018	11/08/2017	POSITIVE	POSITIVE	POSITIVE	POSITIVE	POSITIVE	POSITIVE
31990242	M	.	IKH1151	NORTH WEST	DR GEORGE MUKHARI LABORATORY	14/08/2017;14/08/2017;25/08/2017;25/08/2017;21/11/2017;21/11/2017	16/08/2017	POSITIVE	POSITIVE	POSITIVE	POSITIVE	POSITIVE	POSITIVE
113932052	M	25/11/1970	28752764	WESTERN CAPE	GROOTE SCHUUR LABORATORY	30/08/2017;28/11/2017;21/02/2018;30/05/2018;29/08/2018;04/02/2019	31/08/2017	POSITIVE	POSITIVE	POSITIVE	POSITIVE	POSITIVE	POSITIVE
8762703	M	.	UNKNOWN	EASTERN CAPE	EAST LONDON LABORATORY	01/09/2017;01/09/2017;20/02/2019;20/02/2019;10/07/2019;10/07/2019	02/09/2017	POSITIVE	POSITIVE	POSITIVE	POSITIVE	POSITIVE	POSITIVE
438681	M	.	31726938	WESTERN CAPE	TYGERBERG LABORATORY	05/09/2017;05/09/2017;06/09/2017;06/09/2017;13/09/2017;10/09/2018	06/09/2017	POSITIVE	POSITIVE	POSITIVE	POSITIVE	POSITIVE	POSITIVE
3589643	F	.	GP08612165	GAUTENG	CHRIS HANI BARAGWANATH LABORATORY	05/09/2017;05/09/2017;29/11/2017;29/11/2017;27/03/2018;27/03/2018	05/09/2017	POSITIVE	POSITIVE	POSITIVE	POSITIVE	POSITIVE	POSITIVE
10855005	F	.	UNKNOWN	EASTERN CAPE	PORT ELIZABETH LABORATORY	06/09/2017;06/09/2017;11/09/2017;11/09/2017;04/01/2018;04/01/2018	08/09/2017	POSITIVE	POSITIVE	POSITIVE	POSITIVE	POSITIVE	POSITIVE
11224757	M	.	UNKNOWN	EASTERN CAPE	PORT ELIZABETH LABORATORY	15/09/2017;15/09/2017;09/01/2019;09/01/2019;23/01/2019;23/01/2019	18/09/2017	POSITIVE	POSITIVE	POSITIVE	POSITIVE	POSITIVE	POSITIVE
185956	F	.	532/11	KWAZULU-NATAL	INKOSI ALBERT LUTHULI CENTRAL HOSPITAL	20/09/2017;20/09/2017;07/05/2018;07/05/2018;22/11/2018;22/11/2018	26/09/2017	POSITIVE	POSITIVE	POSITIVE	POSITIVE	POSITIVE	POSITIVE
27273199	M	.	UNKNOWN	LIMPOPO	POLOKWANE LABORATORY	26/09/2017;26/09/2017;06/12/2017;06/12/2017;04/01/2018;04/01/2018	29/09/2017	POSITIVE	POSITIVE	POSITIVE	POSITIVE	POSITIVE	POSITIVE
15983555	M	.	UNKNOWN	NORTH WEST	TSHEPONG LABORATORY	11/10/2017;11/10/2017;25/06/2018;25/06/2018;28/01/2019;28/01/2019	12/10/2017	POSITIVE	POSITIVE	POSITIVE	POSITIVE	POSITIVE	POSITIVE
19066878	M	.	24752610	EASTERN CAPE	EAST LONDON LABORATORY	23/10/2017;23/10/2017;06/02/2018;06/02/2018;08/03/2018;08/03/2018	24/10/2017	POSITIVE	POSITIVE	POSITIVE	POSITIVE	POSITIVE	POSITIVE
6781260	F	.	LB0700124024	LIMPOPO	LETABA LABORATORY	27/10/2017;27/10/2017;25/10/2018;25/10/2018;06/03/2019;06/03/2019	27/10/2017	POSITIVE	POSITIVE	POSITIVE	POSITIVE	POSITIVE	POSITIVE
8198987	M	.	08/13961	MPUMALANGA	ROB FERREIRA LABORATORY	30/10/2017;30/10/2017;24/04/2018;24/04/2018;12/12/2018;12/12/2018	01/11/2017	POSITIVE	POSITIVE	POSITIVE	POSITIVE	POSITIVE	POSITIVE
28198202	M	.	UNKNOWN	EASTERN CAPE	EAST LONDON LABORATORY	03/11/2017;03/11/2017;08/12/2017;08/12/2017;08/11/2018;08/11/2018	04/11/2017	POSITIVE	POSITIVE	POSITIVE	POSITIVE	POSITIVE	POSITIVE
2035345	F	.	46/12	KWAZULU-NATAL	INKOSI ALBERT LUTHULI CENTRAL HOSPITAL	07/11/2017;07/11/2017;12/03/2018;12/03/2018;12/07/2019;12/07/2019	09/11/2017	POSITIVE	POSITIVE	POSITIVE	POSITIVE	POSITIVE	POSITIVE
21561427	M	.	UNKNOWN	EASTERN CAPE	PORT ELIZABETH LABORATORY	08/11/2017;08/11/2017;25/10/2018;25/10/2018;05/02/2019;05/02/2019	11/11/2017	POSITIVE	POSITIVE	POSITIVE	POSITIVE	POSITIVE	POSITIVE
21377934	M	07/11/1987	147726	GAUTENG	BRAAMFONTEIN CENTRAL LABORATORY	14/11/2017;28/12/2018;31/12/2018;15/04/2019;20/08/2019;20/08/2019	16/11/2017	POSITIVE	POSITIVE	POSITIVE	POSITIVE	POSITIVE	POSITIVE
15431595	M	.	138/17	MPUMALANGA	ERMELO LABORATORY	21/11/2017;21/11/2017;13/03/2018;13/03/2018;31/10/2019;31/10/2019	22/11/2017	POSITIVE	POSITIVE	POSITIVE	POSITIVE	POSITIVE	POSITIVE
19496925	F	.	UNKNOWN	EASTERN CAPE	PORT ELIZABETH LABORATORY	21/11/2017;21/11/2017;17/05/2018;17/05/2018;25/09/2019;25/09/2019	22/11/2017	POSITIVE	POSITIVE	POSITIVE	POSITIVE	POSITIVE	POSITIVE
807717	F	.	UNKNOWN	EASTERN CAPE	PORT ELIZABETH LABORATORY	23/11/2017;23/11/2017;14/03/2018;14/03/2018;19/11/2018;19/11/2018	25/11/2017	POSITIVE	POSITIVE	POSITIVE	POSITIVE	POSITIVE	POSITIVE
24960937	M	.	M534	GAUTENG	BRAAMFONTEIN CENTRAL LABORATORY	24/11/2017;24/11/2017;01/12/2017;01/12/2017;22/12/2017;22/12/2017	29/11/2017	POSITIVE	POSITIVE	POSITIVE	POSITIVE	POSITIVE	POSITIVE
14534034	M	.	801101	NORTH WEST	DR GEORGE MUKHARI LABORATORY	30/11/2017;30/11/2017;05/09/2019;05/09/2019;14/09/2019;14/09/2019	04/12/2017	POSITIVE	POSITIVE	POSITIVE	POSITIVE	POSITIVE	POSITIVE
20111668	M	.	MOT740702	EASTERN CAPE	EAST LONDON LABORATORY	05/12/2017;05/12/2017;15/02/2018;15/02/2018;18/04/2019;18/04/2019	06/12/2017	POSITIVE	POSITIVE	POSITIVE	POSITIVE	POSITIVE	POSITIVE
25729596	M	.	UNKNOWN	EASTERN CAPE	EAST LONDON LABORATORY	11/12/2017;11/12/2017;26/02/2018;26/02/2018;29/08/2018;29/08/2018	12/12/2017	POSITIVE	POSITIVE	POSITIVE	POSITIVE	POSITIVE	POSITIVE
22858836	M	.	880820	KWAZULU-NATAL	INKOSI ALBERT LUTHULI CENTRAL HOSPITAL	11/12/2017;11/12/2017;16/05/2018;16/05/2018;22/05/2018;22/05/2018	13/12/2017	POSITIVE	POSITIVE	POSITIVE	POSITIVE	POSITIVE	POSITIVE
796159	F	.	UNKNOWN	EASTERN CAPE	PORT ELIZABETH LABORATORY	12/12/2017;12/12/2017;12/07/2018;12/07/2018;24/07/2018;24/07/2018	13/12/2017	POSITIVE	POSITIVE	POSITIVE	POSITIVE	POSITIVE	POSITIVE
21645379	M	.	280478	NORTH WEST	BRAAMFONTEIN CENTRAL LABORATORY	18/12/2017;18/12/2017;19/02/2018;19/02/2018;09/10/2018;09/10/2018	12/01/2018	POSITIVE	POSITIVE	POSITIVE	POSITIVE	POSITIVE	POSITIVE
27408539	M	.	215038553	LIMPOPO	LETABA LABORATORY	20/12/2017;20/12/2017;03/01/2018;03/01/2018;11/09/2019;11/09/2019	21/12/2017	POSITIVE	POSITIVE	POSITIVE	POSITIVE	POSITIVE	POSITIVE
28038150	F	.	230/17	MPUMALANGA	ERMELO LABORATORY	21/12/2017;21/12/2017;15/01/2018;15/01/2018;31/05/2019;31/05/2019	22/12/2017	POSITIVE	POSITIVE	POSITIVE	POSITIVE	POSITIVE	POSITIVE
15740567	M	.	UNKNOWN	EASTERN CAPE	EAST LONDON LABORATORY	27/12/2017;27/12/2017;17/07/2018;17/07/2018;13/11/2018;13/11/2018	02/01/2018	POSITIVE	POSITIVE	POSITIVE	POSITIVE	POSITIVE	POSITIVE
16044648	F	.	UNKNOWN	EASTERN CAPE	PORT ELIZABETH LABORATORY	27/12/2017;27/12/2017;02/08/2019;02/08/2019;11/12/2019;11/12/2019	28/12/2017	POSITIVE	POSITIVE	POSITIVE	POSITIVE	POSITIVE	POSITIVE
11152257	M	.	UNKNOWN	EASTERN CAPE	EAST LONDON LABORATORY	04/01/2018;04/01/2018;05/06/2018;05/06/2018;11/01/2019;11/01/2019	06/01/2018	POSITIVE	POSITIVE	POSITIVE	POSITIVE	POSITIVE	POSITIVE
17322813	F	.	UNKNOWN	EASTERN CAPE	PORT ELIZABETH LABORATORY	08/01/2018;08/01/2018;09/03/2018;09/03/2018;06/05/2018;06/05/2018	10/01/2018	POSITIVE	POSITIVE	POSITIVE	POSITIVE	POSITIVE	POSITIVE
23782387	F	.	GP07482993	GAUTENG	CHRIS HANI BARAGWANATH LABORATORY	08/01/2018;08/01/2018;02/03/2018;02/03/2018;16/06/2018;16/06/2018	08/01/2018	POSITIVE	POSITIVE	POSITIVE	POSITIVE	POSITIVE	POSITIVE
26249685	M	.	UNKNOWN	EASTERN CAPE	EAST LONDON LABORATORY	10/01/2018;10/01/2018;13/06/2019;13/06/2019;21/10/2019;21/10/2019	11/01/2018	POSITIVE	POSITIVE	POSITIVE	POSITIVE	POSITIVE	POSITIVE
7075809	F	.	G8780326	GAUTENG	CHRIS HANI BARAGWANATH LABORATORY	11/01/2018;11/01/2018;11/06/2018;11/06/2018;18/06/2018;25/04/2019	13/01/2018	POSITIVE	POSITIVE	POSITIVE	POSITIVE	POSITIVE	POSITIVE
29379671	F	.	UNKNOWN	NORTHERN CAPE	KIMBERLEY LABORATORY	12/01/2018;12/01/2018;12/09/2019;12/09/2019;19/09/2019;19/09/2019	16/01/2018	POSITIVE	POSITIVE	POSITIVE	POSITIVE	POSITIVE	POSITIVE
4989148	F	.	GP09217222	GAUTENG	CHRIS HANI BARAGWANATH LABORATORY	23/01/2018;23/01/2018;24/04/2018;24/04/2018;06/08/2019;06/08/2019	23/01/2018	POSITIVE	POSITIVE	POSITIVE	POSITIVE	POSITIVE	POSITIVE
11672085	F	.	920406	KWAZULU-NATAL	INKOSI ALBERT LUTHULI CENTRAL HOSPITAL	06/02/2018;06/02/2018;16/03/2018;16/03/2018;01/08/2019;01/08/2019	12/02/2018	POSITIVE	POSITIVE	POSITIVE	POSITIVE	POSITIVE	POSITIVE
34110092	M	.	UNKNOWN	EASTERN CAPE	EAST LONDON LABORATORY	06/02/2018;06/02/2018;03/07/2018;03/07/2018;04/03/2019;04/03/2019	07/02/2018	POSITIVE	POSITIVE	POSITIVE	POSITIVE	POSITIVE	POSITIVE
21514441	F	.	UNKNOWN	NORTH WEST	TSHEPONG LABORATORY	13/02/2018;13/02/2018;25/07/2018;25/07/2018;01/04/2019;01/04/2019	15/02/2018	POSITIVE	POSITIVE	POSITIVE	POSITIVE	POSITIVE	POSITIVE
13823254	M	.	A06560	MPUMALANGA	ROB FERREIRA LABORATORY	15/02/2018;15/02/2018;24/04/2019;24/04/2019;17/07/2019;17/07/2019	17/02/2018	POSITIVE	POSITIVE	POSITIVE	POSITIVE	POSITIVE	POSITIVE
141944348	M	.	MM1700145357	LIMPOPO	LETABA LABORATORY	27/02/2018;28/03/2018;04/04/2018;10/05/2018;26/09/2018;25/01/2019	16/03/2018	POSITIVE	POSITIVE	POSITIVE	POSITIVE	POSITIVE	POSITIVE
19357285	M	.	UNKNOWN	KWAZULU-NATAL	INKOSI ALBERT LUTHULI CENTRAL HOSPITAL	06/03/2018;06/03/2018;04/04/2019;04/04/2019;07/11/2019;07/11/2019	08/03/2018	POSITIVE	POSITIVE	POSITIVE	POSITIVE	POSITIVE	POSITIVE
9202626	M	.	UNKNOWN	EASTERN CAPE	PORT ELIZABETH LABORATORY	07/03/2018;07/03/2018;22/06/2018;22/06/2018;11/02/2019;11/02/2019	09/03/2018	POSITIVE	POSITIVE	POSITIVE	POSITIVE	POSITIVE	POSITIVE
1565133	M	.	UNKNOWN	NORTH WEST	TSHEPONG LABORATORY	12/03/2018;12/03/2018;28/09/2018;28/09/2018;21/11/2018;21/11/2018	13/03/2018	POSITIVE	POSITIVE	POSITIVE	POSITIVE	POSITIVE	POSITIVE
36433991	M	.	UNKNOWN	EASTERN CAPE	EAST LONDON LABORATORY	13/03/2018;13/03/2018;28/06/2018;28/06/2018;30/11/2018;30/11/2018	15/03/2018	POSITIVE	POSITIVE	POSITIVE	POSITIVE	POSITIVE	POSITIVE
16362626	F	.	930228	KWAZULU-NATAL	INKOSI ALBERT LUTHULI CENTRAL HOSPITAL	20/03/2018;20/03/2018;08/11/2018;08/11/2018;13/05/2019;13/05/2019	22/03/2018	POSITIVE	POSITIVE	POSITIVE	POSITIVE	POSITIVE	POSITIVE
142801780	M	.	UNKNOWN	EASTERN CAPE	PORT ELIZABETH LABORATORY	05/04/2018;22/05/2018;27/09/2018;17/10/2018;17/09/2019;19/09/2019	06/04/2018	POSITIVE	POSITIVE	POSITIVE	POSITIVE	POSITIVE	POSITIVE
3552020	F	.	9241/18	KWAZULU-NATAL	INKOSI ALBERT LUTHULI CENTRAL HOSPITAL	17/04/2018;17/04/2018;04/04/2019;04/04/2019;04/04/2019;04/04/2019	19/04/2018	POSITIVE	POSITIVE	POSITIVE	POSITIVE	POSITIVE	POSITIVE
26436987	M	.	27258623	EASTERN CAPE	EAST LONDON LABORATORY	23/04/2018;23/04/2018;15/05/2018;15/05/2018;04/09/2018;04/09/2018	23/04/2018	POSITIVE	POSITIVE	POSITIVE	POSITIVE	POSITIVE	POSITIVE
9757583	M	.	700123	GAUTENG	CHRIS HANI BARAGWANATH LABORATORY	23/04/2018;23/04/2018;18/07/2018;18/07/2018;12/09/2018;12/09/2018	27/04/2018	POSITIVE	POSITIVE	POSITIVE	POSITIVE	POSITIVE	POSITIVE
21923972	M	.	UNKNOWN	EASTERN CAPE	PORT ELIZABETH LABORATORY	24/04/2018;24/04/2018;01/04/2019;01/04/2019;02/04/2019;02/04/2019	25/04/2018	POSITIVE	POSITIVE	POSITIVE	POSITIVE	POSITIVE	POSITIVE
124492813	M	11/03/1955	110355MA	GAUTENG	HELEN JOSEPH LABORATORY	04/05/2018;03/07/2018;10/01/2019;27/03/2019;09/04/2019;28/08/2019	05/05/2018	POSITIVE	POSITIVE	POSITIVE	POSITIVE	POSITIVE	POSITIVE
25459476	F	.	UF29608023	EASTERN CAPE	PORT ELIZABETH LABORATORY	08/05/2018;08/05/2018;29/04/2019;29/04/2019;02/05/2019;02/05/2019	09/05/2018	POSITIVE	POSITIVE	POSITIVE	POSITIVE	POSITIVE	POSITIVE
20196689	M	04/12/1986	F151	KWAZULU-NATAL	INKOSI ALBERT LUTHULI CENTRAL HOSPITAL	11/05/2018;11/07/2018;11/07/2018;22/08/2018;05/12/2019;05/12/2019	14/05/2018	POSITIVE	POSITIVE	POSITIVE	POSITIVE	POSITIVE	POSITIVE
25720373	F	.	UNKNOWN	EASTERN CAPE	EAST LONDON LABORATORY	14/05/2018;14/05/2018;07/11/2018;07/11/2018;24/06/2019;24/06/2019	16/05/2018	POSITIVE	POSITIVE	POSITIVE	POSITIVE	POSITIVE	POSITIVE
20628724	F	.	141517052	WESTERN CAPE	TYGERBERG LABORATORY	31/05/2018;31/05/2018;17/07/2018;17/07/2018;12/04/2019;12/04/2019	04/06/2018	POSITIVE	POSITIVE	POSITIVE	POSITIVE	POSITIVE	POSITIVE
28108899	M	.	790903	NORTH WEST	DR GEORGE MUKHARI LABORATORY	31/05/2018;31/05/2018;20/02/2019;20/02/2019;31/07/2019;31/07/2019	07/06/2018	POSITIVE	POSITIVE	POSITIVE	POSITIVE	POSITIVE	POSITIVE
6402957	F	.	35823756	WESTERN CAPE	TYGERBERG LABORATORY	06/06/2018;06/06/2018;08/06/2018;08/06/2018;31/01/2019;31/01/2019	07/06/2018	POSITIVE	POSITIVE	POSITIVE	POSITIVE	POSITIVE	POSITIVE
27600746	M	.	1181/16	MPUMALANGA	ROB FERREIRA LABORATORY	11/06/2018;11/06/2018;30/10/2018;30/10/2018;20/05/2019;20/05/2019	16/06/2018	POSITIVE	POSITIVE	POSITIVE	POSITIVE	POSITIVE	POSITIVE
17868640	F	.	NP90324077	NORTH WEST	TSHEPONG LABORATORY	27/06/2018;27/06/2018;17/09/2018;17/09/2018;16/10/2018;16/10/2018	27/06/2018	POSITIVE	POSITIVE	POSITIVE	POSITIVE	POSITIVE	POSITIVE
17255296	F	.	UNKNOWN	EASTERN CAPE	PORT ELIZABETH LABORATORY	28/06/2018;28/06/2018;02/10/2019;02/10/2019;17/12/2019;17/12/2019	30/06/2018	POSITIVE	POSITIVE	POSITIVE	POSITIVE	POSITIVE	POSITIVE
23964483	F	.	910502	GAUTENG	CHRIS HANI BARAGWANATH LABORATORY	17/07/2018;17/07/2018;23/01/2019;27/02/2019;27/02/2019;01/10/2019	23/07/2018	POSITIVE	POSITIVE	POSITIVE	POSITIVE	POSITIVE	POSITIVE
37810829	F	.	930914	KWAZULU-NATAL	INKOSI ALBERT LUTHULI CENTRAL HOSPITAL	24/07/2018;24/07/2018;02/05/2019;02/05/2019;16/09/2019;16/09/2019	25/07/2018	POSITIVE	POSITIVE	POSITIVE	POSITIVE	POSITIVE	POSITIVE
17324471	M	.	880419	NORTH WEST	MAFIKENG LABORATORY	24/07/2018;24/07/2018;25/07/2018;25/07/2018;27/07/2018;27/07/2018	24/07/2018	POSITIVE	POSITIVE	POSITIVE	POSITIVE	POSITIVE	POSITIVE
117068	F	.	840312	KWAZULU-NATAL	INKOSI ALBERT LUTHULI CENTRAL HOSPITAL	04/08/2018;04/08/2018;31/12/2018;31/12/2018;25/01/2019;25/01/2019	06/08/2018	POSITIVE	POSITIVE	POSITIVE	POSITIVE	POSITIVE	POSITIVE
1908472	M	.	UNKNOWN	EASTERN CAPE	EAST LONDON LABORATORY	24/08/2018;24/08/2018;08/03/2019;08/03/2019;12/08/2019;12/08/2019	25/08/2018	POSITIVE	POSITIVE	POSITIVE	POSITIVE	POSITIVE	POSITIVE
22770253	M	.	UNKNOWN	EASTERN CAPE	PORT ELIZABETH LABORATORY	29/08/2018;29/08/2018;31/10/2018;31/10/2018;13/03/2019;13/03/2019	31/08/2018	POSITIVE	POSITIVE	POSITIVE	POSITIVE	POSITIVE	POSITIVE
148260914	F	.	168621928	WESTERN CAPE	GROOTE SCHUUR LABORATORY	05/09/2018;22/07/2019;24/07/2019;25/07/2019;25/07/2019;29/07/2019	06/09/2018	POSITIVE	POSITIVE	POSITIVE	POSITIVE	POSITIVE	POSITIVE
21677377	F	.	910331	GAUTENG	CHRIS HANI BARAGWANATH LABORATORY	17/09/2018;17/09/2018;01/04/2019;01/04/2019;15/11/2019;15/11/2019	19/09/2018	POSITIVE	POSITIVE	POSITIVE	POSITIVE	POSITIVE	POSITIVE
15083802	F	.	30849103	EASTERN CAPE	EAST LONDON LABORATORY	24/09/2018;24/09/2018;26/10/2018;26/10/2018;05/03/2019;05/03/2019	28/09/2018	POSITIVE	POSITIVE	POSITIVE	POSITIVE	POSITIVE	POSITIVE
15189852	M	.	UNKNOWN	EASTERN CAPE	NELSON MANDELA ACADEMIC LABORATORY	11/10/2018;11/10/2018;19/10/2018;19/10/2018;27/08/2019;27/08/2019	17/10/2018	POSITIVE	POSITIVE	POSITIVE	POSITIVE	POSITIVE	POSITIVE
36030296	F	.	850227	KWAZULU-NATAL	INKOSI ALBERT LUTHULI CENTRAL HOSPITAL	16/10/2018;16/10/2018;27/03/2019;27/03/2019;27/11/2019;27/11/2019	18/10/2018	POSITIVE	POSITIVE	POSITIVE	POSITIVE	POSITIVE	POSITIVE
13108344	M	.	2908084	GAUTENG	TSHWANE ACADEMIC LABORATORY	18/10/2018;18/10/2018;18/10/2018;18/10/2018;18/10/2018;18/10/2018	24/10/2018	POSITIVE	POSITIVE	POSITIVE	POSITIVE	POSITIVE	POSITIVE
18543940	F	.	UNKNOWN	NORTHERN CAPE	KIMBERLEY LABORATORY	19/10/2018;19/10/2018;14/02/2019;14/02/2019;11/09/2019;11/09/2019	23/10/2018	POSITIVE	POSITIVE	POSITIVE	POSITIVE	POSITIVE	POSITIVE
27849848	M	.	UNKNOWN	NORTH WEST	KIMBERLEY LABORATORY	01/11/2018;01/11/2018;04/12/2018;04/12/2018;11/09/2019;11/09/2019	02/11/2018	POSITIVE	POSITIVE	POSITIVE	POSITIVE	POSITIVE	POSITIVE
25421734	M	25/05/1976	UNKNOWN	KWAZULU-NATAL	INKOSI ALBERT LUTHULI CENTRAL HOSPITAL	01/11/2018;05/11/2018;05/11/2018;05/11/2018;05/11/2018;29/11/2018	02/11/2018	POSITIVE	POSITIVE	POSITIVE	POSITIVE	POSITIVE	POSITIVE
24587768	F	.	UNKNOWN	EASTERN CAPE	PORT ELIZABETH LABORATORY	19/11/2018;19/11/2018;10/07/2019;10/07/2019;09/12/2019;09/12/2019	21/11/2018	POSITIVE	POSITIVE	POSITIVE	POSITIVE	POSITIVE	POSITIVE
17757013	F	.	TS00026302	LIMPOPO	LETABA LABORATORY	12/12/2018;12/12/2018;28/01/2019;28/01/2019;08/06/2019;08/06/2019	13/12/2018	POSITIVE	POSITIVE	POSITIVE	POSITIVE	POSITIVE	POSITIVE
13318906	M	.	RX932	NORTH WEST	DR GEORGE MUKHARI LABORATORY	19/12/2018;19/12/2018;15/01/2019;15/01/2019;01/04/2019;01/04/2019	21/12/2018	POSITIVE	POSITIVE	POSITIVE	POSITIVE	POSITIVE	POSITIVE
26102951	F	.	30110233	EASTERN CAPE	PORT ELIZABETH LABORATORY	06/01/2019;06/01/2019;14/01/2019;14/01/2019;12/11/2019;12/11/2019	08/01/2019	POSITIVE	POSITIVE	POSITIVE	POSITIVE	POSITIVE	POSITIVE
30580288	M	.	1695001170	NORTH WEST	TSHEPONG LABORATORY	14/01/2019;14/01/2019;17/01/2019;17/01/2019;29/04/2019;29/04/2019	21/01/2019	POSITIVE	POSITIVE	POSITIVE	POSITIVE	POSITIVE	POSITIVE
25181827	M	.	CMCA13503	KWAZULU-NATAL	INKOSI ALBERT LUTHULI CENTRAL HOSPITAL	24/01/2019;24/01/2019;17/04/2019;18/04/2019;18/04/2019;24/04/2019	28/01/2019	POSITIVE	POSITIVE	POSITIVE	POSITIVE	POSITIVE	POSITIVE
30195346	M	.	901227	GAUTENG	CHRIS HANI BARAGWANATH LABORATORY	24/01/2019;24/01/2019;25/01/2019;25/01/2019;01/02/2019;01/02/2019	25/01/2019	POSITIVE	POSITIVE	POSITIVE	POSITIVE	POSITIVE	POSITIVE
24654089	F	.	23225352	EASTERN CAPE	PORT ELIZABETH LABORATORY	19/02/2019;19/02/2019;06/08/2019;06/08/2019;22/10/2019;22/10/2019	21/02/2019	POSITIVE	POSITIVE	POSITIVE	POSITIVE	POSITIVE	POSITIVE
16732498	M	.	407/19	KWAZULU-NATAL	INKOSI ALBERT LUTHULI CENTRAL HOSPITAL	01/03/2019;01/03/2019;24/05/2019;24/05/2019;24/06/2019;24/06/2019	05/03/2019	POSITIVE	POSITIVE	POSITIVE	POSITIVE	POSITIVE	POSITIVE
24884250	F	.	726600	GAUTENG	BRAAMFONTEIN CENTRAL LABORATORY	01/04/2019;01/04/2019;02/04/2019;02/04/2019;11/04/2019;11/04/2019	16/04/2019	POSITIVE	POSITIVE	POSITIVE	POSITIVE	POSITIVE	POSITIVE
361792	F	.	56427685	WESTERN CAPE	GROOTE SCHUUR LABORATORY	07/04/2019;07/04/2019;24/06/2019;24/06/2019;29/07/2019;29/07/2019	08/04/2019	POSITIVE	POSITIVE	POSITIVE	POSITIVE	POSITIVE	POSITIVE
17336254	M	.	132763822	WESTERN CAPE	TYGERBERG LABORATORY	09/04/2019;09/04/2019;21/05/2019;21/05/2019;14/10/2019;14/10/2019	10/04/2019	POSITIVE	POSITIVE	POSITIVE	POSITIVE	POSITIVE	POSITIVE
33969486	F	.	30673	NORTH WEST	TSHEPONG LABORATORY	12/04/2019;12/04/2019;26/08/2019;26/08/2019;16/10/2019;16/10/2019	14/04/2019	POSITIVE	POSITIVE	POSITIVE	POSITIVE	POSITIVE	POSITIVE
10114811	F	.	UNKNOWN	NORTH WEST	TSHEPONG LABORATORY	15/05/2019;15/05/2019;20/06/2019;20/06/2019;15/08/2019;15/08/2019	16/05/2019	POSITIVE	POSITIVE	POSITIVE	POSITIVE	POSITIVE	POSITIVE
31206805	F	.	KUB900728	KWAZULU-NATAL	INKOSI ALBERT LUTHULI CENTRAL HOSPITAL	20/05/2019;20/05/2019;27/08/2019;27/08/2019;29/10/2019;29/10/2019	21/05/2019	POSITIVE	POSITIVE	POSITIVE	POSITIVE	POSITIVE	POSITIVE
26192546	M	.	UF29470903	EASTERN CAPE	PORT ELIZABETH LABORATORY	02/07/2019;02/07/2019;30/07/2019;30/07/2019;18/09/2019;18/09/2019	04/07/2019	POSITIVE	POSITIVE	POSITIVE	POSITIVE	POSITIVE	POSITIVE
6023334	M	.	86017340	WESTERN CAPE	GROOTE SCHUUR LABORATORY	31/07/2019;31/07/2019;09/10/2019;09/10/2019;13/11/2019;13/11/2019	01/08/2019	POSITIVE	POSITIVE	POSITIVE	POSITIVE	POSITIVE	POSITIVE
2819091	F	.	134723527	WESTERN CAPE	GROOTE SCHUUR LABORATORY	22/08/2019;22/08/2019;16/09/2019;16/09/2019;25/10/2019;25/10/2019	23/08/2019	POSITIVE	POSITIVE	POSITIVE	POSITIVE	POSITIVE	POSITIVE
16251258	M	.	740404	NORTH WEST	DR GEORGE MUKHARI LABORATORY	22/08/2019;22/08/2019;30/08/2019;30/08/2019;31/08/2019;31/08/2019	27/08/2019	POSITIVE	POSITIVE	POSITIVE	POSITIVE	POSITIVE	POSITIVE
33967816	F	.	901223	FREE STATE	PELONOMI LABORATORY	30/10/2019;30/10/2019;05/11/2019;05/11/2019;24/11/2019;24/11/2019	31/10/2019	POSITIVE	POSITIVE	POSITIVE	POSITIVE	POSITIVE	POSITIVE
31590407	M	06/11/1978	GT10312848	GAUTENG	CHRIS HANI BARAGWANATH LABORATORY	04/01/2015;04/01/2015;18/07/2017;18/07/2017;07/08/2019	04/02/2015	POSITIVE	POSITIVE	POSITIVE	POSITIVE	POSITIVE
107277056	M	06/06/1982	996107/15	KWAZULU-NATAL	INKOSI ALBERT LUTHULI CENTRAL HOSPITAL	06/01/2015;06/01/2015;06/02/2015;05/07/2015;07/10/2015	06/03/2015	POSITIVE	POSITIVE	POSITIVE	POSITIVE	POSITIVE
42257370	M	02/06/1966	716/15	KWAZULU-NATAL	INKOSI ALBERT LUTHULI CENTRAL HOSPITAL	07/01/2015;19/02/2016;08/07/2016;23/03/2018;22/03/2019	13/07/2015	POSITIVE	POSITIVE	POSITIVE	POSITIVE	POSITIVE
17049571	M	08/10/1974	23738578	EASTERN CAPE	CECILIA MAKIWANE LABORATORY	09/01/2015;09/01/2015;18/06/2015;04/10/2018;04/10/2018	09/02/2015	POSITIVE	POSITIVE	POSITIVE	POSITIVE	POSITIVE
32753866	F	08/12/1980	134339035	WESTERN CAPE	TYGERBERG LABORATORY	09/01/2015;13/06/2016;29/05/2017;12/09/2018;12/09/2018	09/02/2015	POSITIVE	POSITIVE	POSITIVE	POSITIVE	POSITIVE
11582214	F	06/08/1990	7554/13	KWAZULU-NATAL	INKOSI ALBERT LUTHULI CENTRAL HOSPITAL	10/01/2015;10/01/2015;29/09/2015;29/09/2015;30/09/2015	10/04/2015	POSITIVE	POSITIVE	POSITIVE	POSITIVE	POSITIVE
14875303	M	09/09/1994	1304/13	KWAZULU-NATAL	INKOSI ALBERT LUTHULI CENTRAL HOSPITAL	10/01/2015;05/08/2016;05/08/2016;28/10/2016;28/10/2016	10/04/2015	POSITIVE	POSITIVE	POSITIVE	POSITIVE	POSITIVE
100355401	M	01/02/1978	UNKNOWN	NORTHERN CAPE	KIMBERLEY LABORATORY	12/01/2015;12/02/2015;20/12/2016	12/02/2015	POSITIVE	POSITIVE	POSITIVE	POSITIVE	POSITIVE
100150419	M	01/06/1957	UNKNOWN	NORTH WEST	TSHEPONG LABORATORY	12/01/2015;12/09/2015;26/11/2015	12/01/2015	POSITIVE	POSITIVE	POSITIVE	POSITIVE	POSITIVE
100259086	M	11/01/1986	GT01107112	GAUTENG	CHARLOTTE MAXEKE JOHANNESBURG ACADEMIC HOSPITAL	13/01/2015;02/04/2015;01/09/2015	13/01/2015	POSITIVE	POSITIVE	POSITIVE	POSITIVE	POSITIVE
5728881	F	25/10/1985	UNKNOWN	KWAZULU-NATAL	INKOSI ALBERT LUTHULI CENTRAL HOSPITAL	13/01/2015;13/01/2015;20/09/2016;20/09/2016;20/10/2016	14/01/2015	POSITIVE	POSITIVE	POSITIVE	POSITIVE	POSITIVE
161391	M	13/10/1968	92076066PE	NORTHERN CAPE	KIMBERLEY LABORATORY	15/01/2015;15/01/2015;05/08/2015;05/08/2015;25/02/2016	16/01/2015	POSITIVE	POSITIVE	POSITIVE	POSITIVE	POSITIVE
102692635	F	19/06/1949	490619	KWAZULU-NATAL	INKOSI ALBERT LUTHULI CENTRAL HOSPITAL	16/01/2015;26/03/2015;09/05/2016;04/05/2017;28/09/2017	20/01/2015	POSITIVE	POSITIVE	POSITIVE	POSITIVE	POSITIVE
1177924	M	11/06/1969	UNKNOWN	WESTERN CAPE	GROOTE SCHUUR LABORATORY	16/01/2015;19/04/2017;19/04/2017;22/04/2019;22/04/2019	17/01/2015	POSITIVE	POSITIVE	POSITIVE	POSITIVE	POSITIVE
21756531	F	15/02/1990	117240523	WESTERN CAPE	TYGERBERG LABORATORY	20/01/2015;31/05/2017;19/07/2018;19/07/2018;22/05/2019	21/01/2015	POSITIVE	POSITIVE	POSITIVE	POSITIVE	POSITIVE
1702533	M	25/09/1988	LP0000012820	LIMPOPO	TSHWANE ACADEMIC LABORATORY	22/01/2015;22/01/2015;29/04/2015;01/07/2015;01/07/2015	26/01/2015	POSITIVE	POSITIVE	POSITIVE	POSITIVE	POSITIVE
1364059	F	30/09/1985	67497750	WESTERN CAPE	TYGERBERG LABORATORY	23/01/2015;12/04/2018;12/04/2018;26/04/2018;26/04/2018	24/01/2015	POSITIVE	POSITIVE	POSITIVE	POSITIVE	POSITIVE
11034869	M	22/07/1978	148506678	WESTERN CAPE	TYGERBERG LABORATORY	26/01/2015;04/02/2016;04/02/2016;29/03/2017;29/03/2017	27/01/2015	POSITIVE	POSITIVE	POSITIVE	POSITIVE	POSITIVE
100494658	M	05/10/1978	10051978	KWAZULU-NATAL	INKOSI ALBERT LUTHULI CENTRAL HOSPITAL	26/01/2015;02/02/2015;02/09/2015	29/01/2015	POSITIVE	POSITIVE	POSITIVE	POSITIVE	POSITIVE
30065784	F	09/04/1982	UNKNOWN	KWAZULU-NATAL	INKOSI ALBERT LUTHULI CENTRAL HOSPITAL	27/01/2015;27/01/2015;10/02/2016;21/02/2017;19/04/2018	02/02/2015	POSITIVE	POSITIVE	POSITIVE	POSITIVE	POSITIVE
1003274	F	05/11/1976	23772387	EASTERN CAPE	PORT ELIZABETH LABORATORY	27/01/2015;27/01/2015;29/01/2015	29/01/2015	POSITIVE	POSITIVE	POSITIVE	POSITIVE	POSITIVE
6744084	F	21/04/1985	GP08792957	GAUTENG	CHRIS HANI BARAGWANATH LABORATORY	28/01/2015;28/01/2015;05/03/2015;19/01/2016;19/01/2016	30/01/2015	POSITIVE	POSITIVE	POSITIVE	POSITIVE	POSITIVE
2261414	F	04/11/1995	22604011	WESTERN CAPE	TYGERBERG LABORATORY	30/01/2015;02/12/2015;23/11/2016;22/03/2017;18/10/2017	31/01/2015	POSITIVE	POSITIVE	POSITIVE	POSITIVE	POSITIVE
100710691	F	09/03/1974	01/19/2015/-01	EASTERN CAPE	NELSON MANDELA ACADEMIC LABORATORY	03/02/2015;03/12/2015;03/12/2015	03/04/2015	POSITIVE	POSITIVE	POSITIVE	POSITIVE	POSITIVE
20690711	F	14/07/1989	C172/13	MPUMALANGA	TSHWANE ACADEMIC LABORATORY	06/02/2015;06/02/2015;23/02/2015;23/02/2015;07/10/2016	11/02/2015	POSITIVE	POSITIVE	POSITIVE	POSITIVE	POSITIVE
107281463	F	12/06/1986	UNKNOWN	EASTERN CAPE	EAST LONDON LABORATORY	06/02/2015;24/06/2015;06/11/2015;05/07/2017;01/03/2019	07/03/2015	POSITIVE	POSITIVE	POSITIVE	POSITIVE	POSITIVE
17531750	M	12/05/1973	142/07/15	EASTERN CAPE	EAST LONDON LABORATORY	07/02/2015;14/06/2016;14/06/2016;31/05/2018;31/05/2018	07/03/2015	POSITIVE	POSITIVE	POSITIVE	POSITIVE	POSITIVE
107596833	M	.	GT01142973	GAUTENG	CHARLOTTE MAXEKE JOHANNESBURG ACADEMIC HOSPITAL	07/02/2015;22/05/2015;24/06/2015;27/06/2015;28/06/2015	07/03/2015	POSITIVE	POSITIVE	POSITIVE	POSITIVE	POSITIVE
26035005	M	13/07/1964	640713	KWAZULU-NATAL	INKOSI ALBERT LUTHULI CENTRAL HOSPITAL	09/02/2015;09/02/2015;09/02/2015;11/02/2015;11/02/2015	10/02/2015	POSITIVE	POSITIVE	POSITIVE	POSITIVE	POSITIVE
3082145	F	14/04/1985	125054759	WESTERN CAPE	GROOTE SCHUUR LABORATORY	10/02/2015;27/06/2016;27/06/2016;29/06/2016;29/06/2016	11/02/2015	POSITIVE	POSITIVE	POSITIVE	POSITIVE	POSITIVE
100056121	M	25/02/1957	22965828	GAUTENG	TSHWANE ACADEMIC LABORATORY	11/02/2015;11/01/2017;08/02/2017	12/02/2015	POSITIVE	POSITIVE	POSITIVE	POSITIVE	POSITIVE
109146045	M	11/01/1946	GP39311838	GAUTENG	DR GEORGE MUKHARI LABORATORY	11/02/2015;29/06/2015;29/06/2015;01/07/2015;26/10/2015	11/03/2015	POSITIVE	POSITIVE	POSITIVE	POSITIVE	POSITIVE
113528293	M	10/12/1984	59936	GAUTENG	CHARLOTTE MAXEKE JOHANNESBURG ACADEMIC HOSPITAL	11/02/2015;27/06/2017;14/11/2017;08/08/2018;13/06/2019	11/02/2015	POSITIVE	POSITIVE	POSITIVE	POSITIVE	POSITIVE
39192631	M	18/04/1964	GT00784393	GAUTENG	CHARLOTTE MAXEKE JOHANNESBURG ACADEMIC HOSPITAL	12/02/2015;10/06/2015;11/01/2017;07/06/2018;23/08/2019	12/02/2015	POSITIVE	POSITIVE	POSITIVE	POSITIVE	POSITIVE
56412209	M	06/06/1973	351/15	KWAZULU-NATAL	INKOSI ALBERT LUTHULI CENTRAL HOSPITAL	17/02/2015;01/11/2016;22/11/2016;23/01/2017;23/01/2017	19/02/2015	POSITIVE	POSITIVE	POSITIVE	POSITIVE	POSITIVE
24110095	M	07/08/1973	V331/15	GAUTENG	TAMBO MEMORIAL LABORATORY	23/02/2015;23/02/2015;08/02/2016;29/07/2016;21/09/2016	27/02/2015	POSITIVE	POSITIVE	POSITIVE	POSITIVE	POSITIVE
1634432	F	02/08/1980	WRDKHTS800208	GAUTENG	BRAAMFONTEIN CENTRAL LABORATORY	25/02/2015;24/03/2015;03/06/2015;23/06/2016;30/06/2016	03/10/2015	POSITIVE	POSITIVE	POSITIVE	POSITIVE	POSITIVE
8609225	M	19/02/1970	GP09273108	GAUTENG	CHRIS HANI BARAGWANATH LABORATORY	27/02/2015;27/02/2015;27/02/2015;27/02/2015;23/03/2018	01/03/2015	POSITIVE	POSITIVE	POSITIVE	POSITIVE	POSITIVE
12645300	M	23/03/1963	230363	NORTH WEST	TSHEPONG LABORATORY	28/02/2015;28/02/2015;28/06/2017;28/06/2017;28/03/2018	01/03/2015	POSITIVE	POSITIVE	POSITIVE	POSITIVE	POSITIVE
105130061	M	23/03/1960	21692884	WESTERN CAPE	TYGERBERG LABORATORY	03/03/2015;15/07/2015;01/09/2015;25/09/2015;05/01/2016	04/03/2015	POSITIVE	POSITIVE	POSITIVE	POSITIVE	POSITIVE
109562167	M	10/03/1961	GT01156034	GAUTENG	CHARLOTTE MAXEKE JOHANNESBURG ACADEMIC HOSPITAL	08/03/2015;08/04/2015;13/07/2015;29/07/2015;30/07/2015	08/03/2015	POSITIVE	POSITIVE	POSITIVE	POSITIVE	POSITIVE
89077194	F	26/09/1981	UNKNOWN	EASTERN CAPE	EAST LONDON LABORATORY	09/03/2015;12/01/2016;02/06/2016;15/01/2019;22/11/2019	10/03/2015	POSITIVE	POSITIVE	POSITIVE	POSITIVE	POSITIVE
13488174	M	26/10/1973	731026	KWAZULU-NATAL	INKOSI ALBERT LUTHULI CENTRAL HOSPITAL	12/03/2015;17/02/2016;17/02/2016;02/11/2018;02/11/2018	18/03/2015	POSITIVE	POSITIVE	POSITIVE	POSITIVE	POSITIVE
105279976	M	20/05/1973	GT46094224	GAUTENG	TSHWANE ACADEMIC LABORATORY	16/03/2015;12/04/2016;03/05/2017;17/05/2018;23/05/2019	20/03/2015	POSITIVE	POSITIVE	POSITIVE	POSITIVE	POSITIVE
22746485	F	26/05/1974	750426	GAUTENG	BRAAMFONTEIN CENTRAL LABORATORY	18/03/2015;10/03/2016;10/03/2016;21/02/2017;21/02/2017	30/03/2015	POSITIVE	POSITIVE	POSITIVE	POSITIVE	POSITIVE
25414360	F	13/12/1983	UNKNOWN	FREE STATE	PELONOMI LABORATORY	19/03/2015;19/03/2015;22/11/2016;14/02/2017;14/02/2017	20/03/2015	POSITIVE	POSITIVE	POSITIVE	POSITIVE	POSITIVE
1925462	M	17/03/1978	UNKNOWN	EASTERN CAPE	EAST LONDON LABORATORY	23/03/2015;23/03/2015;06/01/2016;06/01/2016;11/07/2017	25/03/2015	POSITIVE	POSITIVE	POSITIVE	POSITIVE	POSITIVE
605658	F	19/01/1973	93460483DA	FREE STATE	UNIVERSITAS ACADEMIC LABORATORY	24/03/2015;24/03/2015;12/07/2016;17/10/2016;17/10/2016	24/03/2015	POSITIVE	POSITIVE	POSITIVE	POSITIVE	POSITIVE
20156622	M	19/12/1965	14425274	GAUTENG	CHRIS HANI BARAGWANATH LABORATORY	25/03/2015;25/03/2015;09/10/2015;03/03/2016;03/03/2016	01/04/2015	POSITIVE	POSITIVE	POSITIVE	POSITIVE	POSITIVE
10602179	M	18/12/1982	MK1200055164	LIMPOPO	POLOKWANE LABORATORY	27/03/2015;27/03/2015;27/03/2015;30/03/2015;31/03/2015	30/03/2015	POSITIVE	POSITIVE	POSITIVE	POSITIVE	POSITIVE
30667387	M	19/12/1969	GT01133482	GAUTENG	CHARLOTTE MAXEKE JOHANNESBURG ACADEMIC HOSPITAL	30/03/2015;02/08/2016;03/02/2017;16/08/2017;31/07/2018	31/03/2015	POSITIVE	POSITIVE	POSITIVE	POSITIVE	POSITIVE
899514	M	04/06/1980	36378537	WESTERN CAPE	GROOTE SCHUUR LABORATORY	30/03/2015;28/07/2016;28/07/2016;02/09/2016;02/09/2016	31/03/2015	POSITIVE	POSITIVE	POSITIVE	POSITIVE	POSITIVE
22920148	M	27/07/1978	1085/11	KWAZULU-NATAL	INKOSI ALBERT LUTHULI CENTRAL HOSPITAL	31/03/2015;17/08/2015;17/08/2015;22/03/2018;22/03/2018	07/04/2015	POSITIVE	POSITIVE	POSITIVE	POSITIVE	POSITIVE
3994894	F	24/11/1961	241161NC	GAUTENG	HELEN JOSEPH LABORATORY	31/03/2015;04/03/2016;04/03/2016;04/04/2016;04/04/2016	31/03/2015	POSITIVE	POSITIVE	POSITIVE	POSITIVE	POSITIVE
10896790	M	07/08/1955	UNKNOWN	EASTERN CAPE	PORT ELIZABETH LABORATORY	31/03/2015;31/03/2015;10/03/2016;15/03/2016;15/03/2016	04/02/2015	POSITIVE	POSITIVE	POSITIVE	POSITIVE	POSITIVE
26071906	M	15/05/1984	840515	KWAZULU-NATAL	INKOSI ALBERT LUTHULI CENTRAL HOSPITAL	31/03/2015;31/03/2015;23/08/2019;20/09/2019;20/09/2019	07/04/2015	POSITIVE	POSITIVE	POSITIVE	POSITIVE	POSITIVE
25137175	M	10/01/1969	691001	GAUTENG	TAMBO MEMORIAL LABORATORY	06/04/2015;06/04/2015;29/09/2015;29/09/2015;09/03/2016	06/06/2015	POSITIVE	POSITIVE	POSITIVE	POSITIVE	POSITIVE
907373	M	01/08/1988	04037321MC	MPUMALANGA	ROB FERREIRA LABORATORY	06/04/2015;06/04/2015;13/11/2017;12/03/2019;23/07/2019	17/06/2015	POSITIVE	POSITIVE	POSITIVE	POSITIVE	POSITIVE
106119990	M	15/04/1974	740415	GAUTENG	TAMBO MEMORIAL LABORATORY	07/04/2015;20/04/2015;09/05/2017;15/02/2018;29/08/2018	07/04/2015	POSITIVE	POSITIVE	POSITIVE	POSITIVE	POSITIVE
20248716	M	11/02/1972	72/11/02	GAUTENG	BRAAMFONTEIN CENTRAL LABORATORY	08/04/2015;14/04/2015;16/08/2016;18/07/2017;27/02/2018	08/07/2015	POSITIVE	POSITIVE	POSITIVE	POSITIVE	POSITIVE
21481119	M	03/03/1978	1002350747	GAUTENG	DR GEORGE MUKHARI LABORATORY	09/04/2015;09/04/2015;25/08/2015;25/08/2015;15/12/2017	09/07/2015	POSITIVE	POSITIVE	POSITIVE	POSITIVE	POSITIVE
404326	F	29/05/1973	CAAD00016076	KWAZULU-NATAL	INKOSI ALBERT LUTHULI CENTRAL HOSPITAL	10/04/2015;15/01/2016;25/11/2016;17/03/2017;10/05/2019	17/04/2015	POSITIVE	POSITIVE	POSITIVE	POSITIVE	POSITIVE
100036801	F	03/02/1971	GT10400584	GAUTENG	CHRIS HANI BARAGWANATH LABORATORY	11/04/2015;15/11/2017;27/11/2019	11/06/2015	POSITIVE	POSITIVE	POSITIVE	POSITIVE	POSITIVE
21701975	M	23/04/1978	UNKNOWN	MPUMALANGA	ROB FERREIRA LABORATORY	13/04/2015;13/04/2015;09/01/2017;12/02/2018;12/02/2018	16/04/2015	POSITIVE	POSITIVE	POSITIVE	POSITIVE	POSITIVE
32845223	M	11/10/1979	GP45966710	GAUTENG	TSHWANE ACADEMIC LABORATORY	13/04/2015;13/04/2015;25/11/2015;25/11/2015;21/06/2016	15/04/2015	POSITIVE	POSITIVE	POSITIVE	POSITIVE	POSITIVE
1481274	M	15/09/1982	1749046	GAUTENG	TAMBO MEMORIAL LABORATORY	13/04/2015;13/04/2015;14/02/2017;18/03/2019;18/03/2019	13/04/2015	POSITIVE	POSITIVE	POSITIVE	POSITIVE	POSITIVE
107006088	F	08/05/1974	17897165	GAUTENG	CHRIS HANI BARAGWANATH LABORATORY	14/04/2015;22/05/2015;28/07/2015;11/10/2015;12/01/2016	16/04/2015	POSITIVE	POSITIVE	POSITIVE	POSITIVE	POSITIVE
1237620	F	19/09/1985	UNKNOWN	EASTERN CAPE	EAST LONDON LABORATORY	15/04/2015;15/04/2015;06/06/2015;06/06/2015;19/06/2015	17/04/2015	POSITIVE	POSITIVE	POSITIVE	POSITIVE	POSITIVE
24107056	F	18/12/1984	841218	KWAZULU-NATAL	INKOSI ALBERT LUTHULI CENTRAL HOSPITAL	15/04/2015;15/04/2015;20/04/2015;09/11/2015;09/11/2015	21/04/2015	POSITIVE	POSITIVE	POSITIVE	POSITIVE	POSITIVE
452109	M	07/03/1971	22718415	WESTERN CAPE	TYGERBERG LABORATORY	15/04/2015;01/12/2015;07/08/2017;23/10/2017;23/10/2017	17/04/2015	POSITIVE	POSITIVE	POSITIVE	POSITIVE	POSITIVE
821832	F	09/04/1982	36197960	WESTERN CAPE	TYGERBERG LABORATORY	20/04/2015;18/05/2015;04/07/2016;21/11/2016;02/07/2018	21/04/2015	POSITIVE	POSITIVE	POSITIVE	POSITIVE	POSITIVE
17603846	F	06/08/1981	UNKNOWN	EASTERN CAPE	EAST LONDON LABORATORY	21/04/2015;21/04/2015;14/07/2015;14/07/2015;06/07/2017	22/04/2015	POSITIVE	POSITIVE	POSITIVE	POSITIVE	POSITIVE
11746277	F	11/06/1986	UNKNOWN	EASTERN CAPE	PORT ELIZABETH LABORATORY	22/04/2015;22/04/2015;09/12/2016;20/06/2019;20/06/2019	24/04/2015	POSITIVE	POSITIVE	POSITIVE	POSITIVE	POSITIVE
27063231	M	13/07/1984	UNKNOWN	EASTERN CAPE	EAST LONDON LABORATORY	22/04/2015;22/04/2015;11/06/2015;11/06/2015;17/07/2017	23/04/2015	POSITIVE	POSITIVE	POSITIVE	POSITIVE	POSITIVE
25490549	M	09/04/1983	830904	KWAZULU-NATAL	INKOSI ALBERT LUTHULI CENTRAL HOSPITAL	29/04/2015;29/04/2015;16/02/2016;16/02/2016;06/08/2018	05/05/2015	POSITIVE	POSITIVE	POSITIVE	POSITIVE	POSITIVE
33031688	M	28/11/1984	841128	KWAZULU-NATAL	INKOSI ALBERT LUTHULI CENTRAL HOSPITAL	29/04/2015;29/04/2015;22/08/2018;22/08/2018;28/08/2019	04/05/2015	POSITIVE	POSITIVE	POSITIVE	POSITIVE	POSITIVE
1670253	F	14/03/1978	GT45951396	GAUTENG	TSHWANE ACADEMIC LABORATORY	06/05/2015;06/05/2015;04/05/2016;04/05/2016;03/05/2017	18/05/2015	POSITIVE	POSITIVE	POSITIVE	POSITIVE	POSITIVE
780118	M	17/09/1980	18205	KWAZULU-NATAL	INKOSI ALBERT LUTHULI CENTRAL HOSPITAL	06/05/2015;06/05/2015;11/07/2016;27/06/2017;08/02/2019	13/05/2015	POSITIVE	POSITIVE	POSITIVE	POSITIVE	POSITIVE
30831670	M	11/01/1970	GP09283282	GAUTENG	CHRIS HANI BARAGWANATH LABORATORY	08/05/2015;08/05/2015;18/11/2015;18/11/2015;11/05/2016	08/05/2015	POSITIVE	POSITIVE	POSITIVE	POSITIVE	POSITIVE
99601633	M	02/01/1984	AAKZ00329057	KWAZULU-NATAL	INKOSI ALBERT LUTHULI CENTRAL HOSPITAL	10/05/2015;05/07/2018;09/10/2018;07/02/2019;04/04/2019	10/06/2015	POSITIVE	POSITIVE	POSITIVE	POSITIVE	POSITIVE
16051015	M	06/06/1982	060682SI	GAUTENG	HELEN JOSEPH LABORATORY	10/05/2015;10/05/2015;06/12/2015;06/12/2015;17/09/2019	10/05/2015	POSITIVE	POSITIVE	POSITIVE	POSITIVE	POSITIVE
30420668	F	18/04/1979	790418MOT	NORTH WEST	MAFIKENG LABORATORY	11/05/2015;21/09/2015;16/11/2015;13/03/2017;12/12/2019	11/05/2015	POSITIVE	POSITIVE	POSITIVE	POSITIVE	POSITIVE
1691048	M	21/08/1983	99003238BV	KWAZULU-NATAL	INKOSI ALBERT LUTHULI CENTRAL HOSPITAL	11/05/2015;20/11/2017;26/04/2019;26/04/2019;21/08/2019	18/05/2015	POSITIVE	POSITIVE	POSITIVE	POSITIVE	POSITIVE
1719394	F	06/10/1960	26430603	WESTERN CAPE	GROOTE SCHUUR LABORATORY	11/05/2015;16/11/2016;21/12/2016;08/02/2017;08/02/2017	11/07/2015	POSITIVE	POSITIVE	POSITIVE	POSITIVE	POSITIVE
28362886	M	17/05/1974	740517	KWAZULU-NATAL	INKOSI ALBERT LUTHULI CENTRAL HOSPITAL	14/05/2015;10/02/2016;02/03/2017;02/03/2017;08/11/2018	21/05/2015	POSITIVE	POSITIVE	POSITIVE	POSITIVE	POSITIVE
3344215	F	03/09/1976	090376IG	GAUTENG	BRAAMFONTEIN CENTRAL LABORATORY	15/05/2015;15/05/2015;15/11/2018;18/07/2019;18/07/2019	19/05/2015	POSITIVE	POSITIVE	POSITIVE	POSITIVE	POSITIVE
766945	M	30/01/2000	1305241083	KWAZULU-NATAL	INKOSI ALBERT LUTHULI CENTRAL HOSPITAL	18/05/2015;18/05/2015;07/09/2015;12/06/2017;30/10/2017	25/05/2015	POSITIVE	POSITIVE	POSITIVE	POSITIVE	POSITIVE
33833687	M	13/01/1969	6787/15	KWAZULU-NATAL	INKOSI ALBERT LUTHULI CENTRAL HOSPITAL	28/05/2015;28/05/2015;09/06/2015;09/06/2015;27/07/2015	03/06/2015	POSITIVE	POSITIVE	POSITIVE	POSITIVE	POSITIVE
3453795	M	15/08/1949	GT09097872	GAUTENG	CHRIS HANI BARAGWANATH LABORATORY	30/05/2015;09/07/2015;09/07/2015;10/11/2015;10/11/2015	02/06/2015	POSITIVE	POSITIVE	POSITIVE	POSITIVE	POSITIVE
28630241	F	25/11/1956	561125	KWAZULU-NATAL	INKOSI ALBERT LUTHULI CENTRAL HOSPITAL	02/06/2015;02/06/2015;15/08/2018;27/09/2018;14/03/2019	05/06/2015	POSITIVE	POSITIVE	POSITIVE	POSITIVE	POSITIVE
108494722	M	03/05/1976	787798MO	GAUTENG	LERATONG LABORATORY	06/06/2015;06/01/2016;14/03/2016;03/06/2016;27/06/2016	06/06/2015	POSITIVE	POSITIVE	POSITIVE	POSITIVE	POSITIVE
24839846	F	16/01/1976	160176MO	GAUTENG	HELEN JOSEPH LABORATORY	10/06/2015;23/10/2017;27/07/2018;17/07/2019;17/07/2019	11/06/2015	POSITIVE	POSITIVE	POSITIVE	POSITIVE	POSITIVE
16838120	F	03/03/1978	0.34924332	WESTERN CAPE	TYGERBERG LABORATORY	11/06/2015;15/09/2015;15/09/2015;20/11/2015;20/11/2015	11/09/2015	POSITIVE	POSITIVE	POSITIVE	POSITIVE	POSITIVE
108495160	M	16/06/1974	UNKNOWN	EASTERN CAPE	PORT ELIZABETH LABORATORY	12/06/2015;04/11/2016;13/01/2017;23/05/2017;15/04/2019	17/06/2015	POSITIVE	POSITIVE	POSITIVE	POSITIVE	POSITIVE
100858588	M	04/06/1972	26516435	EASTERN CAPE	PORT ELIZABETH LABORATORY	17/06/2015;22/06/2015;18/02/2016	19/06/2015	POSITIVE	POSITIVE	POSITIVE	POSITIVE	POSITIVE
108760806	M	13/05/1991	UNKNOWN	EASTERN CAPE	PORT ELIZABETH LABORATORY	17/06/2015;12/10/2016;16/01/2017;13/03/2018;26/03/2019	19/06/2015	POSITIVE	POSITIVE	POSITIVE	POSITIVE	POSITIVE
28354510	F	09/04/1994	Z940904	GAUTENG	TAMBO MEMORIAL LABORATORY	18/06/2015;18/06/2015;20/11/2015;20/11/2015;23/06/2016	19/06/2015	POSITIVE	POSITIVE	POSITIVE	POSITIVE	POSITIVE
29410769	F	12/05/1971	711205	KWAZULU-NATAL	INKOSI ALBERT LUTHULI CENTRAL HOSPITAL	22/06/2015;22/06/2015;08/07/2015;08/07/2015;15/07/2015	24/06/2015	POSITIVE	POSITIVE	POSITIVE	POSITIVE	POSITIVE
13380696	M	20/05/1979	20051979	GAUTENG	CHRIS HANI BARAGWANATH LABORATORY	22/06/2015;22/06/2015;12/07/2017;18/06/2018;18/06/2018	23/06/2015	POSITIVE	POSITIVE	POSITIVE	POSITIVE	POSITIVE
1049286	F	21/04/1983	15699176	WESTERN CAPE	GROOTE SCHUUR LABORATORY	22/06/2015;14/03/2016;05/06/2018;18/12/2018;11/06/2019	22/06/2015	POSITIVE	POSITIVE	POSITIVE	POSITIVE	POSITIVE
2324092	M	18/12/1972	GT00666815	GAUTENG	CHARLOTTE MAXEKE JOHANNESBURG ACADEMIC HOSPITAL	22/06/2015;26/08/2015;28/02/2018;25/04/2018;18/07/2018	22/06/2015	POSITIVE	POSITIVE	POSITIVE	POSITIVE	POSITIVE
1291158	F	15/06/1989	890615	KWAZULU-NATAL	INKOSI ALBERT LUTHULI CENTRAL HOSPITAL	23/06/2015;23/06/2015;16/07/2015;16/07/2015;18/07/2017	25/06/2015	POSITIVE	POSITIVE	POSITIVE	POSITIVE	POSITIVE
100436258	F	04/06/1939	BCKG00155719	KWAZULU-NATAL	INKOSI ALBERT LUTHULI CENTRAL HOSPITAL	25/06/2015;29/06/2015;04/07/2015	29/06/2015	POSITIVE	POSITIVE	POSITIVE	POSITIVE	POSITIVE
20182723	M	31/05/1976	214/03	KWAZULU-NATAL	INKOSI ALBERT LUTHULI CENTRAL HOSPITAL	01/07/2015;08/08/2016;08/08/2016;07/10/2019;07/10/2019	14/07/2015	POSITIVE	POSITIVE	POSITIVE	POSITIVE	POSITIVE
1723643	F	28/12/1985	851228	KWAZULU-NATAL	INKOSI ALBERT LUTHULI CENTRAL HOSPITAL	02/07/2015;12/08/2016;11/05/2017;11/05/2017;24/10/2019	20/07/2015	POSITIVE	POSITIVE	POSITIVE	POSITIVE	POSITIVE
351568	M	03/05/1984	00021786MC	KWAZULU-NATAL	INKOSI ALBERT LUTHULI CENTRAL HOSPITAL	12/07/2015;27/10/2016;05/09/2017;01/02/2019;24/07/2019	12/10/2015	POSITIVE	POSITIVE	POSITIVE	POSITIVE	POSITIVE
3296828	M	09/10/1968	78805280	WESTERN CAPE	GROOTE SCHUUR LABORATORY	12/07/2015;12/07/2015;10/12/2015;07/11/2016;15/11/2017	12/07/2015	POSITIVE	POSITIVE	POSITIVE	POSITIVE	POSITIVE
1350304	F	22/11/1969	691122	KWAZULU-NATAL	INKOSI ALBERT LUTHULI CENTRAL HOSPITAL	13/07/2015;13/07/2015;06/07/2016;28/10/2019;28/10/2019	23/07/2015	POSITIVE	POSITIVE	POSITIVE	POSITIVE	POSITIVE
24361620	F	11/01/1983	UNKNOWN	EASTERN CAPE	NELSON MANDELA ACADEMIC LABORATORY	13/07/2015;22/11/2016;12/01/2017;04/05/2017;26/05/2017	23/07/2015	POSITIVE	POSITIVE	POSITIVE	POSITIVE	POSITIVE
2794712	M	13/03/2008	GT09699001	GAUTENG	CHRIS HANI BARAGWANATH LABORATORY	14/07/2015;14/07/2015;09/02/2016;21/02/2017;21/02/2017	17/07/2015	POSITIVE	POSITIVE	POSITIVE	POSITIVE	POSITIVE
61922545	F	02/12/1982	GT01145096	GAUTENG	CHARLOTTE MAXEKE JOHANNESBURG ACADEMIC HOSPITAL	15/07/2015;24/05/2017;01/11/2017;31/01/2018;16/09/2019	16/07/2015	POSITIVE	POSITIVE	POSITIVE	POSITIVE	POSITIVE
1456194	M	28/12/1982	213204650	WESTERN CAPE	TYGERBERG LABORATORY	20/07/2015;11/01/2017;11/01/2017;16/03/2017;16/03/2017	22/07/2015	POSITIVE	POSITIVE	POSITIVE	POSITIVE	POSITIVE
34153103	M	23/03/1988	880323	KWAZULU-NATAL	INKOSI ALBERT LUTHULI CENTRAL HOSPITAL	20/07/2015;28/07/2015;19/02/2016;29/02/2016;11/03/2016	29/07/2015	POSITIVE	POSITIVE	POSITIVE	POSITIVE	POSITIVE
633341	F	19/02/1988	N9927	KWAZULU-NATAL	INKOSI ALBERT LUTHULI CENTRAL HOSPITAL	21/07/2015;21/07/2015;02/10/2018;02/10/2018;09/12/2019	29/07/2015	POSITIVE	POSITIVE	POSITIVE	POSITIVE	POSITIVE
109739060	M	28/10/1978	781028	GAUTENG	BRAAMFONTEIN CENTRAL LABORATORY	21/07/2015;22/07/2015;03/08/2015;14/08/2015;23/08/2016	24/07/2015	POSITIVE	POSITIVE	POSITIVE	POSITIVE	POSITIVE
88926439	M	.	GP08845684	GAUTENG	CHRIS HANI BARAGWANATH LABORATORY	21/07/2015;16/03/2016;18/08/2016;02/08/2017;05/09/2019	21/07/2015	POSITIVE	POSITIVE	POSITIVE	POSITIVE	POSITIVE
8610627	F	05/09/1975	UNKNOWN	EASTERN CAPE	PORT ELIZABETH LABORATORY	22/07/2015;15/03/2017;15/03/2017;12/01/2018;12/01/2018	23/07/2015	POSITIVE	POSITIVE	POSITIVE	POSITIVE	POSITIVE
25459383	M	01/08/1991	29005618	EASTERN CAPE	EAST LONDON LABORATORY	22/07/2015;30/01/2017;30/01/2017;20/06/2017;20/06/2017	23/07/2015	POSITIVE	POSITIVE	POSITIVE	POSITIVE	POSITIVE
22919894	M	08/07/1972	UNKNOWN	KWAZULU-NATAL	INKOSI ALBERT LUTHULI CENTRAL HOSPITAL	23/07/2015;23/07/2015;01/02/2018;26/03/2019;26/03/2019	31/07/2015	POSITIVE	POSITIVE	POSITIVE	POSITIVE	POSITIVE
21667744	F	27/11/1976	84/2013	GAUTENG	BRAAMFONTEIN CENTRAL LABORATORY	24/07/2015;24/07/2015;01/09/2015;07/04/2016;11/04/2017	28/07/2015	POSITIVE	POSITIVE	POSITIVE	POSITIVE	POSITIVE
37913829	M	20/06/1982	679621	GAUTENG	TAMBO MEMORIAL LABORATORY	29/07/2015;17/08/2015;24/08/2015;30/09/2015;31/12/2015	30/07/2015	POSITIVE	POSITIVE	POSITIVE	POSITIVE	POSITIVE
16560533	F	02/03/1979	1990/14	MPUMALANGA	ERMELO LABORATORY	30/07/2015;30/07/2015;29/03/2019;30/05/2019;30/05/2019	08/04/2015	POSITIVE	POSITIVE	POSITIVE	POSITIVE	POSITIVE
35945812	M	11/12/1971	711112	KWAZULU-NATAL	INKOSI ALBERT LUTHULI CENTRAL HOSPITAL	30/07/2015;30/01/2016;30/01/2016;02/03/2016;02/03/2016	08/05/2015	POSITIVE	POSITIVE	POSITIVE	POSITIVE	POSITIVE
36828068	F	24/11/1986	861124	KWAZULU-NATAL	INKOSI ALBERT LUTHULI CENTRAL HOSPITAL	03/08/2015;09/12/2016;09/12/2016;03/09/2019;03/09/2019	13/08/2015	POSITIVE	POSITIVE	POSITIVE	POSITIVE	POSITIVE
9542635	M	20/04/1974	GT46076208	GAUTENG	TSHWANE ACADEMIC LABORATORY	05/08/2015;05/08/2015;25/08/2016;27/08/2018;27/08/2018	07/08/2015	POSITIVE	POSITIVE	POSITIVE	POSITIVE	POSITIVE
17970169	M	07/03/1982	61723623	WESTERN CAPE	GROOTE SCHUUR LABORATORY	06/08/2015;14/09/2018;14/09/2018;20/11/2018;20/11/2018	06/09/2015	POSITIVE	POSITIVE	POSITIVE	POSITIVE	POSITIVE
2883080	M	09/02/1981	UNKNOWN	EASTERN CAPE	CECILIA MAKIWANE LABORATORY	06/08/2015;21/08/2015;21/08/2015;05/09/2016;05/09/2016	06/09/2015	POSITIVE	POSITIVE	POSITIVE	POSITIVE	POSITIVE
28508559	M	06/11/1977	659/11	KWAZULU-NATAL	INKOSI ALBERT LUTHULI CENTRAL HOSPITAL	07/08/2015;07/08/2015;20/09/2017;28/09/2017;28/09/2017	21/07/2015	POSITIVE	POSITIVE	POSITIVE	POSITIVE	POSITIVE
19101463	M	18/09/1987	UNKNOWN	NORTHERN CAPE	KIMBERLEY LABORATORY	08/08/2015;17/01/2017;22/01/2018;22/01/2019;22/01/2019	08/08/2015	POSITIVE	POSITIVE	POSITIVE	POSITIVE	POSITIVE
111177061	M	06/05/1975	275/09/15	EASTERN CAPE	EAST LONDON LABORATORY	09/08/2015;02/08/2018;31/08/2018;26/09/2018;27/11/2018	09/09/2015	POSITIVE	POSITIVE	POSITIVE	POSITIVE	POSITIVE
10805174	M	05/02/1980	UNKNOWN	NORTH WEST	TSHEPONG LABORATORY	09/08/2015;09/08/2015;21/07/2017;04/09/2017;04/09/2017	09/09/2015	POSITIVE	POSITIVE	POSITIVE	POSITIVE	POSITIVE
3037260	M	02/12/1977	10532760	WESTERN CAPE	GROOTE SCHUUR LABORATORY	12/08/2015;02/01/2016;05/06/2017;10/01/2018;10/01/2018	12/08/2015	POSITIVE	POSITIVE	POSITIVE	POSITIVE	POSITIVE
30532130	M	19/10/1986	212293579	GAUTENG	HELEN JOSEPH LABORATORY	13/08/2015;13/08/2015;23/10/2015;23/10/2015;09/03/2017	15/08/2015	POSITIVE	POSITIVE	POSITIVE	POSITIVE	POSITIVE
110498431	M	08/01/1983	GT39811022	GAUTENG	DR GEORGE MUKHARI LABORATORY	14/08/2015;15/08/2015;18/08/2015;19/09/2016;06/09/2019	18/08/2015	POSITIVE	POSITIVE	POSITIVE	POSITIVE	POSITIVE
27132145	F	29/12/1989	28254548	WESTERN CAPE	TYGERBERG LABORATORY	17/08/2015;16/03/2017;05/01/2018;12/04/2019;12/04/2019	19/08/2015	POSITIVE	POSITIVE	POSITIVE	POSITIVE	POSITIVE
1080594	F	20/09/1984	152532685	NORTHERN CAPE	GROOTE SCHUUR LABORATORY	21/08/2015;02/12/2015;23/03/2016;31/10/2019;31/10/2019	21/08/2015	POSITIVE	POSITIVE	POSITIVE	POSITIVE	POSITIVE
18128687	M	20/03/1964	640320	KWAZULU-NATAL	INKOSI ALBERT LUTHULI CENTRAL HOSPITAL	25/08/2015;25/08/2015;23/08/2016;23/08/2016;22/08/2017	10/09/2015	POSITIVE	POSITIVE	POSITIVE	POSITIVE	POSITIVE
100075187	U	18/05/1985	22238/15	KWAZULU-NATAL	INKOSI ALBERT LUTHULI CENTRAL HOSPITAL	25/08/2015;14/08/2017;21/06/2018	08/09/2015	POSITIVE	POSITIVE	POSITIVE	POSITIVE	POSITIVE
22151217	M	25/08/1990	C/S1 Y-920	KWAZULU-NATAL	INKOSI ALBERT LUTHULI CENTRAL HOSPITAL	27/08/2015;20/04/2016;04/10/2017;13/11/2018;13/11/2018	11/09/2015	POSITIVE	POSITIVE	POSITIVE	POSITIVE	POSITIVE
22828083	F	24/02/1995	UNKNOWN	EASTERN CAPE	CECILIA MAKIWANE LABORATORY	01/09/2015;01/09/2015;28/10/2015;29/10/2015;29/10/2015	01/09/2015	POSITIVE	POSITIVE	POSITIVE	POSITIVE	POSITIVE
17765063	M	24/04/1961	22331721	GAUTENG	TSHWANE ACADEMIC LABORATORY	02/09/2015;02/09/2015;14/11/2018;14/11/2018;29/05/2019	04/09/2015	POSITIVE	POSITIVE	POSITIVE	POSITIVE	POSITIVE
36827346	M	27/01/1970	UNKNOWN	EASTERN CAPE	PORT ELIZABETH LABORATORY	02/09/2015;02/09/2015;18/04/2016;18/04/2016;05/09/2017	03/09/2015	POSITIVE	POSITIVE	POSITIVE	POSITIVE	POSITIVE
89850970	M	04/11/1971	94209855 MC	LIMPOPO	LETABA LABORATORY	03/09/2015;16/05/2016;23/03/2017;14/06/2017;10/11/2017	03/11/2015	POSITIVE	POSITIVE	POSITIVE	POSITIVE	POSITIVE
22408096	F	28/09/1978	211/14	GAUTENG	BRAAMFONTEIN CENTRAL LABORATORY	07/09/2015;15/06/2016;10/08/2016;10/08/2016;10/08/2017	09/09/2015	POSITIVE	POSITIVE	POSITIVE	POSITIVE	POSITIVE
8053865	F	15/01/1970	UNKNOWN	FREE STATE	PELONOMI LABORATORY	08/09/2015;08/09/2015;03/10/2016;03/10/2016;11/09/2018	10/09/2015	POSITIVE	POSITIVE	POSITIVE	POSITIVE	POSITIVE
32792222	M	21/04/1977	1836	GAUTENG	CHRIS HANI BARAGWANATH LABORATORY	08/09/2015;08/09/2015;13/07/2017;29/04/2019;29/04/2019	11/09/2015	POSITIVE	POSITIVE	POSITIVE	POSITIVE	POSITIVE
111299839	M	25/05/1990	UNKNOWN	EASTERN CAPE	PORT ELIZABETH LABORATORY	09/09/2015;22/09/2015;12/04/2016;12/10/2016;24/10/2016	10/09/2015	POSITIVE	POSITIVE	POSITIVE	POSITIVE	POSITIVE
35198873	M	23/12/1978	ABDP8217HOF	KWAZULU-NATAL	INKOSI ALBERT LUTHULI CENTRAL HOSPITAL	09/09/2015;09/09/2015;12/01/2016;20/01/2016;20/01/2016	26/09/2015	POSITIVE	POSITIVE	POSITIVE	POSITIVE	POSITIVE
19491807	F	14/07/1987	886/12 TOWN CLINIC	MPUMALANGA	ROB FERREIRA LABORATORY	10/09/2015;10/09/2015;29/09/2015;29/09/2015;26/03/2019	15/09/2015	POSITIVE	POSITIVE	POSITIVE	POSITIVE	POSITIVE
1750933	M	02/09/1971	123110645	WESTERN CAPE	GROOTE SCHUUR LABORATORY	11/09/2015;21/12/2017;22/02/2018;24/05/2018;15/10/2018	11/10/2015	POSITIVE	POSITIVE	POSITIVE	POSITIVE	POSITIVE
10557950	M	30/07/1968	GT30071968	GAUTENG	TSHWANE ACADEMIC LABORATORY	14/09/2015;14/09/2015;09/10/2017;10/10/2018;10/10/2018	15/09/2015	POSITIVE	POSITIVE	POSITIVE	POSITIVE	POSITIVE
46248611	M	09/04/1999	GT10421913	GAUTENG	CHRIS HANI BARAGWANATH LABORATORY	16/09/2015;09/03/2016;27/06/2016;12/01/2017;23/08/2018	17/09/2015	POSITIVE	POSITIVE	POSITIVE	POSITIVE	POSITIVE
32745894	M	02/09/1982	820209	KWAZULU-NATAL	INKOSI ALBERT LUTHULI CENTRAL HOSPITAL	17/09/2015;22/09/2015;16/11/2015;16/11/2015;28/10/2016	28/09/2015	POSITIVE	POSITIVE	POSITIVE	POSITIVE	POSITIVE
7559139	M	09/01/1979	GT08913977	GAUTENG	CHRIS HANI BARAGWANATH LABORATORY	17/09/2015;15/04/2016;28/10/2016;05/07/2019;05/07/2019	17/09/2015	POSITIVE	POSITIVE	POSITIVE	POSITIVE	POSITIVE
31049220	M	26/01/1981	UNKNOWN	EASTERN CAPE	CECILIA MAKIWANE LABORATORY	18/09/2015;18/09/2015;21/09/2016;09/05/2017;09/05/2017	19/09/2015	POSITIVE	POSITIVE	POSITIVE	POSITIVE	POSITIVE
22258792	M	25/05/1966	660525/15KH	GAUTENG	LERATONG LABORATORY	22/09/2015;17/11/2016;21/11/2016;06/12/2016;06/12/2016	23/09/2015	POSITIVE	POSITIVE	POSITIVE	POSITIVE	POSITIVE
111528866	F	24/04/1981	GP09302152	GAUTENG	CHRIS HANI BARAGWANATH LABORATORY	23/09/2015;24/02/2016;19/10/2016;15/11/2017;31/10/2018	23/09/2015	POSITIVE	POSITIVE	POSITIVE	POSITIVE	POSITIVE
19894236	M	07/08/1974	740708	KWAZULU-NATAL	INKOSI ALBERT LUTHULI CENTRAL HOSPITAL	25/09/2015;25/09/2015;31/03/2016;08/08/2018;08/08/2018	30/09/2015	POSITIVE	POSITIVE	POSITIVE	POSITIVE	POSITIVE
2033965	M	23/03/1983	UNKNOWN	EASTERN CAPE	EAST LONDON LABORATORY	28/09/2015;25/04/2016;25/04/2016;30/08/2016;30/08/2016	29/09/2015	POSITIVE	POSITIVE	POSITIVE	POSITIVE	POSITIVE
100157224	M	24/04/1974	223001015	GAUTENG	TSHWANE ACADEMIC LABORATORY	29/09/2015;08/03/2016;17/10/2018	02/10/2015	POSITIVE	POSITIVE	POSITIVE	POSITIVE	POSITIVE
2908757	F	16/05/1971	GP45992843	GAUTENG	TSHWANE ACADEMIC LABORATORY	29/09/2015;29/09/2015;08/11/2016;15/11/2018;15/11/2018	30/09/2015	POSITIVE	POSITIVE	POSITIVE	POSITIVE	POSITIVE
1831675	F	16/09/1978	UNKNOWN	EASTERN CAPE	NELSON MANDELA ACADEMIC LABORATORY	30/09/2015;30/09/2015;30/08/2017;17/01/2018;09/12/2019	02/10/2015	POSITIVE	POSITIVE	POSITIVE	POSITIVE	POSITIVE
817121	F	16/07/1973	25955303	EASTERN CAPE	PORT ELIZABETH LABORATORY	30/09/2015;30/09/2015;02/10/2015;21/01/2016;21/01/2016	01/10/2015	POSITIVE	POSITIVE	POSITIVE	POSITIVE	POSITIVE
17715820	M	16/06/1971	436/14	KWAZULU-NATAL	INKOSI ALBERT LUTHULI CENTRAL HOSPITAL	01/10/2015;22/12/2015;22/12/2015;22/03/2016;22/03/2016	02/10/2015	POSITIVE	POSITIVE	POSITIVE	POSITIVE	POSITIVE
112048933	F	26/10/1977	35319292	WESTERN CAPE	GROOTE SCHUUR LABORATORY	05/10/2015;25/01/2016;29/02/2016;23/05/2016;09/02/2018	06/10/2015	POSITIVE	POSITIVE	POSITIVE	POSITIVE	POSITIVE
62521316	F	15/08/1967	UNKNOWN	EASTERN CAPE	EAST LONDON LABORATORY	07/10/2015;04/04/2016;07/06/2016;22/03/2017;01/06/2017	09/10/2015	POSITIVE	POSITIVE	POSITIVE	POSITIVE	POSITIVE
15822864	M	08/06/1973	60873	NORTH WEST	TSHEPONG LABORATORY	11/10/2015;08/05/2017;08/05/2017;11/09/2017;11/09/2017	11/11/2015	POSITIVE	POSITIVE	POSITIVE	POSITIVE	POSITIVE
56303820	F	11/11/1960	66874	GAUTENG	TSHWANE ACADEMIC LABORATORY	11/10/2015;09/02/2016;06/10/2016;14/11/2017;25/10/2018	11/11/2015	POSITIVE	POSITIVE	POSITIVE	POSITIVE	POSITIVE
26627047	F	15/08/1980	800815	GAUTENG	CHRIS HANI BARAGWANATH LABORATORY	15/10/2015;15/10/2015;23/11/2015;11/12/2017;11/12/2017	17/10/2015	POSITIVE	POSITIVE	POSITIVE	POSITIVE	POSITIVE
1593810	F	27/01/1986	UNKNOWN	KWAZULU-NATAL	INKOSI ALBERT LUTHULI CENTRAL HOSPITAL	15/10/2015;15/10/2015;05/02/2016;24/10/2016;24/10/2016	19/10/2015	POSITIVE	POSITIVE	POSITIVE	POSITIVE	POSITIVE
25613420	F	18/06/1985	UNKNOWN	EASTERN CAPE	EAST LONDON LABORATORY	16/10/2015;16/10/2015;30/06/2016;07/07/2016;07/07/2016	19/10/2015	POSITIVE	POSITIVE	POSITIVE	POSITIVE	POSITIVE
113016814	M	12/12/1983	23402506	EASTERN CAPE	PORT ELIZABETH LABORATORY	19/10/2015;19/10/2015;13/03/2016;27/07/2017;28/08/2018	21/10/2015	POSITIVE	POSITIVE	POSITIVE	POSITIVE	POSITIVE
27537816	M	06/04/1977	UNKNOWN	EASTERN CAPE	PORT ELIZABETH LABORATORY	19/10/2015;19/10/2015;01/03/2016;01/03/2016;26/09/2016	20/10/2015	POSITIVE	POSITIVE	POSITIVE	POSITIVE	POSITIVE
16842203	F	03/10/1981	810320	GAUTENG	CHRIS HANI BARAGWANATH LABORATORY	20/10/2015;20/10/2015;12/11/2015;21/07/2016;21/07/2016	21/10/2015	POSITIVE	POSITIVE	POSITIVE	POSITIVE	POSITIVE
1457745	M	20/05/1970	UM00577152	FREE STATE	UNIVERSITAS ACADEMIC LABORATORY	21/10/2015;21/10/2015;22/10/2015;22/10/2015;13/06/2018	21/10/2015	POSITIVE	POSITIVE	POSITIVE	POSITIVE	POSITIVE
112291004	F	07/04/1982	TB280/15	GAUTENG	TSHWANE ACADEMIC LABORATORY	29/10/2015;12/01/2017;25/08/2017;27/07/2018;26/07/2019	11/01/2015	POSITIVE	POSITIVE	POSITIVE	POSITIVE	POSITIVE
31783451	M	09/12/1978	120978	GAUTENG	BRAAMFONTEIN CENTRAL LABORATORY	02/11/2015;02/11/2015;23/03/2017;24/03/2017;20/04/2017	21/02/2015	POSITIVE	POSITIVE	POSITIVE	POSITIVE	POSITIVE
25548936	F	24/12/1992	UNKNOWN	EASTERN CAPE	EAST LONDON LABORATORY	03/11/2015;03/11/2015;30/09/2016;30/09/2016;16/11/2016	05/11/2015	POSITIVE	POSITIVE	POSITIVE	POSITIVE	POSITIVE
33905178	F	14/10/1988	UNKNOWN	EASTERN CAPE	EAST LONDON LABORATORY	03/11/2015;03/11/2015;11/07/2016;09/05/2017;09/05/2017	05/11/2015	POSITIVE	POSITIVE	POSITIVE	POSITIVE	POSITIVE
113591993	M	01/01/1971	137256277	WESTERN CAPE	TYGERBERG LABORATORY	13/11/2015;14/11/2015;17/11/2015;20/04/2016;04/07/2016	16/11/2015	POSITIVE	POSITIVE	POSITIVE	POSITIVE	POSITIVE
27304886	F	04/03/1983	UNKNOWN	EASTERN CAPE	EAST LONDON LABORATORY	16/11/2015;16/11/2015;24/05/2017;24/05/2017;24/05/2017	18/11/2015	POSITIVE	POSITIVE	POSITIVE	POSITIVE	POSITIVE
21171257	F	23/04/1984	230484NG	GAUTENG	HELEN JOSEPH LABORATORY	16/11/2015;18/11/2015;18/11/2015;26/04/2018;26/04/2018	17/11/2015	POSITIVE	POSITIVE	POSITIVE	POSITIVE	POSITIVE
910735	F	23/05/1978	UNKNOWN	EASTERN CAPE	EAST LONDON LABORATORY	17/11/2015;11/02/2016;11/02/2016;05/04/2017;05/04/2017	21/11/2015	POSITIVE	POSITIVE	POSITIVE	POSITIVE	POSITIVE
52430	F	02/09/1981	24483315	WESTERN CAPE	GROOTE SCHUUR LABORATORY	18/11/2015;13/01/2016;03/02/2016;03/02/2016;30/08/2016	19/11/2015	POSITIVE	POSITIVE	POSITIVE	POSITIVE	POSITIVE
1271427	F	18/09/1983	UNKNOWN	NORTHERN CAPE	KIMBERLEY LABORATORY	18/11/2015;03/10/2016;10/01/2018;30/01/2019;30/01/2019	19/11/2015	POSITIVE	POSITIVE	POSITIVE	POSITIVE	POSITIVE
7363525	F	01/02/1966	660102	GAUTENG	TAMBO MEMORIAL LABORATORY	20/11/2015;30/11/2015;12/04/2016;20/04/2016;20/04/2016	21/11/2015	POSITIVE	POSITIVE	POSITIVE	POSITIVE	POSITIVE
4227964	F	14/03/1978	130813041	WESTERN CAPE	TYGERBERG LABORATORY	23/11/2015;27/11/2017;03/09/2018;18/03/2019;28/10/2019	24/11/2015	POSITIVE	POSITIVE	POSITIVE	POSITIVE	POSITIVE
590145	M	06/01/1965	120628961	WESTERN CAPE	GEORGE LABORATORY	25/11/2015;25/11/2015;21/08/2017;29/04/2019;29/04/2019	25/11/2015	POSITIVE	POSITIVE	POSITIVE	POSITIVE	POSITIVE
24102794	F	09/08/1986	UNKNOWN	EASTERN CAPE	EAST LONDON LABORATORY	25/11/2015;25/11/2015;11/10/2017;11/10/2017;08/05/2018	28/11/2015	POSITIVE	POSITIVE	POSITIVE	POSITIVE	POSITIVE
16466517	F	27/03/1977	270377MA	GAUTENG	HELEN JOSEPH LABORATORY	26/11/2015;26/11/2015;09/06/2016;26/10/2017;26/10/2017	26/11/2015	POSITIVE	POSITIVE	POSITIVE	POSITIVE	POSITIVE
4402069	F	03/04/1990	GP09070633	GAUTENG	CHRIS HANI BARAGWANATH LABORATORY	26/11/2015;29/03/2016;29/03/2016;22/05/2018;22/05/2018	27/11/2015	POSITIVE	POSITIVE	POSITIVE	POSITIVE	POSITIVE
114384938	M	09/08/1978	491615	EASTERN CAPE	EAST LONDON LABORATORY	26/11/2015;30/11/2015;10/11/2016;11/04/2017;11/02/2019	28/11/2015	POSITIVE	POSITIVE	POSITIVE	POSITIVE	POSITIVE
89852782	M	.	GN40103003	GAUTENG	DR GEORGE MUKHARI LABORATORY	01/12/2015;14/03/2016;23/05/2016;12/09/2016;14/08/2017	20/01/2015	POSITIVE	POSITIVE	POSITIVE	POSITIVE	POSITIVE
15546029	F	06/01/1980	800601	KWAZULU-NATAL	INKOSI ALBERT LUTHULI CENTRAL HOSPITAL	02/12/2015;02/12/2015;27/03/2018;03/10/2018;22/03/2019	17/02/2015	POSITIVE	POSITIVE	POSITIVE	POSITIVE	POSITIVE
41636212	F	24/11/1969	241169XI	GAUTENG	BRAAMFONTEIN CENTRAL LABORATORY	07/12/2015;29/02/2016;29/03/2016;07/11/2016;05/11/2018	11/12/2015	POSITIVE	POSITIVE	POSITIVE	POSITIVE	POSITIVE
8546553	M	22/12/1961	UNKNOWN	EASTERN CAPE	PORT ELIZABETH LABORATORY	08/12/2015;13/03/2017;13/03/2017;11/10/2019;11/10/2019	09/12/2015	POSITIVE	POSITIVE	POSITIVE	POSITIVE	POSITIVE
12427002	F	15/05/1990	150590	GAUTENG	TAMBO MEMORIAL LABORATORY	10/12/2015;10/12/2015;18/01/2016;18/01/2016;28/01/2016	12/12/2015	POSITIVE	POSITIVE	POSITIVE	POSITIVE	POSITIVE
29533561	F	02/09/1969	GP25612244	GAUTENG	BRAAMFONTEIN CENTRAL LABORATORY	16/12/2015;16/12/2015;26/02/2019;25/06/2019;25/06/2019	18/12/2015	POSITIVE	POSITIVE	POSITIVE	POSITIVE	POSITIVE
30679634	F	26/02/1985	244/15	KWAZULU-NATAL	INKOSI ALBERT LUTHULI CENTRAL HOSPITAL	22/12/2015;22/12/2015;28/01/2016;29/09/2016;29/09/2016	23/12/2015	POSITIVE	POSITIVE	POSITIVE	POSITIVE	POSITIVE
20320635	F	27/03/1987	870327	KWAZULU-NATAL	INKOSI ALBERT LUTHULI CENTRAL HOSPITAL	30/12/2015;30/12/2015;24/04/2018;04/07/2018;04/10/2018	04/01/2016	POSITIVE	POSITIVE	POSITIVE	POSITIVE	POSITIVE
26280556	M	02/08/1983	UNKNOWN	EASTERN CAPE	EAST LONDON LABORATORY	30/12/2015;30/12/2015;05/04/2019;05/04/2019;07/07/2019	30/12/2015	POSITIVE	POSITIVE	POSITIVE	POSITIVE	POSITIVE
115285009	F	12/04/1976	4375/15	EASTERN CAPE	NELSON MANDELA ACADEMIC LABORATORY	30/12/2015;31/12/2015;12/01/2016;28/01/2016;03/10/2016	13/01/2016	POSITIVE	POSITIVE	POSITIVE	POSITIVE	POSITIVE
2066661	M	11/07/1974	UNKNOWN	EASTERN CAPE	PORT ELIZABETH LABORATORY	30/12/2015;04/07/2017;04/07/2017;01/02/2018;01/02/2018	31/12/2015	POSITIVE	POSITIVE	POSITIVE	POSITIVE	POSITIVE
9125904	F	08/12/1981	11182318	EASTERN CAPE	EAST LONDON LABORATORY	04/01/2016;16/04/2018;16/04/2018;19/11/2019;19/11/2019	05/01/2016	POSITIVE	POSITIVE	POSITIVE	POSITIVE	POSITIVE
706785	F	05/04/1973	UNKNOWN	EASTERN CAPE	PORT ELIZABETH LABORATORY	04/01/2016;04/01/2016;20/03/2018;20/03/2018;01/10/2018	05/01/2016	POSITIVE	POSITIVE	POSITIVE	POSITIVE	POSITIVE
115650043	M	07/03/1969	UNKNOWN	EASTERN CAPE	PORT ELIZABETH LABORATORY	05/01/2016;05/03/2018;29/03/2018;06/08/2018;24/10/2018	07/01/2016	POSITIVE	POSITIVE	POSITIVE	POSITIVE	POSITIVE
417910	F	30/01/1974	34628131	WESTERN CAPE	GROOTE SCHUUR LABORATORY	09/01/2016;09/01/2016;11/01/2016;11/01/2016;11/01/2016	10/01/2016	POSITIVE	POSITIVE	POSITIVE	POSITIVE	POSITIVE
115434572	F	18/04/1986	UNKNOWN	EASTERN CAPE	NELSON MANDELA ACADEMIC LABORATORY	11/01/2016;06/01/2017;10/04/2017;08/03/2018;11/07/2019	26/01/2016	POSITIVE	POSITIVE	POSITIVE	POSITIVE	POSITIVE
110524270	M	07/11/1973	GT01170359	GAUTENG	CHARLOTTE MAXEKE JOHANNESBURG ACADEMIC HOSPITAL	11/01/2016;17/05/2016;11/08/2016;15/11/2016;26/09/2017	14/01/2016	POSITIVE	POSITIVE	POSITIVE	POSITIVE	POSITIVE
14033404	M	08/10/1968	51216893	WESTERN CAPE	TYGERBERG LABORATORY	11/01/2016;09/04/2018;31/10/2018;31/10/2018;04/11/2019	12/01/2016	POSITIVE	POSITIVE	POSITIVE	POSITIVE	POSITIVE
9743342	M	28/11/1961	UNKNOWN	NORTHERN CAPE	KIMBERLEY LABORATORY	13/01/2016;13/01/2016;22/06/2017;22/06/2017;06/07/2017	14/01/2016	POSITIVE	POSITIVE	POSITIVE	POSITIVE	POSITIVE
12099317	M	24/01/1970	700124	GAUTENG	TAMBO MEMORIAL LABORATORY	13/01/2016;20/12/2016;13/07/2017;27/03/2018;27/03/2018	14/01/2016	POSITIVE	POSITIVE	POSITIVE	POSITIVE	POSITIVE
107838526	M	09/11/1990	UNKNOWN	EASTERN CAPE	PORT ELIZABETH LABORATORY	18/01/2016;11/02/2016;08/03/2016;15/03/2016;18/03/2016	19/01/2016	POSITIVE	POSITIVE	POSITIVE	POSITIVE	POSITIVE
31527304	F	18/10/2013	001/16	KWAZULU-NATAL	INKOSI ALBERT LUTHULI CENTRAL HOSPITAL	19/01/2016;01/03/2016;01/03/2016;19/07/2016;19/07/2016	25/01/2016	POSITIVE	POSITIVE	POSITIVE	POSITIVE	POSITIVE
3772645	F	01/01/1960	GP08752946	GAUTENG	CHRIS HANI BARAGWANATH LABORATORY	20/01/2016;20/01/2016;06/07/2018;16/05/2019;16/05/2019	20/01/2016	POSITIVE	POSITIVE	POSITIVE	POSITIVE	POSITIVE
817105	F	05/05/1975	UNKNOWN	EASTERN CAPE	EAST LONDON LABORATORY	20/01/2016;20/01/2016;23/03/2017;10/07/2017;10/07/2017	21/01/2016	POSITIVE	POSITIVE	POSITIVE	POSITIVE	POSITIVE
116152082	M	20/11/1978	1978/15	KWAZULU-NATAL	INKOSI ALBERT LUTHULI CENTRAL HOSPITAL	20/01/2016;18/03/2016;17/11/2016;13/11/2018;22/07/2019	25/01/2016	POSITIVE	POSITIVE	POSITIVE	POSITIVE	POSITIVE
59678567	M	12/12/1969	UNKNOWN	EASTERN CAPE	NELSON MANDELA ACADEMIC LABORATORY	21/01/2016;17/01/2017;23/01/2018;07/01/2019;04/02/2019	26/01/2016	POSITIVE	POSITIVE	POSITIVE	POSITIVE	POSITIVE
115893057	M	25/11/1968	57246472	WESTERN CAPE	TYGERBERG LABORATORY	21/01/2016;19/04/2017;11/08/2017;01/11/2017;11/04/2018	22/01/2016	POSITIVE	POSITIVE	POSITIVE	POSITIVE	POSITIVE
115705896	M	16/02/1973	UNKNOWN	EASTERN CAPE	EAST LONDON LABORATORY	21/01/2016;18/02/2016;04/03/2016;05/09/2016;10/11/2016	22/01/2016	POSITIVE	POSITIVE	POSITIVE	POSITIVE	POSITIVE
16787723	F	14/02/1985	113909303	WESTERN CAPE	GROOTE SCHUUR LABORATORY	22/01/2016;22/08/2018;22/08/2018;21/08/2019;21/08/2019	25/01/2016	POSITIVE	POSITIVE	POSITIVE	POSITIVE	POSITIVE
115813105	F	18/03/1980	136	KWAZULU-NATAL	INKOSI ALBERT LUTHULI CENTRAL HOSPITAL	26/01/2016;23/03/2016;18/05/2016;13/07/2016;02/12/2016	28/01/2016	POSITIVE	POSITIVE	POSITIVE	POSITIVE	POSITIVE
115997589	M	15/06/1977	GT10521104	GAUTENG	CHRIS HANI BARAGWANATH LABORATORY	27/01/2016;17/02/2016;18/01/2018;12/11/2018;15/01/2019	28/01/2016	POSITIVE	POSITIVE	POSITIVE	POSITIVE	POSITIVE
116430498	M	.	GP09315970	GAUTENG	CHRIS HANI BARAGWANATH LABORATORY	29/01/2016;03/02/2016;18/08/2016;07/07/2018;02/08/2018	31/01/2016	POSITIVE	POSITIVE	POSITIVE	POSITIVE	POSITIVE
20590268	F	24/08/1984	11/716	GAUTENG	TSHWANE ACADEMIC LABORATORY	01/02/2016;24/02/2017;14/07/2017;08/09/2017;25/01/2018	03/02/2016	POSITIVE	POSITIVE	POSITIVE	POSITIVE	POSITIVE
2046638	M	12/03/1966	88057625	WESTERN CAPE	GROOTE SCHUUR LABORATORY	01/02/2016;06/02/2017;05/02/2018;04/02/2019;23/07/2019	01/02/2016	POSITIVE	POSITIVE	POSITIVE	POSITIVE	POSITIVE
100220721	M	22/10/1984	142451491	WESTERN CAPE	GROOTE SCHUUR LABORATORY	02/02/2016;22/02/2016;11/03/2016	04/02/2016	POSITIVE	POSITIVE	POSITIVE	POSITIVE	POSITIVE
11876494	F	02/01/1986	860102CG	GAUTENG	BRAAMFONTEIN CENTRAL LABORATORY	03/02/2016;03/02/2016;06/09/2018;22/01/2019;22/01/2019	08/02/2016	POSITIVE	POSITIVE	POSITIVE	POSITIVE	POSITIVE
7504670	F	24/07/1989	4303/16	KWAZULU-NATAL	INKOSI ALBERT LUTHULI CENTRAL HOSPITAL	04/02/2016;10/05/2016;10/05/2016;08/06/2016;08/06/2016	06/02/2016	POSITIVE	POSITIVE	POSITIVE	POSITIVE	POSITIVE
21411154	M	22/09/1956	560922	GAUTENG	BRAAMFONTEIN CENTRAL LABORATORY	09/02/2016;09/02/2016;09/02/2016;09/02/2016;26/05/2016	11/02/2016	POSITIVE	POSITIVE	POSITIVE	POSITIVE	POSITIVE
4882361	M	19/11/1986	861119	GAUTENG	BRAAMFONTEIN CENTRAL LABORATORY	10/02/2016;10/02/2016;10/02/2016;10/02/2016;16/02/2016	17/02/2016	POSITIVE	POSITIVE	POSITIVE	POSITIVE	POSITIVE
26522015	M	27/04/1977	4770427	GAUTENG	TAMBO MEMORIAL LABORATORY	11/02/2016;30/09/2016;30/09/2016;06/10/2016;06/10/2016	12/02/2016	POSITIVE	POSITIVE	POSITIVE	POSITIVE	POSITIVE
22851420	M	24/09/1968	GT10525520	GAUTENG	CHRIS HANI BARAGWANATH LABORATORY	14/02/2016;14/02/2016;24/06/2019;24/06/2019;17/07/2019	15/02/2016	POSITIVE	POSITIVE	POSITIVE	POSITIVE	POSITIVE
9709903	F	04/05/1984	840504	GAUTENG	TAMBO MEMORIAL LABORATORY	16/02/2016;14/02/2017;14/02/2017;12/07/2019;12/07/2019	17/02/2016	POSITIVE	POSITIVE	POSITIVE	POSITIVE	POSITIVE
3962980	F	19/05/1985	850519	GAUTENG	TAMBO MEMORIAL LABORATORY	17/02/2016;17/02/2016;04/05/2016;07/02/2019;06/03/2019	18/02/2016	POSITIVE	POSITIVE	POSITIVE	POSITIVE	POSITIVE
4033771	F	05/11/1966	53736138	WESTERN CAPE	TYGERBERG LABORATORY	24/02/2016;23/03/2016;23/08/2017;16/05/2018;30/01/2019	24/02/2016	POSITIVE	POSITIVE	POSITIVE	POSITIVE	POSITIVE
111313690	F	19/09/1981	1981/2015	KWAZULU-NATAL	INKOSI ALBERT LUTHULI CENTRAL HOSPITAL	25/02/2016;23/08/2016;11/09/2017;01/10/2018;06/12/2018	29/02/2016	POSITIVE	POSITIVE	POSITIVE	POSITIVE	POSITIVE
33472762	M	04/03/1968	56187	GAUTENG	TSHWANE ACADEMIC LABORATORY	29/02/2016;07/03/2018;04/04/2018;02/05/2018;18/07/2018	03/03/2016	POSITIVE	POSITIVE	POSITIVE	POSITIVE	POSITIVE
25294692	M	03/05/1959	111836664	WESTERN CAPE	GROOTE SCHUUR LABORATORY	29/02/2016;02/03/2016;09/03/2016;09/03/2016;18/05/2016	08/03/2016	POSITIVE	POSITIVE	POSITIVE	POSITIVE	POSITIVE
27962690	F	31/10/1994	941031	KWAZULU-NATAL	INKOSI ALBERT LUTHULI CENTRAL HOSPITAL	29/02/2016;29/02/2016;01/03/2016;01/03/2016;16/03/2016	01/03/2016	POSITIVE	POSITIVE	POSITIVE	POSITIVE	POSITIVE
961226	F	05/01/1981	17455775	WESTERN CAPE	GROOTE SCHUUR LABORATORY	29/02/2016;18/05/2016;29/03/2018;09/07/2018;09/07/2018	01/03/2016	POSITIVE	POSITIVE	POSITIVE	POSITIVE	POSITIVE
21413575	M	01/06/1974	GT45996816	GAUTENG	TSHWANE ACADEMIC LABORATORY	01/03/2016;01/03/2016;11/04/2016;11/04/2016;10/05/2017	05/03/2016	POSITIVE	POSITIVE	POSITIVE	POSITIVE	POSITIVE
9278424	M	05/05/1979	856001HL	GAUTENG	LERATONG LABORATORY	02/03/2016;24/08/2016;08/02/2017;05/09/2018;28/11/2018	02/03/2016	POSITIVE	POSITIVE	POSITIVE	POSITIVE	POSITIVE
16194886	M	13/12/1957	UM00695921	FREE STATE	UNIVERSITAS ACADEMIC LABORATORY	04/03/2016;04/03/2016;15/07/2016;15/07/2016;28/10/2016	04/03/2016	POSITIVE	POSITIVE	POSITIVE	POSITIVE	POSITIVE
36825450	M	14/06/1973	PSO1748	GAUTENG	CHRIS HANI BARAGWANATH LABORATORY	07/03/2016;19/12/2016;19/12/2016;16/01/2018;16/01/2018	08/03/2016	POSITIVE	POSITIVE	POSITIVE	POSITIVE	POSITIVE
12224061	F	05/02/1979	5044-2012	NORTH WEST	DR GEORGE MUKHARI LABORATORY	08/03/2016;08/03/2016;15/03/2016;12/06/2017;12/06/2017	09/03/2016	POSITIVE	POSITIVE	POSITIVE	POSITIVE	POSITIVE
39057756	M	21/01/1971	LP000039486	LIMPOPO	POLOKWANE LABORATORY	09/03/2016;09/03/2016;30/01/2017;30/01/2017;20/06/2018	09/03/2016	POSITIVE	POSITIVE	POSITIVE	POSITIVE	POSITIVE
100025774	M	05/01/1971	4105/16	KWAZULU-NATAL	INKOSI ALBERT LUTHULI CENTRAL HOSPITAL	10/03/2016;13/09/2018;26/03/2019	14/03/2016	POSITIVE	POSITIVE	POSITIVE	POSITIVE	POSITIVE
10512961	F	05/04/1984	050484SE	GAUTENG	HELEN JOSEPH LABORATORY	10/03/2016;10/03/2016;04/09/2017;04/09/2017;02/02/2018	11/03/2016	POSITIVE	POSITIVE	POSITIVE	POSITIVE	POSITIVE
100365994	F	02/01/1982	GT00489470	GAUTENG	CHARLOTTE MAXEKE JOHANNESBURG ACADEMIC HOSPITAL	14/03/2016;09/05/2016;31/01/2017	14/03/2016	POSITIVE	POSITIVE	POSITIVE	POSITIVE	POSITIVE
17544154	F	03/07/1982	135/16	GAUTENG	CHARLOTTE MAXEKE JOHANNESBURG ACADEMIC HOSPITAL	14/03/2016;16/11/2016;08/05/2018;06/06/2018;10/10/2018	15/03/2016	POSITIVE	POSITIVE	POSITIVE	POSITIVE	POSITIVE
3130062	F	18/08/1975	180875MO	GAUTENG	HELEN JOSEPH LABORATORY	14/03/2016;14/03/2016;19/02/2018;19/02/2018;30/01/2019	14/03/2016	POSITIVE	POSITIVE	POSITIVE	POSITIVE	POSITIVE
17423759	M	12/02/1977	63119331	KWAZULU-NATAL	INKOSI ALBERT LUTHULI CENTRAL HOSPITAL	15/03/2016;15/03/2016;28/04/2016;28/04/2016;14/05/2018	16/03/2016	POSITIVE	POSITIVE	POSITIVE	POSITIVE	POSITIVE
118520641	M	21/10/1972	LPSEY	LIMPOPO	POLOKWANE LABORATORY	22/03/2016;14/09/2016;20/03/2017;26/03/2018;14/03/2019	23/03/2016	POSITIVE	POSITIVE	POSITIVE	POSITIVE	POSITIVE
17488327	M	08/04/1965	UNKNOWN	EASTERN CAPE	PORT ELIZABETH LABORATORY	24/03/2016;14/06/2016;14/06/2016;25/04/2019;25/04/2019	29/03/2016	POSITIVE	POSITIVE	POSITIVE	POSITIVE	POSITIVE
113362502	M	01/03/1981	2559/16	MPUMALANGA	ERMELO LABORATORY	29/03/2016;11/04/2016;23/06/2016;16/08/2016;10/10/2016	31/03/2016	POSITIVE	POSITIVE	POSITIVE	POSITIVE	POSITIVE
174782	F	05/07/1985	114296908	WESTERN CAPE	GEORGE LABORATORY	30/03/2016;30/03/2016;22/05/2017;29/05/2017;29/05/2017	30/03/2016	POSITIVE	POSITIVE	POSITIVE	POSITIVE	POSITIVE
119762438	F	08/08/1973	220873751	GAUTENG	TSHWANE ACADEMIC LABORATORY	06/04/2016;14/10/2016;13/08/2019;13/08/2019;17/10/2019	10/04/2016	POSITIVE	POSITIVE	POSITIVE	POSITIVE	POSITIVE
11129426	F	05/04/1993	930405	GAUTENG	BRAAMFONTEIN CENTRAL LABORATORY	08/04/2016;08/04/2016;27/06/2016;05/01/2017;24/08/2017	11/04/2016	POSITIVE	POSITIVE	POSITIVE	POSITIVE	POSITIVE
1250815	F	26/12/1981	811226	KWAZULU-NATAL	INKOSI ALBERT LUTHULI CENTRAL HOSPITAL	11/04/2016;11/04/2016;14/07/2016;15/07/2016;15/07/2016	12/04/2016	POSITIVE	POSITIVE	POSITIVE	POSITIVE	POSITIVE
116384737	M	23/08/1978	UNKNOWN	EASTERN CAPE	EAST LONDON LABORATORY	11/04/2016;15/02/2017;14/02/2018;16/03/2018;22/08/2018	12/04/2016	POSITIVE	POSITIVE	POSITIVE	POSITIVE	POSITIVE
20559080	F	24/11/1976	UNKNOWN	EASTERN CAPE	EAST LONDON LABORATORY	14/04/2016;14/04/2016;29/09/2016;29/09/2016;29/10/2018	15/04/2016	POSITIVE	POSITIVE	POSITIVE	POSITIVE	POSITIVE
116895567	M	09/09/1987	19870909	GAUTENG	CHRIS HANI BARAGWANATH LABORATORY	14/04/2016;13/12/2016;31/08/2018;03/09/2018;19/08/2019	18/04/2016	POSITIVE	POSITIVE	POSITIVE	POSITIVE	POSITIVE
17447405	M	24/07/1981	606/13	KWAZULU-NATAL	INKOSI ALBERT LUTHULI CENTRAL HOSPITAL	14/04/2016;14/04/2016;12/05/2016;12/05/2016;31/07/2018	15/04/2016	POSITIVE	POSITIVE	POSITIVE	POSITIVE	POSITIVE
61997974	M	02/12/1996	UNKNOWN	EASTERN CAPE	EAST LONDON LABORATORY	18/04/2016;09/01/2017;09/03/2017;20/02/2018;16/01/2019	19/04/2016	POSITIVE	POSITIVE	POSITIVE	POSITIVE	POSITIVE
39927903	F	05/11/1984	UNKNOWN	FREE STATE	PELONOMI LABORATORY	18/04/2016;19/12/2016;02/05/2017;16/07/2019;29/07/2019	19/04/2016	POSITIVE	POSITIVE	POSITIVE	POSITIVE	POSITIVE
30404099	F	29/12/1977	771229	GAUTENG	BRAAMFONTEIN CENTRAL LABORATORY	20/04/2016;06/10/2016;21/10/2016;08/02/2017;08/02/2017	25/04/2016	POSITIVE	POSITIVE	POSITIVE	POSITIVE	POSITIVE
119150008	M	25/05/1979	5442/14	EASTERN CAPE	EAST LONDON LABORATORY	22/04/2016;17/10/2017;05/04/2018;28/09/2018;28/01/2019	23/04/2016	POSITIVE	POSITIVE	POSITIVE	POSITIVE	POSITIVE
27284922	F	12/05/1989	120589	NORTH WEST	TSHEPONG LABORATORY	22/04/2016;10/08/2016;10/08/2016;14/08/2019;14/08/2019	23/04/2016	POSITIVE	POSITIVE	POSITIVE	POSITIVE	POSITIVE
19260512	M	05/12/1970	114709298	WESTERN CAPE	TYGERBERG LABORATORY	28/04/2016;28/04/2016;11/05/2016;11/05/2016;28/09/2016	30/04/2016	POSITIVE	POSITIVE	POSITIVE	POSITIVE	POSITIVE
120631165	M	05/05/1971	LPSEY	LIMPOPO	POLOKWANE LABORATORY	05/05/2016;17/11/2016;13/11/2017;31/01/2019;11/11/2019	05/05/2016	POSITIVE	POSITIVE	POSITIVE	POSITIVE	POSITIVE
376226	F	20/07/1974	UNKNOWN	EASTERN CAPE	PORT ELIZABETH LABORATORY	06/05/2016;06/05/2016;12/05/2016;12/05/2016;31/08/2017	09/05/2016	POSITIVE	POSITIVE	POSITIVE	POSITIVE	POSITIVE
32816872	M	25/01/1976	402/13	GAUTENG	BRAAMFONTEIN CENTRAL LABORATORY	09/05/2016;09/05/2016;03/04/2017;03/04/2017;07/11/2018	16/05/2016	POSITIVE	POSITIVE	POSITIVE	POSITIVE	POSITIVE
27664407	M	04/06/1964	40664	KWAZULU-NATAL	INKOSI ALBERT LUTHULI CENTRAL HOSPITAL	10/05/2016;10/05/2016;14/09/2017;14/09/2017;26/04/2018	11/05/2016	POSITIVE	POSITIVE	POSITIVE	POSITIVE	POSITIVE
751726	F	15/05/1983	GP09240633	GAUTENG	CHRIS HANI BARAGWANATH LABORATORY	12/05/2016;12/05/2016;02/06/2016;02/06/2016;10/04/2018	13/05/2016	POSITIVE	POSITIVE	POSITIVE	POSITIVE	POSITIVE
5070377	M	23/12/1981	115260895	WESTERN CAPE	GROOTE SCHUUR LABORATORY	16/05/2016;16/05/2016;14/06/2016;14/06/2016;23/09/2019	19/05/2016	POSITIVE	POSITIVE	POSITIVE	POSITIVE	POSITIVE
39164	F	27/06/1962	58502121	WESTERN CAPE	TYGERBERG LABORATORY	16/05/2016;24/07/2017;24/07/2017;13/12/2017;13/12/2017	17/05/2016	POSITIVE	POSITIVE	POSITIVE	POSITIVE	POSITIVE
18029768	F	20/11/1986	1207/14	KWAZULU-NATAL	INKOSI ALBERT LUTHULI CENTRAL HOSPITAL	16/05/2016;06/02/2017;19/07/2017;19/07/2017;28/03/2019	17/05/2016	POSITIVE	POSITIVE	POSITIVE	POSITIVE	POSITIVE
102076191	M	02/02/1965	020265GE	GAUTENG	HELEN JOSEPH LABORATORY	17/05/2016;19/05/2016;31/08/2017;24/09/2017;25/09/2017	17/05/2016	POSITIVE	POSITIVE	POSITIVE	POSITIVE	POSITIVE
112545813	U	19/12/1986	C7614	KWAZULU-NATAL	INKOSI ALBERT LUTHULI CENTRAL HOSPITAL	18/05/2016;20/05/2016;20/11/2017;29/04/2019;28/10/2019	20/05/2016	POSITIVE	POSITIVE	POSITIVE	POSITIVE	POSITIVE
21032230	M	26/06/1980	57421638	WESTERN CAPE	GROOTE SCHUUR LABORATORY	23/05/2016;23/05/2016;28/04/2017;17/07/2017;30/08/2017	24/05/2016	POSITIVE	POSITIVE	POSITIVE	POSITIVE	POSITIVE
10695846	M	07/01/1967	8524/16	KWAZULU-NATAL	INKOSI ALBERT LUTHULI CENTRAL HOSPITAL	24/05/2016;24/05/2016;31/05/2016;24/10/2017;24/10/2017	26/05/2016	POSITIVE	POSITIVE	POSITIVE	POSITIVE	POSITIVE
4980204	M	01/05/1968	GP08662929	GAUTENG	CHRIS HANI BARAGWANATH LABORATORY	26/05/2016;26/05/2016;10/11/2016;10/11/2016;22/11/2018	27/05/2016	POSITIVE	POSITIVE	POSITIVE	POSITIVE	POSITIVE
121330560	M	30/08/1995	GT01273729	GAUTENG	CHARLOTTE MAXEKE JOHANNESBURG ACADEMIC HOSPITAL	26/05/2016;23/06/2016;21/07/2016;16/05/2018;10/04/2019	27/05/2016	POSITIVE	POSITIVE	POSITIVE	POSITIVE	POSITIVE
3348363	M	07/04/1960	070460MO	GAUTENG	HELEN JOSEPH LABORATORY	26/05/2016;03/10/2017;03/10/2017;06/05/2019;17/10/2019	26/05/2016	POSITIVE	POSITIVE	POSITIVE	POSITIVE	POSITIVE
8658541	M	21/02/1977	UNKNOWN	NORTH WEST	TSHEPONG LABORATORY	31/05/2016;31/05/2016;25/01/2017;14/12/2017;14/12/2017	01/06/2016	POSITIVE	POSITIVE	POSITIVE	POSITIVE	POSITIVE
9374582	M	24/04/1981	UNKNOWN	EASTERN CAPE	PORT ELIZABETH LABORATORY	31/05/2016;31/05/2016;04/05/2017;07/05/2018;04/06/2019	03/06/2016	POSITIVE	POSITIVE	POSITIVE	POSITIVE	POSITIVE
8686842	F	21/07/1981	810721/16	FREE STATE	PELONOMI LABORATORY	31/05/2016;09/09/2016;29/09/2016;16/05/2018;05/02/2019	31/05/2016	POSITIVE	POSITIVE	POSITIVE	POSITIVE	POSITIVE
121304525	M	15/02/1983	GP63215443	GAUTENG	TSHWANE ACADEMIC LABORATORY	01/06/2016;01/06/2016;13/12/2017;08/08/2018;24/05/2019	02/06/2016	POSITIVE	POSITIVE	POSITIVE	POSITIVE	POSITIVE
22171914	F	10/02/1977	C62/2016	NORTH WEST	DR GEORGE MUKHARI LABORATORY	01/06/2016;01/06/2016;22/05/2018;04/03/2019;04/03/2019	06/06/2016	POSITIVE	POSITIVE	POSITIVE	POSITIVE	POSITIVE
637180	F	06/11/1982	64541139	WESTERN CAPE	GROOTE SCHUUR LABORATORY	01/06/2016;01/06/2016;13/08/2018;13/08/2018;02/11/2018	02/06/2016	POSITIVE	POSITIVE	POSITIVE	POSITIVE	POSITIVE
14347809	M	16/04/2007	LP0000254085	LIMPOPO	POLOKWANE LABORATORY	06/06/2016;06/06/2016;17/06/2016;17/08/2016;17/08/2016	07/06/2016	POSITIVE	POSITIVE	POSITIVE	POSITIVE	POSITIVE
49041879	M	23/05/1980	800523	GAUTENG	TAMBO MEMORIAL LABORATORY	06/06/2016;06/06/2018;28/01/2019;31/05/2019;07/10/2019	07/06/2016	POSITIVE	POSITIVE	POSITIVE	POSITIVE	POSITIVE
5723059	M	25/06/1976	GT46057248	GAUTENG	TSHWANE ACADEMIC LABORATORY	08/06/2016;08/06/2016;01/06/2017;05/06/2018;05/06/2018	09/06/2016	POSITIVE	POSITIVE	POSITIVE	POSITIVE	POSITIVE
24334997	M	18/10/1982	821018	GAUTENG	TAMBO MEMORIAL LABORATORY	08/06/2016;09/03/2017;11/10/2017;25/05/2018;25/05/2018	10/06/2016	POSITIVE	POSITIVE	POSITIVE	POSITIVE	POSITIVE
38185054	F	05/10/1979	51079	GAUTENG	CHRIS HANI BARAGWANATH LABORATORY	10/06/2016;10/06/2016;01/11/2016;01/11/2016;14/09/2017	15/06/2016	POSITIVE	POSITIVE	POSITIVE	POSITIVE	POSITIVE
5024741	M	13/05/1981	216664746	WESTERN CAPE	TYGERBERG LABORATORY	13/06/2016;22/11/2016;22/11/2016;13/06/2017;13/06/2017	14/06/2016	POSITIVE	POSITIVE	POSITIVE	POSITIVE	POSITIVE
3257898	M	.	GT39704516	GAUTENG	DR GEORGE MUKHARI LABORATORY	13/06/2016;04/07/2016;29/08/2016;26/09/2016;15/01/2018	15/06/2016	POSITIVE	POSITIVE	POSITIVE	POSITIVE	POSITIVE
1613694	F	29/08/1970	11016292	WESTERN CAPE	GROOTE SCHUUR LABORATORY	13/06/2016;05/10/2017;05/10/2017;09/11/2017;09/11/2017	14/06/2016	POSITIVE	POSITIVE	POSITIVE	POSITIVE	POSITIVE
32114678	M	15/05/1979	UNKNOWN	EASTERN CAPE	PORT ELIZABETH LABORATORY	14/06/2016;14/06/2016;09/11/2016;09/11/2016;17/02/2017	15/06/2016	POSITIVE	POSITIVE	POSITIVE	POSITIVE	POSITIVE
20599015	F	15/11/1973	151173MS	GAUTENG	HELEN JOSEPH LABORATORY	17/06/2016;24/06/2016;24/06/2016;01/07/2016;01/07/2016	17/06/2016	POSITIVE	POSITIVE	POSITIVE	POSITIVE	POSITIVE
12093422	M	30/10/1977	GP454925662	GAUTENG	TSHWANE ACADEMIC LABORATORY	20/06/2016;20/06/2016;06/07/2017;04/06/2018;04/06/2018	21/06/2016	POSITIVE	POSITIVE	POSITIVE	POSITIVE	POSITIVE
29367507	F	10/04/1982	100482TU	GAUTENG	HELEN JOSEPH LABORATORY	20/06/2016;20/06/2016;20/06/2016;17/09/2018;17/09/2018	20/06/2016	POSITIVE	POSITIVE	POSITIVE	POSITIVE	POSITIVE
1395212	F	11/09/1979	24179541	EASTERN CAPE	PORT ELIZABETH LABORATORY	20/06/2016;17/01/2017;17/01/2017;02/10/2017;02/10/2017	22/06/2016	POSITIVE	POSITIVE	POSITIVE	POSITIVE	POSITIVE
100497958	M	06/06/1971	710606	KWAZULU-NATAL	INKOSI ALBERT LUTHULI CENTRAL HOSPITAL	20/06/2016;26/03/2018;05/11/2018	21/06/2016	POSITIVE	POSITIVE	POSITIVE	POSITIVE	POSITIVE
20054083	M	22/04/1978	BCKG00160331	KWAZULU-NATAL	INKOSI ALBERT LUTHULI CENTRAL HOSPITAL	20/06/2016;07/09/2016;07/09/2016;17/01/2017;17/01/2017	22/06/2016	POSITIVE	POSITIVE	POSITIVE	POSITIVE	POSITIVE
100077732	F	23/10/1971	UNKNOWN	EASTERN CAPE	PORT ELIZABETH LABORATORY	20/06/2016;23/02/2017;15/11/2017	21/06/2016	POSITIVE	POSITIVE	POSITIVE	POSITIVE	POSITIVE
121867661	F	27/10/1977	CAAD00425948	KWAZULU-NATAL	INKOSI ALBERT LUTHULI CENTRAL HOSPITAL	21/06/2016;21/06/2016;12/07/2016;12/07/2016;12/07/2016	23/06/2016	POSITIVE	POSITIVE	POSITIVE	POSITIVE	POSITIVE
32037663	M	08/12/1990	UNKNOWN	EASTERN CAPE	PORT ELIZABETH LABORATORY	23/06/2016;31/01/2017;31/01/2017;11/02/2019;11/02/2019	24/06/2016	POSITIVE	POSITIVE	POSITIVE	POSITIVE	POSITIVE
13755394	M	12/05/1958	580512	KWAZULU-NATAL	INKOSI ALBERT LUTHULI CENTRAL HOSPITAL	28/06/2016;28/06/2016;19/01/2017;19/01/2017;08/03/2018	30/06/2016	POSITIVE	POSITIVE	POSITIVE	POSITIVE	POSITIVE
28138657	M	31/10/1971	741039MA	GAUTENG	LERATONG LABORATORY	28/06/2016;28/06/2016;30/01/2017;30/01/2017;16/05/2017	28/06/2016	POSITIVE	POSITIVE	POSITIVE	POSITIVE	POSITIVE
17839992	M	27/08/1967	GP45937631	GAUTENG	TSHWANE ACADEMIC LABORATORY	28/06/2016;28/06/2016;07/06/2017;07/06/2018;07/06/2018	30/06/2016	POSITIVE	POSITIVE	POSITIVE	POSITIVE	POSITIVE
34961421	M	25/11/1974	33774274	WESTERN CAPE	TYGERBERG LABORATORY	29/06/2016;07/11/2016;07/11/2016;13/09/2017;13/09/2017	01/07/2016	POSITIVE	POSITIVE	POSITIVE	POSITIVE	POSITIVE
27747384	F	17/11/1989	891117	KWAZULU-NATAL	INKOSI ALBERT LUTHULI CENTRAL HOSPITAL	29/06/2016;02/03/2018;02/03/2018;01/11/2018;01/11/2018	30/06/2016	POSITIVE	POSITIVE	POSITIVE	POSITIVE	POSITIVE
122307230	M	19/05/1983	830519	GAUTENG	CHRIS HANI BARAGWANATH LABORATORY	01/07/2016;15/03/2017;02/01/2018;07/08/2018;29/10/2018	01/07/2016	POSITIVE	POSITIVE	POSITIVE	POSITIVE	POSITIVE
12037027	M	24/09/1984	UNKNOWN	EASTERN CAPE	EAST LONDON LABORATORY	01/07/2016;01/07/2016;21/11/2017;21/11/2017;31/01/2019	05/07/2016	POSITIVE	POSITIVE	POSITIVE	POSITIVE	POSITIVE
417349	F	09/05/1985	20265187	EASTERN CAPE	PORT ELIZABETH LABORATORY	01/07/2016;25/07/2016;25/07/2016;12/09/2017;12/09/2017	04/07/2016	POSITIVE	POSITIVE	POSITIVE	POSITIVE	POSITIVE
15860015	F	01/02/1987	UNKNOWN	EASTERN CAPE	EAST LONDON LABORATORY	04/07/2016;31/08/2016;31/08/2016;11/10/2018;11/10/2018	13/07/2016	POSITIVE	POSITIVE	POSITIVE	POSITIVE	POSITIVE
4026693	M	.	GP09037400	GAUTENG	CHRIS HANI BARAGWANATH LABORATORY	05/07/2016;05/07/2016;07/06/2017;13/06/2017;13/06/2017	05/07/2016	POSITIVE	POSITIVE	POSITIVE	POSITIVE	POSITIVE
1589692	M	19/11/1993	21513858	EASTERN CAPE	U	06/07/2016;19/10/2016;19/10/2016;04/05/2018;04/05/2018	07/07/2016	POSITIVE	POSITIVE	POSITIVE	POSITIVE	POSITIVE
28529696	M	04/04/1973	13/480	MPUMALANGA	ROB FERREIRA LABORATORY	07/07/2016;09/07/2017;09/07/2017;25/07/2017;25/07/2017	09/07/2016	POSITIVE	POSITIVE	POSITIVE	POSITIVE	POSITIVE
21510135	F	10/06/1999	UNKNOWN	EASTERN CAPE	PORT ELIZABETH LABORATORY	07/07/2016;09/04/2018;09/04/2018;19/09/2019;19/09/2019	08/07/2016	POSITIVE	POSITIVE	POSITIVE	POSITIVE	POSITIVE
40263491	F	12/01/1972	29016730	EASTERN CAPE	EAST LONDON LABORATORY	10/07/2016;15/07/2016;26/08/2016;17/10/2016;05/06/2018	14/07/2016	POSITIVE	POSITIVE	POSITIVE	POSITIVE	POSITIVE
106895463	F	27/03/1989	890327	KWAZULU-NATAL	INKOSI ALBERT LUTHULI CENTRAL HOSPITAL	11/07/2016;01/11/2016;17/01/2017;26/10/2017;20/12/2018	13/07/2016	POSITIVE	POSITIVE	POSITIVE	POSITIVE	POSITIVE
122166079	M	27/10/1984	841027	GAUTENG	LERATONG LABORATORY	12/07/2016;25/07/2016;27/07/2016;04/04/2017;26/06/2017	13/07/2016	POSITIVE	POSITIVE	POSITIVE	POSITIVE	POSITIVE
1217474	M	01/02/1979	10279	KWAZULU-NATAL	INKOSI ALBERT LUTHULI CENTRAL HOSPITAL	12/07/2016;12/07/2016;20/10/2017;18/03/2019;18/03/2019	14/07/2016	POSITIVE	POSITIVE	POSITIVE	POSITIVE	POSITIVE
2824031	F	02/11/1981	UNKNOWN	EASTERN CAPE	EAST LONDON LABORATORY	13/07/2016;13/07/2016;26/07/2016;26/07/2016;03/11/2016	16/07/2016	POSITIVE	POSITIVE	POSITIVE	POSITIVE	POSITIVE
36192946	M	11/03/1977	A05315	MPUMALANGA	ERMELO LABORATORY	19/07/2016;19/07/2016;16/11/2016;16/11/2016;31/05/2017	21/07/2016	POSITIVE	POSITIVE	POSITIVE	POSITIVE	POSITIVE
634904	M	22/09/1966	660922	KWAZULU-NATAL	INKOSI ALBERT LUTHULI CENTRAL HOSPITAL	19/07/2016;11/10/2016;11/10/2016;06/12/2016;20/04/2018	21/07/2016	POSITIVE	POSITIVE	POSITIVE	POSITIVE	POSITIVE
18449739	F	01/08/1993	135217750	WESTERN CAPE	GROOTE SCHUUR LABORATORY	21/07/2016;05/03/2019;26/07/2019;22/10/2019;22/10/2019	21/07/2016	POSITIVE	POSITIVE	POSITIVE	POSITIVE	POSITIVE
2779706	F	01/07/1991	UNKNOWN	EASTERN CAPE	PORT ELIZABETH LABORATORY	04/08/2016;04/08/2016;02/05/2017;15/06/2017;15/06/2017	06/08/2016	POSITIVE	POSITIVE	POSITIVE	POSITIVE	POSITIVE
2040051	M	25/08/1969	90031188PE	KWAZULU-NATAL	INKOSI ALBERT LUTHULI CENTRAL HOSPITAL	10/08/2016;29/08/2019;29/08/2019;18/09/2019;18/09/2019	12/08/2016	POSITIVE	POSITIVE	POSITIVE	POSITIVE	POSITIVE
25199501	F	16/11/1979	161179	GAUTENG	CHARLOTTE MAXEKE JOHANNESBURG ACADEMIC HOSPITAL	11/08/2016;10/09/2017;10/09/2017;07/03/2018;07/03/2018	12/08/2016	POSITIVE	POSITIVE	POSITIVE	POSITIVE	POSITIVE
100782026	M	04/01/1978	UNKNOWN	KWAZULU-NATAL	INKOSI ALBERT LUTHULI CENTRAL HOSPITAL	15/08/2016;15/08/2016;27/08/2018	19/08/2016	POSITIVE	POSITIVE	POSITIVE	POSITIVE	POSITIVE
26220902	F	14/07/1975	22829606	GAUTENG	TSHWANE ACADEMIC LABORATORY	15/08/2016;15/08/2016;18/07/2017;18/07/2017;18/07/2018	19/08/2016	POSITIVE	POSITIVE	POSITIVE	POSITIVE	POSITIVE
32329891	F	25/11/1983	UNKNOWN	EASTERN CAPE	NELSON MANDELA ACADEMIC LABORATORY	15/08/2016;25/07/2018;09/01/2019;08/07/2019;08/07/2019	16/08/2016	POSITIVE	POSITIVE	POSITIVE	POSITIVE	POSITIVE
44391098	F	16/10/1984	AAIV1579P	EASTERN CAPE	NELSON MANDELA ACADEMIC LABORATORY	15/08/2016;15/02/2017;26/09/2017;16/08/2018;10/05/2019	16/08/2016	POSITIVE	POSITIVE	POSITIVE	POSITIVE	POSITIVE
100123521	F	16/01/1979	PHC790116	GAUTENG	TAMBO MEMORIAL LABORATORY	17/08/2016;20/05/2017;22/11/2017	19/08/2016	POSITIVE	POSITIVE	POSITIVE	POSITIVE	POSITIVE
103870758	M	08/11/1969	691108	GAUTENG	CHRIS HANI BARAGWANATH LABORATORY	19/08/2016;12/12/2018;10/01/2019;21/01/2019;15/05/2019	21/08/2016	POSITIVE	POSITIVE	POSITIVE	POSITIVE	POSITIVE
120135639	M	15/10/1970	GT01267930	GAUTENG	CHARLOTTE MAXEKE JOHANNESBURG ACADEMIC HOSPITAL	21/08/2016;22/08/2016;30/01/2017;20/02/2017;15/05/2017	21/08/2016	POSITIVE	POSITIVE	POSITIVE	POSITIVE	POSITIVE
10503261	M	13/10/1960	100292374	WESTERN CAPE	TYGERBERG LABORATORY	22/08/2016;22/08/2016;06/03/2018;05/06/2019;05/06/2019	23/08/2016	POSITIVE	POSITIVE	POSITIVE	POSITIVE	POSITIVE
11637497	F	21/12/1994	UNKNOWN	NORTH WEST	TSHEPONG LABORATORY	24/08/2016;11/02/2019;11/02/2019;22/07/2019;22/07/2019	26/08/2016	POSITIVE	POSITIVE	POSITIVE	POSITIVE	POSITIVE
129146	F	25/04/1972	720425	GAUTENG	CHRIS HANI BARAGWANATH LABORATORY	25/08/2016;25/08/2016;22/08/2017;22/08/2017;16/10/2018	27/08/2016	POSITIVE	POSITIVE	POSITIVE	POSITIVE	POSITIVE
123601813	M	11/11/1983	GT46199302	GAUTENG	TSHWANE ACADEMIC LABORATORY	25/08/2016;23/03/2017;27/10/2017;13/11/2018;17/01/2019	31/08/2016	POSITIVE	POSITIVE	POSITIVE	POSITIVE	POSITIVE
23777817	M	13/12/1966	22780381	WESTERN CAPE	GROOTE SCHUUR LABORATORY	25/08/2016;09/05/2018;09/05/2018;03/10/2018;03/10/2018	26/08/2016	POSITIVE	POSITIVE	POSITIVE	POSITIVE	POSITIVE
3423799	F	04/07/1978	57372799	WESTERN CAPE	TYGERBERG LABORATORY	29/08/2016;29/08/2016;01/04/2019;12/07/2019;12/07/2019	30/08/2016	POSITIVE	POSITIVE	POSITIVE	POSITIVE	POSITIVE
1003544	F	29/08/1977	770829/16	KWAZULU-NATAL	INKOSI ALBERT LUTHULI CENTRAL HOSPITAL	30/08/2016;30/08/2016;01/09/2016	01/09/2016	POSITIVE	POSITIVE	POSITIVE	POSITIVE	POSITIVE
124800158	F	12/06/1991	120691MU	GAUTENG	HELEN JOSEPH LABORATORY	01/09/2016;03/11/2016;29/05/2019;01/07/2019;12/11/2019	01/09/2016	POSITIVE	POSITIVE	POSITIVE	POSITIVE	POSITIVE
3561039	M	28/02/1978	280278MA	GAUTENG	HELEN JOSEPH LABORATORY	01/09/2016;07/09/2016;07/09/2016;22/07/2019;22/07/2019	02/09/2016	POSITIVE	POSITIVE	POSITIVE	POSITIVE	POSITIVE
16298680	M	25/04/1965	528	GAUTENG	DR GEORGE MUKHARI LABORATORY	01/09/2016;01/09/2016;11/07/2017;11/07/2017;08/08/2018	06/09/2016	POSITIVE	POSITIVE	POSITIVE	POSITIVE	POSITIVE
31275797	M	04/10/1972	041072BI	GAUTENG	HELEN JOSEPH LABORATORY	06/09/2016;22/11/2016;22/11/2016;06/06/2019;06/06/2019	06/09/2016	POSITIVE	POSITIVE	POSITIVE	POSITIVE	POSITIVE
124756554	M	11/06/1969	24441552	EASTERN CAPE	EAST LONDON LABORATORY	07/09/2016;20/09/2016;01/04/2017;02/05/2017;21/06/2017	08/09/2016	POSITIVE	POSITIVE	POSITIVE	POSITIVE	POSITIVE
20406485	F	12/02/1977	GP45923734	GAUTENG	TSHWANE ACADEMIC LABORATORY	08/09/2016;27/09/2017;27/09/2017;03/09/2018;03/09/2018	09/09/2016	POSITIVE	POSITIVE	POSITIVE	POSITIVE	POSITIVE
100261770	F	08/10/1985	UNKNOWN	EASTERN CAPE	NELSON MANDELA ACADEMIC LABORATORY	08/09/2016;03/08/2017;06/11/2017	14/09/2016	POSITIVE	POSITIVE	POSITIVE	POSITIVE	POSITIVE
36111137	M	12/03/1985	133857821	WESTERN CAPE	TYGERBERG LABORATORY	10/09/2016;04/10/2017;04/10/2017;05/02/2019;05/02/2019	12/09/2016	POSITIVE	POSITIVE	POSITIVE	POSITIVE	POSITIVE
18717801	M	16/01/1985	850116	KWAZULU-NATAL	INKOSI ALBERT LUTHULI CENTRAL HOSPITAL	14/09/2016;14/09/2016;04/10/2017;06/08/2019;06/08/2019	16/09/2016	POSITIVE	POSITIVE	POSITIVE	POSITIVE	POSITIVE
124868173	F	19/06/1995	10692/16	GAUTENG	TSHWANE ACADEMIC LABORATORY	16/09/2016;20/12/2016;28/06/2017;13/12/2017;12/01/2018	17/09/2016	POSITIVE	POSITIVE	POSITIVE	POSITIVE	POSITIVE
35883923	M	05/02/1961	610205	NORTH WEST	TSHEPONG LABORATORY	19/09/2016;19/09/2016;18/04/2017;18/04/2017;19/05/2017	21/09/2016	POSITIVE	POSITIVE	POSITIVE	POSITIVE	POSITIVE
26894775	F	30/05/1976	760530	KWAZULU-NATAL	INKOSI ALBERT LUTHULI CENTRAL HOSPITAL	20/09/2016;10/10/2016;10/10/2016;05/12/2016;05/12/2016	27/09/2016	POSITIVE	POSITIVE	POSITIVE	POSITIVE	POSITIVE
417662	M	05/06/1975	26209155	WESTERN CAPE	TYGERBERG LABORATORY	20/09/2016;26/09/2016;08/01/2018;08/01/2018;08/08/2018	21/09/2016	POSITIVE	POSITIVE	POSITIVE	POSITIVE	POSITIVE
34323559	M	03/03/1989	T12207833	WESTERN CAPE	GROOTE SCHUUR LABORATORY	20/09/2016;20/09/2016;26/09/2016;26/09/2016;29/09/2016	21/09/2016	POSITIVE	POSITIVE	POSITIVE	POSITIVE	POSITIVE
14436910	F	23/07/1979	UNKNOWN	NORTH WEST	TSHEPONG LABORATORY	21/09/2016;30/01/2019;30/01/2019;27/07/2019;27/07/2019	22/09/2016	POSITIVE	POSITIVE	POSITIVE	POSITIVE	POSITIVE
13275491	U	01/02/1986	860201	GAUTENG	BRAAMFONTEIN CENTRAL LABORATORY	22/09/2016;22/09/2016;14/02/2017;14/02/2017;03/10/2017	26/09/2016	POSITIVE	POSITIVE	POSITIVE	POSITIVE	POSITIVE
125414688	M	02/03/1985	615/16	KWAZULU-NATAL	INKOSI ALBERT LUTHULI CENTRAL HOSPITAL	23/09/2016;21/06/2017;05/09/2017;13/08/2018;04/02/2019	04/10/2016	POSITIVE	POSITIVE	POSITIVE	POSITIVE	POSITIVE
27526852	F	06/04/1993	UNKNOWN	EASTERN CAPE	PORT ELIZABETH LABORATORY	26/09/2016;13/10/2016;13/10/2016;03/01/2018;03/01/2018	27/09/2016	POSITIVE	POSITIVE	POSITIVE	POSITIVE	POSITIVE
22943532	F	28/05/1991	GT00839588	GAUTENG	CHARLOTTE MAXEKE JOHANNESBURG ACADEMIC HOSPITAL	28/09/2016;05/10/2016;12/10/2016;11/01/2017;31/05/2017	28/09/2016	POSITIVE	POSITIVE	POSITIVE	POSITIVE	POSITIVE
16191725	M	06/11/1975	751106	GAUTENG	BRAAMFONTEIN CENTRAL LABORATORY	28/09/2016;20/10/2016;20/10/2016;20/10/2016;15/02/2017	08/10/2016	POSITIVE	POSITIVE	POSITIVE	POSITIVE	POSITIVE
26035778	M	17/12/1970	701217	GAUTENG	BRAAMFONTEIN CENTRAL LABORATORY	29/09/2016;31/10/2016;31/10/2016;20/01/2017;20/01/2017	12/10/2016	POSITIVE	POSITIVE	POSITIVE	POSITIVE	POSITIVE
616900	M	30/05/1979	29573201	WESTERN CAPE	TYGERBERG LABORATORY	30/09/2016;30/09/2016;05/04/2017;12/07/2018;09/11/2018	03/10/2016	POSITIVE	POSITIVE	POSITIVE	POSITIVE	POSITIVE
26347883	M	17/04/1988	170488NG	GAUTENG	HELEN JOSEPH LABORATORY	03/10/2016;03/10/2016;03/11/2016;03/11/2016;05/12/2016	04/10/2016	POSITIVE	POSITIVE	POSITIVE	POSITIVE	POSITIVE
337058	M	18/03/1978	UNKNOWN	EASTERN CAPE	PORT ELIZABETH LABORATORY	03/10/2016;03/10/2016;21/12/2016;21/12/2016;22/08/2019	05/10/2016	POSITIVE	POSITIVE	POSITIVE	POSITIVE	POSITIVE
100533663	M	27/03/1966	P14660322	GAUTENG	LERATONG LABORATORY	03/10/2016;13/08/2018;29/08/2018	04/10/2016	POSITIVE	POSITIVE	POSITIVE	POSITIVE	POSITIVE
22612994	F	03/03/1978	GP46010065	GAUTENG	TSHWANE ACADEMIC LABORATORY	04/10/2016;04/10/2016;18/10/2017;07/01/2019;07/01/2019	06/10/2016	POSITIVE	POSITIVE	POSITIVE	POSITIVE	POSITIVE
13831583	M	24/09/1985	779/16	EASTERN CAPE	EAST LONDON LABORATORY	04/10/2016;07/09/2017;07/09/2017;10/10/2017;10/10/2017	05/10/2016	POSITIVE	POSITIVE	POSITIVE	POSITIVE	POSITIVE
537552	M	12/10/1966	67990226	WESTERN CAPE	TYGERBERG LABORATORY	04/10/2016;15/06/2017;18/07/2017;03/10/2018;09/10/2019	05/10/2016	POSITIVE	POSITIVE	POSITIVE	POSITIVE	POSITIVE
55990222	M	10/01/1983	19552/16	KWAZULU-NATAL	INKOSI ALBERT LUTHULI CENTRAL HOSPITAL	05/10/2016;10/11/2016;10/04/2017;11/04/2017;10/05/2017	07/10/2016	POSITIVE	POSITIVE	POSITIVE	POSITIVE	POSITIVE
848658	F	07/06/1985	UNKNOWN	EASTERN CAPE	EAST LONDON LABORATORY	07/10/2016;07/10/2016;18/09/2017;26/02/2019;26/02/2019	08/10/2016	POSITIVE	POSITIVE	POSITIVE	POSITIVE	POSITIVE
28095171	M	04/04/1974	213795580	GAUTENG	CHARLOTTE MAXEKE JOHANNESBURG ACADEMIC HOSPITAL	10/10/2016;06/06/2017;06/06/2017;19/06/2017;19/06/2017	11/10/2016	POSITIVE	POSITIVE	POSITIVE	POSITIVE	POSITIVE
3889017	F	19/02/1986	860219	KWAZULU-NATAL	INKOSI ALBERT LUTHULI CENTRAL HOSPITAL	10/10/2016;10/10/2016;13/10/2016;13/10/2016;10/05/2019	12/10/2016	POSITIVE	POSITIVE	POSITIVE	POSITIVE	POSITIVE
11423470	M	13/06/1969	23008600	EASTERN CAPE	EAST LONDON LABORATORY	10/10/2016;10/10/2016;11/10/2016;11/10/2016;17/10/2016	13/10/2016	POSITIVE	POSITIVE	POSITIVE	POSITIVE	POSITIVE
125930688	M	06/11/1976	15464/16	KWAZULU-NATAL	INKOSI ALBERT LUTHULI CENTRAL HOSPITAL	11/10/2016;26/06/2017;12/12/2017;13/12/2017;15/01/2018	13/10/2016	POSITIVE	POSITIVE	POSITIVE	POSITIVE	POSITIVE
20515921	M	22/12/1983	1725	KWAZULU-NATAL	INKOSI ALBERT LUTHULI CENTRAL HOSPITAL	14/10/2016;14/10/2016;04/04/2017;04/04/2017;24/05/2017	17/10/2016	POSITIVE	POSITIVE	POSITIVE	POSITIVE	POSITIVE
34234726	M	22/02/1975	823/14	KWAZULU-NATAL	INKOSI ALBERT LUTHULI CENTRAL HOSPITAL	18/10/2016;18/10/2016;15/11/2016;15/11/2016;13/07/2018	19/10/2016	POSITIVE	POSITIVE	POSITIVE	POSITIVE	POSITIVE
12786212	F	07/11/1985	7749/12	KWAZULU-NATAL	INKOSI ALBERT LUTHULI CENTRAL HOSPITAL	18/10/2016;18/10/2016;31/10/2016;31/10/2016;07/03/2017	19/10/2016	POSITIVE	POSITIVE	POSITIVE	POSITIVE	POSITIVE
125117194	F	01/07/1968	680701	GAUTENG	TAMBO MEMORIAL LABORATORY	19/10/2016;08/09/2017;16/01/2019;19/03/2019;22/08/2019	20/10/2016	POSITIVE	POSITIVE	POSITIVE	POSITIVE	POSITIVE
16466004	M	19/07/1978	780719	GAUTENG	BRAAMFONTEIN CENTRAL LABORATORY	19/10/2016;19/10/2016;24/02/2017;05/06/2017;09/10/2017	31/10/2016	POSITIVE	POSITIVE	POSITIVE	POSITIVE	POSITIVE
126118871	F	16/09/1979	790916	GAUTENG	TAMBO MEMORIAL LABORATORY	20/10/2016;19/10/2017;08/05/2018;12/12/2018;03/04/2019	04/11/2016	POSITIVE	POSITIVE	POSITIVE	POSITIVE	POSITIVE
22912126	M	07/10/1991	91007/439 T	FREE STATE	PELONOMI LABORATORY	21/10/2016;14/05/2018;14/05/2018;24/01/2019;24/01/2019	26/10/2016	POSITIVE	POSITIVE	POSITIVE	POSITIVE	POSITIVE
126372863	M	27/05/1956	GT01301823	GAUTENG	CHARLOTTE MAXEKE JOHANNESBURG ACADEMIC HOSPITAL	22/10/2016;08/02/2017;11/02/2017;22/03/2017;12/07/2017	22/10/2016	POSITIVE	POSITIVE	POSITIVE	POSITIVE	POSITIVE
395971	F	23/09/1985	UNKNOWN	EASTERN CAPE	PORT ELIZABETH LABORATORY	24/10/2016;08/11/2016;28/02/2019;04/04/2019;04/04/2019	26/10/2016	POSITIVE	POSITIVE	POSITIVE	POSITIVE	POSITIVE
533838	M	28/12/1986	216482651	WESTERN CAPE	GROOTE SCHUUR LABORATORY	27/10/2016;27/10/2016;21/04/2017;21/04/2017;09/10/2017	28/10/2016	POSITIVE	POSITIVE	POSITIVE	POSITIVE	POSITIVE
4275766	F	25/03/1978	118917798	WESTERN CAPE	GROOTE SCHUUR LABORATORY	29/10/2016;29/10/2016;10/01/2019;10/01/2019;03/07/2019	30/10/2016	POSITIVE	POSITIVE	POSITIVE	POSITIVE	POSITIVE
18947484	F	11/11/1985	38313755	WESTERN CAPE	TYGERBERG LABORATORY	02/11/2016;02/11/2016;23/02/2017;26/10/2017;26/10/2017	04/11/2016	POSITIVE	POSITIVE	POSITIVE	POSITIVE	POSITIVE
36485412	F	16/09/1970	41838301	WESTERN CAPE	GROOTE SCHUUR LABORATORY	03/11/2016;03/11/2016;26/04/2019;21/05/2019;21/05/2019	04/11/2016	POSITIVE	POSITIVE	POSITIVE	POSITIVE	POSITIVE
10543333	M	18/12/1990	214690090	EASTERN CAPE	PORT ELIZABETH LABORATORY	04/11/2016;09/02/2017;09/02/2017;07/05/2018;07/05/2018	07/11/2016	POSITIVE	POSITIVE	POSITIVE	POSITIVE	POSITIVE
1261071	M	20/05/1971	9350/16	EASTERN CAPE	NELSON MANDELA ACADEMIC LABORATORY	07/11/2016;07/11/2016;05/04/2018;05/12/2019;05/12/2019	10/11/2016	POSITIVE	POSITIVE	POSITIVE	POSITIVE	POSITIVE
126901539	M	12/12/1975	UNKNOWN	EASTERN CAPE	EAST LONDON LABORATORY	07/11/2016;15/12/2016;25/07/2017;06/02/2018;14/06/2018	08/11/2016	POSITIVE	POSITIVE	POSITIVE	POSITIVE	POSITIVE
132367	M	26/03/1978	22514400	WESTERN CAPE	TYGERBERG LABORATORY	09/11/2016;21/06/2018;21/06/2018;03/06/2019;03/06/2019	12/11/2016	POSITIVE	POSITIVE	POSITIVE	POSITIVE	POSITIVE
31862630	M	07/03/1974	126086115	WESTERN CAPE	GROOTE SCHUUR LABORATORY	11/11/2016;11/11/2016;11/11/2016;14/11/2016;14/11/2016	11/11/2016	POSITIVE	POSITIVE	POSITIVE	POSITIVE	POSITIVE
20773737	M	15/04/1968	15041968	KWAZULU-NATAL	INKOSI ALBERT LUTHULI CENTRAL HOSPITAL	14/11/2016;14/11/2016;06/03/2017;06/03/2017;24/10/2017	16/11/2016	POSITIVE	POSITIVE	POSITIVE	POSITIVE	POSITIVE
18535246	M	17/12/1982	UF30271092	EASTERN CAPE	PORT ELIZABETH LABORATORY	17/11/2016;30/11/2016;30/11/2016;18/01/2017;18/01/2017	19/11/2016	POSITIVE	POSITIVE	POSITIVE	POSITIVE	POSITIVE
9018619	M	07/06/1974	UNKNOWN	EASTERN CAPE	EAST LONDON LABORATORY	17/11/2016;17/11/2016;19/01/2017;21/02/2017;21/02/2017	18/11/2016	POSITIVE	POSITIVE	POSITIVE	POSITIVE	POSITIVE
25316481	F	06/05/1977	66693	GAUTENG	TSHWANE ACADEMIC LABORATORY	18/11/2016;10/02/2017;15/02/2017;22/05/2017;29/08/2018	19/11/2016	POSITIVE	POSITIVE	POSITIVE	POSITIVE	POSITIVE
100474497	M	07/09/1982	GP45964794	GAUTENG	TSHWANE ACADEMIC LABORATORY	21/11/2016;27/11/2017;29/10/2018	23/11/2016	POSITIVE	POSITIVE	POSITIVE	POSITIVE	POSITIVE
11693698	M	04/07/2003	30704	KWAZULU-NATAL	INKOSI ALBERT LUTHULI CENTRAL HOSPITAL	23/11/2016;23/11/2016;15/02/2017;15/02/2017;05/07/2019	28/11/2016	POSITIVE	POSITIVE	POSITIVE	POSITIVE	POSITIVE
127376802	F	09/11/1992	5000056442	GAUTENG	TSHWANE ACADEMIC LABORATORY	23/11/2016;26/04/2017;15/08/2017;27/12/2017;17/04/2018	24/11/2016	POSITIVE	POSITIVE	POSITIVE	POSITIVE	POSITIVE
991464	F	15/11/1992	342016	EASTERN CAPE	PORT ELIZABETH LABORATORY	24/11/2016;27/01/2017;27/01/2017;27/10/2018;27/10/2018	25/11/2016	POSITIVE	POSITIVE	POSITIVE	POSITIVE	POSITIVE
104931780	M	26/11/1975	20087243	WESTERN CAPE	GROOTE SCHUUR LABORATORY	24/11/2016;05/04/2017;10/07/2017;27/09/2017;10/04/2018	25/11/2016	POSITIVE	POSITIVE	POSITIVE	POSITIVE	POSITIVE
62202108	F	21/03/1965	MM20229571	LIMPOPO	TSHWANE ACADEMIC LABORATORY	25/11/2016;29/01/2017;20/03/2017;22/03/2017;22/03/2017	28/11/2016	POSITIVE	POSITIVE	POSITIVE	POSITIVE	POSITIVE
1079775	F	09/05/1990	UNKNOWN	EASTERN CAPE	PORT ELIZABETH LABORATORY	25/11/2016;25/11/2016;01/12/2016;01/12/2016;24/01/2017	28/11/2016	POSITIVE	POSITIVE	POSITIVE	POSITIVE	POSITIVE
4290821	M	14/01/1972	10908655	WESTERN CAPE	GROOTE SCHUUR LABORATORY	30/11/2016;28/08/2018;28/08/2018;04/06/2019;04/06/2019	01/12/2016	POSITIVE	POSITIVE	POSITIVE	POSITIVE	POSITIVE
40495457	M	14/12/1983	141283	KWAZULU-NATAL	INKOSI ALBERT LUTHULI CENTRAL HOSPITAL	01/12/2016;19/12/2016;06/03/2017;06/03/2017;28/03/2017	05/12/2016	POSITIVE	POSITIVE	POSITIVE	POSITIVE	POSITIVE
2968272	M	03/05/1972	85157048	WESTERN CAPE	GROOTE SCHUUR LABORATORY	01/12/2016;12/10/2017;12/10/2017;19/04/2018;19/04/2018	01/12/2016	POSITIVE	POSITIVE	POSITIVE	POSITIVE	POSITIVE
122263375	M	01/12/1953	23074551	GAUTENG	TSHWANE ACADEMIC LABORATORY	02/12/2016;26/01/2017;06/02/2017;21/08/2017;16/01/2019	05/12/2016	POSITIVE	POSITIVE	POSITIVE	POSITIVE	POSITIVE
3343802	U	04/04/1977	040477MA	GAUTENG	HELEN JOSEPH LABORATORY	03/12/2016;03/12/2016;04/12/2016;04/12/2016;02/02/2017	07/12/2016	POSITIVE	POSITIVE	POSITIVE	POSITIVE	POSITIVE
18906886	F	31/08/1978	780831	GAUTENG	CHRIS HANI BARAGWANATH LABORATORY	05/12/2016;03/03/2017;03/03/2017;03/03/2017;03/03/2017	07/12/2016	POSITIVE	POSITIVE	POSITIVE	POSITIVE	POSITIVE
21583164	F	14/12/1992	M16/702	MPUMALANGA	ROB FERREIRA LABORATORY	06/12/2016;20/06/2017;20/06/2017;08/08/2017;30/04/2018	12/12/2016	POSITIVE	POSITIVE	POSITIVE	POSITIVE	POSITIVE
18799266	F	12/08/1989	133-15	KWAZULU-NATAL	INKOSI ALBERT LUTHULI CENTRAL HOSPITAL	07/12/2016;07/06/2017;07/06/2017;22/02/2018;22/02/2018	09/12/2016	POSITIVE	POSITIVE	POSITIVE	POSITIVE	POSITIVE
447825	F	19/04/1976	760419	KWAZULU-NATAL	INKOSI ALBERT LUTHULI CENTRAL HOSPITAL	07/12/2016;07/12/2016;19/09/2019;19/09/2019;27/09/2019	08/12/2016	POSITIVE	POSITIVE	POSITIVE	POSITIVE	POSITIVE
26065427	F	28/12/1983	5000056826	GAUTENG	TSHWANE ACADEMIC LABORATORY	07/12/2016;07/12/2016;15/12/2016;18/01/2018;22/01/2019	08/12/2016	POSITIVE	POSITIVE	POSITIVE	POSITIVE	POSITIVE
128060918	M	01/12/1991	18267/16	KWAZULU-NATAL	INKOSI ALBERT LUTHULI CENTRAL HOSPITAL	07/12/2016;08/12/2016;14/12/2016;16/12/2016;21/12/2016	08/12/2016	POSITIVE	POSITIVE	POSITIVE	POSITIVE	POSITIVE
329893	F	10/01/1994	UNKNOWN	EASTERN CAPE	NELSON MANDELA ACADEMIC LABORATORY	19/12/2016;24/04/2017;24/04/2017;26/04/2019;26/04/2019	22/12/2016	POSITIVE	POSITIVE	POSITIVE	POSITIVE	POSITIVE
3224499	M	06/02/1979	060279DO	GAUTENG	HELEN JOSEPH LABORATORY	27/12/2016;27/12/2016;11/07/2017;11/07/2017;23/08/2017	27/12/2016	POSITIVE	POSITIVE	POSITIVE	POSITIVE	POSITIVE
58721335	M	09/12/1976	19761209	GAUTENG	CHARLOTTE MAXEKE JOHANNESBURG ACADEMIC HOSPITAL	04/01/2017;29/06/2017;12/09/2018;14/05/2019;09/10/2019	05/01/2017	POSITIVE	POSITIVE	POSITIVE	POSITIVE	POSITIVE
1056432	F	.	800220	GAUTENG	CHRIS HANI BARAGWANATH LABORATORY	05/01/2017;05/01/2017;26/07/2018;26/07/2018;28/11/2019	06/01/2017	POSITIVE	POSITIVE	POSITIVE	POSITIVE	POSITIVE
442253	M	28/12/1967	24752479	WESTERN CAPE	GROOTE SCHUUR LABORATORY	05/01/2017;04/12/2018;04/12/2018;12/08/2019;12/08/2019	06/01/2017	POSITIVE	POSITIVE	POSITIVE	POSITIVE	POSITIVE
100642576	M	10/02/1979	26085/17	KWAZULU-NATAL	INKOSI ALBERT LUTHULI CENTRAL HOSPITAL	06/01/2017;08/02/2017;02/07/2018	09/01/2017	POSITIVE	POSITIVE	POSITIVE	POSITIVE	POSITIVE
22256322	F	.	780404	KWAZULU-NATAL	INKOSI ALBERT LUTHULI CENTRAL HOSPITAL	12/01/2017;12/01/2017;26/02/2018;07/08/2019;07/08/2019	16/01/2017	POSITIVE	POSITIVE	POSITIVE	POSITIVE	POSITIVE
29773937	F	.	650727	KWAZULU-NATAL	INKOSI ALBERT LUTHULI CENTRAL HOSPITAL	17/01/2017;17/01/2017;21/12/2017;21/12/2017;18/12/2018	19/01/2017	POSITIVE	POSITIVE	POSITIVE	POSITIVE	POSITIVE
31800198	F	.	102976578	WESTERN CAPE	TYGERBERG LABORATORY	18/01/2017;18/01/2017;17/02/2017;14/06/2018;14/06/2018	19/01/2017	POSITIVE	POSITIVE	POSITIVE	POSITIVE	POSITIVE
100680381	M	.	B17830330	GAUTENG	CHRIS HANI BARAGWANATH LABORATORY	18/01/2017;15/12/2017;18/12/2017	20/01/2017	POSITIVE	POSITIVE	POSITIVE	POSITIVE	POSITIVE
12731330	F	.	1967/16	KWAZULU-NATAL	INKOSI ALBERT LUTHULI CENTRAL HOSPITAL	19/01/2017;16/03/2017;16/03/2017;30/11/2017;30/11/2017	20/01/2017	POSITIVE	POSITIVE	POSITIVE	POSITIVE	POSITIVE
400861	F	10/02/1986	860210	KWAZULU-NATAL	INKOSI ALBERT LUTHULI CENTRAL HOSPITAL	24/01/2017;04/05/2017;18/05/2017;10/08/2017;15/11/2017	27/01/2017	POSITIVE	POSITIVE	POSITIVE	POSITIVE	POSITIVE
39281985	F	.	20382248	EASTERN CAPE	PORT ELIZABETH LABORATORY	24/01/2017;28/02/2017;28/02/2017;11/04/2017;11/04/2017	26/01/2017	POSITIVE	POSITIVE	POSITIVE	POSITIVE	POSITIVE
17122076	F	24/10/1981	811024	GAUTENG	TAMBO MEMORIAL LABORATORY	25/01/2017;26/04/2017;04/05/2017;08/05/2017;25/04/2018	27/01/2017	POSITIVE	POSITIVE	POSITIVE	POSITIVE	POSITIVE
91384	M	27/06/1988	26111/17	KWAZULU-NATAL	INKOSI ALBERT LUTHULI CENTRAL HOSPITAL	26/01/2017;17/01/2018;16/04/2019;16/04/2019;16/09/2019	30/01/2017	POSITIVE	POSITIVE	POSITIVE	POSITIVE	POSITIVE
16853471	M	.	770512	GAUTENG	CHRIS HANI BARAGWANATH LABORATORY	30/01/2017;30/01/2017;08/09/2017;08/09/2017;20/03/2019	01/02/2017	POSITIVE	POSITIVE	POSITIVE	POSITIVE	POSITIVE
3784488	M	18/11/1988	881118	GAUTENG	BRAAMFONTEIN CENTRAL LABORATORY	31/01/2017;24/04/2019;24/04/2019;23/09/2019;23/09/2019	08/02/2017	POSITIVE	POSITIVE	POSITIVE	POSITIVE	POSITIVE
17740344	M	.	840101	GAUTENG	TAMBO MEMORIAL LABORATORY	01/02/2017;01/02/2017;01/02/2017;07/02/2017;07/02/2017	02/02/2017	POSITIVE	POSITIVE	POSITIVE	POSITIVE	POSITIVE
28259492	F	.	UF28796068	EASTERN CAPE	PORT ELIZABETH LABORATORY	01/02/2017;01/02/2017;03/02/2017;30/08/2019;30/08/2019	03/02/2017	POSITIVE	POSITIVE	POSITIVE	POSITIVE	POSITIVE
17868530	M	02/12/1986	3241393	GAUTENG	TAMBO MEMORIAL LABORATORY	07/02/2017;05/12/2017;14/08/2018;14/08/2018;06/08/2019	08/02/2017	POSITIVE	POSITIVE	POSITIVE	POSITIVE	POSITIVE
2482304	M	22/04/1995	CAAD00043533	KWAZULU-NATAL	INKOSI ALBERT LUTHULI CENTRAL HOSPITAL	07/02/2017;20/09/2017;19/10/2017;13/03/2018;09/10/2018	09/02/2017	POSITIVE	POSITIVE	POSITIVE	POSITIVE	POSITIVE
13747254	M	.	50854	NORTH WEST	TSHEPONG LABORATORY	08/02/2017;08/02/2017;17/02/2017;22/11/2017;22/11/2017	13/02/2017	POSITIVE	POSITIVE	POSITIVE	POSITIVE	POSITIVE
1005250	F	.	250285	KWAZULU-NATAL	INKOSI ALBERT LUTHULI CENTRAL HOSPITAL	11/02/2017;11/02/2017;11/09/2017	21/02/2017	POSITIVE	POSITIVE	POSITIVE	POSITIVE	POSITIVE
909546	F	09/06/1950	25041674	EASTERN CAPE	EAST LONDON LABORATORY	14/02/2017;16/03/2017;16/03/2017;20/05/2019;20/05/2019	14/02/2017	POSITIVE	POSITIVE	POSITIVE	POSITIVE	POSITIVE
129224720	F	29/07/1970	AAKZ00512497	KWAZULU-NATAL	INKOSI ALBERT LUTHULI CENTRAL HOSPITAL	18/02/2017;23/02/2017;04/05/2017;07/08/2018;08/07/2019	21/02/2017	POSITIVE	POSITIVE	POSITIVE	POSITIVE	POSITIVE
7258747	M	.	46264743	WESTERN CAPE	GROOTE SCHUUR LABORATORY	19/02/2017;19/02/2017;23/03/2017;11/08/2017;11/08/2017	20/02/2017	POSITIVE	POSITIVE	POSITIVE	POSITIVE	POSITIVE
12417688	F	26/11/1977	UNKNOWN	EASTERN CAPE	EAST LONDON LABORATORY	20/02/2017;19/03/2019;19/03/2019;10/09/2019;10/09/2019	21/02/2017	POSITIVE	POSITIVE	POSITIVE	POSITIVE	POSITIVE
129449403	M	.	GT01320290	GAUTENG	CHARLOTTE MAXEKE JOHANNESBURG ACADEMIC HOSPITAL	20/02/2017;02/06/2017;02/06/2017;14/02/2019;22/05/2019	21/02/2017	POSITIVE	POSITIVE	POSITIVE	POSITIVE	POSITIVE
117220607	F	11/09/1990	UNKNOWN	EASTERN CAPE	NELSON MANDELA ACADEMIC LABORATORY	20/02/2017;28/09/2017;22/11/2017;14/03/2018;11/03/2019	25/02/2017	POSITIVE	POSITIVE	POSITIVE	POSITIVE	POSITIVE
51682654	M	06/02/1983	195-198-7989	GAUTENG	CHARLOTTE MAXEKE JOHANNESBURG ACADEMIC HOSPITAL	24/02/2017;28/08/2017;21/05/2019;21/05/2019;16/07/2019	24/02/2017	POSITIVE	POSITIVE	POSITIVE	POSITIVE	POSITIVE
19918500	M	.	UNKNOWN	EASTERN CAPE	NELSON MANDELA ACADEMIC LABORATORY	28/02/2017;28/02/2017;15/03/2018;14/03/2019;14/03/2019	01/03/2017	POSITIVE	POSITIVE	POSITIVE	POSITIVE	POSITIVE
130600567	M	14/06/1988	GP63135467	GAUTENG	TSHWANE ACADEMIC LABORATORY	01/03/2017;03/03/2017;15/03/2017;29/03/2017;01/04/2017	02/03/2017	POSITIVE	POSITIVE	POSITIVE	POSITIVE	POSITIVE
19273816	F	.	820129	KWAZULU-NATAL	INKOSI ALBERT LUTHULI CENTRAL HOSPITAL	07/03/2017;07/03/2017;08/12/2017;12/06/2018;12/06/2018	09/03/2017	POSITIVE	POSITIVE	POSITIVE	POSITIVE	POSITIVE
6894113	M	.	98183015MC	WESTERN CAPE	GROOTE SCHUUR LABORATORY	07/03/2017;07/03/2017;18/04/2017;18/04/2017;21/08/2019	07/03/2017	POSITIVE	POSITIVE	POSITIVE	POSITIVE	POSITIVE
2041594	F	.	UNKNOWN	KWAZULU-NATAL	INKOSI ALBERT LUTHULI CENTRAL HOSPITAL	08/03/2017;26/04/2019;26/04/2019;08/07/2019;08/07/2019	10/03/2017	POSITIVE	POSITIVE	POSITIVE	POSITIVE	POSITIVE
130856649	M	.	17/3339	MPUMALANGA	ERMELO LABORATORY	08/03/2017;29/06/2017;20/11/2017;19/02/2018;13/02/2019	10/03/2017	POSITIVE	POSITIVE	POSITIVE	POSITIVE	POSITIVE
108137730	M	02/08/1982	MC170224	GAUTENG	CHARLOTTE MAXEKE JOHANNESBURG ACADEMIC HOSPITAL	14/03/2017;16/07/2017;23/05/2018;26/06/2018;08/10/2018	15/03/2017	POSITIVE	POSITIVE	POSITIVE	POSITIVE	POSITIVE
32224791	M	17/01/1977	24820/13	KWAZULU-NATAL	INKOSI ALBERT LUTHULI CENTRAL HOSPITAL	14/03/2017;25/08/2017;16/01/2018;16/01/2018;21/05/2018	15/03/2017	POSITIVE	POSITIVE	POSITIVE	POSITIVE	POSITIVE
35835757	M	.	004092/17	EASTERN CAPE	EAST LONDON LABORATORY	15/03/2017;15/03/2017;16/03/2017;11/04/2017;11/04/2017	18/03/2017	POSITIVE	POSITIVE	POSITIVE	POSITIVE	POSITIVE
37768338	M	.	28867	GAUTENG	DR GEORGE MUKHARI LABORATORY	16/03/2017;16/03/2017;08/03/2018;11/04/2019;17/07/2019	17/03/2017	POSITIVE	POSITIVE	POSITIVE	POSITIVE	POSITIVE
34520975	U	.	3212	NORTH WEST	DR GEORGE MUKHARI LABORATORY	20/03/2017;20/03/2017;23/03/2017;23/03/2017;12/08/2019	22/03/2017	POSITIVE	POSITIVE	POSITIVE	POSITIVE	POSITIVE
22644377	M	13/06/1973	MOTH 3172 EXT 2	NORTH WEST	DR GEORGE MUKHARI LABORATORY	22/03/2017;26/10/2018;26/10/2018;18/12/2019;18/12/2019	23/03/2017	POSITIVE	POSITIVE	POSITIVE	POSITIVE	POSITIVE
100743303	M	25/02/1972	UNKNOWN	NORTH WEST	TSHEPONG LABORATORY	04/04/2017;22/09/2017;05/09/2018	06/04/2017	POSITIVE	POSITIVE	POSITIVE	POSITIVE	POSITIVE
2585029	F	.	GP08712794	GAUTENG	CHRIS HANI BARAGWANATH LABORATORY	10/04/2017;10/04/2017;29/06/2018;29/06/2018;20/02/2019	10/04/2017	POSITIVE	POSITIVE	POSITIVE	POSITIVE	POSITIVE
19262339	F	.	20870	GAUTENG	TAMBO MEMORIAL LABORATORY	13/04/2017;13/04/2017;15/06/2017;15/06/2017;21/06/2017	16/04/2017	POSITIVE	POSITIVE	POSITIVE	POSITIVE	POSITIVE
30709127	F	19/10/1985	129164349	WESTERN CAPE	GROOTE SCHUUR LABORATORY	18/04/2017;25/06/2018;19/07/2019;16/08/2019;16/08/2019	19/04/2017	POSITIVE	POSITIVE	POSITIVE	POSITIVE	POSITIVE
11998957	M	.	122-187-0635	GAUTENG	DR GEORGE MUKHARI LABORATORY	24/04/2017;24/04/2017;08/05/2018;05/06/2018;05/06/2018	25/04/2017	POSITIVE	POSITIVE	POSITIVE	POSITIVE	POSITIVE
102896583	M	19/02/1985	123336968	WESTERN CAPE	GROOTE SCHUUR LABORATORY	02/05/2017;05/05/2017;09/05/2017;01/08/2019;18/10/2019	03/05/2017	POSITIVE	POSITIVE	POSITIVE	POSITIVE	POSITIVE
2482426	M	07/04/2003	P249	KWAZULU-NATAL	INKOSI ALBERT LUTHULI CENTRAL HOSPITAL	05/05/2017;16/10/2018;16/10/2018;05/06/2019;05/06/2019	13/05/2017	POSITIVE	POSITIVE	POSITIVE	POSITIVE	POSITIVE
21792236	F	12/08/1982	820812	GAUTENG	TAMBO MEMORIAL LABORATORY	08/05/2017;23/05/2017;16/11/2017;08/05/2018;04/12/2018	09/05/2017	POSITIVE	POSITIVE	POSITIVE	POSITIVE	POSITIVE
132475348	M	03/07/1985	162164644	WESTERN CAPE	TYGERBERG LABORATORY	08/05/2017;18/05/2017;06/06/2017;11/07/2017;23/10/2017	09/05/2017	POSITIVE	POSITIVE	POSITIVE	POSITIVE	POSITIVE
13560164	M	17/08/1984	A9625	KWAZULU-NATAL	INKOSI ALBERT LUTHULI CENTRAL HOSPITAL	09/05/2017;03/09/2018;18/12/2018;30/05/2019;30/05/2019	12/05/2017	POSITIVE	POSITIVE	POSITIVE	POSITIVE	POSITIVE
15391234	F	11/09/1997	UNKNOWN	EASTERN CAPE	NELSON MANDELA ACADEMIC LABORATORY	09/05/2017;16/08/2018;23/01/2019;28/04/2019;02/05/2019	15/05/2017	POSITIVE	POSITIVE	POSITIVE	POSITIVE	POSITIVE
132694786	M	09/09/1953	90516	GAUTENG	BRAAMFONTEIN CENTRAL LABORATORY	09/05/2017;27/05/2017;28/05/2017;29/05/2017;07/06/2017	10/05/2017	POSITIVE	POSITIVE	POSITIVE	POSITIVE	POSITIVE
42034329	M	.	910906	KWAZULU-NATAL	INKOSI ALBERT LUTHULI CENTRAL HOSPITAL	09/05/2017;10/05/2017;26/08/2017;07/11/2017;14/11/2017	15/05/2017	POSITIVE	POSITIVE	POSITIVE	POSITIVE	POSITIVE
1002488	F	15/11/1987	160917621	WESTERN CAPE	GROOTE SCHUUR LABORATORY	11/05/2017;17/05/2017;17/05/2017	12/05/2017	POSITIVE	POSITIVE	POSITIVE	POSITIVE	POSITIVE
27145222	F	.	061087PH	GAUTENG	HELEN JOSEPH LABORATORY	14/05/2017;14/05/2017;16/11/2017;16/11/2017;14/12/2017	14/05/2017	POSITIVE	POSITIVE	POSITIVE	POSITIVE	POSITIVE
12957680	M	.	7919/17	KWAZULU-NATAL	INKOSI ALBERT LUTHULI CENTRAL HOSPITAL	16/05/2017;16/05/2017;06/06/2019;06/06/2019;26/06/2019	18/05/2017	POSITIVE	POSITIVE	POSITIVE	POSITIVE	POSITIVE
63791900	M	13/10/1970	34734764	WESTERN CAPE	GEORGE LABORATORY	17/05/2017;07/09/2017;21/11/2017;18/12/2017;06/06/2018	17/05/2017	POSITIVE	POSITIVE	POSITIVE	POSITIVE	POSITIVE
29154261	F	09/11/1985	22768814	GAUTENG	TSHWANE ACADEMIC LABORATORY	17/05/2017;08/11/2017;09/11/2017;09/11/2017;04/04/2018	20/05/2017	POSITIVE	POSITIVE	POSITIVE	POSITIVE	POSITIVE
8079867	F	.	10781/16	KWAZULU-NATAL	INKOSI ALBERT LUTHULI CENTRAL HOSPITAL	22/05/2017;22/05/2017;06/06/2017;13/09/2017;21/10/2019	26/05/2017	POSITIVE	POSITIVE	POSITIVE	POSITIVE	POSITIVE
7235990	M	.	13180/17	KWAZULU-NATAL	INKOSI ALBERT LUTHULI CENTRAL HOSPITAL	22/05/2017;22/05/2017;01/08/2018;01/08/2018;23/03/2019	27/05/2017	POSITIVE	POSITIVE	POSITIVE	POSITIVE	POSITIVE
7695122	F	.	790123	GAUTENG	TAMBO MEMORIAL LABORATORY	25/05/2017;25/05/2017;01/12/2017;07/06/2018;07/06/2018	26/05/2017	POSITIVE	POSITIVE	POSITIVE	POSITIVE	POSITIVE
4557814	F	.	190176PH	GAUTENG	HELEN JOSEPH LABORATORY	27/05/2017;27/05/2017;29/05/2017;29/05/2017;01/03/2018	27/05/2017	POSITIVE	POSITIVE	POSITIVE	POSITIVE	POSITIVE
60288544	M	.	UNKNOWN	EASTERN CAPE	PORT ELIZABETH LABORATORY	29/05/2017;31/05/2017;04/10/2017;21/03/2018;18/09/2019	30/05/2017	POSITIVE	POSITIVE	POSITIVE	POSITIVE	POSITIVE
11609967	F	.	557-2017	MPUMALANGA	ERMELO LABORATORY	02/06/2017;02/06/2017;31/01/2018;12/12/2018;12/12/2018	08/06/2017	POSITIVE	POSITIVE	POSITIVE	POSITIVE	POSITIVE
100680647	F	.	GP08922467	GAUTENG	CHRIS HANI BARAGWANATH LABORATORY	15/06/2017;28/12/2017;10/01/2019	16/06/2017	POSITIVE	POSITIVE	POSITIVE	POSITIVE	POSITIVE
8122598	F	.	91/09	KWAZULU-NATAL	INKOSI ALBERT LUTHULI CENTRAL HOSPITAL	20/06/2017;20/06/2017;07/12/2018;04/01/2019;04/01/2019	21/06/2017	POSITIVE	POSITIVE	POSITIVE	POSITIVE	POSITIVE
3001531	F	16/06/1991	15188048	WESTERN CAPE	GROOTE SCHUUR LABORATORY	20/06/2017;21/06/2017;21/06/2017;23/06/2017;23/06/2017	20/06/2017	POSITIVE	POSITIVE	POSITIVE	POSITIVE	POSITIVE
27655468	F	07/05/1958	GT00756270	GAUTENG	CHARLOTTE MAXEKE JOHANNESBURG ACADEMIC HOSPITAL	21/06/2017;29/06/2017;30/10/2017;11/06/2018;14/02/2019	21/06/2017	POSITIVE	POSITIVE	POSITIVE	POSITIVE	POSITIVE
1022872	M	16/01/1982	160182MA	GAUTENG	HELEN JOSEPH LABORATORY	25/06/2017;28/02/2018;28/02/2018;20/06/2018;15/07/2019	26/06/2017	POSITIVE	POSITIVE	POSITIVE	POSITIVE	POSITIVE
65786204	F	30/09/1984	AS0420617	GAUTENG	BRAAMFONTEIN CENTRAL LABORATORY	03/07/2017;21/08/2017;28/08/2017;20/09/2017;16/10/2017	05/07/2017	POSITIVE	POSITIVE	POSITIVE	POSITIVE	POSITIVE
17041944	M	.	LP0000184392	LIMPOPO	POLOKWANE LABORATORY	05/07/2017;05/07/2017;03/01/2018;03/01/2018;04/07/2018	05/07/2017	POSITIVE	POSITIVE	POSITIVE	POSITIVE	POSITIVE
33466461	F	.	UNKNOWN	EASTERN CAPE	EAST LONDON LABORATORY	06/07/2017;06/07/2017;12/08/2017;14/11/2017;14/11/2017	18/07/2017	POSITIVE	POSITIVE	POSITIVE	POSITIVE	POSITIVE
3049417	F	02/01/1972	020172NZ	GAUTENG	HELEN JOSEPH LABORATORY	12/07/2017;16/08/2017;16/08/2017;16/11/2017;16/11/2017	12/07/2017	POSITIVE	POSITIVE	POSITIVE	POSITIVE	POSITIVE
419122	F	04/11/1989	1130/17	KWAZULU-NATAL	INKOSI ALBERT LUTHULI CENTRAL HOSPITAL	13/07/2017;29/01/2019;29/01/2019;03/07/2019;03/07/2019	23/07/2017	POSITIVE	POSITIVE	POSITIVE	POSITIVE	POSITIVE
34237078	M	.	730214	KWAZULU-NATAL	INKOSI ALBERT LUTHULI CENTRAL HOSPITAL	14/07/2017;14/07/2017;24/07/2017;24/07/2017;17/04/2018	24/07/2017	POSITIVE	POSITIVE	POSITIVE	POSITIVE	POSITIVE
37421853	M	04/03/1973	730304	KWAZULU-NATAL	INKOSI ALBERT LUTHULI CENTRAL HOSPITAL	17/07/2017;16/10/2017;16/10/2017;09/07/2018;18/07/2019	24/07/2017	POSITIVE	POSITIVE	POSITIVE	POSITIVE	POSITIVE
17997730	M	15/03/1980	57402935	WESTERN CAPE	TYGERBERG LABORATORY	17/07/2017;03/04/2018;03/04/2018;26/04/2018;26/04/2018	21/07/2017	POSITIVE	POSITIVE	POSITIVE	POSITIVE	POSITIVE
38573794	M	01/02/1972	10272	GAUTENG	CHARLOTTE MAXEKE JOHANNESBURG ACADEMIC HOSPITAL	18/07/2017;20/09/2017;20/09/2017;09/10/2017;09/10/2017	19/07/2017	POSITIVE	POSITIVE	POSITIVE	POSITIVE	POSITIVE
4404839	F	.	GP08696104	GAUTENG	CHRIS HANI BARAGWANATH LABORATORY	24/07/2017;24/07/2017;12/02/2018;12/02/2018;31/01/2019	25/07/2017	POSITIVE	POSITIVE	POSITIVE	POSITIVE	POSITIVE
8585691	M	12/09/1973	16837940	WESTERN CAPE	GROOTE SCHUUR LABORATORY	03/08/2017;07/03/2019;07/03/2019;05/09/2019;05/09/2019	03/08/2017	POSITIVE	POSITIVE	POSITIVE	POSITIVE	POSITIVE
21108123	F	.	UNKNOWN	EASTERN CAPE	EAST LONDON LABORATORY	03/08/2017;03/08/2017;15/04/2019;05/09/2019;05/09/2019	04/08/2017	POSITIVE	POSITIVE	POSITIVE	POSITIVE	POSITIVE
5189259	M	.	77160109	WESTERN CAPE	GROOTE SCHUUR LABORATORY	07/08/2017;07/08/2017;11/08/2017;11/08/2017;04/10/2017	08/08/2017	POSITIVE	POSITIVE	POSITIVE	POSITIVE	POSITIVE
113090978	M	09/07/1963	56611106	WESTERN CAPE	TYGERBERG LABORATORY	08/08/2017;20/03/2018;31/10/2018;26/03/2019;05/08/2019	10/08/2017	POSITIVE	POSITIVE	POSITIVE	POSITIVE	POSITIVE
7121706	M	12/01/1985	119564755	WESTERN CAPE	GROOTE SCHUUR LABORATORY	10/08/2017;17/08/2017;17/08/2017;22/09/2017;22/09/2017	11/08/2017	POSITIVE	POSITIVE	POSITIVE	POSITIVE	POSITIVE
26315199	M	.	UNKNOWN	LIMPOPO	POLOKWANE LABORATORY	17/08/2017;17/08/2017;13/03/2018;09/04/2018;09/04/2018	17/08/2017	POSITIVE	POSITIVE	POSITIVE	POSITIVE	POSITIVE
59061811	F	29/11/1977	771129	KWAZULU-NATAL	INKOSI ALBERT LUTHULI CENTRAL HOSPITAL	18/08/2017;31/08/2017;23/11/2017;07/03/2019;08/04/2019	28/08/2017	POSITIVE	POSITIVE	POSITIVE	POSITIVE	POSITIVE
135425882	F	28/10/1993	GT10653667	GAUTENG	CHRIS HANI BARAGWANATH LABORATORY	22/08/2017;24/08/2017;14/09/2017;23/01/2018;10/12/2018	23/08/2017	POSITIVE	POSITIVE	POSITIVE	POSITIVE	POSITIVE
361179	F	11/09/1977	GP2547529	GAUTENG	TAMBO MEMORIAL LABORATORY	24/08/2017;12/09/2019;12/09/2019;10/10/2019;10/10/2019	25/08/2017	POSITIVE	POSITIVE	POSITIVE	POSITIVE	POSITIVE
22785583	F	21/11/1984	1871411	GAUTENG	TSHWANE ACADEMIC LABORATORY	25/08/2017;28/08/2017;28/08/2017;08/11/2017;08/11/2017	28/08/2017	POSITIVE	POSITIVE	POSITIVE	POSITIVE	POSITIVE
120592513	F	.	870617	KWAZULU-NATAL	INKOSI ALBERT LUTHULI CENTRAL HOSPITAL	28/08/2017;07/09/2017;01/05/2018;16/08/2018;25/04/2019	01/09/2017	POSITIVE	POSITIVE	POSITIVE	POSITIVE	POSITIVE
23843098	U	10/07/1989	3787	KWAZULU-NATAL	INKOSI ALBERT LUTHULI CENTRAL HOSPITAL	28/08/2017;26/07/2018;26/07/2018;09/07/2019;09/07/2019	31/08/2017	POSITIVE	POSITIVE	POSITIVE	POSITIVE	POSITIVE
109922734	F	23/03/1973	UNKNOWN	EASTERN CAPE	NELSON MANDELA ACADEMIC LABORATORY	29/08/2017;22/05/2018;20/08/2018;12/12/2018;21/08/2019	30/08/2017	POSITIVE	POSITIVE	POSITIVE	POSITIVE	POSITIVE
114103787	M	26/12/1974	88925219	WESTERN CAPE	GROOTE SCHUUR LABORATORY	30/08/2017;08/01/2018;22/08/2018;04/03/2019;23/09/2019	30/08/2017	POSITIVE	POSITIVE	POSITIVE	POSITIVE	POSITIVE
129692355	M	.	890625	FREE STATE	KROONSTAD LABORATORY	04/09/2017;05/12/2017;01/02/2018;22/05/2018;23/05/2019	04/09/2017	POSITIVE	POSITIVE	POSITIVE	POSITIVE	POSITIVE
36062081	M	09/09/1978	UNKNOWN	EASTERN CAPE	EAST LONDON LABORATORY	07/09/2017;06/11/2018;06/11/2018;14/10/2019;14/10/2019	09/09/2017	POSITIVE	POSITIVE	POSITIVE	POSITIVE	POSITIVE
2789474	M	28/08/1976	27599190	WESTERN CAPE	GROOTE SCHUUR LABORATORY	13/09/2017;15/06/2018;12/12/2018;04/09/2019;04/09/2019	13/09/2017	POSITIVE	POSITIVE	POSITIVE	POSITIVE	POSITIVE
3878331	M	.	10168	KWAZULU-NATAL	INKOSI ALBERT LUTHULI CENTRAL HOSPITAL	13/09/2017;13/09/2017;15/09/2017;15/09/2017;29/09/2017	14/09/2017	POSITIVE	POSITIVE	POSITIVE	POSITIVE	POSITIVE
38967003	F	08/08/1986	860808	GAUTENG	CHARLOTTE MAXEKE JOHANNESBURG ACADEMIC HOSPITAL	14/09/2017;14/09/2017;14/09/2017;10/03/2018;10/03/2018	15/09/2017	POSITIVE	POSITIVE	POSITIVE	POSITIVE	POSITIVE
22609239	F	.	710211	KWAZULU-NATAL	INKOSI ALBERT LUTHULI CENTRAL HOSPITAL	19/09/2017;19/09/2017;24/10/2017;10/04/2018;10/04/2018	22/09/2017	POSITIVE	POSITIVE	POSITIVE	POSITIVE	POSITIVE
100061094	M	05/07/1971	710705	KWAZULU-NATAL	INKOSI ALBERT LUTHULI CENTRAL HOSPITAL	20/09/2017;06/02/2018;06/04/2018	27/09/2017	POSITIVE	POSITIVE	POSITIVE	POSITIVE	POSITIVE
122697752	M	17/12/1968	56807	KWAZULU-NATAL	INKOSI ALBERT LUTHULI CENTRAL HOSPITAL	20/09/2017;20/11/2017;30/01/2018;23/04/2018;22/06/2018	22/09/2017	POSITIVE	POSITIVE	POSITIVE	POSITIVE	POSITIVE
111040865	M	02/02/1987	GT00759229	GAUTENG	CHARLOTTE MAXEKE JOHANNESBURG ACADEMIC HOSPITAL	22/09/2017;07/03/2018;21/01/2019;02/05/2019;03/12/2019	22/09/2017	POSITIVE	POSITIVE	POSITIVE	POSITIVE	POSITIVE
11570361	M	.	833/17	KWAZULU-NATAL	INKOSI ALBERT LUTHULI CENTRAL HOSPITAL	27/09/2017;27/09/2017;04/10/2017;04/10/2017;03/09/2019	06/10/2017	POSITIVE	POSITIVE	POSITIVE	POSITIVE	POSITIVE
16549670	F	.	UNKNOWN	EASTERN CAPE	EAST LONDON LABORATORY	06/10/2017;06/10/2017;28/09/2018;07/10/2019;07/10/2019	09/10/2017	POSITIVE	POSITIVE	POSITIVE	POSITIVE	POSITIVE
1670969	M	12/01/1979	56366651	WESTERN CAPE	TYGERBERG LABORATORY	12/10/2017;27/11/2017;18/06/2018;14/08/2018;09/10/2018	13/10/2017	POSITIVE	POSITIVE	POSITIVE	POSITIVE	POSITIVE
137524641	M	17/11/1993	931117	KWAZULU-NATAL	INKOSI ALBERT LUTHULI CENTRAL HOSPITAL	17/10/2017;21/11/2017;13/03/2018;05/06/2018;21/08/2018	20/10/2017	POSITIVE	POSITIVE	POSITIVE	POSITIVE	POSITIVE
13131817	F	.	15/11673	MPUMALANGA	ERMELO LABORATORY	18/10/2017;19/10/2017;19/10/2017;01/08/2018;01/08/2018	25/10/2017	POSITIVE	POSITIVE	POSITIVE	POSITIVE	POSITIVE
29836302	F	11/08/1984	10888808	EASTERN CAPE	EAST LONDON LABORATORY	18/10/2017;10/06/2019;10/06/2019;15/07/2019;15/07/2019	21/10/2017	POSITIVE	POSITIVE	POSITIVE	POSITIVE	POSITIVE
28548132	M	.	830202	KWAZULU-NATAL	INKOSI ALBERT LUTHULI CENTRAL HOSPITAL	19/10/2017;19/10/2017;16/01/2018;16/01/2018;28/04/2018	25/10/2017	POSITIVE	POSITIVE	POSITIVE	POSITIVE	POSITIVE
15608027	M	.	24750622	EASTERN CAPE	EAST LONDON LABORATORY	19/10/2017;11/02/2018;05/03/2018;05/03/2018;11/07/2019	20/10/2017	POSITIVE	POSITIVE	POSITIVE	POSITIVE	POSITIVE
100884996	F	27/06/1953	530627	KWAZULU-NATAL	INKOSI ALBERT LUTHULI CENTRAL HOSPITAL	23/10/2017;23/02/2018;18/04/2018	25/10/2017	POSITIVE	POSITIVE	POSITIVE	POSITIVE	POSITIVE
6944788	U	.	570911	GAUTENG	BRAAMFONTEIN CENTRAL LABORATORY	30/10/2017;30/10/2017;06/04/2018;06/04/2018;02/07/2018	02/11/2017	POSITIVE	POSITIVE	POSITIVE	POSITIVE	POSITIVE
137060376	M	06/12/1974	17-194	GAUTENG	TSHWANE ACADEMIC LABORATORY	01/11/2017;20/07/2018;17/10/2018;16/01/2019;14/09/2019	02/11/2017	POSITIVE	POSITIVE	POSITIVE	POSITIVE	POSITIVE
14959941	F	24/08/1981	159364785	WESTERN CAPE	TYGERBERG LABORATORY	02/11/2017;29/11/2017;29/11/2017;09/07/2018;07/11/2019	03/11/2017	POSITIVE	POSITIVE	POSITIVE	POSITIVE	POSITIVE
789885	M	.	C9023	KWAZULU-NATAL	INKOSI ALBERT LUTHULI CENTRAL HOSPITAL	16/11/2017;16/11/2017;05/02/2018;02/09/2019;02/09/2019	21/11/2017	POSITIVE	POSITIVE	POSITIVE	POSITIVE	POSITIVE
9064384	F	.	771217	GAUTENG	CHRIS HANI BARAGWANATH LABORATORY	22/11/2017;22/11/2017;19/01/2018;19/01/2018;20/04/2018	27/11/2017	POSITIVE	POSITIVE	POSITIVE	POSITIVE	POSITIVE
133951878	F	06/05/1986	060586SI	GAUTENG	HELEN JOSEPH LABORATORY	22/11/2017;28/03/2018;14/08/2019;25/09/2019;31/10/2019	23/11/2017	POSITIVE	POSITIVE	POSITIVE	POSITIVE	POSITIVE
90545424	M	28/11/1985	851128	KWAZULU-NATAL	INKOSI ALBERT LUTHULI CENTRAL HOSPITAL	24/11/2017;25/11/2017;27/11/2017;05/12/2017;08/12/2017	28/11/2017	POSITIVE	POSITIVE	POSITIVE	POSITIVE	POSITIVE
29223831	F	.	UNKNOWN	EASTERN CAPE	PORT ELIZABETH LABORATORY	24/11/2017;24/11/2017;13/11/2018;13/11/2018;23/06/2019	27/11/2017	POSITIVE	POSITIVE	POSITIVE	POSITIVE	POSITIVE
15874864	F	.	UNKNOWN	EASTERN CAPE	EAST LONDON LABORATORY	30/11/2017;30/11/2017;11/07/2019;11/07/2019;19/08/2019	02/12/2017	POSITIVE	POSITIVE	POSITIVE	POSITIVE	POSITIVE
1271751	F	.	47846993	WESTERN CAPE	GROOTE SCHUUR LABORATORY	02/12/2017;02/12/2017;11/01/2018;11/01/2018;03/05/2018	02/12/2017	POSITIVE	POSITIVE	POSITIVE	POSITIVE	POSITIVE
35275441	M	.	770114	KWAZULU-NATAL	INKOSI ALBERT LUTHULI CENTRAL HOSPITAL	07/12/2017;07/12/2017;13/12/2017;10/07/2018;10/07/2018	11/12/2017	POSITIVE	POSITIVE	POSITIVE	POSITIVE	POSITIVE
16122124	M	.	070453NC	GAUTENG	HELEN JOSEPH LABORATORY	11/12/2017;11/12/2017;04/03/2019;04/03/2019;28/05/2019	13/12/2017	POSITIVE	POSITIVE	POSITIVE	POSITIVE	POSITIVE
21196622	F	02/10/1992	160642526	WESTERN CAPE	TYGERBERG LABORATORY	27/12/2017;22/01/2018;25/07/2018;04/02/2019;04/02/2019	28/12/2017	POSITIVE	POSITIVE	POSITIVE	POSITIVE	POSITIVE
2158834	M	05/12/1983	081283MO	GAUTENG	HELEN JOSEPH LABORATORY	28/12/2017;11/10/2018;11/10/2018;09/01/2019;09/01/2019	28/12/2017	POSITIVE	POSITIVE	POSITIVE	POSITIVE	POSITIVE
25499743	M	.	UNKNOWN	EASTERN CAPE	PORT ELIZABETH LABORATORY	17/01/2018;17/01/2018;10/01/2019;11/01/2019;11/01/2019	19/01/2018	POSITIVE	POSITIVE	POSITIVE	POSITIVE	POSITIVE
33312834	F	.	UNKNOWN	EASTERN CAPE	EAST LONDON LABORATORY	17/01/2018;17/01/2018;21/02/2018;21/02/2018;17/05/2018	19/01/2018	POSITIVE	POSITIVE	POSITIVE	POSITIVE	POSITIVE
3616538	F	.	191161PU	GAUTENG	HELEN JOSEPH LABORATORY	23/01/2018;23/01/2018;12/06/2018;12/06/2018;04/06/2019	23/01/2018	POSITIVE	POSITIVE	POSITIVE	POSITIVE	POSITIVE
100388323	M	27/01/1961	79502019	WESTERN CAPE	TYGERBERG LABORATORY	25/01/2018;10/05/2018;20/09/2018	26/01/2018	POSITIVE	POSITIVE	POSITIVE	POSITIVE	POSITIVE
26903408	M	.	L850603	GAUTENG	CHRIS HANI BARAGWANATH LABORATORY	31/01/2018;31/01/2018;01/06/2018;21/01/2019;21/01/2019	02/02/2018	POSITIVE	POSITIVE	POSITIVE	POSITIVE	POSITIVE
141023077	M	.	GP09396469	GAUTENG	CHRIS HANI BARAGWANATH LABORATORY	01/02/2018;22/03/2018;28/09/2018;02/04/2019;03/09/2019	01/02/2018	POSITIVE	POSITIVE	POSITIVE	POSITIVE	POSITIVE
34077686	F	28/08/1989	890828	GAUTENG	TAMBO MEMORIAL LABORATORY	06/02/2018;11/03/2019;11/03/2019;09/12/2019;09/12/2019	08/02/2018	POSITIVE	POSITIVE	POSITIVE	POSITIVE	POSITIVE
33138409	F	.	900811	KWAZULU-NATAL	INKOSI ALBERT LUTHULI CENTRAL HOSPITAL	06/02/2018;06/02/2018;23/08/2018;27/03/2019;27/03/2019	09/02/2018	POSITIVE	POSITIVE	POSITIVE	POSITIVE	POSITIVE
1424991	F	05/12/1983	14684500	WESTERN CAPE	GROOTE SCHUUR LABORATORY	09/02/2018;18/03/2019;18/03/2019;11/07/2019;11/07/2019	09/02/2018	POSITIVE	POSITIVE	POSITIVE	POSITIVE	POSITIVE
1716490	F	11/08/1971	57487589	WESTERN CAPE	TYGERBERG LABORATORY	12/02/2018;07/05/2018;07/05/2018;13/08/2018;15/08/2019	13/02/2018	POSITIVE	POSITIVE	POSITIVE	POSITIVE	POSITIVE
30565256	M	.	217152206	KWAZULU-NATAL	INKOSI ALBERT LUTHULI CENTRAL HOSPITAL	20/02/2018;20/02/2018;15/07/2019;18/07/2019;18/07/2019	26/02/2018	POSITIVE	POSITIVE	POSITIVE	POSITIVE	POSITIVE
35473301	F	.	640819	KWAZULU-NATAL	INKOSI ALBERT LUTHULI CENTRAL HOSPITAL	23/02/2018;23/02/2018;17/08/2018;14/11/2018;14/11/2018	27/02/2018	POSITIVE	POSITIVE	POSITIVE	POSITIVE	POSITIVE
490340	F	18/04/1966	4064/18	KWAZULU-NATAL	INKOSI ALBERT LUTHULI CENTRAL HOSPITAL	28/02/2018;01/03/2018;01/03/2018;26/03/2018;27/03/2018	02/03/2018	POSITIVE	POSITIVE	POSITIVE	POSITIVE	POSITIVE
141835780	M	13/11/1985	19851113	GAUTENG	TAMBO MEMORIAL LABORATORY	01/03/2018;22/03/2019;26/04/2019;29/04/2019;27/08/2019	02/03/2018	POSITIVE	POSITIVE	POSITIVE	POSITIVE	POSITIVE
1493110	M	29/12/1980	139586341	WESTERN CAPE	GROOTE SCHUUR LABORATORY	01/03/2018;14/11/2018;14/11/2018;15/11/2019;15/11/2019	02/03/2018	POSITIVE	POSITIVE	POSITIVE	POSITIVE	POSITIVE
19988403	F	02/10/1994	94-10-02	KWAZULU-NATAL	INKOSI ALBERT LUTHULI CENTRAL HOSPITAL	05/03/2018;11/12/2018;11/12/2018;04/12/2019;04/12/2019	07/03/2018	POSITIVE	POSITIVE	POSITIVE	POSITIVE	POSITIVE
20437442	M	23/02/1988	UF30633564	EASTERN CAPE	PORT ELIZABETH LABORATORY	10/03/2018;14/08/2018;14/08/2018;08/09/2018;08/09/2018	13/03/2018	POSITIVE	POSITIVE	POSITIVE	POSITIVE	POSITIVE
34221558	F	.	19890404	GAUTENG	CHRIS HANI BARAGWANATH LABORATORY	14/03/2018;14/03/2018;17/01/2019;24/10/2019;24/10/2019	16/03/2018	POSITIVE	POSITIVE	POSITIVE	POSITIVE	POSITIVE
37852286	M	.	GP09401842	GAUTENG	CHRIS HANI BARAGWANATH LABORATORY	15/03/2018;15/03/2018;04/04/2018;05/06/2018;05/06/2018	15/03/2018	POSITIVE	POSITIVE	POSITIVE	POSITIVE	POSITIVE
1565470	M	09/03/1970	500R046116	GAUTENG	TSHWANE ACADEMIC LABORATORY	15/03/2018;17/04/2018;17/04/2018;08/06/2019;08/06/2019	16/03/2018	POSITIVE	POSITIVE	POSITIVE	POSITIVE	POSITIVE
5036021	M	18/05/1982	820518	GAUTENG	CHRIS HANI BARAGWANATH LABORATORY	15/03/2018;30/01/2019;30/01/2019;05/04/2019;05/04/2019	18/03/2018	POSITIVE	POSITIVE	POSITIVE	POSITIVE	POSITIVE
100522580	F	.	43184/18	KWAZULU-NATAL	INKOSI ALBERT LUTHULI CENTRAL HOSPITAL	03/04/2018;04/06/2018;30/05/2019	05/04/2018	POSITIVE	POSITIVE	POSITIVE	POSITIVE	POSITIVE
23659354	M	.	UNKNOWN	NORTH WEST	MAFIKENG LABORATORY	04/04/2018;04/04/2018;20/11/2018;18/12/2018;18/12/2018	06/04/2018	POSITIVE	POSITIVE	POSITIVE	POSITIVE	POSITIVE
10385049	M	03/05/1974	4553/18	KWAZULU-NATAL	INKOSI ALBERT LUTHULI CENTRAL HOSPITAL	05/04/2018;29/08/2018;29/08/2018;13/09/2018;13/09/2018	06/04/2018	POSITIVE	POSITIVE	POSITIVE	POSITIVE	POSITIVE
16795961	M	.	750607	KWAZULU-NATAL	INKOSI ALBERT LUTHULI CENTRAL HOSPITAL	05/04/2018;05/04/2018;16/04/2018;20/11/2018;19/03/2019	06/04/2018	POSITIVE	POSITIVE	POSITIVE	POSITIVE	POSITIVE
100397860	M	.	3001329	GAUTENG	TSHWANE ACADEMIC LABORATORY	05/04/2018;02/08/2018;04/12/2018	09/04/2018	POSITIVE	POSITIVE	POSITIVE	POSITIVE	POSITIVE
10083824	F	01/01/1988	A3245	KWAZULU-NATAL	INKOSI ALBERT LUTHULI CENTRAL HOSPITAL	06/04/2018;12/10/2018;08/08/2019	10/04/2018	POSITIVE	POSITIVE	POSITIVE	POSITIVE	POSITIVE
143286784	M	11/05/1988	108432	KWAZULU-NATAL	INKOSI ALBERT LUTHULI CENTRAL HOSPITAL	19/04/2018;14/08/2018;29/08/2018;09/11/2018;22/12/2018	20/04/2018	POSITIVE	POSITIVE	POSITIVE	POSITIVE	POSITIVE
521849	F	.	UF21376934	EASTERN CAPE	PORT ELIZABETH LABORATORY	20/04/2018;20/04/2018;20/03/2019;20/03/2019;06/10/2019	23/04/2018	POSITIVE	POSITIVE	POSITIVE	POSITIVE	POSITIVE
10599186	F	.	009448/18	KWAZULU-NATAL	INKOSI ALBERT LUTHULI CENTRAL HOSPITAL	28/04/2018;28/04/2018;31/07/2018;16/11/2018;16/11/2018	02/05/2018	POSITIVE	POSITIVE	POSITIVE	POSITIVE	POSITIVE
16861201	M	10/06/1977	UNKNOWN	EASTERN CAPE	NELSON MANDELA ACADEMIC LABORATORY	07/05/2018;06/06/2018;06/06/2018;06/08/2018;11/12/2018	09/05/2018	POSITIVE	POSITIVE	POSITIVE	POSITIVE	POSITIVE
21456024	F	19/06/1983	153552781	WESTERN CAPE	TYGERBERG LABORATORY	21/05/2018;14/06/2018;17/07/2018;16/10/2018;16/10/2018	23/05/2018	POSITIVE	POSITIVE	POSITIVE	POSITIVE	POSITIVE
1445457	F	.	75393223	WESTERN CAPE	GROOTE SCHUUR LABORATORY	24/05/2018;24/05/2018;31/07/2018;19/03/2019;19/03/2019	25/05/2018	POSITIVE	POSITIVE	POSITIVE	POSITIVE	POSITIVE
19244296	M	16/11/1984	3158913	GAUTENG	TSHWANE ACADEMIC LABORATORY	24/05/2018;06/11/2018;06/11/2018;14/02/2019;14/05/2019	28/05/2018	POSITIVE	POSITIVE	POSITIVE	POSITIVE	POSITIVE
1135154	F	.	23140684	EASTERN CAPE	PORT ELIZABETH LABORATORY	25/05/2018;25/05/2018;28/06/2018;28/06/2018;03/09/2018	28/05/2018	POSITIVE	POSITIVE	POSITIVE	POSITIVE	POSITIVE
493040	M	.	12969/18	KWAZULU-NATAL	INKOSI ALBERT LUTHULI CENTRAL HOSPITAL	08/06/2018;08/06/2018;30/07/2018;05/11/2019;05/11/2019	11/06/2018	POSITIVE	POSITIVE	POSITIVE	POSITIVE	POSITIVE
31534793	F	01/09/1989	UNKNOWN	KWAZULU-NATAL	INKOSI ALBERT LUTHULI CENTRAL HOSPITAL	20/06/2018;04/04/2019;04/04/2019;08/07/2019;08/07/2019	21/06/2018	POSITIVE	POSITIVE	POSITIVE	POSITIVE	POSITIVE
20801015	F	.	UNKNOWN	EASTERN CAPE	PORT ELIZABETH LABORATORY	25/06/2018;25/06/2018;31/01/2019;25/10/2019;25/10/2019	27/06/2018	POSITIVE	POSITIVE	POSITIVE	POSITIVE	POSITIVE
593303	F	.	78384	KWAZULU-NATAL	INKOSI ALBERT LUTHULI CENTRAL HOSPITAL	02/07/2018;02/07/2018;09/10/2018;09/10/2018;23/11/2018	04/07/2018	POSITIVE	POSITIVE	POSITIVE	POSITIVE	POSITIVE
7416223	M	.	71821953	WESTERN CAPE	GROOTE SCHUUR LABORATORY	03/07/2018;03/07/2018;18/09/2018;14/03/2019;14/03/2019	03/07/2018	POSITIVE	POSITIVE	POSITIVE	POSITIVE	POSITIVE
141922	F	.	UNKNOWN	EASTERN CAPE	PORT ELIZABETH LABORATORY	10/07/2018;10/07/2018;11/03/2019;02/08/2019;02/08/2019	12/07/2018	POSITIVE	POSITIVE	POSITIVE	POSITIVE	POSITIVE
11738139	M	.	941127	KWAZULU-NATAL	INKOSI ALBERT LUTHULI CENTRAL HOSPITAL	14/07/2018;14/07/2018;17/07/2018;17/07/2018;23/07/2018	17/07/2018	POSITIVE	POSITIVE	POSITIVE	POSITIVE	POSITIVE
14857145	F	.	TS0300119552	LIMPOPO	LETABA LABORATORY	16/07/2018;16/07/2018;19/10/2018;19/10/2018;22/11/2018	19/07/2018	POSITIVE	POSITIVE	POSITIVE	POSITIVE	POSITIVE
100769478	F	13/06/1983	8.30613E+12	GAUTENG	TAMBO MEMORIAL LABORATORY	17/07/2018;22/02/2019;28/02/2019	18/07/2018	POSITIVE	POSITIVE	POSITIVE	POSITIVE	POSITIVE
15107858	M	22/12/1966	661222	KWAZULU-NATAL	INKOSI ALBERT LUTHULI CENTRAL HOSPITAL	18/07/2018;26/10/2018;26/10/2018;31/05/2019;31/05/2019	19/07/2018	POSITIVE	POSITIVE	POSITIVE	POSITIVE	POSITIVE
32830412	F	26/04/1983	830426	KWAZULU-NATAL	INKOSI ALBERT LUTHULI CENTRAL HOSPITAL	19/07/2018;09/08/2018;09/08/2018;17/08/2018;17/08/2018	20/07/2018	POSITIVE	POSITIVE	POSITIVE	POSITIVE	POSITIVE
2180001	F	28/07/1986	UNKNOWN	EASTERN CAPE	EAST LONDON LABORATORY	20/07/2018;23/11/2018;23/11/2018;29/11/2019;29/11/2019	21/07/2018	POSITIVE	POSITIVE	POSITIVE	POSITIVE	POSITIVE
65223463	M	04/04/1982	820404	NORTH WEST	MAFIKENG LABORATORY	30/07/2018;29/11/2018;05/02/2019;06/02/2019;04/03/2019	30/07/2018	POSITIVE	POSITIVE	POSITIVE	POSITIVE	POSITIVE
20059878	M	.	UNKNOWN	KWAZULU-NATAL	INKOSI ALBERT LUTHULI CENTRAL HOSPITAL	01/08/2018;01/08/2018;06/08/2018;20/08/2018;20/08/2018	03/08/2018	POSITIVE	POSITIVE	POSITIVE	POSITIVE	POSITIVE
13021708	F	.	1801535	GAUTENG	TSHWANE ACADEMIC LABORATORY	07/08/2018;07/08/2018;12/10/2018;19/02/2019;03/09/2019	11/08/2018	POSITIVE	POSITIVE	POSITIVE	POSITIVE	POSITIVE
3773348	F	03/02/1962	GP08956920	GAUTENG	CHRIS HANI BARAGWANATH LABORATORY	16/08/2018;29/01/2019;29/01/2019;20/08/2019;20/08/2019	17/08/2018	POSITIVE	POSITIVE	POSITIVE	POSITIVE	POSITIVE
102622456	F	20/07/1988	880720	KWAZULU-NATAL	INKOSI ALBERT LUTHULI CENTRAL HOSPITAL	20/08/2018;12/03/2019;12/08/2019;13/08/2019;14/08/2019	21/08/2018	POSITIVE	POSITIVE	POSITIVE	POSITIVE	POSITIVE
30226539	F	.	UNKNOWN	EASTERN CAPE	EAST LONDON LABORATORY	24/08/2018;24/08/2018;07/01/2019;08/07/2019;08/07/2019	24/08/2018	POSITIVE	POSITIVE	POSITIVE	POSITIVE	POSITIVE
10050177	F	28/01/1994	20135	GAUTENG	DR GEORGE MUKHARI LABORATORY	04/09/2018;01/07/2019;22/11/2019	07/09/2018	POSITIVE	POSITIVE	POSITIVE	POSITIVE	POSITIVE
148200328	F	.	UNKNOWN	EASTERN CAPE	EAST LONDON LABORATORY	05/09/2018;26/09/2018;03/04/2019;11/04/2019;23/05/2019	06/09/2018	POSITIVE	POSITIVE	POSITIVE	POSITIVE	POSITIVE
17517310	M	.	131657827	WESTERN CAPE	TYGERBERG LABORATORY	01/10/2018;01/10/2018;21/01/2019;21/01/2019;25/07/2019	02/10/2018	POSITIVE	POSITIVE	POSITIVE	POSITIVE	POSITIVE
4748321	M	.	680922	GAUTENG	BRAAMFONTEIN CENTRAL LABORATORY	15/10/2018;15/10/2018;13/09/2019;25/09/2019;25/09/2019	23/10/2018	POSITIVE	POSITIVE	POSITIVE	POSITIVE	POSITIVE
876118	M	.	MOR850321DOW	GAUTENG	CHRIS HANI BARAGWANATH LABORATORY	14/11/2018;14/11/2018;17/06/2019;17/06/2019;18/10/2019	15/11/2018	POSITIVE	POSITIVE	POSITIVE	POSITIVE	POSITIVE
38385527	M	.	720308	KWAZULU-NATAL	INKOSI ALBERT LUTHULI CENTRAL HOSPITAL	20/11/2018;20/11/2018;26/11/2018;26/11/2018;18/03/2019	21/11/2018	POSITIVE	POSITIVE	POSITIVE	POSITIVE	POSITIVE
19387561	M	04/04/1983	34479105	WESTERN CAPE	GROOTE SCHUUR LABORATORY	20/11/2018;24/06/2019;24/06/2019;24/07/2019;24/07/2019	21/11/2018	POSITIVE	POSITIVE	POSITIVE	POSITIVE	POSITIVE
10604949	F	.	8510/18	MPUMALANGA	ROB FERREIRA LABORATORY	27/11/2018;27/11/2018;28/11/2018;28/11/2018;04/12/2018	29/11/2018	POSITIVE	POSITIVE	POSITIVE	POSITIVE	POSITIVE
100637445	M	.	UNKNOWN	MPUMALANGA	ERMELO LABORATORY	24/12/2018;27/12/2018;25/02/2019	28/12/2018	POSITIVE	POSITIVE	POSITIVE	POSITIVE	POSITIVE
107145448	M	15/03/1983	506452/18	KWAZULU-NATAL	INKOSI ALBERT LUTHULI CENTRAL HOSPITAL	19/02/2019;30/05/2019;02/07/2019;16/08/2019;26/08/2019	21/02/2019	POSITIVE	POSITIVE	POSITIVE	POSITIVE	POSITIVE
19465823	F	29/11/1987	UNKNOWN	EASTERN CAPE	EAST LONDON LABORATORY	25/02/2019;11/07/2019;11/07/2019;26/08/2019;26/08/2019	28/02/2019	POSITIVE	POSITIVE	POSITIVE	POSITIVE	POSITIVE
18032579	F	.	UNKNOWN	EASTERN CAPE	NELSON MANDELA ACADEMIC LABORATORY	24/04/2019;24/04/2019;17/10/2019;17/10/2019;15/11/2019	25/04/2019	POSITIVE	POSITIVE	POSITIVE	POSITIVE	POSITIVE
35032272	F	24/04/1988	UNKNOWN	KWAZULU-NATAL	INKOSI ALBERT LUTHULI CENTRAL HOSPITAL	04/06/2019;29/08/2019;05/09/2019;05/09/2019;09/10/2019	06/06/2019	POSITIVE	POSITIVE	POSITIVE	POSITIVE	POSITIVE
4519932	F	.	33828187	WESTERN CAPE	GROOTE SCHUUR LABORATORY	09/06/2019;09/06/2019;17/09/2019;05/11/2019;05/11/2019	09/06/2019	POSITIVE	POSITIVE	POSITIVE	POSITIVE	POSITIVE
31607644	F	.	950909	KWAZULU-NATAL	INKOSI ALBERT LUTHULI CENTRAL HOSPITAL	21/06/2019;21/06/2019;22/06/2019;22/06/2019;24/06/2019	26/06/2019	POSITIVE	POSITIVE	POSITIVE	POSITIVE	POSITIVE
18073734	M	.	117882613	WESTERN CAPE	GROOTE SCHUUR LABORATORY	28/06/2019;28/06/2019;01/08/2019;18/11/2019;18/11/2019	29/06/2019	POSITIVE	POSITIVE	POSITIVE	POSITIVE	POSITIVE
10050439	M	.	106449804	WESTERN CAPE	TYGERBERG LABORATORY	28/06/2019;28/06/2019;30/07/2019	01/07/2019	POSITIVE	POSITIVE	POSITIVE	POSITIVE	POSITIVE
4218353	M	.	75612689	WESTERN CAPE	TYGERBERG LABORATORY	17/07/2019;17/07/2019;19/07/2019;16/10/2019;16/10/2019	18/07/2019	POSITIVE	POSITIVE	POSITIVE	POSITIVE	POSITIVE
9623485	M	.	30584	LIMPOPO	TSHWANE ACADEMIC LABORATORY	19/08/2019;19/08/2019;20/08/2019;20/08/2019;29/10/2019	29/08/2019	POSITIVE	POSITIVE	POSITIVE	POSITIVE	POSITIVE
58212155	M	11/05/1962	31878267	NORTHERN CAPE	KIMBERLEY LABORATORY	04/01/2015;15/04/2015;19/05/2015;07/08/2015	04/01/2015	POSITIVE	POSITIVE	POSITIVE	POSITIVE
99155254	M	26/10/1971	29930765	NORTHERN CAPE	KIMBERLEY LABORATORY	05/01/2015;31/01/2015;13/02/2015;19/03/2015	06/01/2015	POSITIVE	POSITIVE	POSITIVE	POSITIVE
122031	F	14/06/1983	12234688	WESTERN CAPE	TYGERBERG LABORATORY	05/01/2015;23/08/2016;25/10/2017;25/10/2017	06/01/2015	POSITIVE	POSITIVE	POSITIVE	POSITIVE
99295270	F	07/05/1972	720705	GAUTENG	LERATONG LABORATORY	06/01/2015;04/10/2017;02/05/2018;30/10/2019	06/01/2015	POSITIVE	POSITIVE	POSITIVE	POSITIVE
16885796	M	11/11/1978	3838/13	EASTERN CAPE	EAST LONDON LABORATORY	07/01/2015;07/01/2015;18/03/2015;18/03/2015	07/03/2015	POSITIVE	POSITIVE	POSITIVE	POSITIVE
1529774	F	25/11/1973	119355238	WESTERN CAPE	TYGERBERG LABORATORY	07/01/2015;29/01/2015;12/08/2016;12/08/2016	10/01/2015	POSITIVE	POSITIVE	POSITIVE	POSITIVE
54622202	M	26/09/1980	57/15	KWAZULU-NATAL	INKOSI ALBERT LUTHULI CENTRAL HOSPITAL	07/01/2015;27/03/2015;08/04/2015;25/02/2016	08/01/2015	POSITIVE	POSITIVE	POSITIVE	POSITIVE
354423	M	18/08/1992	AAKZ00307187	KWAZULU-NATAL	INKOSI ALBERT LUTHULI CENTRAL HOSPITAL	08/01/2015;12/02/2015;26/08/2015;26/08/2015	08/01/2015	POSITIVE	POSITIVE	POSITIVE	POSITIVE
124288	F	09/05/1989	890905	MPUMALANGA	ERMELO LABORATORY	09/01/2015;09/01/2015;25/09/2015;12/05/2017	09/02/2015	POSITIVE	POSITIVE	POSITIVE	POSITIVE
4489718	F	09/11/1985	GT00992354	GAUTENG	CHARLOTTE MAXEKE JOHANNESBURG ACADEMIC HOSPITAL	09/01/2015;09/01/2015;28/10/2016;28/10/2016	09/01/2015	POSITIVE	POSITIVE	POSITIVE	POSITIVE
22149492	M	23/11/1966	UNKNOWN	EASTERN CAPE	PORT ELIZABETH LABORATORY	09/01/2015;09/01/2015;12/02/2015;12/02/2015	13/01/2015	POSITIVE	POSITIVE	POSITIVE	POSITIVE
31035956	M	06/06/1971	008752/10	EASTERN CAPE	EAST LONDON LABORATORY	09/01/2015;09/01/2015;22/09/2015;22/09/2015	09/03/2015	POSITIVE	POSITIVE	POSITIVE	POSITIVE
53717919	M	05/12/1973	GT40165761	GAUTENG	TSHWANE ACADEMIC LABORATORY	09/01/2015;27/09/2016;26/09/2017;27/09/2018	09/02/2015	POSITIVE	POSITIVE	POSITIVE	POSITIVE
3469404	F	12/11/1968	19395201	WESTERN CAPE	GROOTE SCHUUR LABORATORY	10/01/2015;10/03/2015;23/01/2016;23/01/2016	10/01/2015	POSITIVE	POSITIVE	POSITIVE	POSITIVE
966530	M	12/10/1990	06040463MC	FREE STATE	UNIVERSITAS ACADEMIC LABORATORY	10/01/2015;10/01/2015;24/10/2016;24/10/2016	10/01/2015	POSITIVE	POSITIVE	POSITIVE	POSITIVE
1674011	F	16/02/1989	GP09265291	GAUTENG	CHRIS HANI BARAGWANATH LABORATORY	11/01/2015;11/01/2015;11/08/2015;11/08/2015	12/01/2015	POSITIVE	POSITIVE	POSITIVE	POSITIVE
63281722	M	10/10/1980	24663965	WESTERN CAPE	GROOTE SCHUUR LABORATORY	12/01/2015;26/06/2015;26/06/2015;03/05/2019	12/03/2015	POSITIVE	POSITIVE	POSITIVE	POSITIVE
20860407	M	12/04/1971	UNKNOWN	EASTERN CAPE	PORT ELIZABETH LABORATORY	12/01/2015;12/01/2015;27/01/2015;27/01/2015	12/02/2015	POSITIVE	POSITIVE	POSITIVE	POSITIVE
3774046	F	.	GT09269470	GAUTENG	CHRIS HANI BARAGWANATH LABORATORY	12/01/2015;09/11/2015;18/03/2016;03/05/2016	12/04/2015	POSITIVE	POSITIVE	POSITIVE	POSITIVE
16242460	M	04/11/1989	UNKNOWN	EASTERN CAPE	PORT ELIZABETH LABORATORY	12/01/2015;12/01/2015;10/06/2019;10/06/2019	12/02/2015	POSITIVE	POSITIVE	POSITIVE	POSITIVE
477212	M	03/01/1985	10385	GAUTENG	TAMBO MEMORIAL LABORATORY	12/01/2015;12/01/2015;03/10/2016;04/05/2017	12/02/2015	POSITIVE	POSITIVE	POSITIVE	POSITIVE
16135328	M	02/10/1965	UNKNOWN	EASTERN CAPE	EAST LONDON LABORATORY	12/01/2015;12/01/2015;20/09/2017;20/09/2017	12/03/2015	POSITIVE	POSITIVE	POSITIVE	POSITIVE
15407820	M	02/02/1980	UNKNOWN	NORTH WEST	TSHEPONG LABORATORY	12/01/2015;12/01/2015;22/03/2019;22/03/2019	12/02/2015	POSITIVE	POSITIVE	POSITIVE	POSITIVE
31796261	F	03/03/1985	UNKNOWN	EASTERN CAPE	PORT ELIZABETH LABORATORY	14/01/2015;14/01/2015;23/06/2015;23/06/2015	15/01/2015	POSITIVE	POSITIVE	POSITIVE	POSITIVE
331613	F	11/03/1982	UNKNOWN	KWAZULU-NATAL	INKOSI ALBERT LUTHULI CENTRAL HOSPITAL	14/01/2015;14/01/2015;27/05/2015;27/05/2015	19/01/2015	POSITIVE	POSITIVE	POSITIVE	POSITIVE
1674620	M	12/06/1991	104141254	WESTERN CAPE	TYGERBERG LABORATORY	14/01/2015;09/05/2018;29/10/2019;29/10/2019	15/01/2015	POSITIVE	POSITIVE	POSITIVE	POSITIVE
12282069	F	22/11/1979	131983058	WESTERN CAPE	TYGERBERG LABORATORY	15/01/2015;02/03/2015;29/06/2015;02/06/2016	17/01/2015	POSITIVE	POSITIVE	POSITIVE	POSITIVE
89391147	M	15/09/1983	AAKZ00330531	KWAZULU-NATAL	INKOSI ALBERT LUTHULI CENTRAL HOSPITAL	15/01/2015;18/04/2017;20/09/2018;01/11/2018	17/01/2015	POSITIVE	POSITIVE	POSITIVE	POSITIVE
22840802	F	15/05/1965	06-Jul	KWAZULU-NATAL	INKOSI ALBERT LUTHULI CENTRAL HOSPITAL	15/01/2015;14/01/2016;07/06/2017;07/06/2017	19/01/2015	POSITIVE	POSITIVE	POSITIVE	POSITIVE
15741362	M	12/10/1977	400174549	LIMPOPO	POLOKWANE LABORATORY	16/01/2015;16/01/2015;20/01/2015;20/01/2015	23/01/2015	POSITIVE	POSITIVE	POSITIVE	POSITIVE
83553759	M	03/07/1975	139113559	WESTERN CAPE	GEORGE LABORATORY	16/01/2015;20/05/2015;01/07/2015;21/05/2018	19/01/2015	POSITIVE	POSITIVE	POSITIVE	POSITIVE
102758699	M	25/02/1995	GP63210419	GAUTENG	TSHWANE ACADEMIC LABORATORY	16/01/2015;10/07/2015;15/02/2017;26/05/2017	19/01/2015	POSITIVE	POSITIVE	POSITIVE	POSITIVE
29685021	F	19/11/1976	A14003162	GAUTENG	CHRIS HANI BARAGWANATH LABORATORY	19/01/2015;19/01/2015;13/07/2015;13/07/2015	21/01/2015	POSITIVE	POSITIVE	POSITIVE	POSITIVE
15492805	F	19/08/1987	UNKNOWN	EASTERN CAPE	EAST LONDON LABORATORY	21/01/2015;21/01/2015;06/11/2017;19/02/2018	22/01/2015	POSITIVE	POSITIVE	POSITIVE	POSITIVE
37579370	M	23/05/1984	1570	KWAZULU-NATAL	INKOSI ALBERT LUTHULI CENTRAL HOSPITAL	21/01/2015;21/01/2015;20/02/2015;20/02/2015	22/01/2015	POSITIVE	POSITIVE	POSITIVE	POSITIVE
103340294	M	21/05/1967	603/15	MPUMALANGA	TSHWANE ACADEMIC LABORATORY	22/01/2015;04/02/2015;07/04/2015;05/01/2016	27/01/2015	POSITIVE	POSITIVE	POSITIVE	POSITIVE
24853618	F	06/07/1968	182/15	EASTERN CAPE	NELSON MANDELA ACADEMIC LABORATORY	22/01/2015;10/07/2018;10/07/2018;24/08/2018	27/01/2015	POSITIVE	POSITIVE	POSITIVE	POSITIVE
974968	F	13/12/1980	20471835	WESTERN CAPE	TYGERBERG LABORATORY	27/01/2015;29/08/2018;20/08/2019;20/08/2019	28/01/2015	POSITIVE	POSITIVE	POSITIVE	POSITIVE
103732738	M	02/10/1984	2147/15	KWAZULU-NATAL	INKOSI ALBERT LUTHULI CENTRAL HOSPITAL	27/01/2015;02/06/2015;30/09/2016;10/10/2016	29/01/2015	POSITIVE	POSITIVE	POSITIVE	POSITIVE
11912684	M	27/07/1950	360/14	MPUMALANGA	DR GEORGE MUKHARI LABORATORY	28/01/2015;28/01/2015;05/01/2016;05/01/2016	30/01/2015	POSITIVE	POSITIVE	POSITIVE	POSITIVE
12608771	M	16/08/1981	214508422	EASTERN CAPE	EAST LONDON LABORATORY	28/01/2015;29/06/2016;21/09/2017;21/09/2017	30/01/2015	POSITIVE	POSITIVE	POSITIVE	POSITIVE
8597862	F	24/09/1979	UNKNOWN	EASTERN CAPE	EAST LONDON LABORATORY	28/01/2015;28/01/2015;14/02/2017;14/02/2017	30/01/2015	POSITIVE	POSITIVE	POSITIVE	POSITIVE
13725188	F	08/03/1977	UNKNOWN	NORTH WEST	KIMBERLEY LABORATORY	29/01/2015;29/01/2015;12/12/2016;12/12/2016	31/01/2015	POSITIVE	POSITIVE	POSITIVE	POSITIVE
2374234	F	25/12/1981	251281MA	GAUTENG	HELEN JOSEPH LABORATORY	29/01/2015;29/01/2015;03/02/2015;03/02/2015	30/01/2015	POSITIVE	POSITIVE	POSITIVE	POSITIVE
17436422	M	28/10/1975	213358000	GAUTENG	BRAAMFONTEIN CENTRAL LABORATORY	30/01/2015;30/01/2015;06/07/2015;06/07/2015	06/02/2015	POSITIVE	POSITIVE	POSITIVE	POSITIVE
33759088	M	02/09/1979	790209	KWAZULU-NATAL	INKOSI ALBERT LUTHULI CENTRAL HOSPITAL	30/01/2015;30/01/2015;12/01/2017;12/01/2017	02/02/2015	POSITIVE	POSITIVE	POSITIVE	POSITIVE
28711795	M	29/08/1971	26785840	EASTERN CAPE	PORT ELIZABETH LABORATORY	30/01/2015;30/01/2015;07/05/2018;07/05/2018	02/02/2015	POSITIVE	POSITIVE	POSITIVE	POSITIVE
18299345	F	16/03/1971	UNKNOWN	EASTERN CAPE	PORT ELIZABETH LABORATORY	30/01/2015;30/01/2015;30/08/2016;30/08/2016	31/01/2015	POSITIVE	POSITIVE	POSITIVE	POSITIVE
22530789	M	13/11/1979	131179	NORTH WEST	TSHEPONG LABORATORY	31/01/2015;31/01/2015;17/02/2015;17/02/2015	31/01/2015	POSITIVE	POSITIVE	POSITIVE	POSITIVE
15340716	F	16/04/1978	780416	GAUTENG	LERATONG LABORATORY	02/02/2015;02/02/2015;03/08/2015;03/08/2015	15/02/2015	POSITIVE	POSITIVE	POSITIVE	POSITIVE
17932818	F	28/11/1979	281179MN	GAUTENG	HELEN JOSEPH LABORATORY	02/02/2015;02/02/2015;06/04/2016;06/04/2016	03/02/2015	POSITIVE	POSITIVE	POSITIVE	POSITIVE
22079765	M	15/06/1982	150682MB	GAUTENG	BRAAMFONTEIN CENTRAL LABORATORY	03/02/2015;03/02/2015;17/10/2016;17/10/2016	12/02/2015	POSITIVE	POSITIVE	POSITIVE	POSITIVE
28078776	M	07/08/1988	VV1900109710	LIMPOPO	LETABA LABORATORY	03/02/2015;03/02/2015;03/06/2015;03/06/2015	03/04/2015	POSITIVE	POSITIVE	POSITIVE	POSITIVE
7182347	F	27/03/1992	2991/15	MPUMALANGA	DR GEORGE MUKHARI LABORATORY	03/02/2015;03/02/2015;07/02/2015;07/02/2015	04/02/2015	POSITIVE	POSITIVE	POSITIVE	POSITIVE
9832924	F	03/10/1960	GP09273173	GAUTENG	CHRIS HANI BARAGWANATH LABORATORY	03/02/2015;03/02/2015;03/04/2015;03/04/2015	03/03/2015	POSITIVE	POSITIVE	POSITIVE	POSITIVE
21050821	M	05/08/1969	UNKNOWN	MPUMALANGA	DR GEORGE MUKHARI LABORATORY	03/02/2015;03/02/2015;03/08/2018;03/08/2018	03/05/2015	POSITIVE	POSITIVE	POSITIVE	POSITIVE
1577175	F	23/01/1977	1977/15	KWAZULU-NATAL	INKOSI ALBERT LUTHULI CENTRAL HOSPITAL	04/02/2015;04/02/2015;30/09/2015;30/09/2015	05/02/2015	POSITIVE	POSITIVE	POSITIVE	POSITIVE
105793712	M	06/06/1979	113135719	WESTERN CAPE	TYGERBERG LABORATORY	04/02/2015;29/08/2016;19/03/2018;26/04/2018	04/08/2015	POSITIVE	POSITIVE	POSITIVE	POSITIVE
33223188	F	01/01/1970	010170KU	GAUTENG	HELEN JOSEPH LABORATORY	04/02/2015;04/02/2015;22/02/2017;22/02/2017	04/02/2015	POSITIVE	POSITIVE	POSITIVE	POSITIVE
21313777	F	17/08/1978	1288	KWAZULU-NATAL	INKOSI ALBERT LUTHULI CENTRAL HOSPITAL	04/02/2015;04/02/2015;20/10/2015;20/10/2015	05/02/2015	POSITIVE	POSITIVE	POSITIVE	POSITIVE
20763433	F	18/02/1960	118/10	KWAZULU-NATAL	INKOSI ALBERT LUTHULI CENTRAL HOSPITAL	05/02/2015;05/02/2015;23/06/2015;23/06/2015	07/02/2015	POSITIVE	POSITIVE	POSITIVE	POSITIVE
28523089	M	20/12/1958	581220	GAUTENG	CHRIS HANI BARAGWANATH LABORATORY	05/02/2015;05/02/2015;07/02/2017;07/02/2017	09/02/2015	POSITIVE	POSITIVE	POSITIVE	POSITIVE
103853439	M	29/03/1977	290377LE	GAUTENG	HELEN JOSEPH LABORATORY	05/02/2015;06/02/2015;06/02/2015;09/02/2015	05/02/2015	POSITIVE	POSITIVE	POSITIVE	POSITIVE
10354668	M	15/06/1968	680615	KWAZULU-NATAL	INKOSI ALBERT LUTHULI CENTRAL HOSPITAL	05/02/2015;05/02/2015;19/01/2017;19/01/2017	09/02/2015	POSITIVE	POSITIVE	POSITIVE	POSITIVE
381838	M	06/06/1974	28960649	WESTERN CAPE	GROOTE SCHUUR LABORATORY	06/02/2015;21/04/2015;16/10/2017;15/06/2018	06/04/2015	POSITIVE	POSITIVE	POSITIVE	POSITIVE
20292173	F	15/11/1979	791115	GAUTENG	CHARLOTTE MAXEKE JOHANNESBURG ACADEMIC HOSPITAL	06/02/2015;09/03/2015;23/03/2015;23/03/2015	09/02/2015	POSITIVE	POSITIVE	POSITIVE	POSITIVE
33398995	F	06/07/1968	UNKNOWN	EASTERN CAPE	NELSON MANDELA ACADEMIC LABORATORY	06/02/2015;06/02/2015;19/07/2016;19/07/2016	06/06/2015	POSITIVE	POSITIVE	POSITIVE	POSITIVE
108215151	F	03/06/1985	850306	GAUTENG	TAMBO MEMORIAL LABORATORY	06/02/2015;25/05/2017;19/10/2017;27/08/2018	06/04/2015	POSITIVE	POSITIVE	POSITIVE	POSITIVE
109064385	F	07/07/1992	920707	KWAZULU-NATAL	INKOSI ALBERT LUTHULI CENTRAL HOSPITAL	07/02/2015;21/01/2016;26/02/2016;02/06/2016	18/07/2015	POSITIVE	POSITIVE	POSITIVE	POSITIVE
36387327	M	08/05/1994	UNKNOWN	KWAZULU-NATAL	INKOSI ALBERT LUTHULI CENTRAL HOSPITAL	07/02/2015;07/02/2015;24/06/2015;24/06/2015	14/07/2015	POSITIVE	POSITIVE	POSITIVE	POSITIVE
139458	F	26/06/1970	68263912	WESTERN CAPE	GROOTE SCHUUR LABORATORY	07/02/2015;17/06/2015;20/09/2016;15/03/2018	09/02/2015	POSITIVE	POSITIVE	POSITIVE	POSITIVE
29955972	F	12/09/1983	UNKNOWN	EASTERN CAPE	PORT ELIZABETH LABORATORY	07/02/2015;07/02/2015;05/08/2019;05/08/2019	07/04/2015	POSITIVE	POSITIVE	POSITIVE	POSITIVE
10257277	M	05/04/1982	1366/2007	KWAZULU-NATAL	INKOSI ALBERT LUTHULI CENTRAL HOSPITAL	07/02/2015;08/05/2015;14/06/2016;12/08/2016	07/11/2015	POSITIVE	POSITIVE	POSITIVE	POSITIVE
24471784	M	14/04/1979	21837687	EASTERN CAPE	CECILIA MAKIWANE LABORATORY	09/02/2015;09/02/2015;07/07/2017;07/07/2017	10/02/2015	POSITIVE	POSITIVE	POSITIVE	POSITIVE
25329133	F	05/01/1965	UNKNOWN	EASTERN CAPE	PORT ELIZABETH LABORATORY	09/02/2015;09/02/2015;10/02/2016;10/02/2016	09/03/2015	POSITIVE	POSITIVE	POSITIVE	POSITIVE
9959662	M	15/03/1967	T/F595	GAUTENG	TSHWANE ACADEMIC LABORATORY	09/02/2015;08/11/2016;24/07/2017;24/07/2017	11/02/2015	POSITIVE	POSITIVE	POSITIVE	POSITIVE
15605715	M	02/09/1981	28959948	EASTERN CAPE	PORT ELIZABETH LABORATORY	09/02/2015;09/02/2015;29/07/2015;29/07/2015	09/03/2015	POSITIVE	POSITIVE	POSITIVE	POSITIVE
2896436	F	13/01/1970	100335777	WESTERN CAPE	TYGERBERG LABORATORY	09/02/2015;03/06/2015;02/09/2015;02/09/2015	11/02/2015	POSITIVE	POSITIVE	POSITIVE	POSITIVE
111075541	F	04/03/1991	GP63224347	GAUTENG	TSHWANE ACADEMIC LABORATORY	09/02/2015;09/02/2015;30/03/2016;19/10/2016	09/04/2015	POSITIVE	POSITIVE	POSITIVE	POSITIVE
33643423	U	14/05/1983	830514	KWAZULU-NATAL	INKOSI ALBERT LUTHULI CENTRAL HOSPITAL	09/02/2015;04/08/2016;18/11/2016;18/11/2016	11/02/2015	POSITIVE	POSITIVE	POSITIVE	POSITIVE
912932	F	13/06/1990	06007967MC	FREE STATE	UNIVERSITAS ACADEMIC LABORATORY	10/02/2015;10/02/2015;26/07/2016;26/07/2016	11/02/2015	POSITIVE	POSITIVE	POSITIVE	POSITIVE
16589650	F	17/06/1983	2188/09	KWAZULU-NATAL	INKOSI ALBERT LUTHULI CENTRAL HOSPITAL	10/02/2015;10/02/2015;20/08/2019;20/08/2019	11/02/2015	POSITIVE	POSITIVE	POSITIVE	POSITIVE
37621099	U	28/01/1979	M 8892	KWAZULU-NATAL	INKOSI ALBERT LUTHULI CENTRAL HOSPITAL	10/02/2015;10/02/2015;11/12/2017;11/12/2017	13/02/2015	POSITIVE	POSITIVE	POSITIVE	POSITIVE
4096364	F	25/06/1982	GT00990198	GAUTENG	CHARLOTTE MAXEKE JOHANNESBURG ACADEMIC HOSPITAL	11/02/2015;11/03/2015;15/06/2015;15/06/2015	12/02/2015	POSITIVE	POSITIVE	POSITIVE	POSITIVE
8374874	M	16/12/1971	UNKNOWN	EASTERN CAPE	EAST LONDON LABORATORY	11/02/2015;11/02/2015;03/08/2015;03/08/2015	15/02/2015	POSITIVE	POSITIVE	POSITIVE	POSITIVE
261477	M	02/12/1973	2910	KWAZULU-NATAL	INKOSI ALBERT LUTHULI CENTRAL HOSPITAL	12/02/2015;12/02/2015;14/12/2017;14/12/2017	12/04/2015	POSITIVE	POSITIVE	POSITIVE	POSITIVE
114840658	F	12/01/1976	33387/15	GAUTENG	BRAAMFONTEIN CENTRAL LABORATORY	12/02/2015;29/11/2015;17/12/2015;28/12/2015	12/07/2015	POSITIVE	POSITIVE	POSITIVE	POSITIVE
15288850	F	03/09/1991	UNKNOWN	EASTERN CAPE	EAST LONDON LABORATORY	12/02/2015;12/02/2015;23/11/2016;23/11/2016	12/04/2015	POSITIVE	POSITIVE	POSITIVE	POSITIVE
15008429	M	30/11/1984	689/15/WC	MPUMALANGA	DR GEORGE MUKHARI LABORATORY	12/02/2015;14/04/2015;05/05/2016;13/05/2019	16/02/2015	POSITIVE	POSITIVE	POSITIVE	POSITIVE
33928300	M	01/03/1982	820103	KWAZULU-NATAL	INKOSI ALBERT LUTHULI CENTRAL HOSPITAL	12/02/2015;12/02/2015;09/05/2016;09/05/2016	12/04/2015	POSITIVE	POSITIVE	POSITIVE	POSITIVE
21650768	F	25/09/1975	UNKNOWN	GAUTENG	TSHWANE ACADEMIC LABORATORY	13/02/2015;29/01/2016;27/02/2017;11/09/2017	18/02/2015	POSITIVE	POSITIVE	POSITIVE	POSITIVE
30005483	F	04/01/1973	UNKNOWN	EASTERN CAPE	EAST LONDON LABORATORY	13/02/2015;13/02/2015;11/08/2016;11/08/2016	15/02/2015	POSITIVE	POSITIVE	POSITIVE	POSITIVE
21002404	M	16/12/1970	701216	GAUTENG	CHRIS HANI BARAGWANATH LABORATORY	13/02/2015;13/02/2015;07/08/2017;07/08/2017	19/02/2015	POSITIVE	POSITIVE	POSITIVE	POSITIVE
2068239	F	17/11/1994	105856009	WESTERN CAPE	TYGERBERG LABORATORY	13/02/2015;27/02/2015;14/09/2016;14/09/2016	16/02/2015	POSITIVE	POSITIVE	POSITIVE	POSITIVE
65226918	F	17/07/1981	GT46111420	GAUTENG	TSHWANE ACADEMIC LABORATORY	16/02/2015;17/01/2017;24/01/2018;03/01/2019	19/02/2015	POSITIVE	POSITIVE	POSITIVE	POSITIVE
326009	F	13/01/1974	1347/06	MPUMALANGA	ROB FERREIRA LABORATORY	16/02/2015;23/09/2015;23/09/2015;28/09/2016	18/02/2015	POSITIVE	POSITIVE	POSITIVE	POSITIVE
8060169	M	05/03/1952	1015025469	NORTH WEST	DR GEORGE MUKHARI LABORATORY	16/02/2015;16/02/2015;02/10/2015;02/10/2015	18/02/2015	POSITIVE	POSITIVE	POSITIVE	POSITIVE
35813173	F	23/10/1974	CN1300127749	LIMPOPO	LETABA LABORATORY	16/02/2015;16/02/2015;25/02/2015;25/02/2015	17/02/2015	POSITIVE	POSITIVE	POSITIVE	POSITIVE
17778837	M	20/12/1984	201284	KWAZULU-NATAL	INKOSI ALBERT LUTHULI CENTRAL HOSPITAL	16/02/2015;16/02/2015;20/06/2018;20/06/2018	17/02/2015	POSITIVE	POSITIVE	POSITIVE	POSITIVE
16849303	M	07/01/1972	UNKNOWN	EASTERN CAPE	EAST LONDON LABORATORY	16/02/2015;16/02/2015;05/01/2016;05/01/2016	17/02/2015	POSITIVE	POSITIVE	POSITIVE	POSITIVE
19495283	M	01/06/1978	2909152	GAUTENG	BRAAMFONTEIN CENTRAL LABORATORY	17/02/2015;10/08/2015;09/10/2015;09/10/2015	25/02/2015	POSITIVE	POSITIVE	POSITIVE	POSITIVE
23682591	F	14/07/1974	UNKNOWN	EASTERN CAPE	NELSON MANDELA ACADEMIC LABORATORY	17/02/2015;20/10/2015;17/05/2016;04/08/2017	20/02/2015	POSITIVE	POSITIVE	POSITIVE	POSITIVE
16324869	F	22/11/1980	TS00033448	LIMPOPO	TSHWANE ACADEMIC LABORATORY	18/02/2015;18/02/2015;21/07/2015;21/07/2015	23/02/2015	POSITIVE	POSITIVE	POSITIVE	POSITIVE
22184943	F	03/03/1985	30385	KWAZULU-NATAL	INKOSI ALBERT LUTHULI CENTRAL HOSPITAL	18/02/2015;18/02/2015;07/09/2015;07/09/2015	19/02/2015	POSITIVE	POSITIVE	POSITIVE	POSITIVE
18467787	F	24/04/1973	22858924	GAUTENG	TSHWANE ACADEMIC LABORATORY	18/02/2015;18/02/2015;02/05/2018;02/05/2018	21/02/2015	POSITIVE	POSITIVE	POSITIVE	POSITIVE
13461790	M	15/07/1967	GP45924395	GAUTENG	TSHWANE ACADEMIC LABORATORY	18/02/2015;18/02/2015;25/02/2016;25/02/2016	21/02/2015	POSITIVE	POSITIVE	POSITIVE	POSITIVE
23471871	F	26/05/1987	1168/10	KWAZULU-NATAL	INKOSI ALBERT LUTHULI CENTRAL HOSPITAL	18/02/2015;18/02/2015;03/05/2016;03/05/2016	19/02/2015	POSITIVE	POSITIVE	POSITIVE	POSITIVE
2255244	F	26/11/1970	UNKNOWN	EASTERN CAPE	EAST LONDON LABORATORY	19/02/2015;19/02/2015;08/02/2017;08/02/2017	21/02/2015	POSITIVE	POSITIVE	POSITIVE	POSITIVE
1922564	F	08/03/1965	74698	LIMPOPO	POLOKWANE LABORATORY	19/02/2015;14/03/2016;22/03/2019;22/03/2019	19/02/2015	POSITIVE	POSITIVE	POSITIVE	POSITIVE
16047832	F	23/04/1965	650423	NORTH WEST	DR GEORGE MUKHARI LABORATORY	20/02/2015;20/02/2015;02/02/2016;02/02/2016	23/02/2015	POSITIVE	POSITIVE	POSITIVE	POSITIVE
102496314	U	09/11/1986	583/14	KWAZULU-NATAL	INKOSI ALBERT LUTHULI CENTRAL HOSPITAL	20/02/2015;13/12/2016;20/12/2016;28/04/2017	23/02/2015	POSITIVE	POSITIVE	POSITIVE	POSITIVE
36574869	F	25/04/1989	188/13	KWAZULU-NATAL	INKOSI ALBERT LUTHULI CENTRAL HOSPITAL	20/02/2015;20/02/2015;16/05/2018;16/05/2018	23/02/2015	POSITIVE	POSITIVE	POSITIVE	POSITIVE
3136206	M	11/10/1975	101175ND	GAUTENG	HELEN JOSEPH LABORATORY	21/02/2015;21/02/2015;27/02/2015;27/02/2015	22/02/2015	POSITIVE	POSITIVE	POSITIVE	POSITIVE
17863055	F	14/08/1981	1140881	NORTH WEST	TSHEPONG LABORATORY	23/02/2015;29/08/2019;11/10/2019;11/10/2019	23/02/2015	POSITIVE	POSITIVE	POSITIVE	POSITIVE
716509	M	08/01/1992	26699208	NORTHERN CAPE	TYGERBERG LABORATORY	23/02/2015;02/06/2016;02/06/2016;08/11/2016	24/02/2015	POSITIVE	POSITIVE	POSITIVE	POSITIVE
104378029	M	07/10/1968	155/15	GAUTENG	TAMBO MEMORIAL LABORATORY	23/02/2015;26/11/2015;11/05/2016;29/09/2016	28/02/2015	POSITIVE	POSITIVE	POSITIVE	POSITIVE
12262554	M	27/08/1988	UNKNOWN	GAUTENG	TSHWANE ACADEMIC LABORATORY	23/02/2015;06/03/2015;12/08/2016;09/11/2016	25/02/2015	POSITIVE	POSITIVE	POSITIVE	POSITIVE
71	F	12/04/1994	18122	KWAZULU-NATAL	INKOSI ALBERT LUTHULI CENTRAL HOSPITAL	24/02/2015;24/02/2015;04/10/2016;04/10/2016	26/02/2015	POSITIVE	POSITIVE	POSITIVE	POSITIVE
19200440	M	05/12/1985	215407029	GAUTENG	TAMBO MEMORIAL LABORATORY	24/02/2015;10/07/2015;07/11/2017;07/11/2017	28/02/2015	POSITIVE	POSITIVE	POSITIVE	POSITIVE
16572096	M	01/01/1982	UNKNOWN	EASTERN CAPE	PORT ELIZABETH LABORATORY	24/02/2015;24/02/2015;18/06/2019;18/06/2019	27/02/2015	POSITIVE	POSITIVE	POSITIVE	POSITIVE
104601867	M	25/07/1986	1765841	GAUTENG	TAMBO MEMORIAL LABORATORY	24/02/2015;16/03/2015;25/03/2015;15/04/2015	24/02/2015	POSITIVE	POSITIVE	POSITIVE	POSITIVE
16384607	M	12/03/1968	681203	GAUTENG	TAMBO MEMORIAL LABORATORY	24/02/2015;24/02/2015;10/02/2016;10/02/2016	28/02/2015	POSITIVE	POSITIVE	POSITIVE	POSITIVE
10627279	M	27/07/1983	UNKNOWN	FREE STATE	UNIVERSITAS ACADEMIC LABORATORY	25/02/2015;25/02/2015;05/03/2015;05/03/2015	05/03/2015	POSITIVE	POSITIVE	POSITIVE	POSITIVE
1860805	M	20/05/1987	UNKNOWN	KWAZULU-NATAL	INKOSI ALBERT LUTHULI CENTRAL HOSPITAL	25/02/2015;03/09/2018;25/03/2019;25/03/2019	26/02/2015	POSITIVE	POSITIVE	POSITIVE	POSITIVE
162559	M	25/10/1965	B2587	KWAZULU-NATAL	INKOSI ALBERT LUTHULI CENTRAL HOSPITAL	25/02/2015;30/06/2017;16/01/2018;17/04/2018	26/02/2015	POSITIVE	POSITIVE	POSITIVE	POSITIVE
35937979	M	03/04/1981	M15810304	GAUTENG	CHRIS HANI BARAGWANATH LABORATORY	26/02/2015;26/02/2015;23/03/2015;23/03/2015	28/02/2015	POSITIVE	POSITIVE	POSITIVE	POSITIVE
28815049	M	25/05/1972	UNKNOWN	EASTERN CAPE	EAST LONDON LABORATORY	26/02/2015;26/02/2015;25/09/2015;25/09/2015	28/02/2015	POSITIVE	POSITIVE	POSITIVE	POSITIVE
997835	M	07/06/1988	2770402	WESTERN CAPE	GEORGE LABORATORY	26/02/2015;03/05/2015;15/04/2016;15/04/2016	26/02/2015	POSITIVE	POSITIVE	POSITIVE	POSITIVE
17721278	F	04/04/1982	UNKNOWN	KWAZULU-NATAL	INKOSI ALBERT LUTHULI CENTRAL HOSPITAL	26/02/2015;26/02/2015;15/05/2015;15/05/2015	03/02/2015	POSITIVE	POSITIVE	POSITIVE	POSITIVE
6525975	F	.	GT10178267	GAUTENG	CHRIS HANI BARAGWANATH LABORATORY	26/02/2015;26/02/2015;11/09/2015;11/09/2015	27/02/2015	POSITIVE	POSITIVE	POSITIVE	POSITIVE
24419919	F	26/12/1986	UNKNOWN	EASTERN CAPE	CECILIA MAKIWANE LABORATORY	27/02/2015;27/02/2015;08/05/2018;08/05/2018	27/02/2015	POSITIVE	POSITIVE	POSITIVE	POSITIVE
105012216	M	.	GT10433564	GAUTENG	CHRIS HANI BARAGWANATH LABORATORY	28/02/2015;14/03/2015;03/05/2015;20/05/2015	28/02/2015	POSITIVE	POSITIVE	POSITIVE	POSITIVE
39061337	F	12/01/1995	UNKNOWN	EASTERN CAPE	EAST LONDON LABORATORY	02/03/2015;02/03/2015;08/01/2018;08/01/2018	02/04/2015	POSITIVE	POSITIVE	POSITIVE	POSITIVE
28565183	F	20/03/1975	20031258	EASTERN CAPE	CECILIA MAKIWANE LABORATORY	02/03/2015;02/03/2015;14/06/2016;14/06/2016	04/03/2015	POSITIVE	POSITIVE	POSITIVE	POSITIVE
25293261	M	24/12/1965	1100379	EASTERN CAPE	PORT ELIZABETH LABORATORY	02/03/2015;02/03/2015;15/02/2017;15/02/2017	04/03/2015	POSITIVE	POSITIVE	POSITIVE	POSITIVE
12416413	F	26/10/1981	811026	FREE STATE	UNIVERSITAS ACADEMIC LABORATORY	02/03/2015;02/03/2015;16/02/2017;16/02/2017	05/03/2015	POSITIVE	POSITIVE	POSITIVE	POSITIVE
38996185	F	29/08/1988	22793115	GAUTENG	TSHWANE ACADEMIC LABORATORY	02/03/2015;02/03/2015;05/03/2015;05/03/2015	05/03/2015	POSITIVE	POSITIVE	POSITIVE	POSITIVE
86179447	F	03/02/1962	620302SEB	NORTH WEST	DR GEORGE MUKHARI LABORATORY	02/03/2015;30/05/2015;27/07/2015;28/12/2018	02/07/2015	POSITIVE	POSITIVE	POSITIVE	POSITIVE
1152352	F	07/11/1976	760711	KWAZULU-NATAL	INKOSI ALBERT LUTHULI CENTRAL HOSPITAL	03/03/2015;03/03/2015;07/08/2015;07/08/2015	03/09/2015	POSITIVE	POSITIVE	POSITIVE	POSITIVE
31266324	F	01/01/1956	AACP3668HOF	EASTERN CAPE	NELSON MANDELA ACADEMIC LABORATORY	03/03/2015;03/03/2015;22/06/2015;22/06/2015	03/05/2015	POSITIVE	POSITIVE	POSITIVE	POSITIVE
15569560	M	25/07/1973	4179	KWAZULU-NATAL	INKOSI ALBERT LUTHULI CENTRAL HOSPITAL	04/03/2015;04/03/2015;14/09/2016;14/09/2016	05/03/2015	POSITIVE	POSITIVE	POSITIVE	POSITIVE
622241	F	17/02/1973	UNKNOWN	KWAZULU-NATAL	INKOSI ALBERT LUTHULI CENTRAL HOSPITAL	04/03/2015;04/03/2015;15/02/2016;15/02/2016	06/03/2015	POSITIVE	POSITIVE	POSITIVE	POSITIVE
38324561	F	20/05/1998	UNKNOWN	EASTERN CAPE	EAST LONDON LABORATORY	04/03/2015;04/03/2015;05/09/2019;05/09/2019	06/03/2015	POSITIVE	POSITIVE	POSITIVE	POSITIVE
22581601	U	13/12/1986	861213	GAUTENG	TAMBO MEMORIAL LABORATORY	04/03/2015;11/08/2017;11/08/2017;30/05/2018	05/03/2015	POSITIVE	POSITIVE	POSITIVE	POSITIVE
1181204	F	23/07/1975	Nov-15	KWAZULU-NATAL	INKOSI ALBERT LUTHULI CENTRAL HOSPITAL	05/03/2015;05/03/2015;09/07/2015;09/07/2015	10/03/2015	POSITIVE	POSITIVE	POSITIVE	POSITIVE
14275120	M	17/10/1957	1002092988	GAUTENG	DR GEORGE MUKHARI LABORATORY	05/03/2015;05/03/2015;06/03/2015;06/03/2015	06/03/2015	POSITIVE	POSITIVE	POSITIVE	POSITIVE
16463716	M	14/03/1977	770314	FREE STATE	UNIVERSITAS ACADEMIC LABORATORY	06/03/2015;06/03/2015;13/06/2016;13/06/2016	07/03/2015	POSITIVE	POSITIVE	POSITIVE	POSITIVE
29298088	F	25/10/1978	781025	NORTH WEST	DR GEORGE MUKHARI LABORATORY	07/03/2015;07/03/2015;04/05/2015;04/05/2015	10/03/2015	POSITIVE	POSITIVE	POSITIVE	POSITIVE
6068533	F	03/01/1979	UM00038261	FREE STATE	UNIVERSITAS ACADEMIC LABORATORY	07/03/2015;17/04/2015;02/06/2015;08/07/2016	07/03/2015	POSITIVE	POSITIVE	POSITIVE	POSITIVE
24670662	F	07/07/1980	336/15	KWAZULU-NATAL	INKOSI ALBERT LUTHULI CENTRAL HOSPITAL	08/03/2015;08/03/2015;17/03/2016;17/03/2016	08/08/2015	POSITIVE	POSITIVE	POSITIVE	POSITIVE
17523374	M	06/11/1976	215772739	NORTH WEST	BRAAMFONTEIN CENTRAL LABORATORY	08/03/2015;08/03/2015;02/02/2017;02/02/2017	08/06/2015	POSITIVE	POSITIVE	POSITIVE	POSITIVE
20518506	M	03/06/1981	LP3500083226	LIMPOPO	TSHWANE ACADEMIC LABORATORY	08/03/2015;08/03/2015;08/06/2015;08/06/2015	08/06/2015	POSITIVE	POSITIVE	POSITIVE	POSITIVE
9472233	M	09/04/1963	630904	GAUTENG	BRAAMFONTEIN CENTRAL LABORATORY	08/03/2015;08/03/2015;26/01/2016;26/01/2016	08/07/2015	POSITIVE	POSITIVE	POSITIVE	POSITIVE
9627236	F	07/09/1983	UNKNOWN	LIMPOPO	POLOKWANE LABORATORY	08/03/2015;08/03/2015;03/11/2017;03/11/2017	08/03/2015	POSITIVE	POSITIVE	POSITIVE	POSITIVE
55465241	M	06/07/1987	UNKNOWN	EASTERN CAPE	NELSON MANDELA ACADEMIC LABORATORY	09/03/2015;08/04/2015;17/11/2015;12/05/2016	09/09/2015	POSITIVE	POSITIVE	POSITIVE	POSITIVE
3764250	F	27/05/1984	UNKNOWN	EASTERN CAPE	EAST LONDON LABORATORY	09/03/2015;09/03/2015;23/09/2015;23/09/2015	10/03/2015	POSITIVE	POSITIVE	POSITIVE	POSITIVE
16063071	F	01/11/1972	GT46121262	GAUTENG	TSHWANE ACADEMIC LABORATORY	09/03/2015;09/03/2015;06/09/2016;06/09/2016	09/05/2015	POSITIVE	POSITIVE	POSITIVE	POSITIVE
2372083	M	11/02/1976	021176SI	GAUTENG	HELEN JOSEPH LABORATORY	09/03/2015;14/07/2016;01/06/2017;24/01/2019	09/04/2015	POSITIVE	POSITIVE	POSITIVE	POSITIVE
5862523	F	29/01/1986	860129	GAUTENG	CHRIS HANI BARAGWANATH LABORATORY	10/03/2015;10/03/2015;17/08/2015;17/08/2015	11/03/2015	POSITIVE	POSITIVE	POSITIVE	POSITIVE
2393192	F	21/02/1983	71835672	WESTERN CAPE	GROOTE SCHUUR LABORATORY	10/03/2015;15/04/2015;21/08/2018;21/08/2018	10/03/2015	POSITIVE	POSITIVE	POSITIVE	POSITIVE
29866220	M	08/03/1983	ER13/11212	MPUMALANGA	ERMELO LABORATORY	11/03/2015;11/03/2015;22/07/2015;22/07/2015	11/03/2015	POSITIVE	POSITIVE	POSITIVE	POSITIVE
33191681	F	06/08/1992	80692	MPUMALANGA	ROB FERREIRA LABORATORY	11/03/2015;11/03/2015;28/10/2015;28/10/2015	11/05/2015	POSITIVE	POSITIVE	POSITIVE	POSITIVE
16562299	U	23/03/1979	NKWAL12/39A	MPUMALANGA	ROB FERREIRA LABORATORY	11/03/2015;11/03/2015;08/08/2019;08/08/2019	19/03/2015	POSITIVE	POSITIVE	POSITIVE	POSITIVE
32515613	F	14/06/1983	UNKNOWN	FREE STATE	PELONOMI LABORATORY	11/03/2015;15/03/2017;18/06/2018;26/06/2018	13/03/2015	POSITIVE	POSITIVE	POSITIVE	POSITIVE
38468075	M	07/01/1934	KC1688/15	GAUTENG	DR GEORGE MUKHARI LABORATORY	11/03/2015;11/03/2015;26/09/2016;26/09/2016	11/12/2015	POSITIVE	POSITIVE	POSITIVE	POSITIVE
37017383	F	07/11/1936	EM0500193671	LIMPOPO	DR GEORGE MUKHARI LABORATORY	12/03/2015;12/03/2015;12/09/2015;12/09/2015	12/07/2015	POSITIVE	POSITIVE	POSITIVE	POSITIVE
8095799	M	26/09/1962	A837/2013	NORTH WEST	DR GEORGE MUKHARI LABORATORY	12/03/2015;12/03/2015;25/04/2017;25/04/2017	16/03/2015	POSITIVE	POSITIVE	POSITIVE	POSITIVE
23310578	F	26/07/1990	52167	KWAZULU-NATAL	INKOSI ALBERT LUTHULI CENTRAL HOSPITAL	12/03/2015;12/03/2015;16/03/2015;16/03/2015	17/03/2015	POSITIVE	POSITIVE	POSITIVE	POSITIVE
104836254	M	22/08/1979	GT00829455	GAUTENG	CHARLOTTE MAXEKE JOHANNESBURG ACADEMIC HOSPITAL	12/03/2015;14/04/2016;11/01/2018;15/07/2019	12/03/2015	POSITIVE	POSITIVE	POSITIVE	POSITIVE
25787588	M	12/10/1978	6448/11	KWAZULU-NATAL	INKOSI ALBERT LUTHULI CENTRAL HOSPITAL	12/03/2015;02/02/2016;23/01/2017;17/04/2019	12/04/2015	POSITIVE	POSITIVE	POSITIVE	POSITIVE
43901925	M	22/05/1976	UNKNOWN	EASTERN CAPE	PORT ELIZABETH LABORATORY	12/03/2015;28/07/2016;13/06/2019;28/10/2019	13/03/2015	POSITIVE	POSITIVE	POSITIVE	POSITIVE
31361054	F	24/05/1961	610524	MPUMALANGA	TSHWANE ACADEMIC LABORATORY	13/03/2015;13/03/2015;07/04/2015;07/04/2015	23/03/2015	POSITIVE	POSITIVE	POSITIVE	POSITIVE
22397389	M	29/07/1971	710729	KWAZULU-NATAL	INKOSI ALBERT LUTHULI CENTRAL HOSPITAL	13/03/2015;13/03/2015;15/12/2016;15/12/2016	17/03/2015	POSITIVE	POSITIVE	POSITIVE	POSITIVE
3451203	M	03/01/1960	GP08841614	GAUTENG	CHRIS HANI BARAGWANATH LABORATORY	13/03/2015;13/03/2015;04/10/2015;04/10/2015	14/03/2015	POSITIVE	POSITIVE	POSITIVE	POSITIVE
18555349	F	09/10/1976	760910	FREE STATE	UNIVERSITAS ACADEMIC LABORATORY	16/03/2015;16/03/2015;14/04/2016;14/04/2016	19/03/2015	POSITIVE	POSITIVE	POSITIVE	POSITIVE
104839022	M	16/09/1985	3706/15	KWAZULU-NATAL	INKOSI ALBERT LUTHULI CENTRAL HOSPITAL	16/03/2015;13/04/2015;22/05/2015;29/04/2016	19/03/2015	POSITIVE	POSITIVE	POSITIVE	POSITIVE
3332652	M	20/07/1969	50487594	WESTERN CAPE	TYGERBERG LABORATORY	16/03/2015;25/05/2017;03/05/2018;28/01/2019	17/03/2015	POSITIVE	POSITIVE	POSITIVE	POSITIVE
18289155	M	13/02/1987	UNKNOWN	EASTERN CAPE	PORT ELIZABETH LABORATORY	16/03/2015;16/03/2015;10/03/2016;10/03/2016	18/03/2015	POSITIVE	POSITIVE	POSITIVE	POSITIVE
32724209	M	27/08/1972	UNKNOWN	EASTERN CAPE	EAST LONDON LABORATORY	16/03/2015;16/03/2015;02/02/2016;02/02/2016	18/03/2015	POSITIVE	POSITIVE	POSITIVE	POSITIVE
1476290	F	12/06/1986	UNKNOWN	KWAZULU-NATAL	INKOSI ALBERT LUTHULI CENTRAL HOSPITAL	16/03/2015;16/03/2015;13/04/2015;13/04/2015	19/03/2015	POSITIVE	POSITIVE	POSITIVE	POSITIVE
30938275	F	16/05/1988	13652/13	KWAZULU-NATAL	INKOSI ALBERT LUTHULI CENTRAL HOSPITAL	17/03/2015;30/04/2019;30/04/2019;09/09/2019	19/03/2015	POSITIVE	POSITIVE	POSITIVE	POSITIVE
33872301	F	23/03/1981	UNKNOWN	EASTERN CAPE	PORT ELIZABETH LABORATORY	18/03/2015;18/03/2015;12/05/2015;12/05/2015	21/03/2015	POSITIVE	POSITIVE	POSITIVE	POSITIVE
17833750	M	12/06/1976	209408220	EASTERN CAPE	EAST LONDON LABORATORY	18/03/2015;18/03/2015;21/02/2018;21/02/2018	20/03/2015	POSITIVE	POSITIVE	POSITIVE	POSITIVE
32459541	M	17/10/1983	KG176802	KWAZULU-NATAL	INKOSI ALBERT LUTHULI CENTRAL HOSPITAL	18/03/2015;23/03/2015;28/09/2017;25/05/2018	23/03/2015	POSITIVE	POSITIVE	POSITIVE	POSITIVE
438968	F	11/10/1966	M809	KWAZULU-NATAL	INKOSI ALBERT LUTHULI CENTRAL HOSPITAL	18/03/2015;18/03/2015;02/09/2015;02/09/2015	23/03/2015	POSITIVE	POSITIVE	POSITIVE	POSITIVE
8287762	F	20/09/1968	48599732	WESTERN CAPE	GEORGE LABORATORY	18/03/2015;08/06/2017;08/06/2017;12/06/2017	18/03/2015	POSITIVE	POSITIVE	POSITIVE	POSITIVE
9210383	M	27/07/1987	1711/15	KWAZULU-NATAL	INKOSI ALBERT LUTHULI CENTRAL HOSPITAL	18/03/2015;22/03/2015;22/03/2015;26/03/2015	23/03/2015	POSITIVE	POSITIVE	POSITIVE	POSITIVE
1456319	M	11/11/1979	1979/11	KWAZULU-NATAL	INKOSI ALBERT LUTHULI CENTRAL HOSPITAL	19/03/2015;19/03/2015;23/08/2017;23/08/2017	23/03/2015	POSITIVE	POSITIVE	POSITIVE	POSITIVE
30090305	F	22/09/1991	329913	EASTERN CAPE	PORT ELIZABETH LABORATORY	19/03/2015;19/03/2015;14/04/2015;14/04/2015	21/03/2015	POSITIVE	POSITIVE	POSITIVE	POSITIVE
42202843	M	06/01/1987	34/15	KWAZULU-NATAL	INKOSI ALBERT LUTHULI CENTRAL HOSPITAL	19/03/2015;04/10/2015;23/10/2015;12/09/2016	23/03/2015	POSITIVE	POSITIVE	POSITIVE	POSITIVE
102752401	M	31/10/1976	761031	KWAZULU-NATAL	INKOSI ALBERT LUTHULI CENTRAL HOSPITAL	20/03/2015;29/08/2016;02/09/2016;02/09/2016	24/03/2015	POSITIVE	POSITIVE	POSITIVE	POSITIVE
1410063	M	14/01/1977	0193/14	KWAZULU-NATAL	INKOSI ALBERT LUTHULI CENTRAL HOSPITAL	20/03/2015;20/03/2015;30/09/2016;30/09/2016	24/03/2015	POSITIVE	POSITIVE	POSITIVE	POSITIVE
791211	M	06/10/1977	UNKNOWN	EASTERN CAPE	PORT ELIZABETH LABORATORY	20/03/2015;20/03/2015;11/10/2017;11/10/2017	23/03/2015	POSITIVE	POSITIVE	POSITIVE	POSITIVE
140264	M	14/03/1968	89081509PE	EASTERN CAPE	PORT ELIZABETH LABORATORY	20/03/2015;20/03/2015;15/04/2016;23/02/2017	23/03/2015	POSITIVE	POSITIVE	POSITIVE	POSITIVE
3492555	F	09/07/1955	35405885	WESTERN CAPE	TYGERBERG LABORATORY	23/03/2015;25/03/2015;03/06/2015;07/09/2015	25/03/2015	POSITIVE	POSITIVE	POSITIVE	POSITIVE
37954162	F	10/10/1979	791010	KWAZULU-NATAL	INKOSI ALBERT LUTHULI CENTRAL HOSPITAL	23/03/2015;03/09/2015;05/12/2015;05/12/2015	24/03/2015	POSITIVE	POSITIVE	POSITIVE	POSITIVE
13810305	M	28/03/1990	3586/15	MPUMALANGA	ROB FERREIRA LABORATORY	24/03/2015;24/03/2015;24/03/2015;24/03/2015	07/04/2015	POSITIVE	POSITIVE	POSITIVE	POSITIVE
3079601	M	23/11/1964	JEPM00761685	FREE STATE	PELONOMI LABORATORY	24/03/2015;24/03/2015;16/04/2015;16/04/2015	24/03/2015	POSITIVE	POSITIVE	POSITIVE	POSITIVE
25761871	F	16/02/1989	UNKNOWN	KWAZULU-NATAL	INKOSI ALBERT LUTHULI CENTRAL HOSPITAL	24/03/2015;24/03/2015;10/07/2015;10/07/2015	30/03/2015	POSITIVE	POSITIVE	POSITIVE	POSITIVE
10851573	M	07/11/1976	UNKNOWN	EASTERN CAPE	EAST LONDON LABORATORY	24/03/2015;24/03/2015;30/03/2017;30/03/2017	27/03/2015	POSITIVE	POSITIVE	POSITIVE	POSITIVE
1949844	F	16/05/1982	215587330	EASTERN CAPE	EAST LONDON LABORATORY	24/03/2015;24/03/2015;04/10/2018;04/10/2018	25/03/2015	POSITIVE	POSITIVE	POSITIVE	POSITIVE
17236664	F	21/06/1977	19720621	GAUTENG	CHRIS HANI BARAGWANATH LABORATORY	25/03/2015;25/03/2015;25/03/2015;25/03/2015	26/03/2015	POSITIVE	POSITIVE	POSITIVE	POSITIVE
1650616	F	03/10/1977	GT00583411	GAUTENG	CHARLOTTE MAXEKE JOHANNESBURG ACADEMIC HOSPITAL	25/03/2015;09/09/2015;26/01/2018;27/09/2018	26/03/2015	POSITIVE	POSITIVE	POSITIVE	POSITIVE
23117155	F	06/01/1958	UNKNOWN	EASTERN CAPE	EAST LONDON LABORATORY	25/03/2015;25/03/2015;01/12/2016;01/12/2016	27/03/2015	POSITIVE	POSITIVE	POSITIVE	POSITIVE
24986021	M	08/03/1992	213344316	FREE STATE	UNIVERSITAS ACADEMIC LABORATORY	25/03/2015;25/03/2015;05/06/2015;05/06/2015	26/03/2015	POSITIVE	POSITIVE	POSITIVE	POSITIVE
41112086	M	24/11/1988	UNKNOWN	FREE STATE	PELONOMI LABORATORY	25/03/2015;12/10/2016;09/03/2017;06/08/2018	26/03/2015	POSITIVE	POSITIVE	POSITIVE	POSITIVE
19905164	M	28/09/1968	UNKNOWN	EASTERN CAPE	EAST LONDON LABORATORY	26/03/2015;08/09/2016;15/03/2017;15/03/2017	28/03/2015	POSITIVE	POSITIVE	POSITIVE	POSITIVE
25362972	F	11/01/1980	986	KWAZULU-NATAL	INKOSI ALBERT LUTHULI CENTRAL HOSPITAL	27/03/2015;27/03/2015;16/04/2015;16/04/2015	04/07/2015	POSITIVE	POSITIVE	POSITIVE	POSITIVE
33272264	F	25/09/1975	UNKNOWN	EASTERN CAPE	PORT ELIZABETH LABORATORY	27/03/2015;27/03/2015;01/02/2018;01/02/2018	28/03/2015	POSITIVE	POSITIVE	POSITIVE	POSITIVE
1669801	M	25/01/1962	22969996	GAUTENG	TSHWANE ACADEMIC LABORATORY	27/03/2015;27/03/2015;26/02/2016;26/02/2016	01/04/2015	POSITIVE	POSITIVE	POSITIVE	POSITIVE
105095460	F	26/07/1992	29815958	EASTERN CAPE	PORT ELIZABETH LABORATORY	27/03/2015;31/03/2015;23/04/2015;12/05/2015	30/03/2015	POSITIVE	POSITIVE	POSITIVE	POSITIVE
33757912	M	13/08/1971	501/13	KWAZULU-NATAL	INKOSI ALBERT LUTHULI CENTRAL HOSPITAL	27/03/2015;27/03/2015;11/08/2015;11/08/2015	07/04/2015	POSITIVE	POSITIVE	POSITIVE	POSITIVE
22396299	M	30/01/1973	2791283	EASTERN CAPE	PORT ELIZABETH LABORATORY	30/03/2015;30/03/2015;11/09/2019;11/09/2019	01/04/2015	POSITIVE	POSITIVE	POSITIVE	POSITIVE
9883131	F	05/06/1980	UNKNOWN	EASTERN CAPE	PORT ELIZABETH LABORATORY	30/03/2015;30/03/2015;08/12/2015;08/12/2015	04/01/2015	POSITIVE	POSITIVE	POSITIVE	POSITIVE
31183289	F	04/04/1991	UNKNOWN	KWAZULU-NATAL	INKOSI ALBERT LUTHULI CENTRAL HOSPITAL	31/03/2015;31/03/2015;03/11/2015;03/11/2015	04/09/2015	POSITIVE	POSITIVE	POSITIVE	POSITIVE
107263	F	01/01/1982	8201/14	KWAZULU-NATAL	INKOSI ALBERT LUTHULI CENTRAL HOSPITAL	31/03/2015;31/03/2015;14/04/2015;14/04/2015	13/04/2015	POSITIVE	POSITIVE	POSITIVE	POSITIVE
5547184	F	24/10/1977	UNKNOWN	EASTERN CAPE	PORT ELIZABETH LABORATORY	31/03/2015;31/03/2015;09/11/2018;16/10/2019	02/04/2015	POSITIVE	POSITIVE	POSITIVE	POSITIVE
80803	M	26/09/1972	260972MU	GAUTENG	HELEN JOSEPH LABORATORY	31/03/2015;26/05/2015;27/05/2015;27/05/2015	31/03/2015	POSITIVE	POSITIVE	POSITIVE	POSITIVE
104821324	M	01/08/1993	930108	KWAZULU-NATAL	INKOSI ALBERT LUTHULI CENTRAL HOSPITAL	31/03/2015;03/05/2015;14/05/2015;20/05/2015	04/07/2015	POSITIVE	POSITIVE	POSITIVE	POSITIVE
12155632	M	04/12/1970	24312240	NORTHERN CAPE	KIMBERLEY LABORATORY	01/04/2015;01/04/2015;01/05/2015;01/08/2015	01/04/2015	POSITIVE	POSITIVE	POSITIVE	POSITIVE
14812120	M	01/05/1997	UNKNOWN	EASTERN CAPE	PORT ELIZABETH LABORATORY	02/04/2015;02/04/2015;03/11/2015;03/11/2015	02/06/2015	POSITIVE	POSITIVE	POSITIVE	POSITIVE
28160323	M	26/06/1993	TS0300114575	LIMPOPO	TSHWANE ACADEMIC LABORATORY	02/04/2015;02/04/2015;17/11/2018;17/11/2018	08/04/2015	POSITIVE	POSITIVE	POSITIVE	POSITIVE
9594107	F	28/01/1986	860128	KWAZULU-NATAL	INKOSI ALBERT LUTHULI CENTRAL HOSPITAL	02/04/2015;02/04/2015;20/04/2015;20/04/2015	13/04/2015	POSITIVE	POSITIVE	POSITIVE	POSITIVE
5799936	F	15/12/1954	52775020	WESTERN CAPE	GROOTE SCHUUR LABORATORY	02/04/2015;15/08/2017;15/08/2017;07/11/2019	02/04/2015	POSITIVE	POSITIVE	POSITIVE	POSITIVE
1496037	M	23/09/1993	28118859	EASTERN CAPE	EAST LONDON LABORATORY	02/04/2015;02/04/2015;20/04/2016;20/04/2016	03/04/2015	POSITIVE	POSITIVE	POSITIVE	POSITIVE
18129114	M	05/11/1970	700511	NORTH WEST	DR GEORGE MUKHARI LABORATORY	03/04/2015;03/04/2015;07/05/2018;07/05/2018	03/09/2015	POSITIVE	POSITIVE	POSITIVE	POSITIVE
23405224	F	09/03/1985	25642455	EASTERN CAPE	PORT ELIZABETH LABORATORY	03/04/2015;24/08/2015;04/06/2019;04/06/2019	03/05/2015	POSITIVE	POSITIVE	POSITIVE	POSITIVE
11920168	F	09/03/1971	UNKNOWN	EASTERN CAPE	EAST LONDON LABORATORY	03/04/2015;03/04/2015;19/11/2015;19/11/2015	03/07/2015	POSITIVE	POSITIVE	POSITIVE	POSITIVE
5032661	F	03/01/1977	GT10336373	GAUTENG	CHRIS HANI BARAGWANATH LABORATORY	03/04/2015;03/04/2015;08/04/2019;08/04/2019	03/05/2015	POSITIVE	POSITIVE	POSITIVE	POSITIVE
3014952	M	30/10/1976	137327375	WESTERN CAPE	TYGERBERG LABORATORY	04/04/2015;09/06/2015;30/11/2016;22/12/2016	08/04/2015	POSITIVE	POSITIVE	POSITIVE	POSITIVE
15321442	M	03/03/1976	15/17430	MPUMALANGA	ROB FERREIRA LABORATORY	05/04/2015;05/04/2015;04/10/2015;04/10/2015	05/05/2015	POSITIVE	POSITIVE	POSITIVE	POSITIVE
11570869	M	02/02/1988	880202	NORTH WEST	DR GEORGE MUKHARI LABORATORY	06/04/2015;06/04/2015;12/02/2016;12/02/2016	15/06/2015	POSITIVE	POSITIVE	POSITIVE	POSITIVE
39166388	M	01/10/1955	1002050071	GAUTENG	DR GEORGE MUKHARI LABORATORY	06/04/2015;06/04/2015;19/01/2017;19/01/2017	06/05/2015	POSITIVE	POSITIVE	POSITIVE	POSITIVE
34453011	M	05/07/1967	7051967	GAUTENG	DR GEORGE MUKHARI LABORATORY	06/04/2015;06/04/2015;25/01/2018;25/01/2018	06/08/2015	POSITIVE	POSITIVE	POSITIVE	POSITIVE
9565193	M	01/12/1954	20744868	EASTERN CAPE	PORT ELIZABETH LABORATORY	06/04/2015;06/04/2015;21/05/2015;21/05/2015	06/05/2015	POSITIVE	POSITIVE	POSITIVE	POSITIVE
23481075	F	09/10/1965	22500334	WESTERN CAPE	TYGERBERG LABORATORY	06/04/2015;04/09/2015;12/10/2015;13/11/2015	06/09/2015	POSITIVE	POSITIVE	POSITIVE	POSITIVE
39464284	F	20/07/1963	GT46043860	GAUTENG	TSHWANE ACADEMIC LABORATORY	07/04/2015;05/07/2016;10/07/2017;12/07/2018	09/04/2015	POSITIVE	POSITIVE	POSITIVE	POSITIVE
30790607	M	22/03/1975	750322	KWAZULU-NATAL	INKOSI ALBERT LUTHULI CENTRAL HOSPITAL	08/04/2015;08/04/2015;09/07/2015;18/07/2016	13/04/2015	POSITIVE	POSITIVE	POSITIVE	POSITIVE
18148216	F	03/06/1960	UNKNOWN	NORTHERN CAPE	KIMBERLEY LABORATORY	08/04/2015;18/08/2015;18/08/2015;20/04/2016	08/04/2015	POSITIVE	POSITIVE	POSITIVE	POSITIVE
2438333	M	03/08/1949	GP09049352	GAUTENG	CHRIS HANI BARAGWANATH LABORATORY	08/04/2015;08/04/2015;08/03/2016;08/03/2016	08/04/2015	POSITIVE	POSITIVE	POSITIVE	POSITIVE
107576684	M	07/04/1981	61873766	WESTERN CAPE	TYGERBERG LABORATORY	08/04/2015;13/05/2015;29/09/2015;04/05/2016	08/05/2015	POSITIVE	POSITIVE	POSITIVE	POSITIVE
332759	M	12/12/1982	UNKNOWN	EASTERN CAPE	EAST LONDON LABORATORY	08/04/2015;08/04/2015;12/09/2016;12/09/2016	08/05/2015	POSITIVE	POSITIVE	POSITIVE	POSITIVE
3455955	M	29/12/1958	GT10193103	GAUTENG	CHRIS HANI BARAGWANATH LABORATORY	10/04/2015;10/04/2015;24/11/2017;24/11/2017	11/04/2015	POSITIVE	POSITIVE	POSITIVE	POSITIVE
11002056	F	12/10/1972	721210	FREE STATE	UNIVERSITAS ACADEMIC LABORATORY	13/04/2015;13/04/2015;15/09/2016;15/09/2016	15/04/2015	POSITIVE	POSITIVE	POSITIVE	POSITIVE
30822866	M	15/02/1986	UNKNOWN	EASTERN CAPE	EAST LONDON LABORATORY	13/04/2015;13/04/2015;21/05/2015;21/05/2015	15/04/2015	POSITIVE	POSITIVE	POSITIVE	POSITIVE
38278627	F	06/03/1986	GCU 2441	KWAZULU-NATAL	INKOSI ALBERT LUTHULI CENTRAL HOSPITAL	13/04/2015;13/04/2015;25/06/2018;25/06/2018	17/04/2015	POSITIVE	POSITIVE	POSITIVE	POSITIVE
34639237	M	16/07/1982	160782	NORTH WEST	BRAAMFONTEIN CENTRAL LABORATORY	13/04/2015;13/04/2015;04/05/2015;04/05/2015	06/05/2015	POSITIVE	POSITIVE	POSITIVE	POSITIVE
3140028	M	07/08/1954	36701373	WESTERN CAPE	TYGERBERG LABORATORY	13/04/2015;30/10/2017;01/10/2018;09/05/2019	14/04/2015	POSITIVE	POSITIVE	POSITIVE	POSITIVE
2338432	F	14/08/1987	977843	KWAZULU-NATAL	INKOSI ALBERT LUTHULI CENTRAL HOSPITAL	13/04/2015;18/05/2018;28/05/2018;01/06/2018	16/04/2015	POSITIVE	POSITIVE	POSITIVE	POSITIVE
13037035	F	27/07/1987	22903751	GAUTENG	TSHWANE ACADEMIC LABORATORY	13/04/2015;13/04/2015;11/05/2017;11/05/2017	15/04/2015	POSITIVE	POSITIVE	POSITIVE	POSITIVE
25789351	F	03/10/1986	2889899	GAUTENG	BRAAMFONTEIN CENTRAL LABORATORY	13/04/2015;28/01/2016;29/03/2016;11/07/2017	16/04/2015	POSITIVE	POSITIVE	POSITIVE	POSITIVE
14227350	F	27/11/1981	811127	FREE STATE	UNIVERSITAS ACADEMIC LABORATORY	13/04/2015;13/04/2015;07/10/2015;07/10/2015	14/04/2015	POSITIVE	POSITIVE	POSITIVE	POSITIVE
3120724	M	03/12/1968	40005464	WESTERN CAPE	GROOTE SCHUUR LABORATORY	14/04/2015;25/02/2016;25/02/2016;20/12/2016	14/04/2015	POSITIVE	POSITIVE	POSITIVE	POSITIVE
27996228	F	16/03/1996	960316	GAUTENG	LERATONG LABORATORY	14/04/2015;14/04/2015;06/05/2015;06/05/2015	17/04/2015	POSITIVE	POSITIVE	POSITIVE	POSITIVE
106831059	M	16/03/1965	GT00562455	GAUTENG	CHARLOTTE MAXEKE JOHANNESBURG ACADEMIC HOSPITAL	14/04/2015;13/08/2015;30/04/2018;06/11/2018	15/04/2015	POSITIVE	POSITIVE	POSITIVE	POSITIVE
751768	F	23/11/1974	UNKNOWN	EASTERN CAPE	EAST LONDON LABORATORY	14/04/2015;14/04/2015;03/02/2017;03/02/2017	15/04/2015	POSITIVE	POSITIVE	POSITIVE	POSITIVE
322776	F	17/03/1969	36895266	WESTERN CAPE	GROOTE SCHUUR LABORATORY	14/04/2015;30/01/2017;15/10/2018;15/10/2018	15/04/2015	POSITIVE	POSITIVE	POSITIVE	POSITIVE
12230413	F	06/12/1986	UNKNOWN	EASTERN CAPE	EAST LONDON LABORATORY	14/04/2015;14/04/2015;18/09/2019;18/09/2019	15/04/2015	POSITIVE	POSITIVE	POSITIVE	POSITIVE
25156725	M	03/10/1977	100377	NORTH WEST	BRAAMFONTEIN CENTRAL LABORATORY	15/04/2015;15/04/2015;20/04/2015;20/04/2015	21/04/2015	POSITIVE	POSITIVE	POSITIVE	POSITIVE
8552050	M	28/07/1978	UNKNOWN	NORTH WEST	UNIVERSITAS ACADEMIC LABORATORY	15/04/2015;15/04/2015;25/09/2015;25/09/2015	16/04/2015	POSITIVE	POSITIVE	POSITIVE	POSITIVE
28326350	F	13/08/1985	31535180	EASTERN CAPE	PORT ELIZABETH LABORATORY	16/04/2015;16/04/2015;15/07/2015;15/07/2015	17/04/2015	POSITIVE	POSITIVE	POSITIVE	POSITIVE
36858771	F	24/06/1993	M15930624	GAUTENG	CHRIS HANI BARAGWANATH LABORATORY	16/04/2015;16/04/2015;20/05/2016;20/05/2016	20/04/2015	POSITIVE	POSITIVE	POSITIVE	POSITIVE
10709746	M	04/05/1961	AQM51105	GAUTENG	CHRIS HANI BARAGWANATH LABORATORY	16/04/2015;04/04/2018;04/04/2018;29/03/2019	20/04/2015	POSITIVE	POSITIVE	POSITIVE	POSITIVE
4519303	M	12/08/1969	120869TS	GAUTENG	HELEN JOSEPH LABORATORY	17/04/2015;17/04/2015;28/05/2015;28/05/2015	18/04/2015	POSITIVE	POSITIVE	POSITIVE	POSITIVE
13720221	M	10/01/1973	731001	FREE STATE	UNIVERSITAS ACADEMIC LABORATORY	17/04/2015;17/04/2015;03/12/2015;03/12/2015	18/04/2015	POSITIVE	POSITIVE	POSITIVE	POSITIVE
1602773	F	04/01/1981	GP08751353	GAUTENG	CHRIS HANI BARAGWANATH LABORATORY	17/04/2015;17/04/2015;18/03/2016;18/03/2016	18/04/2015	POSITIVE	POSITIVE	POSITIVE	POSITIVE
4236226	M	07/05/2008	UNKNOWN	EASTERN CAPE	EAST LONDON LABORATORY	17/04/2015;17/04/2015;18/06/2015;18/06/2015	20/04/2015	POSITIVE	POSITIVE	POSITIVE	POSITIVE
23204319	M	08/04/1962	24011769	EASTERN CAPE	CECILIA MAKIWANE LABORATORY	18/04/2015;18/04/2015;25/05/2015;25/05/2015	22/04/2015	POSITIVE	POSITIVE	POSITIVE	POSITIVE
18999697	M	18/08/1984	UNKNOWN	EASTERN CAPE	EAST LONDON LABORATORY	20/04/2015;20/04/2015;26/10/2015;26/10/2015	22/04/2015	POSITIVE	POSITIVE	POSITIVE	POSITIVE
25345577	M	04/10/1978	100478	NORTH WEST	TSHEPONG LABORATORY	20/04/2015;20/04/2015;24/04/2015;24/04/2015	21/04/2015	POSITIVE	POSITIVE	POSITIVE	POSITIVE
16049270	F	17/11/1983	831117 L	GAUTENG	BRAAMFONTEIN CENTRAL LABORATORY	20/04/2015;20/04/2015;24/04/2015;15/08/2017	22/04/2015	POSITIVE	POSITIVE	POSITIVE	POSITIVE
24421654	M	05/01/1963	1002336839	GAUTENG	DR GEORGE MUKHARI LABORATORY	20/04/2015;20/04/2015;26/04/2015;26/04/2015	22/04/2015	POSITIVE	POSITIVE	POSITIVE	POSITIVE
306178	F	09/02/1972	720902	KWAZULU-NATAL	INKOSI ALBERT LUTHULI CENTRAL HOSPITAL	21/04/2015;21/04/2015;10/05/2018;10/05/2018	24/04/2015	POSITIVE	POSITIVE	POSITIVE	POSITIVE
21951695	F	26/09/1965	UNKNOWN	NORTH WEST	UNIVERSITAS ACADEMIC LABORATORY	21/04/2015;21/04/2015;21/04/2017;21/04/2017	22/04/2015	POSITIVE	POSITIVE	POSITIVE	POSITIVE
1620318	F	09/05/1980	UNKNOWN	EASTERN CAPE	EAST LONDON LABORATORY	21/04/2015;21/04/2015;12/08/2015;12/08/2015	22/04/2015	POSITIVE	POSITIVE	POSITIVE	POSITIVE
19321355	F	22/10/1971	UNKNOWN	LIMPOPO	TSHWANE ACADEMIC LABORATORY	21/04/2015;21/04/2015;27/02/2017;27/02/2017	08/05/2015	POSITIVE	POSITIVE	POSITIVE	POSITIVE
918706	M	11/04/1982	AAKZ00341718	KWAZULU-NATAL	INKOSI ALBERT LUTHULI CENTRAL HOSPITAL	21/04/2015;08/02/2016;23/08/2017;23/08/2017	21/04/2015	POSITIVE	POSITIVE	POSITIVE	POSITIVE
29968368	F	07/06/1975	876310	EASTERN CAPE	PORT ELIZABETH LABORATORY	22/04/2015;22/04/2015;24/04/2015;24/04/2015	24/04/2015	POSITIVE	POSITIVE	POSITIVE	POSITIVE
27464988	F	18/02/1983	1964/10	MPUMALANGA	TSHWANE ACADEMIC LABORATORY	22/04/2015;22/04/2015;20/09/2016;20/09/2016	09/05/2015	POSITIVE	POSITIVE	POSITIVE	POSITIVE
4047399	F	01/03/1983	GT01032003	GAUTENG	CHARLOTTE MAXEKE JOHANNESBURG ACADEMIC HOSPITAL	22/04/2015;07/03/2016;16/08/2017;21/10/2019	22/04/2015	POSITIVE	POSITIVE	POSITIVE	POSITIVE
16170419	F	10/10/1973	1227/07	MPUMALANGA	ROB FERREIRA LABORATORY	23/04/2015;23/04/2015;22/03/2017;22/03/2017	28/04/2015	POSITIVE	POSITIVE	POSITIVE	POSITIVE
1150865	M	19/08/1979	790819	KWAZULU-NATAL	INKOSI ALBERT LUTHULI CENTRAL HOSPITAL	23/04/2015;23/04/2015;12/05/2015;12/05/2015	25/04/2015	POSITIVE	POSITIVE	POSITIVE	POSITIVE
26026382	M	29/12/1974	233245	GAUTENG	HELEN JOSEPH LABORATORY	23/04/2015;23/04/2015;19/04/2017;19/04/2017	24/04/2015	POSITIVE	POSITIVE	POSITIVE	POSITIVE
13131036	F	09/11/1992	WR15/00180	MPUMALANGA	ROB FERREIRA LABORATORY	24/04/2015;24/04/2015;04/11/2015;04/11/2015	29/04/2015	POSITIVE	POSITIVE	POSITIVE	POSITIVE
5668650	F	17/12/1973	102607355	WESTERN CAPE	GROOTE SCHUUR LABORATORY	24/04/2015;23/10/2015;28/12/2015;22/02/2016	29/04/2015	POSITIVE	POSITIVE	POSITIVE	POSITIVE
31167298	M	06/09/1977	23/14	KWAZULU-NATAL	INKOSI ALBERT LUTHULI CENTRAL HOSPITAL	24/04/2015;24/04/2015;14/09/2018;14/09/2018	05/02/2015	POSITIVE	POSITIVE	POSITIVE	POSITIVE
106929979	M	08/06/1980	AAKZ00341986	KWAZULU-NATAL	INKOSI ALBERT LUTHULI CENTRAL HOSPITAL	24/04/2015;05/06/2015;11/04/2016;14/04/2016	29/04/2015	POSITIVE	POSITIVE	POSITIVE	POSITIVE
1395505	M	21/06/1952	28418556	EASTERN CAPE	PORT ELIZABETH LABORATORY	25/04/2015;25/04/2015;30/11/2015;30/11/2015	29/04/2015	POSITIVE	POSITIVE	POSITIVE	POSITIVE
12282497	F	15/05/1995	29681038	EASTERN CAPE	PORT ELIZABETH LABORATORY	28/04/2015;28/04/2015;06/02/2018;06/02/2018	29/04/2015	POSITIVE	POSITIVE	POSITIVE	POSITIVE
107173868	F	31/07/1984	121648364	WESTERN CAPE	TYGERBERG LABORATORY	28/04/2015;11/06/2015;08/09/2015;15/06/2016	30/04/2015	POSITIVE	POSITIVE	POSITIVE	POSITIVE
6418224	M	26/05/1967	88668181	WESTERN CAPE	GROOTE SCHUUR LABORATORY	28/04/2015;17/09/2015;05/01/2017;05/01/2017	28/04/2015	POSITIVE	POSITIVE	POSITIVE	POSITIVE
16417156	F	09/11/1973	50/08	KWAZULU-NATAL	INKOSI ALBERT LUTHULI CENTRAL HOSPITAL	28/04/2015;28/04/2015;18/07/2017;18/07/2017	30/04/2015	POSITIVE	POSITIVE	POSITIVE	POSITIVE
19236326	M	12/10/1957	23840192	EASTERN CAPE	PORT ELIZABETH LABORATORY	28/04/2015;28/04/2015;19/05/2015;19/05/2015	30/04/2015	POSITIVE	POSITIVE	POSITIVE	POSITIVE
20706673	M	14/08/1976	760814	KWAZULU-NATAL	INKOSI ALBERT LUTHULI CENTRAL HOSPITAL	28/04/2015;28/04/2015;02/07/2016;02/07/2016	02/05/2015	POSITIVE	POSITIVE	POSITIVE	POSITIVE
40176300	M	23/08/1984	GP63216153	GAUTENG	TSHWANE ACADEMIC LABORATORY	29/04/2015;17/05/2017;18/05/2017;22/05/2017	09/05/2015	POSITIVE	POSITIVE	POSITIVE	POSITIVE
595156	F	07/07/1985	UNKNOWN	KWAZULU-NATAL	INKOSI ALBERT LUTHULI CENTRAL HOSPITAL	29/04/2015;29/04/2015;14/07/2015;14/07/2015	05/05/2015	POSITIVE	POSITIVE	POSITIVE	POSITIVE
107144469	M	03/03/1964	UNKNOWN	NORTH WEST	UNIVERSITAS ACADEMIC LABORATORY	29/04/2015;19/01/2016;16/03/2017;01/10/2018	30/04/2015	POSITIVE	POSITIVE	POSITIVE	POSITIVE
462312	F	17/07/1977	UNKNOWN	EASTERN CAPE	EAST LONDON LABORATORY	29/04/2015;29/04/2015;19/07/2018;19/07/2018	30/04/2015	POSITIVE	POSITIVE	POSITIVE	POSITIVE
14770273	M	30/04/1975	161182NC	GAUTENG	HELEN JOSEPH LABORATORY	30/04/2015;30/04/2015;24/04/2017;24/04/2017	02/05/2015	POSITIVE	POSITIVE	POSITIVE	POSITIVE
17432429	M	01/12/1984	UNKNOWN	MPUMALANGA	ROB FERREIRA LABORATORY	02/05/2015;02/05/2015;06/03/2018;06/03/2018	02/10/2015	POSITIVE	POSITIVE	POSITIVE	POSITIVE
22317757	F	12/04/1984	UNKNOWN	EASTERN CAPE	PORT ELIZABETH LABORATORY	03/05/2015;03/05/2015;03/11/2015;03/11/2015	03/07/2015	POSITIVE	POSITIVE	POSITIVE	POSITIVE
1301977	F	07/05/1975	GP08627573	GAUTENG	CHRIS HANI BARAGWANATH LABORATORY	03/05/2015;03/05/2015;25/11/2015;25/11/2015	03/06/2015	POSITIVE	POSITIVE	POSITIVE	POSITIVE
2823037	F	16/09/1975	111596433	WESTERN CAPE	TYGERBERG LABORATORY	04/05/2015;17/07/2017;17/07/2017;15/07/2019	04/05/2015	POSITIVE	POSITIVE	POSITIVE	POSITIVE
2373397	F	25/11/1972	251172NO	GAUTENG	HELEN JOSEPH LABORATORY	04/05/2015;04/05/2015;06/06/2016;06/06/2016	04/05/2015	POSITIVE	POSITIVE	POSITIVE	POSITIVE
25818929	F	23/03/1985	230385	GAUTENG	CHRIS HANI BARAGWANATH LABORATORY	04/05/2015;04/05/2015;22/03/2018;22/03/2018	08/05/2015	POSITIVE	POSITIVE	POSITIVE	POSITIVE
2313870	F	18/05/1967	UNKNOWN	EASTERN CAPE	CECILIA MAKIWANE LABORATORY	04/05/2015;04/05/2015;09/03/2016;09/03/2016	05/05/2015	POSITIVE	POSITIVE	POSITIVE	POSITIVE
11920512	M	24/07/1974	24071974	MPUMALANGA	DR GEORGE MUKHARI LABORATORY	05/05/2015;05/05/2015;27/06/2017;27/06/2017	08/05/2015	POSITIVE	POSITIVE	POSITIVE	POSITIVE
11515145	F	20/03/1991	GT10015871	GAUTENG	CHRIS HANI BARAGWANATH LABORATORY	05/05/2015;05/05/2015;04/03/2017;04/03/2017	06/05/2015	POSITIVE	POSITIVE	POSITIVE	POSITIVE
25141107	M	09/11/1968	680911	FREE STATE	UNIVERSITAS ACADEMIC LABORATORY	05/05/2015;05/05/2015;26/05/2016;26/05/2016	05/06/2015	POSITIVE	POSITIVE	POSITIVE	POSITIVE
16995190	M	18/03/1968	4033/15	EASTERN CAPE	EAST LONDON LABORATORY	05/05/2015;05/05/2015;16/07/2018;16/07/2018	06/05/2015	POSITIVE	POSITIVE	POSITIVE	POSITIVE
32429456	M	25/08/1979	UNKNOWN	EASTERN CAPE	PORT ELIZABETH LABORATORY	05/05/2015;05/05/2015;25/05/2015;25/05/2015	07/05/2015	POSITIVE	POSITIVE	POSITIVE	POSITIVE
27892435	F	29/12/1993	UNKNOWN	KWAZULU-NATAL	INKOSI ALBERT LUTHULI CENTRAL HOSPITAL	05/05/2015;05/05/2015;07/11/2017;07/11/2017	12/05/2015	POSITIVE	POSITIVE	POSITIVE	POSITIVE
104836964	M	.	GT00965168	GAUTENG	CHARLOTTE MAXEKE JOHANNESBURG ACADEMIC HOSPITAL	05/05/2015;27/09/2017;17/01/2018;09/05/2019	05/06/2015	POSITIVE	POSITIVE	POSITIVE	POSITIVE
33816452	M	16/11/1989	UNKNOWN	MPUMALANGA	DR GEORGE MUKHARI LABORATORY	06/05/2015;06/05/2015;26/05/2015;26/05/2015	11/05/2015	POSITIVE	POSITIVE	POSITIVE	POSITIVE
471406	F	10/07/1980	28831741	EASTERN CAPE	PORT ELIZABETH LABORATORY	06/05/2015;06/05/2015;29/06/2017;29/06/2017	06/06/2015	POSITIVE	POSITIVE	POSITIVE	POSITIVE
18045699	F	03/06/1987	080/14	MPUMALANGA	ROB FERREIRA LABORATORY	06/05/2015;06/05/2015;04/04/2017;04/04/2017	06/09/2015	POSITIVE	POSITIVE	POSITIVE	POSITIVE
3261666	F	.	GT09097782	GAUTENG	CHRIS HANI BARAGWANATH LABORATORY	08/05/2015;08/05/2015;11/02/2019;11/02/2019	08/06/2015	POSITIVE	POSITIVE	POSITIVE	POSITIVE
8071601	M	09/05/1956	560905	FREE STATE	KROONSTAD LABORATORY	10/05/2015;10/05/2015;17/05/2016;17/05/2016	10/06/2015	POSITIVE	POSITIVE	POSITIVE	POSITIVE
3565924	M	04/01/1983	010483MA	GAUTENG	HELEN JOSEPH LABORATORY	10/05/2015;10/05/2015;13/10/2015;13/10/2015	10/05/2015	POSITIVE	POSITIVE	POSITIVE	POSITIVE
11963152	F	06/09/1990	90690	GAUTENG	TAMBO MEMORIAL LABORATORY	10/05/2015;10/05/2015;29/06/2015;29/06/2015	10/08/2015	POSITIVE	POSITIVE	POSITIVE	POSITIVE
23640041	M	15/10/1985	851015	GAUTENG	CHARLOTTE MAXEKE JOHANNESBURG ACADEMIC HOSPITAL	11/05/2015;11/05/2015;07/06/2017;09/11/2018	12/05/2015	POSITIVE	POSITIVE	POSITIVE	POSITIVE
20650893	M	16/08/1969	160869	NORTH WEST	TSHEPONG LABORATORY	12/05/2015;12/05/2015;14/05/2015;14/05/2015	12/05/2015	POSITIVE	POSITIVE	POSITIVE	POSITIVE
1436779	F	13/03/1968	27627967	EASTERN CAPE	PORT ELIZABETH LABORATORY	13/05/2015;13/05/2015;14/05/2015;14/05/2015	14/05/2015	POSITIVE	POSITIVE	POSITIVE	POSITIVE
16333869	F	15/07/1957	570715	KWAZULU-NATAL	INKOSI ALBERT LUTHULI CENTRAL HOSPITAL	13/05/2015;13/05/2015;22/08/2017;28/10/2019	23/05/2015	POSITIVE	POSITIVE	POSITIVE	POSITIVE
9586620	M	17/05/1970	593/15	KWAZULU-NATAL	INKOSI ALBERT LUTHULI CENTRAL HOSPITAL	13/05/2015;13/05/2015;24/07/2017;24/07/2017	21/05/2015	POSITIVE	POSITIVE	POSITIVE	POSITIVE
37958098	M	21/07/1977	UNKNOWN	EASTERN CAPE	EAST LONDON LABORATORY	13/05/2015;13/05/2015;24/08/2016;24/08/2016	14/05/2015	POSITIVE	POSITIVE	POSITIVE	POSITIVE
15040208	M	05/09/1970	715/11	KWAZULU-NATAL	INKOSI ALBERT LUTHULI CENTRAL HOSPITAL	13/05/2015;13/05/2015;12/08/2016;12/08/2016	20/05/2015	POSITIVE	POSITIVE	POSITIVE	POSITIVE
25823801	M	22/08/1972	220872	KWAZULU-NATAL	INKOSI ALBERT LUTHULI CENTRAL HOSPITAL	13/05/2015;13/05/2015;15/01/2016;15/01/2016	21/05/2015	POSITIVE	POSITIVE	POSITIVE	POSITIVE
50320604	F	11/05/1984	777707905BB	MPUMALANGA	ERMELO LABORATORY	13/05/2015;24/06/2015;07/10/2015;07/02/2017	16/05/2015	POSITIVE	POSITIVE	POSITIVE	POSITIVE
26217319	F	26/10/1986	861026	KWAZULU-NATAL	INKOSI ALBERT LUTHULI CENTRAL HOSPITAL	13/05/2015;03/10/2017;18/05/2018;06/05/2019	21/05/2015	POSITIVE	POSITIVE	POSITIVE	POSITIVE
15308405	F	05/07/1969	5004/15	MPUMALANGA	ERMELO LABORATORY	13/05/2015;05/06/2015;05/06/2015;08/09/2016	13/05/2015	POSITIVE	POSITIVE	POSITIVE	POSITIVE
93796369	M	27/04/1976	712/13	KWAZULU-NATAL	INKOSI ALBERT LUTHULI CENTRAL HOSPITAL	14/05/2015;17/02/2016;15/02/2017;01/02/2018	22/05/2015	POSITIVE	POSITIVE	POSITIVE	POSITIVE
3564683	M	28/03/1961	280361LE	GAUTENG	HELEN JOSEPH LABORATORY	14/05/2015;14/05/2015;09/07/2015;09/07/2015	14/05/2015	POSITIVE	POSITIVE	POSITIVE	POSITIVE
59230825	M	26/07/1986	860726	KWAZULU-NATAL	INKOSI ALBERT LUTHULI CENTRAL HOSPITAL	14/05/2015;11/01/2017;08/08/2017;20/06/2019	22/05/2015	POSITIVE	POSITIVE	POSITIVE	POSITIVE
35627048	F	01/01/1982	UNKNOWN	EASTERN CAPE	EAST LONDON LABORATORY	14/05/2015;14/05/2015;22/05/2015;22/05/2015	16/05/2015	POSITIVE	POSITIVE	POSITIVE	POSITIVE
22287879	M	12/05/1981	123160905	WESTERN CAPE	GROOTE SCHUUR LABORATORY	14/05/2015;16/02/2016;16/02/2016;22/10/2019	15/05/2015	POSITIVE	POSITIVE	POSITIVE	POSITIVE
22528227	F	02/09/1980	11741	GAUTENG	TSHWANE ACADEMIC LABORATORY	15/05/2015;15/05/2015;22/09/2016;22/09/2016	24/05/2015	POSITIVE	POSITIVE	POSITIVE	POSITIVE
27327385	M	04/04/1979	19790404R	GAUTENG	BRAAMFONTEIN CENTRAL LABORATORY	15/05/2015;15/05/2015;02/05/2018;02/05/2018	19/05/2015	POSITIVE	POSITIVE	POSITIVE	POSITIVE
105691	M	05/10/1966	16024150	WESTERN CAPE	TYGERBERG LABORATORY	18/05/2015;21/08/2017;21/08/2017;07/02/2018	21/05/2015	POSITIVE	POSITIVE	POSITIVE	POSITIVE
15299674	F	17/10/1974	385	KWAZULU-NATAL	INKOSI ALBERT LUTHULI CENTRAL HOSPITAL	18/05/2015;18/05/2015;03/11/2015;03/11/2015	25/05/2015	POSITIVE	POSITIVE	POSITIVE	POSITIVE
107586198	F	12/07/1988	071285MO	GAUTENG	HELEN JOSEPH LABORATORY	18/05/2015;18/05/2015;21/05/2015;22/05/2015	18/05/2015	POSITIVE	POSITIVE	POSITIVE	POSITIVE
1623219	F	04/02/1989	12132	KWAZULU-NATAL	INKOSI ALBERT LUTHULI CENTRAL HOSPITAL	18/05/2015;18/05/2015;19/02/2016;19/02/2016	25/05/2015	POSITIVE	POSITIVE	POSITIVE	POSITIVE
5377145	M	15/12/1969	151269	GAUTENG	CHARLOTTE MAXEKE JOHANNESBURG ACADEMIC HOSPITAL	18/05/2015;18/05/2015;19/10/2015;19/10/2015	19/05/2015	POSITIVE	POSITIVE	POSITIVE	POSITIVE
106930509	M	12/05/1967	051267ND	GAUTENG	HELEN JOSEPH LABORATORY	18/05/2015;04/09/2015;28/08/2017;26/04/2019	19/05/2015	POSITIVE	POSITIVE	POSITIVE	POSITIVE
33126545	M	16/09/1991	9.11E+12	NORTH WEST	TSHEPONG LABORATORY	18/05/2015;18/05/2015;19/05/2015;19/05/2015	18/05/2015	POSITIVE	POSITIVE	POSITIVE	POSITIVE
12544884	F	06/03/1972	2541/09	MPUMALANGA	ERMELO LABORATORY	18/05/2015;09/11/2015;15/01/2016;13/01/2017	18/05/2015	POSITIVE	POSITIVE	POSITIVE	POSITIVE
54379111	M	28/02/1984	1002339757	GAUTENG	DR GEORGE MUKHARI LABORATORY	19/05/2015;21/05/2015;26/05/2015;02/06/2015	25/05/2015	POSITIVE	POSITIVE	POSITIVE	POSITIVE
102872	M	06/03/1991	10423/15	KWAZULU-NATAL	INKOSI ALBERT LUTHULI CENTRAL HOSPITAL	19/05/2015;14/08/2015;17/08/2015;17/08/2015	27/05/2015	POSITIVE	POSITIVE	POSITIVE	POSITIVE
35491388	M	05/05/1984	840505	KWAZULU-NATAL	INKOSI ALBERT LUTHULI CENTRAL HOSPITAL	20/05/2015;20/05/2015;25/05/2015;25/05/2015	28/05/2015	POSITIVE	POSITIVE	POSITIVE	POSITIVE
24510021	F	13/01/1990	NYO0121/1	GAUTENG	TSHWANE ACADEMIC LABORATORY	20/05/2015;20/05/2015;20/05/2015;20/05/2015	27/05/2015	POSITIVE	POSITIVE	POSITIVE	POSITIVE
771579	F	01/07/1968	680107	FREE STATE	UNIVERSITAS ACADEMIC LABORATORY	20/05/2015;20/05/2015;18/09/2017;18/09/2017	23/05/2015	POSITIVE	POSITIVE	POSITIVE	POSITIVE
10173492	F	26/08/1966	13/27573	MPUMALANGA	ROB FERREIRA LABORATORY	20/05/2015;20/05/2015;06/05/2016;06/05/2016	22/05/2015	POSITIVE	POSITIVE	POSITIVE	POSITIVE
1015181	F	28/06/1975	UNKNOWN	KWAZULU-NATAL	INKOSI ALBERT LUTHULI CENTRAL HOSPITAL	21/05/2015;21/05/2015;21/10/2015;21/10/2015	29/05/2015	POSITIVE	POSITIVE	POSITIVE	POSITIVE
4932012	M	13/03/1969	130369CU	GAUTENG	HELEN JOSEPH LABORATORY	21/05/2015;21/05/2015;25/05/2015;25/05/2015	21/05/2015	POSITIVE	POSITIVE	POSITIVE	POSITIVE
34601591	M	04/01/1990	UNKNOWN	EASTERN CAPE	PORT ELIZABETH LABORATORY	21/05/2015;21/05/2015;24/02/2019;24/02/2019	23/05/2015	POSITIVE	POSITIVE	POSITIVE	POSITIVE
9289436	F	16/01/1960	STAFF	KWAZULU-NATAL	INKOSI ALBERT LUTHULI CENTRAL HOSPITAL	21/05/2015;21/05/2015;04/12/2015;16/11/2018	28/05/2015	POSITIVE	POSITIVE	POSITIVE	POSITIVE
39081389	F	04/06/1988	30369/15	KWAZULU-NATAL	INKOSI ALBERT LUTHULI CENTRAL HOSPITAL	21/05/2015;21/05/2015;25/05/2015;25/05/2015	30/05/2015	POSITIVE	POSITIVE	POSITIVE	POSITIVE
19120335	M	08/05/1968	UNKNOWN	EASTERN CAPE	EAST LONDON LABORATORY	21/05/2015;21/05/2015;08/07/2019;08/07/2019	22/05/2015	POSITIVE	POSITIVE	POSITIVE	POSITIVE
1286029	F	05/05/1979	24382764	EASTERN CAPE	PORT ELIZABETH LABORATORY	22/05/2015;22/05/2015;14/02/2019;14/02/2019	25/05/2015	POSITIVE	POSITIVE	POSITIVE	POSITIVE
105047354	M	02/02/1980	800202	KWAZULU-NATAL	INKOSI ALBERT LUTHULI CENTRAL HOSPITAL	25/05/2015;18/08/2017;29/03/2018;14/05/2018	29/05/2015	POSITIVE	POSITIVE	POSITIVE	POSITIVE
15984324	F	06/05/1980	7175	KWAZULU-NATAL	INKOSI ALBERT LUTHULI CENTRAL HOSPITAL	25/05/2015;25/05/2015;03/12/2015;03/12/2015	30/05/2015	POSITIVE	POSITIVE	POSITIVE	POSITIVE
31903458	M	01/01/1953	23026732	GAUTENG	TSHWANE ACADEMIC LABORATORY	25/05/2015;25/05/2015;25/05/2015;25/05/2015	06/02/2015	POSITIVE	POSITIVE	POSITIVE	POSITIVE
18258300	M	18/12/1976	UNKNOWN	NORTH WEST	UNIVERSITAS ACADEMIC LABORATORY	25/05/2015;25/05/2015;14/07/2016;14/07/2016	26/05/2015	POSITIVE	POSITIVE	POSITIVE	POSITIVE
26954873	M	29/07/1984	840729	KWAZULU-NATAL	INKOSI ALBERT LUTHULI CENTRAL HOSPITAL	26/05/2015;26/05/2015;05/06/2015;05/06/2015	01/06/2015	POSITIVE	POSITIVE	POSITIVE	POSITIVE
23633581	F	24/10/1990	901024	KWAZULU-NATAL	INKOSI ALBERT LUTHULI CENTRAL HOSPITAL	26/05/2015;26/05/2015;28/05/2015;28/05/2015	31/05/2015	POSITIVE	POSITIVE	POSITIVE	POSITIVE
91744	F	21/12/1963	554/14	KWAZULU-NATAL	INKOSI ALBERT LUTHULI CENTRAL HOSPITAL	26/05/2015;26/05/2015;07/01/2016;07/01/2016	31/05/2015	POSITIVE	POSITIVE	POSITIVE	POSITIVE
1055352	F	11/04/1994	132245630	WESTERN CAPE	TYGERBERG LABORATORY	27/05/2015;25/11/2015;19/09/2019;19/09/2019	28/05/2015	POSITIVE	POSITIVE	POSITIVE	POSITIVE
21484045	M	16/06/1972	UNKNOWN	EASTERN CAPE	PORT ELIZABETH LABORATORY	28/05/2015;28/05/2015;28/09/2015;28/09/2015	29/05/2015	POSITIVE	POSITIVE	POSITIVE	POSITIVE
34302694	F	03/02/1971	710302	FREE STATE	UNIVERSITAS ACADEMIC LABORATORY	28/05/2015;28/05/2015;09/03/2016;09/03/2016	29/05/2015	POSITIVE	POSITIVE	POSITIVE	POSITIVE
35859498	M	01/08/1963	UNKNOWN	EASTERN CAPE	PORT ELIZABETH LABORATORY	28/05/2015;28/05/2015;10/06/2015;10/06/2015	29/05/2015	POSITIVE	POSITIVE	POSITIVE	POSITIVE
19549105	F	06/06/1972	UNKNOWN	EASTERN CAPE	CECILIA MAKIWANE LABORATORY	28/05/2015;28/05/2015;31/08/2016;31/08/2016	29/05/2015	POSITIVE	POSITIVE	POSITIVE	POSITIVE
13369351	M	11/03/1982	215263065	GAUTENG	CHRIS HANI BARAGWANATH LABORATORY	28/05/2015;07/12/2016;10/10/2019;10/10/2019	31/05/2015	POSITIVE	POSITIVE	POSITIVE	POSITIVE
1944928	F	03/01/1981	10381	KWAZULU-NATAL	INKOSI ALBERT LUTHULI CENTRAL HOSPITAL	29/05/2015;29/05/2015;06/01/2016;06/01/2016	06/03/2015	POSITIVE	POSITIVE	POSITIVE	POSITIVE
39194793	F	09/09/1991	15/11212	MPUMALANGA	ERMELO LABORATORY	29/05/2015;29/05/2015;30/09/2015;30/09/2015	30/05/2015	POSITIVE	POSITIVE	POSITIVE	POSITIVE
8826483	F	21/01/1980	800121/BP15	GAUTENG	BRAAMFONTEIN CENTRAL LABORATORY	29/05/2015;04/06/2018;28/09/2018;08/11/2018	03/06/2015	POSITIVE	POSITIVE	POSITIVE	POSITIVE
15396165	M	26/05/1974	UNKNOWN	EASTERN CAPE	EAST LONDON LABORATORY	02/06/2015;02/06/2015;27/07/2016;27/07/2016	03/06/2015	POSITIVE	POSITIVE	POSITIVE	POSITIVE
1242691	F	22/11/1975	W172/13	GAUTENG	TAMBO MEMORIAL LABORATORY	02/06/2015;02/06/2015;24/08/2018;24/08/2018	04/06/2015	POSITIVE	POSITIVE	POSITIVE	POSITIVE
14977007	M	30/09/1973	730930	GAUTENG	CHRIS HANI BARAGWANATH LABORATORY	03/06/2015;03/06/2015;01/07/2015;01/07/2015	04/06/2015	POSITIVE	POSITIVE	POSITIVE	POSITIVE
1559172	M	01/01/1970	94776754PE	FREE STATE	UNIVERSITAS ACADEMIC LABORATORY	03/06/2015;03/06/2015;04/10/2017;04/10/2017	03/06/2015	POSITIVE	POSITIVE	POSITIVE	POSITIVE
48097001	F	26/08/1987	2715	KWAZULU-NATAL	INKOSI ALBERT LUTHULI CENTRAL HOSPITAL	03/06/2015;21/04/2016;09/05/2016;15/11/2017	08/06/2015	POSITIVE	POSITIVE	POSITIVE	POSITIVE
8730186	M	09/08/1986	UNKNOWN	EASTERN CAPE	PORT ELIZABETH LABORATORY	03/06/2015;03/06/2015;08/02/2017;08/02/2017	03/09/2015	POSITIVE	POSITIVE	POSITIVE	POSITIVE
949419	M	13/04/1959	25846072	WESTERN CAPE	TYGERBERG LABORATORY	04/06/2015;17/08/2015;18/02/2019;18/02/2019	06/06/2015	POSITIVE	POSITIVE	POSITIVE	POSITIVE
23068611	M	18/10/1978	UNKNOWN	EASTERN CAPE	EAST LONDON LABORATORY	04/06/2015;04/06/2015;20/06/2017;20/06/2017	08/06/2015	POSITIVE	POSITIVE	POSITIVE	POSITIVE
83737	M	15/09/1969	96064563PE	EASTERN CAPE	PORT ELIZABETH LABORATORY	04/06/2015;04/06/2015;12/09/2016;12/09/2016	05/06/2015	POSITIVE	POSITIVE	POSITIVE	POSITIVE
25977844	F	09/10/1990	JEPM00763050	FREE STATE	PELONOMI LABORATORY	04/06/2015;04/06/2015;04/06/2015;04/08/2015	04/07/2015	POSITIVE	POSITIVE	POSITIVE	POSITIVE
33809454	M	12/12/1957	22396915	EASTERN CAPE	CECILIA MAKIWANE LABORATORY	05/06/2015;05/06/2015;21/10/2016;21/10/2016	05/06/2015	POSITIVE	POSITIVE	POSITIVE	POSITIVE
19363269	M	21/05/1990	210590	LIMPOPO	TSHWANE ACADEMIC LABORATORY	05/06/2015;05/06/2015;14/08/2018;14/08/2018	10/06/2015	POSITIVE	POSITIVE	POSITIVE	POSITIVE
29963151	F	30/04/1985	UNKNOWN	EASTERN CAPE	PORT ELIZABETH LABORATORY	05/06/2015;05/06/2015;14/07/2016;14/07/2016	08/06/2015	POSITIVE	POSITIVE	POSITIVE	POSITIVE
19184269	M	01/01/1980	UNKNOWN	EASTERN CAPE	EAST LONDON LABORATORY	05/06/2015;05/06/2015;20/06/2019;20/06/2019	05/07/2015	POSITIVE	POSITIVE	POSITIVE	POSITIVE
12098694	M	04/12/1977	AAPW3055HOF	EASTERN CAPE	CECILIA MAKIWANE LABORATORY	05/06/2015;05/06/2015;22/07/2016;22/07/2016	05/07/2015	POSITIVE	POSITIVE	POSITIVE	POSITIVE
398855	F	11/10/1979	.4080`	KWAZULU-NATAL	INKOSI ALBERT LUTHULI CENTRAL HOSPITAL	07/06/2015;07/06/2015;02/10/2015;02/10/2015	18/07/2015	POSITIVE	POSITIVE	POSITIVE	POSITIVE
750012	F	06/11/1986	18-0715	KWAZULU-NATAL	INKOSI ALBERT LUTHULI CENTRAL HOSPITAL	07/06/2015;07/06/2015;21/07/2016;21/07/2016	14/07/2015	POSITIVE	POSITIVE	POSITIVE	POSITIVE
89784206	F	06/08/1971	23851397	WESTERN CAPE	TYGERBERG LABORATORY	07/06/2015;11/07/2016;20/12/2018;03/06/2019	07/07/2015	POSITIVE	POSITIVE	POSITIVE	POSITIVE
[truncated: 34,194 more rows]
