# Supplementary material for: Hepatitis B infection status among South Africans attending public health facilities over a five-year period: 2015 to 2019
Source: PLOS Glob Public Health. 2023 Sep 25;3(9):e0000992. doi: 10.1371/journal.pgph.0000992 (PMC10519597; doi:10.1371/journal.pgph.0000992)
Supplement: S3 Dataset — (ZIP) [file pgph.0000992.s006.zip › HBsAg dataset of 709028 records.csv]

unique_patient_id	gender	dob	hospital_id	province_name	testing_lab	hep_b_surface_ag	taken_date	tested_date	taken_date_age_group
4106606	F	14/04/1964	2241/10	GAUTENG	CHARLOTTE MAXEKE JOHANNESBURG ACADEMIC HOSPITAL	NEGATIVE	25/02/2014	29/01/2015	'45-49
4954396	F	25/10/1966	88763081	WESTERN CAPE	TYGERBERG LABORATORY	POSITIVE	22/08/2014	15/04/2015	'45-49
102001066	F	12/03/2014	VT2700153736	LIMPOPO	POLOKWANE LABORATORY	NEGATIVE	17/12/2014	24/01/2015	'0-4
101937400	M	06/04/2001	MK1200166993	LIMPOPO	POLOKWANE LABORATORY	NEGATIVE	18/12/2014	26/01/2015	'10-14
25233209	F	12/06/1972	LP0000016570	LIMPOPO	POLOKWANE LABORATORY	NEGATIVE	20/12/2014	24/01/2015	'40-44
12843695	F	23/10/1987	LP2014.12.22-1701	LIMPOPO	POLOKWANE LABORATORY	NEGATIVE	22/12/2014	24/01/2015	'25-29
19114375	M	14/12/1988	DT11000625623	GAUTENG	BRAAMFONTEIN CENTRAL LABORATORY	POSITIVE	22/12/2014	02/01/2015	'25-29
12843695	F	23/10/1987	LP2014.12.22-1701	LIMPOPO	POLOKWANE LABORATORY	NEGATIVE	22/12/2014	24/01/2015	'25-29
14501937	M	25/12/1966	45204	LIMPOPO	POLOKWANE LABORATORY	POSITIVE	22/12/2014	26/01/2015	'45-49
19114375	M	14/12/1988	DT11000625623	GAUTENG	BRAAMFONTEIN CENTRAL LABORATORY	POSITIVE	22/12/2014	02/01/2015	'25-29
102069877	F	12/01/1984	00044453MC	LIMPOPO	POLOKWANE LABORATORY	NEGATIVE	22/12/2014	24/01/2015	'30-34
14501937	M	25/12/1966	45204	LIMPOPO	POLOKWANE LABORATORY	POSITIVE	22/12/2014	26/01/2015	'45-49
16920644	F	03/01/1971	UNKNOWN	FREE STATE	BRAAMFONTEIN CENTRAL LABORATORY	NEGATIVE	23/12/2014	01/02/2015	'40-44
27688605	F	14/02/1976	UNKNOWN	EASTERN CAPE	NELSON MANDELA ACADEMIC LABORATORY	NEGATIVE	23/12/2014	05/01/2015	'35-39
16164504	F	16/07/1976	UNKNOWN	FREE STATE	BRAAMFONTEIN CENTRAL LABORATORY	NEGATIVE	23/12/2014	03/01/2015	'35-39
16956347	F	22/09/1970	UNKNOWN	EASTERN CAPE	NELSON MANDELA ACADEMIC LABORATORY	NEGATIVE	24/12/2014	06/01/2015	'40-44
467676	M	24/04/1978	59885	KWAZULU-NATAL	INKOSI ALBERT LUTHULI CENTRAL HOSPITAL	NEGATIVE	25/12/2014	02/01/2015	'35-39
6491755	M	13/02/1963	VV19020107341	LIMPOPO	TSHWANE ACADEMIC LABORATORY	NEGATIVE	26/12/2014	02/01/2015	'50-54
101674947	F	29/12/1951	56975	KWAZULU-NATAL	INKOSI ALBERT LUTHULI CENTRAL HOSPITAL	NEGATIVE	29/12/2014	02/01/2015	'60+
17237911	F	14/11/1984	UNKNOWN	EASTERN CAPE	EAST LONDON LABORATORY	NEGATIVE	29/12/2014	01/01/2015	'30-34
10379066	F	08/01/1978	GA764532	FREE STATE	UNIVERSITAS ACADEMIC LABORATORY	POSITIVE	29/12/2014	01/03/2015	'35-39
20596742	M	01/04/1982	UNKNOWN	EASTERN CAPE	NELSON MANDELA ACADEMIC LABORATORY	NEGATIVE	29/12/2014	01/07/2015	'30-34
17893839	F	10/09/1945	UNKNOWN	LIMPOPO	POLOKWANE LABORATORY	POSITIVE	29/12/2014	24/01/2015	'60+
101730135	M	30/08/1983	63742449	WESTERN CAPE	GROOTE SCHUUR LABORATORY	LOW POSITIVE	29/12/2014	03/01/2015	'30-34
10379066	F	08/01/1978	GA764532	FREE STATE	UNIVERSITAS ACADEMIC LABORATORY	POSITIVE	29/12/2014	01/03/2015	'35-39
22306950	F	22/02/1996	UNKNOWN	EASTERN CAPE	EAST LONDON LABORATORY	NEGATIVE	29/12/2014	01/01/2015	'15-19
17893839	F	10/09/1945	UNKNOWN	LIMPOPO	POLOKWANE LABORATORY	POSITIVE	29/12/2014	24/01/2015	'60+
752529	M	20/06/1978	UNKNOWN	EASTERN CAPE	NELSON MANDELA ACADEMIC LABORATORY	NEGATIVE	29/12/2014	07/01/2015	'35-39
102307088	M	12/01/1980	KNS 4594	KWAZULU-NATAL	INKOSI ALBERT LUTHULI CENTRAL HOSPITAL	NEGATIVE	29/12/2014	01/06/2015	'30-34
1267882	M	31/01/1968	94980000PE	FREE STATE	UNIVERSITAS ACADEMIC LABORATORY	NEGATIVE	30/12/2014	15/01/2015	'45-49
31604413	M	05/12/1987	870512	KWAZULU-NATAL	INKOSI ALBERT LUTHULI CENTRAL HOSPITAL	NEGATIVE	30/12/2014	01/02/2015	'25-29
44175495	M	31/01/1975	419/11	KWAZULU-NATAL	INKOSI ALBERT LUTHULI CENTRAL HOSPITAL	POSITIVE	30/12/2014	02/01/2015	'35-39
27572143	U	06/05/1989	890605	KWAZULU-NATAL	INKOSI ALBERT LUTHULI CENTRAL HOSPITAL	NEGATIVE	30/12/2014	01/02/2015	'25-29
522628	F	27/11/1977	105230841	WESTERN CAPE	GROOTE SCHUUR LABORATORY	NEGATIVE	30/12/2014	02/01/2015	'35-39
55292618	F	20/05/1991	910520	KWAZULU-NATAL	INKOSI ALBERT LUTHULI CENTRAL HOSPITAL	NEGATIVE	30/12/2014	02/01/2015	'20-24
102562987	M	12/04/1969	213241778	GAUTENG	CHRIS HANI BARAGWANATH LABORATORY	POSITIVE	30/12/2014	01/02/2015	'45-49
3388777	F	23/12/1979	791223	KWAZULU-NATAL	INKOSI ALBERT LUTHULI CENTRAL HOSPITAL	NEGATIVE	30/12/2014	05/01/2015	'35-39
63954504	F	03/04/1981	670C021479	GAUTENG	TSHWANE ACADEMIC LABORATORY	NEGATIVE	30/12/2014	01/02/2015	'30-34
50130607	M	14/06/1960	C253/14	NORTH WEST	TSHEPONG LABORATORY	POSITIVE	30/12/2014	01/01/2015	'50-54
29448806	M	04/04/1958	580404	KWAZULU-NATAL	INKOSI ALBERT LUTHULI CENTRAL HOSPITAL	NEGATIVE	30/12/2014	01/05/2015	'55-59
14608555	M	25/03/1985	44327534	WESTERN CAPE	TYGERBERG LABORATORY	NEGATIVE	30/12/2014	02/01/2015	'25-29
37781879	M	08/08/1988	880808	KWAZULU-NATAL	INKOSI ALBERT LUTHULI CENTRAL HOSPITAL	NEGATIVE	30/12/2014	01/02/2015	'25-29
27007820	M	22/03/1967	670322	KWAZULU-NATAL	INKOSI ALBERT LUTHULI CENTRAL HOSPITAL	NEGATIVE	30/12/2014	05/01/2015	'45-49
19995358	F	09/08/1978	780908	KWAZULU-NATAL	INKOSI ALBERT LUTHULI CENTRAL HOSPITAL	NEGATIVE	30/12/2014	01/02/2015	'35-39
522628	F	27/11/1977	105230841	WESTERN CAPE	GROOTE SCHUUR LABORATORY	NEGATIVE	30/12/2014	02/01/2015	'35-39
11002460	F	17/12/1999	LPSMC3373	LIMPOPO	DR GEORGE MUKHARI LABORATORY	NEGATIVE	30/12/2014	02/01/2015	'15-19
14524071	F	07/07/1979	790707	KWAZULU-NATAL	INKOSI ALBERT LUTHULI CENTRAL HOSPITAL	NEGATIVE	30/12/2014	01/02/2015	'35-39
7127365	F	26/02/1979	UNKNOWN	EASTERN CAPE	NELSON MANDELA ACADEMIC LABORATORY	NEGATIVE	30/12/2014	08/01/2015	'35-39
29366306	F	10/10/1986	861010	KWAZULU-NATAL	INKOSI ALBERT LUTHULI CENTRAL HOSPITAL	NEGATIVE	30/12/2014	01/05/2015	'25-29
7127365	F	26/02/1979	UNKNOWN	EASTERN CAPE	NELSON MANDELA ACADEMIC LABORATORY	NEGATIVE	30/12/2014	08/01/2015	'35-39
896589	F	23/04/1986	123299182	WESTERN CAPE	TYGERBERG LABORATORY	POSITIVE	30/12/2014	02/01/2015	'25-29
27007820	M	22/03/1967	670322	KWAZULU-NATAL	INKOSI ALBERT LUTHULI CENTRAL HOSPITAL	NEGATIVE	30/12/2014	05/01/2015	'45-49
14524071	F	07/07/1979	790707	KWAZULU-NATAL	INKOSI ALBERT LUTHULI CENTRAL HOSPITAL	NEGATIVE	30/12/2014	01/02/2015	'35-39
88888358	F	10/07/1987	871007	KWAZULU-NATAL	INKOSI ALBERT LUTHULI CENTRAL HOSPITAL	POSITIVE	30/12/2014	01/02/2015	'25-29
28087928	F	02/04/1982	14I12603	EASTERN CAPE	NELSON MANDELA ACADEMIC LABORATORY	POSITIVE	30/12/2014	01/08/2015	'30-34
28087928	F	02/04/1982	14I12603	EASTERN CAPE	NELSON MANDELA ACADEMIC LABORATORY	POSITIVE	30/12/2014	01/08/2015	'30-34
590462	F	09/11/1973	730911	KWAZULU-NATAL	INKOSI ALBERT LUTHULI CENTRAL HOSPITAL	NEGATIVE	31/12/2014	01/05/2015	'40-44
11364857	F	01/01/1968	31847098	WESTERN CAPE	TYGERBERG LABORATORY	POSITIVE	31/12/2014	01/02/2015	'45-49
13167169	M	20/08/1990	UNKNOWN	MPUMALANGA	ROB FERREIRA LABORATORY	NEGATIVE	31/12/2014	06/01/2015	'20-24
91418739	F	14/08/1945	50426246	WESTERN CAPE	TYGERBERG LABORATORY	NEGATIVE	31/12/2014	02/01/2015	'60+
102484075	M	01/06/1992	148342132	WESTERN CAPE	GROOTE SCHUUR LABORATORY	NEGATIVE	31/12/2014	01/01/2015	'20-24
102305588	M	01/05/1983	124515693	WESTERN CAPE	TYGERBERG LABORATORY	NEGATIVE	31/12/2014	01/02/2015	'30-34
24808915	F	14/09/1985	4152/14	EASTERN CAPE	EAST LONDON LABORATORY	NEGATIVE	31/12/2014	01/01/2015	'25-29
14836697	F	01/01/1800	GT09897571	GAUTENG	CHRIS HANI BARAGWANATH LABORATORY	NEGATIVE	31/12/2014	01/02/2015	'99999
37779713	F	04/03/1980	89558	NORTH WEST	TSHEPONG LABORATORY	NEGATIVE	31/12/2014	01/01/2015	'30-34
27028534	F	18/08/1991	37455383	WESTERN CAPE	GROOTE SCHUUR LABORATORY	NEGATIVE	31/12/2014	02/01/2015	'20-24
21237172	F	11/08/1989	326	MPUMALANGA	ROB FERREIRA LABORATORY	NEGATIVE	31/12/2014	01/06/2015	'25-29
17764015	M	13/01/1979	210583363	WESTERN CAPE	TYGERBERG LABORATORY	NEGATIVE	31/12/2014	02/01/2015	'35-39
519154	F	31/08/1992	77853109	WESTERN CAPE	TYGERBERG LABORATORY	NEGATIVE	31/12/2014	02/01/2015	'20-24
54467174	F	07/05/1988	108615519	WESTERN CAPE	GROOTE SCHUUR LABORATORY	POSITIVE	31/12/2014	01/01/2015	'25-29
21237172	F	11/08/1989	326	MPUMALANGA	ROB FERREIRA LABORATORY	NEGATIVE	31/12/2014	01/06/2015	'25-29
102552127	M	23/04/1978	223508	KWAZULU-NATAL	INKOSI ALBERT LUTHULI CENTRAL HOSPITAL	NEGATIVE	31/12/2014	02/01/2015	'35-39
28702525	M	02/05/1977	869-12-14	EASTERN CAPE	EAST LONDON LABORATORY	NEGATIVE	31/12/2014	01/01/2015	'35-39
102720585	F	12/01/1982	GP39539180	GAUTENG	DR GEORGE MUKHARI LABORATORY	NEGATIVE	31/12/2014	01/02/2015	'30-34
2105475	F	26/02/1985	11524717	WESTERN CAPE	GROOTE SCHUUR LABORATORY	NEGATIVE	31/12/2014	01/01/2015	'25-29
102288301	M	26/04/1981	810426	GAUTENG	TSHWANE ACADEMIC LABORATORY	NEGATIVE	31/12/2014	02/01/2015	'30-34
38429488	M	11/10/1986	31712243	WESTERN CAPE	GROOTE SCHUUR LABORATORY	NEGATIVE	31/12/2014	01/02/2015	'25-29
194260	M	03/03/1957	10940/14	EASTERN CAPE	NELSON MANDELA ACADEMIC LABORATORY	NEGATIVE	31/12/2014	01/11/2015	'55-59
12034607	F	28/02/1957	570228	KWAZULU-NATAL	INKOSI ALBERT LUTHULI CENTRAL HOSPITAL	NEGATIVE	31/12/2014	05/01/2015	'55-59
22984705	F	06/10/1964	12969/14	EASTERN CAPE	EAST LONDON LABORATORY	NEGATIVE	31/12/2014	01/02/2015	'50-54
18851688	M	28/05/1935	350528	KWAZULU-NATAL	INKOSI ALBERT LUTHULI CENTRAL HOSPITAL	NEGATIVE	31/12/2014	06/01/2015	'60+
102386972	F	23/08/1963	1392/09	EASTERN CAPE	PORT ELIZABETH LABORATORY	POSITIVE	31/12/2014	02/01/2015	'50-54
102720585	F	12/01/1982	GP39539180	GAUTENG	DR GEORGE MUKHARI LABORATORY	NEGATIVE	31/12/2014	01/06/2015	'30-34
102386520	M	29/01/1972	9901	GAUTENG	TSHWANE ACADEMIC LABORATORY	NEGATIVE	31/12/2014	02/01/2015	'40-44
102711045	F	14/05/1995	950514	GAUTENG	CHARLOTTE MAXEKE JOHANNESBURG ACADEMIC HOSPITAL	NEGATIVE	31/12/2014	01/01/2015	'15-19
10808141	U	23/11/1984	19841123	KWAZULU-NATAL	INKOSI ALBERT LUTHULI CENTRAL HOSPITAL	NEGATIVE	31/12/2014	05/01/2015	'30-34
102406401	M	13/08/1972	720813	KWAZULU-NATAL	INKOSI ALBERT LUTHULI CENTRAL HOSPITAL	NEGATIVE	31/12/2014	06/01/2015	'40-44
27028534	F	18/08/1991	37455383	WESTERN CAPE	GROOTE SCHUUR LABORATORY	NEGATIVE	31/12/2014	02/01/2015	'20-24
25608029	M	07/04/1977	982949/14	KWAZULU-NATAL	INKOSI ALBERT LUTHULI CENTRAL HOSPITAL	NEGATIVE	31/12/2014	01/02/2015	'35-39
99885979	F	10/02/1966	UNKNOWN	EASTERN CAPE	EAST LONDON LABORATORY	NEGATIVE	31/12/2014	01/02/2015	'45-49
6111820	M	30/12/1992	77982288	WESTERN CAPE	TYGERBERG LABORATORY	NEGATIVE	31/12/2014	02/01/2015	'20-24
33959001	M	21/02/1990	142040625	WESTERN CAPE	GROOTE SCHUUR LABORATORY	NEGATIVE	31/12/2014	02/01/2015	'20-24
12034607	F	28/02/1957	570228	KWAZULU-NATAL	INKOSI ALBERT LUTHULI CENTRAL HOSPITAL	NEGATIVE	31/12/2014	05/01/2015	'55-59
22984705	F	06/10/1964	12969/14	EASTERN CAPE	EAST LONDON LABORATORY	NEGATIVE	31/12/2014	01/02/2015	'50-54
37779713	F	04/03/1980	89558	NORTH WEST	TSHEPONG LABORATORY	NEGATIVE	31/12/2014	01/01/2015	'30-34
453409	M	09/10/1966	96711457	WESTERN CAPE	TYGERBERG LABORATORY	NEGATIVE	31/12/2014	01/02/2015	'45-49
102672549	F	21/04/2006	148345937	WESTERN CAPE	GROOTE SCHUUR LABORATORY	NEGATIVE	01/01/2015	02/01/2015	'5-9
758431	F	29/10/1955	42551093	WESTERN CAPE	TYGERBERG LABORATORY	NEGATIVE	01/01/2015	02/01/2015	'55-59
2648206	M	18/07/1969	LP0000167536	LIMPOPO	TSHWANE ACADEMIC LABORATORY	NEGATIVE	01/01/2015	19/01/2015	'45-49
102305579	F	11/02/1938	76179837	WESTERN CAPE	TYGERBERG LABORATORY	NEGATIVE	01/01/2015	01/02/2015	'60+
2378001	M	02/01/1983	010283NC	GAUTENG	HELEN JOSEPH LABORATORY	NEGATIVE	01/01/2015	01/01/2015	'30-34
30660186	F	16/11/1992	26416016	EASTERN CAPE	PORT ELIZABETH LABORATORY	NEGATIVE	01/01/2015	02/01/2015	'20-24
102672549	F	21/04/2006	148345937	WESTERN CAPE	GROOTE SCHUUR LABORATORY	NEGATIVE	01/01/2015	02/01/2015	'5-9
14581684	F	30/09/1999	21822390	EASTERN CAPE	PORT ELIZABETH LABORATORY	NEGATIVE	01/01/2015	05/01/2015	'15-19
13222794	F	17/11/1998	981117	KWAZULU-NATAL	INKOSI ALBERT LUTHULI CENTRAL HOSPITAL	NEGATIVE	01/01/2015	07/01/2015	'15-19
379614	F	07/07/1963	28692242	EASTERN CAPE	EAST LONDON LABORATORY	POSITIVE	01/01/2015	01/02/2015	'50-54
62038862	F	09/07/1986	860907/NOR	FREE STATE	UNIVERSITAS ACADEMIC LABORATORY	NEGATIVE	01/01/2015	01/01/2015	'25-29
6111820	M	30/12/1992	77982288	WESTERN CAPE	TYGERBERG LABORATORY	NEGATIVE	01/01/2015	02/01/2015	'20-24
13519726	F	14/08/1999	105/15	KWAZULU-NATAL	INKOSI ALBERT LUTHULI CENTRAL HOSPITAL	NEGATIVE	01/01/2015	06/01/2015	'15-19
14993117	F	29/04/1998	26384834	EASTERN CAPE	PORT ELIZABETH LABORATORY	NEGATIVE	01/01/2015	02/01/2015	'15-19
102305579	F	11/02/1938	76179837	WESTERN CAPE	TYGERBERG LABORATORY	NEGATIVE	01/01/2015	01/02/2015	'60+
379614	F	07/07/1963	28692242	EASTERN CAPE	EAST LONDON LABORATORY	POSITIVE	01/01/2015	01/02/2015	'50-54
36330623	F	11/08/1963	631108	NORTH WEST	DR GEORGE MUKHARI LABORATORY	NEGATIVE	01/01/2015	21/01/2015	'50-54
102518494	F	12/06/2000	07/01115	GAUTENG	BRAAMFONTEIN CENTRAL LABORATORY	NEGATIVE	01/01/2015	01/06/2015	'10-14
14581684	F	30/09/1999	21822390	EASTERN CAPE	PORT ELIZABETH LABORATORY	NEGATIVE	01/01/2015	05/01/2015	'15-19
987304	M	15/10/1969	53733010	WESTERN CAPE	TYGERBERG LABORATORY	NEGATIVE	01/01/2015	02/01/2015	'45-49
11364857	F	01/01/1968	31847098	WESTERN CAPE	TYGERBERG LABORATORY	POSITIVE	01/01/2015	01/02/2015	'45-49
23961660	M	23/09/1962	LP000016261	LIMPOPO	TSHWANE ACADEMIC LABORATORY	NEGATIVE	02/01/2015	19/01/2015	'50-54
15050098	F	16/02/1971	LP0000106695	LIMPOPO	TSHWANE ACADEMIC LABORATORY	NEGATIVE	02/01/2015	19/01/2015	'40-44
333030	F	04/11/1983	129954186	WESTERN CAPE	TYGERBERG LABORATORY	NEGATIVE	02/01/2015	02/02/2015	'30-34
9818365	M	17/09/1969	LP0000147562	LIMPOPO	TSHWANE ACADEMIC LABORATORY	NEGATIVE	02/01/2015	19/01/2015	'45-49
43130243	F	26/10/1977	21640073	EASTERN CAPE	PORT ELIZABETH LABORATORY	POSITIVE	02/01/2015	05/01/2015	'35-39
17439578	F	16/05/1991	24308900	EASTERN CAPE	PORT ELIZABETH LABORATORY	NEGATIVE	02/01/2015	02/01/2015	'20-24
52996295	M	13/06/1975	130675MA	GAUTENG	HELEN JOSEPH LABORATORY	NEGATIVE	02/01/2015	02/01/2015	'35-39
30950023	F	16/10/1984	841016	KWAZULU-NATAL	INKOSI ALBERT LUTHULI CENTRAL HOSPITAL	NEGATIVE	02/01/2015	06/01/2015	'30-34
2160186	F	23/03/1983	99040974MC	FREE STATE	UNIVERSITAS ACADEMIC LABORATORY	NEGATIVE	02/01/2015	15/01/2015	'30-34
12689588	F	25/07/1959	590725	KWAZULU-NATAL	INKOSI ALBERT LUTHULI CENTRAL HOSPITAL	NEGATIVE	02/01/2015	06/01/2015	'55-59
10610845	M	25/06/1962	620625	KWAZULU-NATAL	INKOSI ALBERT LUTHULI CENTRAL HOSPITAL	POSITIVE	02/01/2015	06/01/2015	'50-54
27480632	F	16/09/1982	LP000044079	LIMPOPO	TSHWANE ACADEMIC LABORATORY	NEGATIVE	02/01/2015	19/01/2015	'30-34
2436532	F	20/05/1972	0011/15	GAUTENG	CHRIS HANI BARAGWANATH LABORATORY	NEGATIVE	02/01/2015	03/01/2015	'40-44
13722860	M	15/04/1975	LP0000063521	LIMPOPO	TSHWANE ACADEMIC LABORATORY	NEGATIVE	02/01/2015	19/01/2015	'35-39
102478679	M	16/06/1972	16061972	GAUTENG	CHARLOTTE MAXEKE JOHANNESBURG ACADEMIC HOSPITAL	NEGATIVE	02/01/2015	03/01/2015	'40-44
4496521	M	20/06/1982	UNKNOWN	EASTERN CAPE	EAST LONDON LABORATORY	NEGATIVE	02/01/2015	05/01/2015	'30-34
10385924	M	15/11/1985	LP0000070396	LIMPOPO	TSHWANE ACADEMIC LABORATORY	NEGATIVE	02/01/2015	19/01/2015	'25-29
103890208	M	08/02/1979	416/4867/15	KWAZULU-NATAL	INKOSI ALBERT LUTHULI CENTRAL HOSPITAL	POSITIVE	02/01/2015	02/04/2015	'35-39
103890208	M	08/02/1979	4867	KWAZULU-NATAL	INKOSI ALBERT LUTHULI CENTRAL HOSPITAL	POSITIVE	02/01/2015	02/05/2015	'35-39
14722434	F	31/10/1990	LP0000019945	LIMPOPO	TSHWANE ACADEMIC LABORATORY	NEGATIVE	02/01/2015	19/01/2015	'20-24
14847	F	13/03/1965	LP0000073992	LIMPOPO	POLOKWANE LABORATORY	NEGATIVE	02/01/2015	26/01/2015	'45-49
16533803	F	17/12/1986	LP0000007946	LIMPOPO	TSHWANE ACADEMIC LABORATORY	NEGATIVE	02/01/2015	19/01/2015	'25-29
15389988	F	29/04/1988	CF 140115	KWAZULU-NATAL	INKOSI ALBERT LUTHULI CENTRAL HOSPITAL	NEGATIVE	02/01/2015	06/01/2015	'25-29
14778212	M	23/10/2005	3225/15	KWAZULU-NATAL	INKOSI ALBERT LUTHULI CENTRAL HOSPITAL	NEGATIVE	02/01/2015	05/01/2015	'5-9
17924911	M	16/09/1966	LP0000063915	LIMPOPO	POLOKWANE LABORATORY	NEGATIVE	02/01/2015	26/01/2015	'45-49
102704362	M	20/12/1988	31591	GAUTENG	CHARLOTTE MAXEKE JOHANNESBURG ACADEMIC HOSPITAL	POSITIVE	02/01/2015	03/01/2015	'25-29
17439578	F	16/05/1991	24308900	EASTERN CAPE	PORT ELIZABETH LABORATORY	NEGATIVE	02/01/2015	02/01/2015	'20-24
240851	M	17/02/1986	41641002	WESTERN CAPE	GEORGE LABORATORY	POSITIVE	02/01/2015	02/01/2015	'25-29
100494766	F	20/10/1990	LP0000118974	LIMPOPO	TSHWANE ACADEMIC LABORATORY	NEGATIVE	02/01/2015	19/01/2015	'20-24
15008583	M	21/04/1974	LP0000023082	LIMPOPO	TSHWANE ACADEMIC LABORATORY	NEGATIVE	02/01/2015	19/01/2015	'40-44
28891182	F	30/12/1974	LP0000187087	LIMPOPO	TSHWANE ACADEMIC LABORATORY	NEGATIVE	02/01/2015	19/01/2015	'40-44
2155032	M	24/11/1975	241175TH	GAUTENG	HELEN JOSEPH LABORATORY	POSITIVE	02/01/2015	02/01/2015	'35-39
2573418	F	19/11/1983	64294044	WESTERN CAPE	GROOTE SCHUUR LABORATORY	NEGATIVE	02/01/2015	03/01/2015	'30-34
2913703	F	28/08/1983	LP0000039854	LIMPOPO	TSHWANE ACADEMIC LABORATORY	NEGATIVE	02/01/2015	19/01/2015	'30-34
54609686	F	19/02/1993	14/1630	NORTH WEST	TSHEPONG LABORATORY	NEGATIVE	02/01/2015	02/01/2015	'20-24
10996297	M	24/05/1973	LP0000119083	LIMPOPO	TSHWANE ACADEMIC LABORATORY	NEGATIVE	02/01/2015	19/01/2015	'40-44
12059598	F	20/11/1975	UNKNOWN	EASTERN CAPE	EAST LONDON LABORATORY	NEGATIVE	02/01/2015	05/01/2015	'35-39
102405845	F	20/03/1993	148343874	WESTERN CAPE	TYGERBERG LABORATORY	NEGATIVE	02/01/2015	05/01/2015	'20-24
1985769	F	13/06/1986	2646271	NORTHERN CAPE	UNIVERSITAS ACADEMIC LABORATORY	NEGATIVE	02/01/2015	03/01/2015	'25-29
805647	M	07/09/1989	UNKNOWN	EASTERN CAPE	CECILIA MAKIWANE LABORATORY	NEGATIVE	02/01/2015	02/01/2015	'25-29
12477919	M	13/11/1966	LP0000048206	LIMPOPO	POLOKWANE LABORATORY	NEGATIVE	02/01/2015	26/01/2015	'45-49
99148394	F	24/08/2014	GT63986862	GAUTENG	TSHWANE ACADEMIC LABORATORY	NEGATIVE	02/01/2015	05/01/2015	'0-4
1311393	F	03/04/1983	CF148/02/15	KWAZULU-NATAL	INKOSI ALBERT LUTHULI CENTRAL HOSPITAL	NEGATIVE	02/01/2015	02/03/2015	'30-34
4839870	M	14/02/1970	LP00004921	LIMPOPO	TSHWANE ACADEMIC LABORATORY	NEGATIVE	02/01/2015	19/01/2015	'40-44
15881628	M	21/01/1980	LP0000073144	LIMPOPO	TSHWANE ACADEMIC LABORATORY	NEGATIVE	02/01/2015	19/01/2015	'30-34
4496521	M	20/06/1982	UNKNOWN	EASTERN CAPE	EAST LONDON LABORATORY	NEGATIVE	02/01/2015	05/01/2015	'30-34
322132	F	18/10/1981	87612578	WESTERN CAPE	GEORGE LABORATORY	LOW POSITIVE	02/01/2015	02/01/2015	'30-34
28613774	F	15/09/1974	LP0000119572	LIMPOPO	TSHWANE ACADEMIC LABORATORY	NEGATIVE	02/01/2015	19/01/2015	'40-44
42120679	F	17/11/1975	171175RI	GAUTENG	HELEN JOSEPH LABORATORY	NEGATIVE	02/01/2015	02/01/2015	'35-39
2913703	F	28/08/1983	LP0000039854	LIMPOPO	TSHWANE ACADEMIC LABORATORY	NEGATIVE	02/01/2015	19/01/2015	'30-34
16567828	F	16/02/1988	23545916	EASTERN CAPE	CECILIA MAKIWANE LABORATORY	NEGATIVE	02/01/2015	03/01/2015	'25-29
10996297	M	24/05/1973	LP0000119083	LIMPOPO	TSHWANE ACADEMIC LABORATORY	NEGATIVE	02/01/2015	19/01/2015	'40-44
27028534	F	18/08/1991	37455383	WESTERN CAPE	GROOTE SCHUUR LABORATORY	NEGATIVE	02/01/2015	03/01/2015	'20-24
101674947	F	29/12/1951	56975	KWAZULU-NATAL	INKOSI ALBERT LUTHULI CENTRAL HOSPITAL	NEGATIVE	02/01/2015	06/01/2015	'60+
10901949	F	18/04/1959	LP0000012317	LIMPOPO	TSHWANE ACADEMIC LABORATORY	NEGATIVE	02/01/2015	19/01/2015	'55-59
19865637	F	14/08/1983	30035703	NORTHERN CAPE	UNIVERSITAS ACADEMIC LABORATORY	NEGATIVE	02/01/2015	03/01/2015	'30-34
26839894	F	30/11/1969	20052577	EASTERN CAPE	CECILIA MAKIWANE LABORATORY	NEGATIVE	03/01/2015	03/01/2015	'45-49
46258413	F	21/07/1953	LP0000049221	LIMPOPO	POLOKWANE LABORATORY	NEGATIVE	03/01/2015	25/01/2015	'60+
8573660	F	26/09/1991	23925357	EASTERN CAPE	CECILIA MAKIWANE LABORATORY	NEGATIVE	03/01/2015	04/01/2015	'20-24
33049420	M	27/06/1969	LP0000196174	LIMPOPO	POLOKWANE LABORATORY	NEGATIVE	03/01/2015	26/01/2015	'45-49
16032517	M	25/12/1965	LP0000124550	LIMPOPO	POLOKWANE LABORATORY	NEGATIVE	03/01/2015	26/01/2015	'45-49
6987747	F	14/03/1976	LP0000009830	LIMPOPO	POLOKWANE LABORATORY	NEGATIVE	03/01/2015	28/01/2015	'35-39
104268113	F	11/01/1979	791101	KWAZULU-NATAL	INKOSI ALBERT LUTHULI CENTRAL HOSPITAL	POSITIVE	03/01/2015	03/03/2015	'35-39
48214108	M	18/08/1970	LP0000013991	LIMPOPO	TSHWANE ACADEMIC LABORATORY	NEGATIVE	03/01/2015	19/01/2015	'40-44
12719988	F	03/07/1987	CN1300128551	LIMPOPO	LETABA LABORATORY	NEGATIVE	03/01/2015	03/03/2015	'25-29
376537	F	06/03/1969	80508138	WESTERN CAPE	TYGERBERG LABORATORY	NEGATIVE	03/01/2015	03/02/2015	'45-49
129535	M	11/05/1969	20442737	WESTERN CAPE	TYGERBERG LABORATORY	NEGATIVE	03/01/2015	03/04/2015	'45-49
25052924	F	05/11/1985	23981913	EASTERN CAPE	PORT ELIZABETH LABORATORY	NEGATIVE	03/01/2015	03/03/2015	'25-29
9722546	M	24/07/1989	LP000072710	LIMPOPO	POLOKWANE LABORATORY	NEGATIVE	03/01/2015	26/01/2015	'25-29
16219754	M	24/02/1968	LP0000005441	LIMPOPO	POLOKWANE LABORATORY	NEGATIVE	03/01/2015	26/01/2015	'45-49
9964274	F	23/06/1982	LP0000014147	LIMPOPO	POLOKWANE LABORATORY	NEGATIVE	03/01/2015	26/01/2015	'30-34
19805600	M	07/01/1965	UNKNOWN	NORTHERN CAPE	TYGERBERG LABORATORY	POSITIVE	03/01/2015	03/04/2015	'45-49
559729	M	11/02/1979	283014	EASTERN CAPE	PORT ELIZABETH LABORATORY	NEGATIVE	03/01/2015	03/04/2015	'35-39
26839894	F	30/11/1969	20052577	EASTERN CAPE	CECILIA MAKIWANE LABORATORY	NEGATIVE	03/01/2015	03/01/2015	'45-49
10573961	M	25/02/1955	LP0000009464	LIMPOPO	POLOKWANE LABORATORY	NEGATIVE	03/01/2015	26/01/2015	'55-59
6761942	M	04/06/1976	1983/15	MPUMALANGA	TSHWANE ACADEMIC LABORATORY	NEGATIVE	03/01/2015	03/04/2015	'35-39
8592717	F	17/12/1977	LP0000082412	LIMPOPO	POLOKWANE LABORATORY	NEGATIVE	03/01/2015	26/01/2015	'35-39
104843227	F	04/03/2000	4	GAUTENG	BRAAMFONTEIN CENTRAL LABORATORY	NEGATIVE	03/01/2015	19/03/2015	'10-14
105182576	M	03/03/1968	1400180165	LIMPOPO	TSHWANE ACADEMIC LABORATORY	POSITIVE	03/01/2015	03/05/2015	'45-49
12429431	M	18/11/1980	LP0000005518	LIMPOPO	POLOKWANE LABORATORY	NEGATIVE	03/01/2015	26/01/2015	'30-34
10602202	M	29/01/1973	24039372	NORTHERN CAPE	KIMBERLEY LABORATORY	NEGATIVE	03/01/2015	03/01/2015	'40-44
18869758	M	18/09/1990	LP2500023511	LIMPOPO	POLOKWANE LABORATORY	NEGATIVE	03/01/2015	26/01/2015	'20-24
559729	M	11/02/1979	283014	EASTERN CAPE	PORT ELIZABETH LABORATORY	NEGATIVE	03/01/2015	03/04/2015	'35-39
25943341	U	05/01/1989	890501	KWAZULU-NATAL	INKOSI ALBERT LUTHULI CENTRAL HOSPITAL	NEGATIVE	03/01/2015	03/04/2015	'25-29
33169645	M	05/05/1989	UNKNOWN	EASTERN CAPE	PORT ELIZABETH LABORATORY	NEGATIVE	03/01/2015	03/04/2015	'25-29
42135801	M	30/11/1975	LP0000052335	LIMPOPO	POLOKWANE LABORATORY	NEGATIVE	03/01/2015	28/01/2015	'35-39
22537232	M	28/04/1969	LP0000132312	LIMPOPO	POLOKWANE LABORATORY	NEGATIVE	03/01/2015	26/01/2015	'45-49
13659607	F	01/07/1969	690107	GAUTENG	TAMBO MEMORIAL LABORATORY	POSITIVE	04/01/2015	04/02/2015	'45-49
396803	M	04/04/1968	150358018	WESTERN CAPE	GROOTE SCHUUR LABORATORY	NEGATIVE	04/01/2015	04/01/2015	'45-49
1342757	F	03/12/1981	810312	KWAZULU-NATAL	INKOSI ALBERT LUTHULI CENTRAL HOSPITAL	NEGATIVE	04/01/2015	04/11/2015	'30-34
29162690	F	06/12/1974	LB0700023758	LIMPOPO	LETABA LABORATORY	NEGATIVE	04/01/2015	04/01/2015	'40-44
729892	F	08/04/1981	40881	KWAZULU-NATAL	INKOSI ALBERT LUTHULI CENTRAL HOSPITAL	NEGATIVE	04/01/2015	04/08/2015	'30-34
12611852	M	12/02/1975	751202	KWAZULU-NATAL	INKOSI ALBERT LUTHULI CENTRAL HOSPITAL	NEGATIVE	04/01/2015	04/08/2015	'35-39
106292098	F	10/04/1976	UNKNOWN	NORTHERN CAPE	KIMBERLEY LABORATORY	NEGATIVE	04/01/2015	04/02/2015	'35-39
13659607	F	01/07/1969	690107	GAUTENG	TAMBO MEMORIAL LABORATORY	POSITIVE	04/01/2015	04/02/2015	'45-49
7080873	M	07/05/1971	27054048	EASTERN CAPE	PORT ELIZABETH LABORATORY	NEGATIVE	04/01/2015	04/03/2015	'40-44
357450	F	03/09/1976	35757	KWAZULU-NATAL	INKOSI ALBERT LUTHULI CENTRAL HOSPITAL	NEGATIVE	04/01/2015	04/10/2015	'35-39
15218125	F	08/07/1987	39/14	KWAZULU-NATAL	INKOSI ALBERT LUTHULI CENTRAL HOSPITAL	NEGATIVE	04/01/2015	04/10/2015	'25-29
2329065	M	08/09/1977	GT00555421	GAUTENG	CHARLOTTE MAXEKE JOHANNESBURG ACADEMIC HOSPITAL	NEGATIVE	04/01/2015	04/02/2015	'35-39
22547496	F	09/05/1990	900905	KWAZULU-NATAL	INKOSI ALBERT LUTHULI CENTRAL HOSPITAL	NEGATIVE	04/01/2015	04/07/2015	'20-24
8007182	F	02/08/1960	80260	NORTH WEST	TSHEPONG LABORATORY	NEGATIVE	04/01/2015	04/01/2015	'50-54
758716	F	06/09/1971	13136031	WESTERN CAPE	GROOTE SCHUUR LABORATORY	NEGATIVE	04/01/2015	04/02/2015	'40-44
106096371	M	04/11/1997	23854458	EASTERN CAPE	NELSON MANDELA ACADEMIC LABORATORY	NEGATIVE	04/01/2015	04/11/2015	'15-19
38946997	F	06/04/1985	001/15	EASTERN CAPE	EAST LONDON LABORATORY	NEGATIVE	04/01/2015	04/04/2015	'25-29
106193542	F	05/03/1982	820503	KWAZULU-NATAL	INKOSI ALBERT LUTHULI CENTRAL HOSPITAL	POSITIVE	04/01/2015	04/11/2015	'30-34
10608322	F	09/10/1979	R5/80619	GAUTENG	BRAAMFONTEIN CENTRAL LABORATORY	NEGATIVE	04/01/2015	16/04/2015	'35-39
5456558	M	12/01/1989	64	EASTERN CAPE	PORT ELIZABETH LABORATORY	NEGATIVE	04/01/2015	04/03/2015	'25-29
2013885	F	06/10/1982	UNKNOWN	EASTERN CAPE	EAST LONDON LABORATORY	NEGATIVE	04/01/2015	04/04/2015	'30-34
4605511	F	04/11/1991	76186527	WESTERN CAPE	GROOTE SCHUUR LABORATORY	NEGATIVE	04/01/2015	04/02/2015	'20-24
22315731	F	03/01/1972	222433MT	GAUTENG	LERATONG LABORATORY	NEGATIVE	04/01/2015	04/01/2015	'40-44
18837033	F	06/04/1961	28638575	EASTERN CAPE	PORT ELIZABETH LABORATORY	NEGATIVE	04/01/2015	04/03/2015	'50-54
35955982	M	19/05/1962	HEP09/21882	MPUMALANGA	ROB FERREIRA LABORATORY	NEGATIVE	04/01/2015	06/01/2015	'50-54
4137250	F	01/03/1990	GP09074084	GAUTENG	CHRIS HANI BARAGWANATH LABORATORY	POSITIVE	04/01/2015	04/01/2015	'20-24
1173049	M	11/05/1984	GP08722629	GAUTENG	CHRIS HANI BARAGWANATH LABORATORY	NEGATIVE	04/01/2015	04/02/2015	'30-34
36641725	F	12/01/1969	GP45952064	GAUTENG	TSHWANE ACADEMIC LABORATORY	NEGATIVE	04/01/2015	04/02/2015	'45-49
18289000	F	06/09/1977	168/12	KWAZULU-NATAL	INKOSI ALBERT LUTHULI CENTRAL HOSPITAL	NEGATIVE	04/01/2015	04/07/2015	'35-39
105908795	F	04/04/1977	GP458932187	GAUTENG	TSHWANE ACADEMIC LABORATORY	NEGATIVE	04/01/2015	04/02/2015	'35-39
20256126	M	07/11/1968	27739663	EASTERN CAPE	PORT ELIZABETH LABORATORY	NEGATIVE	04/01/2015	04/07/2015	'45-49
25681219	M	06/06/1983	UNKNOWN	EASTERN CAPE	EAST LONDON LABORATORY	NEGATIVE	04/01/2015	04/05/2015	'30-34
18935331	F	09/02/1962	UNKNOWN	EASTERN CAPE	EAST LONDON LABORATORY	NEGATIVE	04/01/2015	04/05/2015	'50-54
2313429	F	09/02/1979	28640076	EASTERN CAPE	PORT ELIZABETH LABORATORY	POSITIVE	04/01/2015	04/02/2015	'35-39
40292085	F	01/11/1988	41328378	WESTERN CAPE	TYGERBERG LABORATORY	POSITIVE	04/01/2015	04/03/2015	'25-29
91478569	F	02/10/1980	LPSTD2795	LIMPOPO	TSHWANE ACADEMIC LABORATORY	NEGATIVE	04/01/2015	04/08/2015	'30-34
223773	M	04/12/1967	28486207	EASTERN CAPE	PORT ELIZABETH LABORATORY	NEGATIVE	04/01/2015	04/03/2015	'45-49
105786293	F	11/12/1983	159652	KWAZULU-NATAL	INKOSI ALBERT LUTHULI CENTRAL HOSPITAL	NEGATIVE	04/01/2015	04/10/2015	'30-34
25681219	M	06/06/1983	UNKNOWN	EASTERN CAPE	EAST LONDON LABORATORY	NEGATIVE	04/01/2015	04/05/2015	'30-34
5456558	M	12/01/1989	64	EASTERN CAPE	PORT ELIZABETH LABORATORY	NEGATIVE	04/01/2015	04/03/2015	'25-29
98933318	M	04/04/1976	760404	GAUTENG	TSHWANE ACADEMIC LABORATORY	NEGATIVE	04/01/2015	04/02/2015	'35-39
5062724	F	01/01/1982	GT00912373	GAUTENG	CHARLOTTE MAXEKE JOHANNESBURG ACADEMIC HOSPITAL	NEGATIVE	04/01/2015	04/02/2015	'30-34
11138760	F	06/06/1973	UNKNOWN	EASTERN CAPE	EAST LONDON LABORATORY	NEGATIVE	04/01/2015	04/05/2015	'40-44
31849454	F	06/03/1992	243482	MPUMALANGA	TSHWANE ACADEMIC LABORATORY	POSITIVE	04/01/2015	04/07/2015	'20-24
5139700	F	06/04/1959	GP45967621	GAUTENG	TSHWANE ACADEMIC LABORATORY	NEGATIVE	04/01/2015	04/02/2015	'55-59
216620	M	11/10/1966	81829673	WESTERN CAPE	TYGERBERG LABORATORY	NEGATIVE	04/01/2015	04/07/2015	'45-49
38946997	F	06/04/1985	001/15	EASTERN CAPE	EAST LONDON LABORATORY	NEGATIVE	04/01/2015	04/04/2015	'25-29
104352041	F	09/09/1974	115710741	WESTERN CAPE	GROOTE SCHUUR LABORATORY	NEGATIVE	04/01/2015	04/02/2015	'40-44
105878792	M	02/11/1980	800211	FREE STATE	UNIVERSITAS ACADEMIC LABORATORY	NEGATIVE	04/01/2015	04/02/2015	'30-34
2495568	F	08/06/1980	GP45978550	GAUTENG	TSHWANE ACADEMIC LABORATORY	POSITIVE	04/01/2015	04/02/2015	'30-34
99537505	F	08/01/1986	860801	GAUTENG	TAMBO MEMORIAL LABORATORY	NEGATIVE	04/01/2015	04/02/2015	'25-29
13809028	F	09/03/1963	6321	GAUTENG	DR GEORGE MUKHARI LABORATORY	NEGATIVE	04/01/2015	04/01/2015	'50-54
889308	F	01/09/1997	970109	KWAZULU-NATAL	INKOSI ALBERT LUTHULI CENTRAL HOSPITAL	NEGATIVE	04/01/2015	04/09/2015	'15-19
30341243	M	11/06/1980	10023222732	GAUTENG	DR GEORGE MUKHARI LABORATORY	NEGATIVE	04/01/2015	04/07/2015	'30-34
27274921	F	22/05/1991	21855820	EASTERN CAPE	PORT ELIZABETH LABORATORY	NEGATIVE	04/01/2015	06/01/2015	'20-24
514953	F	02/08/1981	UNKNOWN	EASTERN CAPE	EAST LONDON LABORATORY	NEGATIVE	04/01/2015	04/04/2015	'30-34
384348	M	10/05/1985	28213965	EASTERN CAPE	PORT ELIZABETH LABORATORY	NEGATIVE	04/01/2015	04/02/2015	'25-29
17732395	F	06/03/1988	UNKNOWN	EASTERN CAPE	EAST LONDON LABORATORY	NEGATIVE	04/01/2015	04/05/2015	'25-29
3547582	M	01/05/1987	16772-15	KWAZULU-NATAL	INKOSI ALBERT LUTHULI CENTRAL HOSPITAL	POSITIVE	04/01/2015	04/08/2015	'25-29
358319	F	08/09/1956	27077528	EASTERN CAPE	PORT ELIZABETH LABORATORY	NEGATIVE	04/01/2015	04/03/2015	'55-59
105393154	M	06/02/1985	GT01130607	GAUTENG	CHARLOTTE MAXEKE JOHANNESBURG ACADEMIC HOSPITAL	NEGATIVE	04/01/2015	04/02/2015	'25-29
979783	F	02/12/1976	UNKNOWN	EASTERN CAPE	PORT ELIZABETH LABORATORY	NEGATIVE	04/01/2015	04/07/2015	'35-39
13005179	M	09/04/1986	27344399	EASTERN CAPE	PORT ELIZABETH LABORATORY	POSITIVE	04/01/2015	04/02/2015	'25-29
33792824	M	05/02/1978	UNKNOWN	KWAZULU-NATAL	INKOSI ALBERT LUTHULI CENTRAL HOSPITAL	NEGATIVE	04/01/2015	04/07/2015	'35-39
106202442	F	06/06/1994	PHEDISONG 6332	GAUTENG	DR GEORGE MUKHARI LABORATORY	NEGATIVE	04/01/2015	04/01/2015	'20-24
101950424	M	02/04/1998	UM00456465	FREE STATE	UNIVERSITAS ACADEMIC LABORATORY	NEGATIVE	04/01/2015	04/01/2015	'15-19
105826510	F	01/11/1978	780111	KWAZULU-NATAL	INKOSI ALBERT LUTHULI CENTRAL HOSPITAL	NEGATIVE	04/01/2015	04/10/2015	'35-39
105878124	M	04/01/1998	20016465	EASTERN CAPE	NELSON MANDELA ACADEMIC LABORATORY	NEGATIVE	04/01/2015	04/11/2015	'15-19
1075517	F	11/09/1988	WELL 1009	KWAZULU-NATAL	INKOSI ALBERT LUTHULI CENTRAL HOSPITAL	NEGATIVE	04/01/2015	04/07/2015	'25-29
1620963	F	08/08/1978	042348SHE	GAUTENG	CHARLOTTE MAXEKE JOHANNESBURG ACADEMIC HOSPITAL	POSITIVE	04/01/2015	04/03/2015	'35-39
29172457	F	09/12/1971	UNKNOWN	EASTERN CAPE	EAST LONDON LABORATORY	NEGATIVE	04/01/2015	04/04/2015	'40-44
105212487	M	09/01/1958	6698	KWAZULU-NATAL	INKOSI ALBERT LUTHULI CENTRAL HOSPITAL	NEGATIVE	04/01/2015	04/10/2015	'55-59
12340336	M	05/04/1981	UNKNOWN	FREE STATE	WELKOM LABORATORY	NEGATIVE	04/01/2015	04/02/2015	'30-34
25633724	F	01/05/1978	335/13	GAUTENG	TAMBO MEMORIAL LABORATORY	NEGATIVE	04/01/2015	04/02/2015	'35-39
106133139	M	05/09/1990	6192	KWAZULU-NATAL	INKOSI ALBERT LUTHULI CENTRAL HOSPITAL	NEGATIVE	04/01/2015	04/09/2015	'20-24
31590407	M	06/11/1978	GT10312848	GAUTENG	CHRIS HANI BARAGWANATH LABORATORY	POSITIVE	04/01/2015	04/02/2015	'35-39
13918496	M	12/06/1968	681206	KWAZULU-NATAL	INKOSI ALBERT LUTHULI CENTRAL HOSPITAL	NEGATIVE	04/01/2015	04/09/2015	'45-49
18289000	F	06/09/1977	168/12	KWAZULU-NATAL	INKOSI ALBERT LUTHULI CENTRAL HOSPITAL	NEGATIVE	04/01/2015	04/07/2015	'35-39
7203738	F	10/11/1981	16978	GAUTENG	TSHWANE ACADEMIC LABORATORY	NEGATIVE	04/01/2015	04/02/2015	'30-34
10045252	M	08/09/1977	UNKNOWN	FREE STATE	PELONOMI LABORATORY	NEGATIVE	04/01/2015	04/02/2015	'35-39
105928187	M	01/05/1992	BCKG00179253	KWAZULU-NATAL	INKOSI ALBERT LUTHULI CENTRAL HOSPITAL	NEGATIVE	04/01/2015	04/10/2015	'20-24
103828138	F	05/01/1963	GP63214770	GAUTENG	TSHWANE ACADEMIC LABORATORY	NEGATIVE	04/01/2015	04/02/2015	'50-54
50820	M	12/12/1965	21310339	EASTERN CAPE	PORT ELIZABETH LABORATORY	NEGATIVE	04/01/2015	04/07/2015	'45-49
106157157	M	04/01/1989	16871/15	KWAZULU-NATAL	INKOSI ALBERT LUTHULI CENTRAL HOSPITAL	NEGATIVE	04/01/2015	04/09/2015	'25-29
13824454	F	05/02/1987	23837800	EASTERN CAPE	EAST LONDON LABORATORY	NEGATIVE	04/01/2015	04/05/2015	'25-29
94979	M	07/03/1965	26756841	EASTERN CAPE	PORT ELIZABETH LABORATORY	NEGATIVE	04/01/2015	04/03/2015	'45-49
589158	M	09/02/1982	UNKNOWN	KWAZULU-NATAL	INKOSI ALBERT LUTHULI CENTRAL HOSPITAL	NEGATIVE	04/01/2015	04/10/2015	'30-34
5123320	M	08/08/1970	700808	NORTH WEST	DR GEORGE MUKHARI LABORATORY	NEGATIVE	04/01/2015	04/06/2015	'40-44
10075785	F	03/11/1978	GP45927571	GAUTENG	TSHWANE ACADEMIC LABORATORY	NEGATIVE	04/01/2015	04/08/2015	'35-39
58212155	M	11/05/1962	31878267	NORTHERN CAPE	KIMBERLEY LABORATORY	POSITIVE	04/01/2015	04/01/2015	'50-54
14725429	F	06/05/1979	A15 46130	GAUTENG	CHRIS HANI BARAGWANATH LABORATORY	POSITIVE	04/01/2015	04/06/2015	'35-39
16787767	F	05/05/1979	UNKNOWN	MPUMALANGA	ROB FERREIRA LABORATORY	NEGATIVE	04/01/2015	04/09/2015	'35-39
30445356	F	20/04/1991	910420	NORTH WEST	DR GEORGE MUKHARI LABORATORY	POSITIVE	04/01/2015	21/01/2015	'20-24
4137250	F	01/03/1990	GP09074084	GAUTENG	CHRIS HANI BARAGWANATH LABORATORY	POSITIVE	04/01/2015	04/01/2015	'20-24
589158	M	09/02/1982	UNKNOWN	KWAZULU-NATAL	INKOSI ALBERT LUTHULI CENTRAL HOSPITAL	NEGATIVE	04/01/2015	04/10/2015	'30-34
19687167	M	08/11/1987	401/14	GAUTENG	TAMBO MEMORIAL LABORATORY	NEGATIVE	04/01/2015	04/01/2015	'25-29
18935331	F	09/02/1962	UNKNOWN	EASTERN CAPE	EAST LONDON LABORATORY	NEGATIVE	04/01/2015	04/05/2015	'50-54
106067503	F	04/01/1955	UNKNOWN	EASTERN CAPE	EAST LONDON LABORATORY	NEGATIVE	04/01/2015	04/05/2015	'60+
23677922	F	10/02/1964	641002	NORTH WEST	DR GEORGE MUKHARI LABORATORY	POSITIVE	04/01/2015	04/07/2015	'50-54
14725429	F	06/05/1979	A15 46130	GAUTENG	CHRIS HANI BARAGWANATH LABORATORY	POSITIVE	04/01/2015	04/06/2015	'35-39
30774039	M	06/10/1995	21913	GAUTENG	TSHWANE ACADEMIC LABORATORY	POSITIVE	04/01/2015	04/08/2015	'15-19
102418782	F	25/04/2000	10/14/2015	GAUTENG	BRAAMFONTEIN CENTRAL LABORATORY	NEGATIVE	04/01/2015	06/01/2015	'10-14
104368947	F	02/08/2000	40583361	WESTERN CAPE	TYGERBERG LABORATORY	NEGATIVE	04/01/2015	04/02/2015	'10-14
12611852	M	12/02/1975	751202	KWAZULU-NATAL	INKOSI ALBERT LUTHULI CENTRAL HOSPITAL	NEGATIVE	04/01/2015	04/08/2015	'35-39
105767824	F	02/05/1975	UNKNOWN	GAUTENG	TSHWANE ACADEMIC LABORATORY	NEGATIVE	04/01/2015	04/09/2015	'35-39
4591588	M	01/04/1972	GT00001869	GAUTENG	CHARLOTTE MAXEKE JOHANNESBURG ACADEMIC HOSPITAL	NEGATIVE	04/01/2015	04/02/2015	'40-44
979783	F	02/12/1976	UNKNOWN	EASTERN CAPE	PORT ELIZABETH LABORATORY	NEGATIVE	04/01/2015	04/07/2015	'35-39
8562673	F	09/06/1975	UNKNOWN	EASTERN CAPE	PORT ELIZABETH LABORATORY	NEGATIVE	04/01/2015	04/08/2015	'35-39
441087	F	06/06/1977	21774765	EASTERN CAPE	PORT ELIZABETH LABORATORY	NEGATIVE	04/01/2015	04/02/2015	'35-39
62285635	F	07/06/1952	060752NK	GAUTENG	HELEN JOSEPH LABORATORY	NEGATIVE	04/01/2015	04/01/2015	'60+
102394639	F	21/08/1973	578956	GAUTENG	CHARLOTTE MAXEKE JOHANNESBURG ACADEMIC HOSPITAL	NEGATIVE	04/01/2015	05/01/2015	'40-44
214049	F	06/04/1977	770604/15	KWAZULU-NATAL	INKOSI ALBERT LUTHULI CENTRAL HOSPITAL	NEGATIVE	04/01/2015	04/11/2015	'35-39
33110437	F	11/11/1960	601111	KWAZULU-NATAL	INKOSI ALBERT LUTHULI CENTRAL HOSPITAL	NEGATIVE	04/01/2015	04/11/2015	'50-54
11307192	M	09/07/1976	GT45947814	GAUTENG	TSHWANE ACADEMIC LABORATORY	NEGATIVE	04/01/2015	04/02/2015	'35-39
106052559	F	02/12/2009	26837724	EASTERN CAPE	PORT ELIZABETH LABORATORY	NEGATIVE	04/01/2015	04/09/2015	'5-9
691135	F	08/08/1991	102596186	WESTERN CAPE	TYGERBERG LABORATORY	NEGATIVE	04/01/2015	04/01/2015	'20-24
105461802	F	12/05/1994	UNKNOWN	EASTERN CAPE	NELSON MANDELA ACADEMIC LABORATORY	NEGATIVE	04/01/2015	13/04/2015	'20-24
21661011	F	06/05/1978	UNKNOWN	EASTERN CAPE	EAST LONDON LABORATORY	NEGATIVE	04/01/2015	04/04/2015	'35-39
105102123	M	03/03/1973	BCKG00175160	KWAZULU-NATAL	INKOSI ALBERT LUTHULI CENTRAL HOSPITAL	NEGATIVE	04/01/2015	04/11/2015	'40-44
1335451	F	26/08/1968	680826	KWAZULU-NATAL	INKOSI ALBERT LUTHULI CENTRAL HOSPITAL	NEGATIVE	04/01/2015	06/01/2015	'45-49
25119446	F	09/12/1995	950912	KWAZULU-NATAL	INKOSI ALBERT LUTHULI CENTRAL HOSPITAL	NEGATIVE	04/01/2015	04/09/2015	'15-19
16651653	F	01/04/1973	GT4606718	GAUTENG	TSHWANE ACADEMIC LABORATORY	NEGATIVE	04/01/2015	04/08/2015	'40-44
1255630	F	12/12/1976	45691607	WESTERN CAPE	TYGERBERG LABORATORY	NEGATIVE	04/01/2015	04/07/2015	'35-39
8067593	F	08/07/1962	UNKNOWN	FREE STATE	PELONOMI LABORATORY	NEGATIVE	04/01/2015	04/02/2015	'50-54
26887539	F	05/12/1972	148/14	EASTERN CAPE	EAST LONDON LABORATORY	NEGATIVE	04/01/2015	04/04/2015	'40-44
36944751	F	04/04/1982	820404	GAUTENG	BRAAMFONTEIN CENTRAL LABORATORY	NEGATIVE	04/01/2015	13/04/2015	'30-34
11320871	F	07/11/1975	UNKNOWN	EASTERN CAPE	EAST LONDON LABORATORY	NEGATIVE	04/01/2015	04/03/2015	'35-39
24433873	M	03/05/1972	F431/10	MPUMALANGA	TSHWANE ACADEMIC LABORATORY	NEGATIVE	04/01/2015	04/07/2015	'40-44
2486450	F	05/04/1992	CAAD00192161	KWAZULU-NATAL	INKOSI ALBERT LUTHULI CENTRAL HOSPITAL	NEGATIVE	04/01/2015	04/09/2015	'20-24
30445356	F	20/04/1991	910420	NORTH WEST	DR GEORGE MUKHARI LABORATORY	POSITIVE	04/01/2015	21/01/2015	'20-24
2495568	F	08/06/1980	GP45978550	GAUTENG	TSHWANE ACADEMIC LABORATORY	POSITIVE	04/01/2015	04/02/2015	'30-34
105768716	M	04/07/1986	150447910	WESTERN CAPE	GROOTE SCHUUR LABORATORY	NEGATIVE	04/01/2015	04/02/2015	'25-29
1173049	M	11/05/1984	GP08722629	GAUTENG	CHRIS HANI BARAGWANATH LABORATORY	NEGATIVE	04/01/2015	04/02/2015	'30-34
26925931	U	04/07/1991	19910407	GAUTENG	TAMBO MEMORIAL LABORATORY	POSITIVE	04/01/2015	04/02/2015	'20-24
105999912	M	09/12/1947	UNKNOWN	EASTERN CAPE	NELSON MANDELA ACADEMIC LABORATORY	NEGATIVE	04/01/2015	04/12/2015	'60+
4969132	F	04/04/1971	79593323	WESTERN CAPE	GROOTE SCHUUR LABORATORY	NEGATIVE	04/01/2015	04/01/2015	'40-44
20256126	M	07/11/1968	27739663	EASTERN CAPE	PORT ELIZABETH LABORATORY	NEGATIVE	04/01/2015	04/07/2015	'45-49
11895435	M	05/11/2008	23020476	GAUTENG	TSHWANE ACADEMIC LABORATORY	NEGATIVE	04/01/2015	04/08/2015	'5-9
26104510	F	07/09/1975	750709	KWAZULU-NATAL	INKOSI ALBERT LUTHULI CENTRAL HOSPITAL	NEGATIVE	04/01/2015	04/08/2015	'35-39
21258099	F	01/05/1977	770105MA	GAUTENG	BRAAMFONTEIN CENTRAL LABORATORY	NEGATIVE	04/01/2015	13/04/2015	'35-39
16050925	F	06/10/1975	4200018974	GAUTENG	TSHWANE ACADEMIC LABORATORY	NEGATIVE	04/01/2015	04/02/2015	'35-39
10608322	F	09/10/1979	R5/80619	GAUTENG	BRAAMFONTEIN CENTRAL LABORATORY	NEGATIVE	04/01/2015	16/04/2015	'35-39
12982997	F	06/06/1986	3180 BLOCK L	GAUTENG	DR GEORGE MUKHARI LABORATORY	NEGATIVE	04/01/2015	04/02/2015	'25-29
11895435	M	05/11/2008	23020476	GAUTENG	TSHWANE ACADEMIC LABORATORY	NEGATIVE	04/01/2015	04/08/2015	'5-9
10703777	F	01/03/1983	6206	GAUTENG	DR GEORGE MUKHARI LABORATORY	NEGATIVE	04/01/2015	04/07/2015	'30-34
38769541	M	01/12/1981	120181	NORTH WEST	TSHEPONG LABORATORY	NEGATIVE	04/01/2015	04/01/2015	'30-34
14502641	F	02/07/1986	29127784	EASTERN CAPE	PORT ELIZABETH LABORATORY	NEGATIVE	04/01/2015	04/03/2015	'25-29
8562673	F	09/06/1975	UNKNOWN	EASTERN CAPE	PORT ELIZABETH LABORATORY	NEGATIVE	04/01/2015	04/08/2015	'35-39
1335451	F	26/08/1968	680826	KWAZULU-NATAL	INKOSI ALBERT LUTHULI CENTRAL HOSPITAL	NEGATIVE	04/01/2015	06/01/2015	'45-49
15892223	F	06/12/1983	UNKNOWN	EASTERN CAPE	EAST LONDON LABORATORY	NEGATIVE	04/01/2015	04/04/2015	'30-34
2313429	F	09/02/1979	28640076	EASTERN CAPE	PORT ELIZABETH LABORATORY	POSITIVE	04/01/2015	04/02/2015	'35-39
13005179	M	09/04/1986	27344399	EASTERN CAPE	PORT ELIZABETH LABORATORY	POSITIVE	04/01/2015	04/02/2015	'25-29
10703777	F	01/03/1983	6206	GAUTENG	DR GEORGE MUKHARI LABORATORY	NEGATIVE	04/01/2015	04/07/2015	'30-34
3547582	M	01/05/1987	16772-15	KWAZULU-NATAL	INKOSI ALBERT LUTHULI CENTRAL HOSPITAL	POSITIVE	04/01/2015	04/08/2015	'25-29
24433873	M	03/05/1972	F431/10	MPUMALANGA	TSHWANE ACADEMIC LABORATORY	NEGATIVE	04/01/2015	04/07/2015	'40-44
31849454	F	06/03/1992	243482	MPUMALANGA	TSHWANE ACADEMIC LABORATORY	POSITIVE	04/01/2015	04/07/2015	'20-24
8812824	M	03/08/1993	845/14	KWAZULU-NATAL	INKOSI ALBERT LUTHULI CENTRAL HOSPITAL	NEGATIVE	04/01/2015	04/10/2015	'20-24
23677922	F	10/02/1964	641002	NORTH WEST	DR GEORGE MUKHARI LABORATORY	POSITIVE	04/01/2015	04/07/2015	'50-54
103550010	M	04/12/1968	BCKG00069633	KWAZULU-NATAL	INKOSI ALBERT LUTHULI CENTRAL HOSPITAL	NEGATIVE	04/01/2015	04/10/2015	'45-49
105915385	M	03/11/1976	14068	KWAZULU-NATAL	INKOSI ALBERT LUTHULI CENTRAL HOSPITAL	POSITIVE	04/01/2015	04/10/2015	'35-39
22070312	F	06/12/1973	UNKNOWN	EASTERN CAPE	EAST LONDON LABORATORY	NEGATIVE	04/01/2015	04/03/2015	'40-44
105291072	M	07/03/1989	GP63209833	GAUTENG	TSHWANE ACADEMIC LABORATORY	NEGATIVE	04/01/2015	04/09/2015	'25-29
102299873	M	01/12/1991	UNKNOWN	WESTERN CAPE	GROOTE SCHUUR LABORATORY	NEGATIVE	04/01/2015	04/02/2015	'20-24
105875870	F	07/06/1987	CAAD00347031	KWAZULU-NATAL	INKOSI ALBERT LUTHULI CENTRAL HOSPITAL	NEGATIVE	04/01/2015	04/11/2015	'25-29
26392898	M	02/06/1972	GP45887807	GAUTENG	TSHWANE ACADEMIC LABORATORY	NEGATIVE	04/01/2015	04/02/2015	'40-44
38769541	M	01/12/1981	120181	NORTH WEST	TSHEPONG LABORATORY	NEGATIVE	04/01/2015	04/01/2015	'30-34
25652669	F	03/02/1962	UNKNOWN	EASTERN CAPE	EAST LONDON LABORATORY	NEGATIVE	04/01/2015	04/04/2015	'50-54
181658	F	04/04/1977	146004022	WESTERN CAPE	TYGERBERG LABORATORY	POSITIVE	04/01/2015	04/03/2015	'35-39
27274921	F	22/05/1991	21855820	EASTERN CAPE	PORT ELIZABETH LABORATORY	NEGATIVE	04/01/2015	06/01/2015	'20-24
21661011	F	06/05/1978	UNKNOWN	EASTERN CAPE	EAST LONDON LABORATORY	NEGATIVE	04/01/2015	04/04/2015	'35-39
16787767	F	05/05/1979	UNKNOWN	MPUMALANGA	ROB FERREIRA LABORATORY	NEGATIVE	04/01/2015	04/09/2015	'35-39
31653133	F	09/01/1988	UNKNOWN	FREE STATE	WELKOM LABORATORY	NEGATIVE	04/01/2015	04/02/2015	'25-29
20403665	F	05/11/1994	UNKNOWN	EASTERN CAPE	EAST LONDON LABORATORY	NEGATIVE	04/01/2015	04/05/2015	'20-24
471688	F	10/08/1987	13/2877	KWAZULU-NATAL	INKOSI ALBERT LUTHULI CENTRAL HOSPITAL	NEGATIVE	04/01/2015	04/11/2015	'25-29
18581514	U	11/09/1979	28941	GAUTENG	TSHWANE ACADEMIC LABORATORY	NEGATIVE	04/01/2015	04/07/2015	'35-39
17092293	M	09/04/1950	26881086	EASTERN CAPE	PORT ELIZABETH LABORATORY	NEGATIVE	04/01/2015	04/02/2015	'60+
105978249	M	08/10/1984	LP2500053528	LIMPOPO	TSHWANE ACADEMIC LABORATORY	NEGATIVE	04/01/2015	04/08/2015	'30-34
47205139	M	01/01/1983	37492014	WESTERN CAPE	TYGERBERG LABORATORY	NEGATIVE	04/01/2015	04/02/2015	'30-34
106088883	F	01/03/1989	890103	GAUTENG	TAMBO MEMORIAL LABORATORY	NEGATIVE	04/01/2015	04/02/2015	'25-29
9145664	F	01/03/1985	Sep-14	KWAZULU-NATAL	INKOSI ALBERT LUTHULI CENTRAL HOSPITAL	NEGATIVE	04/01/2015	04/08/2015	'25-29
31590407	M	06/11/1978	GT10312848	GAUTENG	CHRIS HANI BARAGWANATH LABORATORY	POSITIVE	04/01/2015	04/02/2015	'35-39
9582699	M	03/09/1976	Jan-90	GAUTENG	BRAAMFONTEIN CENTRAL LABORATORY	NEGATIVE	04/01/2015	14/04/2015	'35-39
31653133	F	09/01/1988	UNKNOWN	FREE STATE	WELKOM LABORATORY	NEGATIVE	04/01/2015	04/02/2015	'25-29
23234169	F	09/04/1957	GP45906880	GAUTENG	TSHWANE ACADEMIC LABORATORY	NEGATIVE	04/01/2015	04/08/2015	'55-59
186079	F	07/07/1963	11692373	WESTERN CAPE	TYGERBERG LABORATORY	NEGATIVE	04/01/2015	04/07/2015	'50-54
26104510	F	07/09/1975	750709	KWAZULU-NATAL	INKOSI ALBERT LUTHULI CENTRAL HOSPITAL	NEGATIVE	04/01/2015	04/08/2015	'35-39
2034295	F	20/12/1984	CF161015	KWAZULU-NATAL	INKOSI ALBERT LUTHULI CENTRAL HOSPITAL	NEGATIVE	04/01/2015	05/01/2015	'30-34
97756003	M	05/12/1963	22995771	GAUTENG	TSHWANE ACADEMIC LABORATORY	POSITIVE	04/01/2015	04/08/2015	'50-54
105786259	M	04/01/1976	20757/15	KWAZULU-NATAL	INKOSI ALBERT LUTHULI CENTRAL HOSPITAL	NEGATIVE	04/01/2015	04/09/2015	'35-39
26549379	F	10/08/1992	921008	KWAZULU-NATAL	INKOSI ALBERT LUTHULI CENTRAL HOSPITAL	POSITIVE	04/01/2015	04/09/2015	'20-24
105959921	F	07/08/1978	SO020415	GAUTENG	BRAAMFONTEIN CENTRAL LABORATORY	NEGATIVE	04/01/2015	13/04/2015	'35-39
99399942	F	05/01/1969	25591538	EASTERN CAPE	PORT ELIZABETH LABORATORY	NEGATIVE	04/01/2015	04/07/2015	'45-49
106196515	F	11/10/1991	UNKNOWN	FREE STATE	PELONOMI LABORATORY	NEGATIVE	04/01/2015	04/02/2015	'20-24
24387034	F	01/10/1983	830110	KWAZULU-NATAL	INKOSI ALBERT LUTHULI CENTRAL HOSPITAL	NEGATIVE	04/01/2015	04/10/2015	'30-34
8805348	F	06/10/1992	920610	KWAZULU-NATAL	INKOSI ALBERT LUTHULI CENTRAL HOSPITAL	NEGATIVE	04/01/2015	04/08/2015	'20-24
182874	F	01/03/1985	28856961	EASTERN CAPE	EAST LONDON LABORATORY	NEGATIVE	04/01/2015	04/03/2015	'25-29
105304390	M	02/08/1986	UNKNOWN	KWAZULU-NATAL	INKOSI ALBERT LUTHULI CENTRAL HOSPITAL	NEGATIVE	04/01/2015	04/10/2015	'25-29
104444080	F	10/08/1992	103750840	WESTERN CAPE	GEORGE LABORATORY	NEGATIVE	04/01/2015	04/01/2015	'20-24
8805348	F	06/10/1992	920610	KWAZULU-NATAL	INKOSI ALBERT LUTHULI CENTRAL HOSPITAL	NEGATIVE	04/01/2015	04/08/2015	'20-24
22547496	F	09/05/1990	900905	KWAZULU-NATAL	INKOSI ALBERT LUTHULI CENTRAL HOSPITAL	NEGATIVE	04/01/2015	04/07/2015	'20-24
106096896	F	10/04/1995	UNKNOWN	EASTERN CAPE	NELSON MANDELA ACADEMIC LABORATORY	NEGATIVE	04/01/2015	04/11/2015	'15-19
105017838	F	01/01/1800	GP08923397	GAUTENG	CHRIS HANI BARAGWANATH LABORATORY	NEGATIVE	04/01/2015	04/02/2015	'99999
105122062	M	06/05/1964	152/15	KWAZULU-NATAL	INKOSI ALBERT LUTHULI CENTRAL HOSPITAL	POSITIVE	04/01/2015	04/09/2015	'50-54
105959157	F	01/03/1989	890103	GAUTENG	TAMBO MEMORIAL LABORATORY	NEGATIVE	04/01/2015	04/02/2015	'25-29
22070312	F	06/12/1973	UNKNOWN	EASTERN CAPE	EAST LONDON LABORATORY	NEGATIVE	04/01/2015	04/03/2015	'40-44
9940628	F	03/08/1982	820308	KWAZULU-NATAL	INKOSI ALBERT LUTHULI CENTRAL HOSPITAL	NEGATIVE	04/01/2015	04/09/2015	'30-34
8812824	M	03/08/1993	845/14	KWAZULU-NATAL	INKOSI ALBERT LUTHULI CENTRAL HOSPITAL	NEGATIVE	04/01/2015	04/10/2015	'20-24
24329647	F	14/11/1983	400042682	LIMPOPO	POLOKWANE LABORATORY	NEGATIVE	05/01/2015	24/01/2015	'30-34
106725725	F	05/02/1996	960502	KWAZULU-NATAL	INKOSI ALBERT LUTHULI CENTRAL HOSPITAL	NEGATIVE	05/01/2015	05/08/2015	'15-19
254902	F	31/05/1949	490531	KWAZULU-NATAL	INKOSI ALBERT LUTHULI CENTRAL HOSPITAL	NEGATIVE	05/01/2015	07/01/2015	'60+
102120612	F	21/06/1979	790621	GAUTENG	CHARLOTTE MAXEKE JOHANNESBURG ACADEMIC HOSPITAL	NEGATIVE	05/01/2015	06/01/2015	'35-39
6451116	F	13/05/1963	UM00523263	FREE STATE	UNIVERSITAS ACADEMIC LABORATORY	NEGATIVE	05/01/2015	05/01/2015	'50-54
15298010	M	30/11/1959	UNKNOWN	EASTERN CAPE	EAST LONDON LABORATORY	NEGATIVE	05/01/2015	06/01/2015	'55-59
33612795	F	07/06/1927	AAKZ00342353	KWAZULU-NATAL	INKOSI ALBERT LUTHULI CENTRAL HOSPITAL	NEGATIVE	05/01/2015	05/05/2015	'60+
36384894	F	15/12/1960	23906431	EASTERN CAPE	CECILIA MAKIWANE LABORATORY	NEGATIVE	05/01/2015	06/01/2015	'50-54
2722752	M	21/05/1965	UM00596206	FREE STATE	UNIVERSITAS ACADEMIC LABORATORY	NEGATIVE	05/01/2015	05/01/2015	'45-49
1257177	M	28/12/1974	UNKNOWN	EASTERN CAPE	PORT ELIZABETH LABORATORY	NEGATIVE	05/01/2015	06/01/2015	'40-44
37082476	U	15/09/1984	840915	KWAZULU-NATAL	INKOSI ALBERT LUTHULI CENTRAL HOSPITAL	NEGATIVE	05/01/2015	08/01/2015	'30-34
3149238	F	16/01/1989	38931242	WESTERN CAPE	TYGERBERG LABORATORY	NEGATIVE	05/01/2015	06/01/2015	'25-29
26870794	F	19/03/1975	147612	EASTERN CAPE	PORT ELIZABETH LABORATORY	NEGATIVE	05/01/2015	08/01/2015	'35-39
102397019	F	21/12/1962	621221	KWAZULU-NATAL	INKOSI ALBERT LUTHULI CENTRAL HOSPITAL	NEGATIVE	05/01/2015	07/01/2015	'50-54
12129054	F	14/12/1983	27020	KWAZULU-NATAL	INKOSI ALBERT LUTHULI CENTRAL HOSPITAL	NEGATIVE	05/01/2015	07/01/2015	'30-34
2151494	M	19/07/1972	190772BO	GAUTENG	HELEN JOSEPH LABORATORY	NEGATIVE	05/01/2015	05/01/2015	'40-44
102478077	M	20/07/2013	135427623	WESTERN CAPE	GROOTE SCHUUR LABORATORY	NEGATIVE	05/01/2015	05/01/2015	'0-4
18371017	M	15/06/1969	M260	MPUMALANGA	TSHWANE ACADEMIC LABORATORY	POSITIVE	05/01/2015	07/01/2015	'45-49
102289057	F	13/08/1975	2668	KWAZULU-NATAL	INKOSI ALBERT LUTHULI CENTRAL HOSPITAL	POSITIVE	05/01/2015	07/01/2015	'35-39
344604	M	24/09/1973	80596463	WESTERN CAPE	GROOTE SCHUUR LABORATORY	NEGATIVE	05/01/2015	06/01/2015	'40-44
1414988	F	20/09/1973	J192	WESTERN CAPE	GEORGE LABORATORY	NEGATIVE	05/01/2015	05/01/2015	'40-44
48764512	F	26/06/1939	UNKNOWN	EASTERN CAPE	PORT ELIZABETH LABORATORY	NEGATIVE	05/01/2015	08/01/2015	'60+
26870794	F	19/03/1975	147612	EASTERN CAPE	PORT ELIZABETH LABORATORY	NEGATIVE	05/01/2015	08/01/2015	'35-39
95932	F	14/01/1981	3917	KWAZULU-NATAL	INKOSI ALBERT LUTHULI CENTRAL HOSPITAL	NEGATIVE	05/01/2015	07/01/2015	'30-34
107039276	M	05/01/1988	6070	KWAZULU-NATAL	INKOSI ALBERT LUTHULI CENTRAL HOSPITAL	NEGATIVE	05/01/2015	05/06/2015	'25-29
2656796	F	22/11/1966	GT00510065	GAUTENG	CHARLOTTE MAXEKE JOHANNESBURG ACADEMIC HOSPITAL	NEGATIVE	05/01/2015	05/01/2015	'45-49
107095338	F	05/01/1967	GT10454156	GAUTENG	CHRIS HANI BARAGWANATH LABORATORY	NEGATIVE	05/01/2015	05/03/2015	'45-49
102565600	F	20/01/2007	125171397	WESTERN CAPE	GROOTE SCHUUR LABORATORY	NEGATIVE	05/01/2015	07/01/2015	'5-9
15699741	F	24/08/1984	UNKNOWN	EASTERN CAPE	EAST LONDON LABORATORY	NEGATIVE	05/01/2015	06/01/2015	'30-34
5343322	M	24/02/1970	65467276	WESTERN CAPE	TYGERBERG LABORATORY	NEGATIVE	05/01/2015	06/01/2015	'40-44
36272983	F	31/08/1987	UNKNOWN	FREE STATE	BRAAMFONTEIN CENTRAL LABORATORY	NEGATIVE	05/01/2015	13/01/2015	'25-29
21847883	F	14/06/1971	710614	KWAZULU-NATAL	INKOSI ALBERT LUTHULI CENTRAL HOSPITAL	NEGATIVE	05/01/2015	07/01/2015	'40-44
25632207	M	15/04/1973	400914	EASTERN CAPE	PORT ELIZABETH LABORATORY	NEGATIVE	05/01/2015	07/01/2015	'40-44
22633822	F	23/09/1959	1094071BE	GAUTENG	LERATONG LABORATORY	NEGATIVE	05/01/2015	05/01/2015	'55-59
5323541	F	24/03/1971	27518893	WESTERN CAPE	GROOTE SCHUUR LABORATORY	NEGATIVE	05/01/2015	08/01/2015	'40-44
102611007	M	14/09/1979	GT63986675	GAUTENG	TSHWANE ACADEMIC LABORATORY	NEGATIVE	05/01/2015	06/01/2015	'35-39
27935093	M	24/06/1977	63353973	WESTERN CAPE	TYGERBERG LABORATORY	NEGATIVE	05/01/2015	06/01/2015	'35-39
102479940	F	22/09/1982	162	KWAZULU-NATAL	INKOSI ALBERT LUTHULI CENTRAL HOSPITAL	NEGATIVE	05/01/2015	07/01/2015	'30-34
18371017	M	15/06/1969	M260	MPUMALANGA	TSHWANE ACADEMIC LABORATORY	POSITIVE	05/01/2015	07/01/2015	'45-49
12196305	F	27/02/1955	12/26210	MPUMALANGA	ROB FERREIRA LABORATORY	NEGATIVE	05/01/2015	05/01/2015	'55-59
102635555	U	16/12/1986	861216	KWAZULU-NATAL	INKOSI ALBERT LUTHULI CENTRAL HOSPITAL	NEGATIVE	05/01/2015	06/01/2015	'25-29
419088	F	20/08/1951	AAKZ00309988	KWAZULU-NATAL	INKOSI ALBERT LUTHULI CENTRAL HOSPITAL	NEGATIVE	05/01/2015	05/01/2015	'60+
38652331	F	24/10/1977	771024	GAUTENG	CHRIS HANI BARAGWANATH LABORATORY	NEGATIVE	05/01/2015	07/01/2015	'35-39
102698234	F	04/02/1978	020478ZA	GAUTENG	HELEN JOSEPH LABORATORY	POSITIVE	05/01/2015	05/02/2015	'35-39
20268168	F	24/05/1988	UNKNOWN	EASTERN CAPE	PORT ELIZABETH LABORATORY	NEGATIVE	05/01/2015	07/01/2015	'25-29
30061934	M	20/02/1970	700220	KWAZULU-NATAL	INKOSI ALBERT LUTHULI CENTRAL HOSPITAL	POSITIVE	05/01/2015	07/01/2015	'40-44
940269	F	23/06/1948	121021133	WESTERN CAPE	GEORGE LABORATORY	NEGATIVE	05/01/2015	05/01/2015	'60+
8448019	M	24/10/1970	UNKNOWN	EASTERN CAPE	EAST LONDON LABORATORY	NEGATIVE	05/01/2015	07/01/2015	'40-44
16985802	F	22/02/1979	3127/12	MPUMALANGA	TSHWANE ACADEMIC LABORATORY	NEGATIVE	05/01/2015	08/01/2015	'35-39
102405845	F	20/03/1993	148343874	WESTERN CAPE	TYGERBERG LABORATORY	NEGATIVE	05/01/2015	06/01/2015	'20-24
1909599	F	18/01/1955	56617970	WESTERN CAPE	TYGERBERG LABORATORY	NEGATIVE	05/01/2015	07/01/2015	'55-59
102385561	F	26/11/1980	122280597	WESTERN CAPE	TYGERBERG LABORATORY	NEGATIVE	05/01/2015	06/01/2015	'30-34
113759	F	17/07/1973	110252657	WESTERN CAPE	GEORGE LABORATORY	NEGATIVE	05/01/2015	05/01/2015	'40-44
102327457	F	21/12/1969	UM00127065	FREE STATE	UNIVERSITAS ACADEMIC LABORATORY	NEGATIVE	05/01/2015	06/01/2015	'45-49
15279970	M	17/01/1993	24036972	NORTHERN CAPE	UNIVERSITAS ACADEMIC LABORATORY	NEGATIVE	05/01/2015	06/01/2015	'20-24
106728798	F	10/01/1982	CAAD00033911	KWAZULU-NATAL	INKOSI ALBERT LUTHULI CENTRAL HOSPITAL	NEGATIVE	05/01/2015	05/05/2015	'30-34
102417401	M	25/12/1982	821225	KWAZULU-NATAL	INKOSI ALBERT LUTHULI CENTRAL HOSPITAL	NEGATIVE	05/01/2015	08/01/2015	'30-34
2084835	M	23/06/1989	140528704	WESTERN CAPE	TYGERBERG LABORATORY	NEGATIVE	05/01/2015	06/01/2015	'25-29
102537884	F	14/03/1981	CAT028909	KWAZULU-NATAL	INKOSI ALBERT LUTHULI CENTRAL HOSPITAL	NEGATIVE	05/01/2015	07/01/2015	'30-34
22351543	F	24/04/1988	23924293	EASTERN CAPE	CECILIA MAKIWANE LABORATORY	NEGATIVE	05/01/2015	05/01/2015	'25-29
22633822	F	23/09/1959	1094071BE	GAUTENG	LERATONG LABORATORY	NEGATIVE	05/01/2015	05/01/2015	'55-59
23124204	M	19/05/1971	30890396	NORTHERN CAPE	UNIVERSITAS ACADEMIC LABORATORY	NEGATIVE	05/01/2015	06/01/2015	'40-44
20268168	F	24/05/1988	UNKNOWN	EASTERN CAPE	PORT ELIZABETH LABORATORY	NEGATIVE	05/01/2015	07/01/2015	'25-29
15279970	M	17/01/1993	24036972	NORTHERN CAPE	UNIVERSITAS ACADEMIC LABORATORY	NEGATIVE	05/01/2015	06/01/2015	'20-24
22314874	F	13/03/1981	28526408	EASTERN CAPE	PORT ELIZABETH LABORATORY	NEGATIVE	05/01/2015	07/01/2015	'30-34
122031	F	14/06/1983	12234688	WESTERN CAPE	TYGERBERG LABORATORY	POSITIVE	05/01/2015	06/01/2015	'30-34
102534868	F	25/12/1999	UNKNOWN	EASTERN CAPE	NELSON MANDELA ACADEMIC LABORATORY	POSITIVE	05/01/2015	10/01/2015	'15-19
12182094	F	15/12/1976	UNKNOWN	EASTERN CAPE	NELSON MANDELA ACADEMIC LABORATORY	NEGATIVE	05/01/2015	10/01/2015	'35-39
6895329	F	15/01/1982	150182	GAUTENG	CHARLOTTE MAXEKE JOHANNESBURG ACADEMIC HOSPITAL	NEGATIVE	05/01/2015	06/01/2015	'30-34
29926303	M	30/06/1986	EC/ARV/EG/6352/13	EASTERN CAPE	EAST LONDON LABORATORY	NEGATIVE	05/01/2015	06/01/2015	'25-29
3032659	F	18/04/1991	76531409	WESTERN CAPE	GROOTE SCHUUR LABORATORY	NEGATIVE	05/01/2015	06/01/2015	'20-24
18451561	M	15/10/1973	UNKNOWN	EASTERN CAPE	PORT ELIZABETH LABORATORY	POSITIVE	05/01/2015	06/01/2015	'40-44
15291960	F	25/04/1970	31/11	GAUTENG	CHARLOTTE MAXEKE JOHANNESBURG ACADEMIC HOSPITAL	NEGATIVE	05/01/2015	06/01/2015	'40-44
102220080	M	27/09/1980	2181097	WESTERN CAPE	GEORGE LABORATORY	NEGATIVE	05/01/2015	05/01/2015	'30-34
99155254	M	26/10/1971	29930765	NORTHERN CAPE	KIMBERLEY LABORATORY	POSITIVE	05/01/2015	06/01/2015	'40-44
24440611	F	13/06/1987	148079346	WESTERN CAPE	GROOTE SCHUUR LABORATORY	NEGATIVE	05/01/2015	08/01/2015	'25-29
82748628	M	28/08/1951	510828BAL	NORTH WEST	MAFIKENG LABORATORY	NEGATIVE	05/01/2015	05/01/2015	'60+
4589234	F	05/01/1968	GP08735843	GAUTENG	CHRIS HANI BARAGWANATH LABORATORY	NEGATIVE	05/01/2015	05/02/2015	'45-49
30061934	M	20/02/1970	700220	KWAZULU-NATAL	INKOSI ALBERT LUTHULI CENTRAL HOSPITAL	POSITIVE	05/01/2015	07/01/2015	'40-44
18451561	M	15/10/1973	UNKNOWN	EASTERN CAPE	PORT ELIZABETH LABORATORY	POSITIVE	05/01/2015	06/01/2015	'40-44
10482150	F	06/05/1975	29852670	EASTERN CAPE	PORT ELIZABETH LABORATORY	NEGATIVE	05/01/2015	05/05/2015	'35-39
16006271	M	16/01/1966	UNKNOWN	NORTH WEST	TSHEPONG LABORATORY	NEGATIVE	06/01/2015	07/01/2015	'45-49
99336699	F	29/12/1981	31582224	NORTHERN CAPE	KIMBERLEY LABORATORY	NEGATIVE	06/01/2015	06/01/2015	'30-34
8390064	F	06/01/1973	UNKNOWN	EASTERN CAPE	EAST LONDON LABORATORY	POSITIVE	06/01/2015	06/03/2015	'40-44
37454414	M	12/06/1981	811206	GAUTENG	BRAAMFONTEIN CENTRAL LABORATORY	NEGATIVE	06/01/2015	06/05/2015	'30-34
105950191	F	03/01/1997	RL15 2530	GAUTENG	DR GEORGE MUKHARI LABORATORY	NEGATIVE	06/01/2015	06/02/2015	'15-19
89611628	M	12/11/2010	PM00763696	FREE STATE	PELONOMI LABORATORY	NEGATIVE	06/01/2015	06/01/2015	'0-4
481020	F	03/10/1984	840310	KWAZULU-NATAL	INKOSI ALBERT LUTHULI CENTRAL HOSPITAL	NEGATIVE	06/01/2015	06/03/2015	'30-34
1938646	M	04/08/1973	730408	KWAZULU-NATAL	INKOSI ALBERT LUTHULI CENTRAL HOSPITAL	NEGATIVE	06/01/2015	06/03/2015	'40-44
890141	F	10/01/1975	AAKZ00344385	KWAZULU-NATAL	INKOSI ALBERT LUTHULI CENTRAL HOSPITAL	NEGATIVE	06/01/2015	06/01/2015	'35-39
108511374	M	06/03/1985	112010731	WESTERN CAPE	GROOTE SCHUUR LABORATORY	NEGATIVE	06/01/2015	06/02/2015	'25-29
108275107	M	06/01/1964	42050	KWAZULU-NATAL	INKOSI ALBERT LUTHULI CENTRAL HOSPITAL	NEGATIVE	06/01/2015	06/03/2015	'50-54
628173	F	06/07/1986	860607	KWAZULU-NATAL	INKOSI ALBERT LUTHULI CENTRAL HOSPITAL	POSITIVE	06/01/2015	06/03/2015	'25-29
55463706	F	20/12/1989	15360	GAUTENG	TSHWANE ACADEMIC LABORATORY	NEGATIVE	06/01/2015	07/01/2015	'25-29
33571778	M	07/02/1972	HCT 148/13	KWAZULU-NATAL	INKOSI ALBERT LUTHULI CENTRAL HOSPITAL	NEGATIVE	06/01/2015	06/03/2015	'40-44
102385889	M	24/10/1977	UNKNOWN	EASTERN CAPE	EAST LONDON LABORATORY	NEGATIVE	06/01/2015	07/01/2015	'35-39
24451155	F	03/03/1990	202/15	KWAZULU-NATAL	INKOSI ALBERT LUTHULI CENTRAL HOSPITAL	NEGATIVE	06/01/2015	06/03/2015	'20-24
108315783	F	06/02/1972	45219	GAUTENG	CHARLOTTE MAXEKE JOHANNESBURG ACADEMIC HOSPITAL	NEGATIVE	06/01/2015	06/03/2015	'40-44
13605495	U	01/10/1978	2128/11	KWAZULU-NATAL	INKOSI ALBERT LUTHULI CENTRAL HOSPITAL	NEGATIVE	06/01/2015	06/03/2015	'35-39
27273826	M	29/04/1954	23001924	GAUTENG	TSHWANE ACADEMIC LABORATORY	NEGATIVE	06/01/2015	09/01/2015	'60+
9075272	F	04/01/1989	UNKNOWN	NORTHERN CAPE	KIMBERLEY LABORATORY	POSITIVE	06/01/2015	06/03/2015	'25-29
32009918	F	06/01/1993	22828478	GAUTENG	TSHWANE ACADEMIC LABORATORY	NEGATIVE	06/01/2015	06/05/2015	'20-24
18077310	M	16/12/1978	781216	KWAZULU-NATAL	INKOSI ALBERT LUTHULI CENTRAL HOSPITAL	POSITIVE	06/01/2015	08/01/2015	'35-39
22761368	M	03/01/1975	3084242	GAUTENG	BRAAMFONTEIN CENTRAL LABORATORY	NEGATIVE	06/01/2015	06/03/2015	'40-44
32009918	F	06/01/1993	22828478	GAUTENG	TSHWANE ACADEMIC LABORATORY	NEGATIVE	06/01/2015	06/05/2015	'20-24
1282066	F	13/08/1968	28250900	EASTERN CAPE	PORT ELIZABETH LABORATORY	NEGATIVE	06/01/2015	07/01/2015	'45-49
102148688	M	07/01/1978	1095665RA	GAUTENG	LERATONG LABORATORY	NEGATIVE	06/01/2015	06/01/2015	'35-39
28098622	F	26/01/1976	28988	GAUTENG	TSHWANE ACADEMIC LABORATORY	NEGATIVE	06/01/2015	07/01/2015	'35-39
108289802	M	01/07/1994	9401/07	GAUTENG	TAMBO MEMORIAL LABORATORY	NEGATIVE	06/01/2015	06/02/2015	'20-24
2347336	M	16/10/1977	110366291	WESTERN CAPE	GEORGE LABORATORY	NEGATIVE	06/01/2015	06/01/2015	'35-39
12565997	F	23/12/1990	231290KU	GAUTENG	HELEN JOSEPH LABORATORY	NEGATIVE	06/01/2015	06/01/2015	'20-24
18079921	F	09/05/1991	2968	FREE STATE	PELONOMI LABORATORY	POSITIVE	06/01/2015	06/03/2015	'20-24
18077310	M	16/12/1978	781216	KWAZULU-NATAL	INKOSI ALBERT LUTHULI CENTRAL HOSPITAL	POSITIVE	06/01/2015	08/01/2015	'35-39
4180447	F	09/01/1982	UNKNOWN	LIMPOPO	TSHWANE ACADEMIC LABORATORY	NEGATIVE	06/01/2015	06/05/2015	'30-34
4137284	F	09/11/1977	GP08611062	GAUTENG	CHRIS HANI BARAGWANATH LABORATORY	NEGATIVE	06/01/2015	06/01/2015	'35-39
108145319	F	10/07/1972	721007	GAUTENG	TAMBO MEMORIAL LABORATORY	NEGATIVE	06/01/2015	06/02/2015	'40-44
30550723	F	05/11/1985	850511	KWAZULU-NATAL	INKOSI ALBERT LUTHULI CENTRAL HOSPITAL	POSITIVE	06/01/2015	06/03/2015	'25-29
21107457	M	27/12/1979	MBU271279	WESTERN CAPE	TYGERBERG LABORATORY	NEGATIVE	06/01/2015	09/01/2015	'35-39
4105043	M	04/04/1972	040472MO	GAUTENG	HELEN JOSEPH LABORATORY	POSITIVE	06/01/2015	06/01/2015	'40-44
39889636	F	25/05/1989	UNKNOWN	EASTERN CAPE	NELSON MANDELA ACADEMIC LABORATORY	NEGATIVE	06/01/2015	10/01/2015	'25-29
19893639	M	11/10/1980	GT10/11/1980	GAUTENG	TSHWANE ACADEMIC LABORATORY	NEGATIVE	06/01/2015	06/04/2015	'30-34
13334954	F	02/12/1976	9686	GAUTENG	TAMBO MEMORIAL LABORATORY	NEGATIVE	06/01/2015	06/02/2015	'35-39
35123492	F	17/01/1991	UNKNOWN	MPUMALANGA	ROB FERREIRA LABORATORY	NEGATIVE	06/01/2015	14/01/2015	'20-24
25246937	F	28/04/1981	810428	KWAZULU-NATAL	INKOSI ALBERT LUTHULI CENTRAL HOSPITAL	NEGATIVE	06/01/2015	09/01/2015	'30-34
16006271	M	16/01/1966	UNKNOWN	NORTH WEST	TSHEPONG LABORATORY	NEGATIVE	06/01/2015	07/01/2015	'45-49
16640249	M	04/09/1978	780409	GAUTENG	CHRIS HANI BARAGWANATH LABORATORY	POSITIVE	06/01/2015	06/02/2015	'35-39
108236834	F	06/09/1993	930609	GAUTENG	TAMBO MEMORIAL LABORATORY	NEGATIVE	06/01/2015	06/02/2015	'20-24
30031131	F	01/03/1989	890103	MPUMALANGA	ERMELO LABORATORY	NEGATIVE	06/01/2015	06/01/2015	'25-29
43588433	F	08/06/1993	930806	GAUTENG	BRAAMFONTEIN CENTRAL LABORATORY	NEGATIVE	06/01/2015	06/04/2015	'20-24
2508059	F	03/10/1991	100391DU	GAUTENG	HELEN JOSEPH LABORATORY	POSITIVE	06/01/2015	06/01/2015	'20-24
42078146	M	12/11/1974	786993	GAUTENG	TAMBO MEMORIAL LABORATORY	NEGATIVE	06/01/2015	06/02/2015	'40-44
43173627	M	07/01/1953	86622693	WESTERN CAPE	TYGERBERG LABORATORY	NEGATIVE	06/01/2015	06/02/2015	'60+
63678096	M	18/09/1976	760918/14	GAUTENG	CHARLOTTE MAXEKE JOHANNESBURG ACADEMIC HOSPITAL	POSITIVE	06/01/2015	08/01/2015	'35-39
931376	M	09/09/1958	TS95703716PE	LIMPOPO	TSHWANE ACADEMIC LABORATORY	POSITIVE	06/01/2015	06/04/2015	'55-59
32836144	M	05/08/1991	215008361	WESTERN CAPE	TYGERBERG LABORATORY	NEGATIVE	06/01/2015	06/03/2015	'20-24
106878728	F	07/11/1989	UNKNOWN	GAUTENG	TSHWANE ACADEMIC LABORATORY	NEGATIVE	06/01/2015	06/03/2015	'25-29
124942	F	02/06/1991	53560	KWAZULU-NATAL	INKOSI ALBERT LUTHULI CENTRAL HOSPITAL	NEGATIVE	06/01/2015	06/03/2015	'20-24
12528827	M	06/12/1929	LB0700133289	LIMPOPO	LETABA LABORATORY	NEGATIVE	06/01/2015	06/02/2015	'60+
1375802	F	16/12/1974	UNKNOWN	KWAZULU-NATAL	INKOSI ALBERT LUTHULI CENTRAL HOSPITAL	NEGATIVE	06/01/2015	07/01/2015	'40-44
102366416	F	15/12/1975	MK1200049051	LIMPOPO	POLOKWANE LABORATORY	NEGATIVE	06/01/2015	24/01/2015	'35-39
3825490	M	12/03/1965	GT00969523	GAUTENG	CHARLOTTE MAXEKE JOHANNESBURG ACADEMIC HOSPITAL	NEGATIVE	06/01/2015	06/02/2015	'45-49
10752380	F	10/09/1993	931009	KWAZULU-NATAL	INKOSI ALBERT LUTHULI CENTRAL HOSPITAL	NEGATIVE	06/01/2015	06/04/2015	'20-24
65298385	M	14/05/1973	UNKNOWN	GAUTENG	TSHWANE ACADEMIC LABORATORY	NEGATIVE	06/01/2015	07/01/2015	'40-44
1793932	F	15/04/1981	N6	WESTERN CAPE	TYGERBERG LABORATORY	NEGATIVE	06/01/2015	13/01/2015	'30-34
102625362	M	26/05/1976	8269	KWAZULU-NATAL	INKOSI ALBERT LUTHULI CENTRAL HOSPITAL	NEGATIVE	06/01/2015	07/01/2015	'35-39
107919342	M	05/06/1977	94486	GAUTENG	TSHWANE ACADEMIC LABORATORY	NEGATIVE	06/01/2015	06/04/2015	'35-39
99740272	F	09/01/1963	630901	GAUTENG	LERATONG LABORATORY	NEGATIVE	06/01/2015	06/02/2015	'50-54
16226108	F	01/10/1972	10011972	NORTH WEST	DR GEORGE MUKHARI LABORATORY	NEGATIVE	06/01/2015	06/02/2015	'40-44
31078577	F	08/02/1992	400204410	LIMPOPO	POLOKWANE LABORATORY	NEGATIVE	06/01/2015	06/01/2015	'20-24
15667504	F	04/07/1991	UNKNOWN	FREE STATE	WELKOM LABORATORY	NEGATIVE	06/01/2015	06/02/2015	'20-24
24451155	F	03/03/1990	202/15	KWAZULU-NATAL	INKOSI ALBERT LUTHULI CENTRAL HOSPITAL	NEGATIVE	06/01/2015	06/03/2015	'20-24
102309657	F	23/07/1998	S0140115	GAUTENG	BRAAMFONTEIN CENTRAL LABORATORY	NEGATIVE	06/01/2015	07/01/2015	'15-19
34866922	F	28/02/1992	920228	KWAZULU-NATAL	INKOSI ALBERT LUTHULI CENTRAL HOSPITAL	NEGATIVE	06/01/2015	09/01/2015	'20-24
2508059	F	03/10/1991	100391DU	GAUTENG	HELEN JOSEPH LABORATORY	POSITIVE	06/01/2015	06/01/2015	'20-24
27512124	M	01/01/1983	604/14	KWAZULU-NATAL	INKOSI ALBERT LUTHULI CENTRAL HOSPITAL	NEGATIVE	06/01/2015	06/04/2015	'30-34
107060761	M	04/02/1938	2760/15	MPUMALANGA	ERMELO LABORATORY	NEGATIVE	06/01/2015	06/02/2015	'60+
8398972	M	05/09/1975	750509	GAUTENG	TAMBO MEMORIAL LABORATORY	POSITIVE	06/01/2015	06/02/2015	'35-39
8398972	M	05/09/1975	750509	GAUTENG	TAMBO MEMORIAL LABORATORY	POSITIVE	06/01/2015	06/02/2015	'35-39
99983122	M	11/02/1974	317	KWAZULU-NATAL	INKOSI ALBERT LUTHULI CENTRAL HOSPITAL	POSITIVE	06/01/2015	06/03/2015	'40-44
10804331	F	12/01/1985	851201	KWAZULU-NATAL	INKOSI ALBERT LUTHULI CENTRAL HOSPITAL	NEGATIVE	06/01/2015	06/03/2015	'25-29
13493748	F	28/09/1984	UNKNOWN	EASTERN CAPE	EAST LONDON LABORATORY	NEGATIVE	06/01/2015	07/01/2015	'30-34
107277056	M	06/06/1982	996107/15	KWAZULU-NATAL	INKOSI ALBERT LUTHULI CENTRAL HOSPITAL	POSITIVE	06/01/2015	06/03/2015	'30-34
30550723	F	05/11/1985	850511	KWAZULU-NATAL	INKOSI ALBERT LUTHULI CENTRAL HOSPITAL	POSITIVE	06/01/2015	06/03/2015	'25-29
102284082	M	22/11/1993	148267149	WESTERN CAPE	GROOTE SCHUUR LABORATORY	NEGATIVE	06/01/2015	06/01/2015	'20-24
8390064	F	06/01/1973	UNKNOWN	EASTERN CAPE	EAST LONDON LABORATORY	POSITIVE	06/01/2015	06/03/2015	'40-44
53278344	F	12/12/1991	1111	KWAZULU-NATAL	INKOSI ALBERT LUTHULI CENTRAL HOSPITAL	POSITIVE	06/01/2015	06/03/2015	'20-24
48840962	F	14/08/1962	44277507	WESTERN CAPE	GROOTE SCHUUR LABORATORY	NEGATIVE	06/01/2015	07/01/2015	'50-54
4341853	F	06/01/1936	GP09190991	GAUTENG	CHRIS HANI BARAGWANATH LABORATORY	NEGATIVE	06/01/2015	06/02/2015	'60+
1938646	M	04/08/1973	730408	KWAZULU-NATAL	INKOSI ALBERT LUTHULI CENTRAL HOSPITAL	NEGATIVE	06/01/2015	06/03/2015	'40-44
2340882	M	31/07/1976	124917790	WESTERN CAPE	GEORGE LABORATORY	NEGATIVE	06/01/2015	06/01/2015	'35-39
25832547	F	21/12/1988	LP0000112216	LIMPOPO	TSHWANE ACADEMIC LABORATORY	NEGATIVE	06/01/2015	09/01/2015	'25-29
19676727	F	21/03/1982	210382JU	GAUTENG	HELEN JOSEPH LABORATORY	NEGATIVE	06/01/2015	06/01/2015	'30-34
1700310	F	20/06/1972	26359232	WESTERN CAPE	TYGERBERG LABORATORY	NEGATIVE	06/01/2015	07/01/2015	'40-44
14215207	M	28/02/1990	UNKNOWN	EASTERN CAPE	PORT ELIZABETH LABORATORY	NEGATIVE	06/01/2015	07/01/2015	'20-24
16168157	F	03/11/2009	UNKNOWN	NORTHERN CAPE	KIMBERLEY LABORATORY	NEGATIVE	06/01/2015	06/01/2015	'5-9
14688801	F	09/06/1951	UNKNOWN	NORTH WEST	TSHEPONG LABORATORY	NEGATIVE	06/01/2015	06/01/2015	'60+
51645592	M	03/12/1974	151299401	WESTERN CAPE	TYGERBERG LABORATORY	NEGATIVE	06/01/2015	06/03/2015	'40-44
31887965	F	10/02/1958	20941 EXT 4	GAUTENG	DR GEORGE MUKHARI LABORATORY	NEGATIVE	06/01/2015	06/02/2015	'55-59
61745554	F	18/08/1994	14/72401	KWAZULU-NATAL	INKOSI ALBERT LUTHULI CENTRAL HOSPITAL	NEGATIVE	06/01/2015	10/01/2015	'20-24
17236127	F	12/12/2013	2197/15	KWAZULU-NATAL	INKOSI ALBERT LUTHULI CENTRAL HOSPITAL	NEGATIVE	06/01/2015	06/03/2015	'0-4
527302	F	02/09/1940	G450/05/15	MPUMALANGA	ERMELO LABORATORY	NEGATIVE	06/01/2015	06/03/2015	'60+
18183157	F	06/12/1986	860612A	GAUTENG	TAMBO MEMORIAL LABORATORY	NEGATIVE	06/01/2015	06/02/2015	'25-29
102553984	F	24/05/1983	UNKNOWN	GAUTENG	TSHWANE ACADEMIC LABORATORY	NEGATIVE	06/01/2015	07/01/2015	'30-34
43173627	M	07/01/1953	86622693	WESTERN CAPE	TYGERBERG LABORATORY	NEGATIVE	06/01/2015	06/01/2015	'60+
18043686	F	23/02/1986	85889	LIMPOPO	POLOKWANE LABORATORY	NEGATIVE	06/01/2015	24/01/2015	'25-29
26181940	M	02/02/1978	20278	NORTH WEST	BRAAMFONTEIN CENTRAL LABORATORY	POSITIVE	06/01/2015	06/04/2015	'35-39
23451108	F	02/02/1994	940202	KWAZULU-NATAL	INKOSI ALBERT LUTHULI CENTRAL HOSPITAL	NEGATIVE	06/01/2015	06/03/2015	'20-24
10804331	F	12/01/1985	851201	KWAZULU-NATAL	INKOSI ALBERT LUTHULI CENTRAL HOSPITAL	NEGATIVE	06/01/2015	06/03/2015	'25-29
20657481	M	16/05/1988	130897168	WESTERN CAPE	TYGERBERG LABORATORY	NEGATIVE	06/01/2015	08/01/2015	'25-29
102841289	F	30/11/1981	24310	GAUTENG	CHARLOTTE MAXEKE JOHANNESBURG ACADEMIC HOSPITAL	NEGATIVE	06/01/2015	08/01/2015	'30-34
15073186	F	01/06/1978	29588696	EASTERN CAPE	PORT ELIZABETH LABORATORY	NEGATIVE	06/01/2015	06/02/2015	'35-39
88898381	F	01/01/1989	CAAD00219851	KWAZULU-NATAL	INKOSI ALBERT LUTHULI CENTRAL HOSPITAL	NEGATIVE	06/01/2015	06/03/2015	'25-29
18016651	U	16/01/1993	29110	KWAZULU-NATAL	INKOSI ALBERT LUTHULI CENTRAL HOSPITAL	NEGATIVE	06/01/2015	07/01/2015	'20-24
870834	F	28/06/1988	1416205	WESTERN CAPE	GEORGE LABORATORY	NEGATIVE	06/01/2015	06/01/2015	'25-29
13605495	U	01/10/1978	2128/11	KWAZULU-NATAL	INKOSI ALBERT LUTHULI CENTRAL HOSPITAL	NEGATIVE	06/01/2015	06/03/2015	'35-39
24440611	F	13/06/1987	148079346	WESTERN CAPE	GROOTE SCHUUR LABORATORY	NEGATIVE	06/01/2015	07/01/2015	'25-29
102145159	F	05/09/1992	920509	KWAZULU-NATAL	INKOSI ALBERT LUTHULI CENTRAL HOSPITAL	NEGATIVE	06/01/2015	06/03/2015	'20-24
101563186	F	05/12/1982	UNKNOWN	EASTERN CAPE	NELSON MANDELA ACADEMIC LABORATORY	NEGATIVE	06/01/2015	06/06/2015	'30-34
99489225	F	02/05/1973	0502/73	GAUTENG	TAMBO MEMORIAL LABORATORY	NEGATIVE	06/01/2015	06/02/2015	'40-44
4640	F	14/03/1987	4014	KWAZULU-NATAL	INKOSI ALBERT LUTHULI CENTRAL HOSPITAL	NEGATIVE	06/01/2015	07/01/2015	'25-29
25087304	M	29/11/1986	Feb-15	GAUTENG	CHARLOTTE MAXEKE JOHANNESBURG ACADEMIC HOSPITAL	NEGATIVE	06/01/2015	08/01/2015	'25-29
1652021	F	13/11/1987	40799348	WESTERN CAPE	TYGERBERG LABORATORY	NEGATIVE	06/01/2015	07/01/2015	'25-29
8325985	U	05/03/1988	30588	KWAZULU-NATAL	INKOSI ALBERT LUTHULI CENTRAL HOSPITAL	NEGATIVE	06/01/2015	06/03/2015	'25-29
103603828	M	10/01/1979	791010	KWAZULU-NATAL	INKOSI ALBERT LUTHULI CENTRAL HOSPITAL	NEGATIVE	06/01/2015	06/05/2015	'35-39
107978530	U	02/02/1982	983/14	KWAZULU-NATAL	INKOSI ALBERT LUTHULI CENTRAL HOSPITAL	NEGATIVE	06/01/2015	06/04/2015	'30-34
108108816	F	07/05/1954	GN40152678	GAUTENG	DR GEORGE MUKHARI LABORATORY	NEGATIVE	06/01/2015	06/02/2015	'60+
15012227	F	09/12/1975	750912	GAUTENG	DR GEORGE MUKHARI LABORATORY	NEGATIVE	06/01/2015	06/02/2015	'35-39
244339	F	14/04/1979	21594254	EASTERN CAPE	PORT ELIZABETH LABORATORY	NEGATIVE	06/01/2015	07/01/2015	'35-39
108038138	F	06/12/1951	510612	NORTH WEST	TSHWANE ACADEMIC LABORATORY	NEGATIVE	06/01/2015	06/05/2015	'60+
15610449	F	08/03/1989	UNKNOWN	EASTERN CAPE	NELSON MANDELA ACADEMIC LABORATORY	NEGATIVE	06/01/2015	06/04/2015	'25-29
2363405	M	07/12/1970	53100269	WESTERN CAPE	TYGERBERG LABORATORY	NEGATIVE	06/01/2015	06/03/2015	'40-44
108262653	F	05/04/1966	26827147	EASTERN CAPE	PORT ELIZABETH LABORATORY	NEGATIVE	06/01/2015	06/02/2015	'45-49
104258072	M	10/08/1990	HAART116/15	GAUTENG	TAMBO MEMORIAL LABORATORY	NEGATIVE	06/01/2015	06/02/2015	'20-24
7115148	F	06/12/1983	830612	GAUTENG	CHRIS HANI BARAGWANATH LABORATORY	NEGATIVE	06/01/2015	06/02/2015	'30-34
8470163	M	12/12/1968	UNKNOWN	FREE STATE	PELONOMI LABORATORY	NEGATIVE	06/01/2015	06/02/2015	'45-49
107909775	M	04/01/1986	10486	GAUTENG	TAMBO MEMORIAL LABORATORY	POSITIVE	06/01/2015	06/02/2015	'25-29
108038138	F	06/12/1951	510612	NORTH WEST	TSHWANE ACADEMIC LABORATORY	NEGATIVE	06/01/2015	06/05/2015	'60+
89153410	F	09/06/1976	11676/15	KWAZULU-NATAL	INKOSI ALBERT LUTHULI CENTRAL HOSPITAL	NEGATIVE	06/01/2015	06/03/2015	'35-39
3064808	M	08/05/1956	UNKNOWN	LIMPOPO	LETABA LABORATORY	POSITIVE	06/01/2015	06/02/2015	'55-59
1473725	M	13/04/1964	640413	KWAZULU-NATAL	INKOSI ALBERT LUTHULI CENTRAL HOSPITAL	NEGATIVE	06/01/2015	08/01/2015	'50-54
2847059	M	08/09/1985	36198992	WESTERN CAPE	TYGERBERG LABORATORY	NEGATIVE	06/01/2015	06/04/2015	'25-29
3937988	F	08/02/1990	118809243	WESTERN CAPE	TYGERBERG LABORATORY	POSITIVE	06/01/2015	06/04/2015	'20-24
13493748	F	28/09/1984	UNKNOWN	EASTERN CAPE	EAST LONDON LABORATORY	NEGATIVE	06/01/2015	07/01/2015	'30-34
17697916	F	08/01/1963	10863	NORTH WEST	TSHEPONG LABORATORY	NEGATIVE	06/01/2015	06/02/2015	'50-54
7064857	F	30/12/1985	5000045461	GAUTENG	TSHWANE ACADEMIC LABORATORY	NEGATIVE	06/01/2015	07/01/2015	'25-29
1378635	M	30/03/1971	132553165	WESTERN CAPE	GEORGE LABORATORY	NEGATIVE	06/01/2015	06/01/2015	'40-44
102319158	F	20/11/1990	201190WI	GAUTENG	HELEN JOSEPH LABORATORY	NEGATIVE	06/01/2015	06/01/2015	'20-24
107920209	F	06/10/1993	5200080332	GAUTENG	TSHWANE ACADEMIC LABORATORY	NEGATIVE	06/01/2015	06/04/2015	'20-24
13294407	F	05/04/1989	215563701	WESTERN CAPE	GROOTE SCHUUR LABORATORY	NEGATIVE	06/01/2015	06/02/2015	'25-29
12565997	F	23/12/1990	231290KU	GAUTENG	HELEN JOSEPH LABORATORY	NEGATIVE	06/01/2015	06/01/2015	'20-24
24412459	F	11/02/1971	21119741	NORTH WEST	DR GEORGE MUKHARI LABORATORY	NEGATIVE	06/01/2015	06/03/2015	'40-44
107564317	M	09/10/1981	W01/06/15	GAUTENG	TAMBO MEMORIAL LABORATORY	NEGATIVE	06/01/2015	06/02/2015	'30-34
21581685	M	08/08/1960	H1643	GAUTENG	TSHWANE ACADEMIC LABORATORY	NEGATIVE	06/01/2015	06/04/2015	'50-54
4137284	F	09/11/1977	GP08611062	GAUTENG	CHRIS HANI BARAGWANATH LABORATORY	NEGATIVE	06/01/2015	06/01/2015	'35-39
8503134	F	24/04/1989	890424	GAUTENG	CHARLOTTE MAXEKE JOHANNESBURG ACADEMIC HOSPITAL	NEGATIVE	06/01/2015	08/01/2015	'25-29
523408	F	08/04/1987	08/04/1987	KWAZULU-NATAL	INKOSI ALBERT LUTHULI CENTRAL HOSPITAL	NEGATIVE	06/01/2015	06/04/2015	'25-29
23772923	M	07/12/1981	148/13	GAUTENG	TAMBO MEMORIAL LABORATORY	NEGATIVE	06/01/2015	06/02/2015	'30-34
102526426	F	30/06/1986	164842	KWAZULU-NATAL	INKOSI ALBERT LUTHULI CENTRAL HOSPITAL	NEGATIVE	06/01/2015	08/01/2015	'25-29
14527971	M	18/11/1980	LP0000250000	LIMPOPO	TSHWANE ACADEMIC LABORATORY	NEGATIVE	06/01/2015	19/01/2015	'30-34
60162419	F	01/10/1980	7901/15	KWAZULU-NATAL	INKOSI ALBERT LUTHULI CENTRAL HOSPITAL	NEGATIVE	06/01/2015	06/03/2015	'30-34
4546788	F	06/01/1973	GP39507871	GAUTENG	DR GEORGE MUKHARI LABORATORY	NEGATIVE	06/01/2015	06/02/2015	'40-44
26416	F	01/09/1975	UNKNOWN	NORTHERN CAPE	KIMBERLEY LABORATORY	NEGATIVE	06/01/2015	06/02/2015	'35-39
84486196	F	03/01/1997	UNKNOWN	EASTERN CAPE	EAST LONDON LABORATORY	NEGATIVE	06/01/2015	06/03/2015	'15-19
647235	F	25/10/1985	107693681	WESTERN CAPE	GEORGE LABORATORY	NEGATIVE	06/01/2015	06/01/2015	'25-29
43328739	F	10/02/1981	GT01144904	GAUTENG	CHARLOTTE MAXEKE JOHANNESBURG ACADEMIC HOSPITAL	NEGATIVE	06/01/2015	06/01/2015	'30-34
29289693	F	05/08/1970	700508	KWAZULU-NATAL	INKOSI ALBERT LUTHULI CENTRAL HOSPITAL	POSITIVE	06/01/2015	06/03/2015	'40-44
90964286	M	01/01/1963	144206158	WESTERN CAPE	TYGERBERG LABORATORY	POSITIVE	06/01/2015	06/02/2015	'50-54
13932075	F	05/05/1961	UNKNOWN	EASTERN CAPE	EAST LONDON LABORATORY	NEGATIVE	06/01/2015	06/02/2015	'50-54
99295270	F	07/05/1972	720705	GAUTENG	LERATONG LABORATORY	POSITIVE	06/01/2015	06/01/2015	'40-44
304446	F	01/06/1975	5279	KWAZULU-NATAL	INKOSI ALBERT LUTHULI CENTRAL HOSPITAL	NEGATIVE	06/01/2015	06/03/2015	'35-39
832220	F	23/12/1977	27009091	WESTERN CAPE	GROOTE SCHUUR LABORATORY	NEGATIVE	06/01/2015	07/01/2015	'35-39
25409205	F	27/09/1996	29130283	EASTERN CAPE	PORT ELIZABETH LABORATORY	NEGATIVE	06/01/2015	07/01/2015	'15-19
106164619	F	11/06/1981	1000020071	GAUTENG	TSHWANE ACADEMIC LABORATORY	POSITIVE	06/01/2015	06/04/2015	'30-34
20036211	F	10/07/1992	921007/15	KWAZULU-NATAL	INKOSI ALBERT LUTHULI CENTRAL HOSPITAL	NEGATIVE	06/01/2015	06/03/2015	'20-24
108130392	U	06/01/1970	GT10459855	GAUTENG	CHRIS HANI BARAGWANATH LABORATORY	POSITIVE	06/01/2015	06/01/2015	'40-44
3064808	M	08/05/1956	UNKNOWN	LIMPOPO	LETABA LABORATORY	POSITIVE	06/01/2015	06/02/2015	'55-59
25443837	M	17/12/1967	247872	MPUMALANGA	DR GEORGE MUKHARI LABORATORY	NEGATIVE	06/01/2015	09/01/2015	'45-49
19093631	M	25/08/1981	810825	KWAZULU-NATAL	INKOSI ALBERT LUTHULI CENTRAL HOSPITAL	NEGATIVE	06/01/2015	07/01/2015	'30-34
1157089	M	04/06/1972	720406	GAUTENG	TAMBO MEMORIAL LABORATORY	NEGATIVE	06/01/2015	06/02/2015	'40-44
107726463	U	07/11/1981	215391845	GAUTENG	TAMBO MEMORIAL LABORATORY	NEGATIVE	06/01/2015	06/03/2015	'30-34
474803	F	29/01/1989	UNKNOWN	NORTHERN CAPE	KIMBERLEY LABORATORY	NEGATIVE	06/01/2015	07/01/2015	'25-29
21101129	M	13/01/1988	785/13	KWAZULU-NATAL	INKOSI ALBERT LUTHULI CENTRAL HOSPITAL	NEGATIVE	06/01/2015	07/01/2015	'25-29
628173	F	06/07/1986	860607	KWAZULU-NATAL	INKOSI ALBERT LUTHULI CENTRAL HOSPITAL	POSITIVE	06/01/2015	06/03/2015	'25-29
30775464	F	05/06/1972	7805/15	KWAZULU-NATAL	INKOSI ALBERT LUTHULI CENTRAL HOSPITAL	NEGATIVE	06/01/2015	06/04/2015	'40-44
1194619	M	02/03/1986	63202719	KWAZULU-NATAL	INKOSI ALBERT LUTHULI CENTRAL HOSPITAL	NEGATIVE	06/01/2015	06/10/2015	'25-29
26181940	M	02/02/1978	20278	NORTH WEST	BRAAMFONTEIN CENTRAL LABORATORY	POSITIVE	06/01/2015	06/04/2015	'35-39
5323541	F	24/03/1971	27518893	WESTERN CAPE	GROOTE SCHUUR LABORATORY	NEGATIVE	06/01/2015	07/01/2015	'40-44
107277056	M	06/06/1982	996107/15	KWAZULU-NATAL	INKOSI ALBERT LUTHULI CENTRAL HOSPITAL	POSITIVE	06/01/2015	06/04/2015	'30-34
7115148	F	06/12/1983	830612	GAUTENG	CHRIS HANI BARAGWANATH LABORATORY	NEGATIVE	06/01/2015	06/02/2015	'30-34
104420573	M	12/08/1973	1774/15	GAUTENG	TAMBO MEMORIAL LABORATORY	NEGATIVE	06/01/2015	06/02/2015	'40-44
45889302	F	11/02/1956	561102	GAUTENG	DR GEORGE MUKHARI LABORATORY	NEGATIVE	06/01/2015	06/02/2015	'55-59
6058729	F	24/03/1984	31045	GAUTENG	CHARLOTTE MAXEKE JOHANNESBURG ACADEMIC HOSPITAL	NEGATIVE	06/01/2015	08/01/2015	'30-34
25969946	F	04/06/1982	820406	GAUTENG	CHRIS HANI BARAGWANATH LABORATORY	POSITIVE	06/01/2015	06/02/2015	'30-34
8676805	F	11/05/1957	5111957	GAUTENG	DR GEORGE MUKHARI LABORATORY	NEGATIVE	06/01/2015	06/02/2015	'55-59
31192142	F	13/04/1991	910413	KWAZULU-NATAL	INKOSI ALBERT LUTHULI CENTRAL HOSPITAL	NEGATIVE	06/01/2015	07/01/2015	'20-24
90850303	M	02/06/1970	80770258	WESTERN CAPE	TYGERBERG LABORATORY	NEGATIVE	06/01/2015	06/06/2015	'40-44
3651238	F	23/12/1985	19605385	WESTERN CAPE	GROOTE SCHUUR LABORATORY	NEGATIVE	06/01/2015	07/01/2015	'25-29
8598598	M	01/01/1970	20873872	EASTERN CAPE	CECILIA MAKIWANE LABORATORY	NEGATIVE	06/01/2015	06/01/2015	'45-49
105061243	M	09/03/1990	GP63213394	GAUTENG	TSHWANE ACADEMIC LABORATORY	NEGATIVE	06/01/2015	06/04/2015	'20-24
33804362	F	09/05/1979	790905	KWAZULU-NATAL	INKOSI ALBERT LUTHULI CENTRAL HOSPITAL	NEGATIVE	06/01/2015	06/03/2015	'35-39
34181011	M	17/01/1993	123888091	WESTERN CAPE	TYGERBERG LABORATORY	NEGATIVE	06/01/2015	08/01/2015	'20-24
17775761	M	07/07/1965	1496/15	EASTERN CAPE	EAST LONDON LABORATORY	NEGATIVE	06/01/2015	06/03/2015	'45-49
22048241	M	08/09/1977	211582195	WESTERN CAPE	GROOTE SCHUUR LABORATORY	NEGATIVE	06/01/2015	06/02/2015	'35-39
37649437	F	05/07/1981	810507	KWAZULU-NATAL	INKOSI ALBERT LUTHULI CENTRAL HOSPITAL	NEGATIVE	06/01/2015	06/03/2015	'30-34
14065998	F	19/10/1989	GT01117351	GAUTENG	CHARLOTTE MAXEKE JOHANNESBURG ACADEMIC HOSPITAL	NEGATIVE	06/01/2015	06/01/2015	'25-29
16348004	F	06/11/1997	103148094	WESTERN CAPE	TYGERBERG LABORATORY	NEGATIVE	06/01/2015	06/04/2015	'15-19
32847647	M	07/05/1975	UNKNOWN	EASTERN CAPE	EAST LONDON LABORATORY	NEGATIVE	06/01/2015	06/03/2015	'35-39
30976345	F	01/01/1800	GT10456127	GAUTENG	CHRIS HANI BARAGWANATH LABORATORY	NEGATIVE	06/01/2015	06/01/2015	'99999
35123492	F	17/01/1991	UNKNOWN	MPUMALANGA	ROB FERREIRA LABORATORY	NEGATIVE	06/01/2015	14/01/2015	'20-24
55108151	F	23/12/1978	46954954	WESTERN CAPE	TYGERBERG LABORATORY	NEGATIVE	06/01/2015	07/01/2015	'35-39
108162982	M	06/05/1979	UNKNOWN	KWAZULU-NATAL	INKOSI ALBERT LUTHULI CENTRAL HOSPITAL	NEGATIVE	06/01/2015	06/04/2015	'35-39
27273826	M	29/04/1954	23001924	GAUTENG	TSHWANE ACADEMIC LABORATORY	NEGATIVE	06/01/2015	09/01/2015	'60+
24160118	M	01/09/1989	090189SI	GAUTENG	BRAAMFONTEIN CENTRAL LABORATORY	NEGATIVE	06/01/2015	06/03/2015	'25-29
15843260	F	06/04/1985	B383	KWAZULU-NATAL	INKOSI ALBERT LUTHULI CENTRAL HOSPITAL	NEGATIVE	06/01/2015	06/04/2015	'25-29
15843260	F	06/04/1985	B383	KWAZULU-NATAL	INKOSI ALBERT LUTHULI CENTRAL HOSPITAL	NEGATIVE	06/01/2015	06/04/2015	'25-29
18079921	F	09/05/1991	2968	FREE STATE	PELONOMI LABORATORY	POSITIVE	06/01/2015	06/03/2015	'20-24
88336737	F	11/09/1965	GT00565775	GAUTENG	CHARLOTTE MAXEKE JOHANNESBURG ACADEMIC HOSPITAL	POSITIVE	06/01/2015	06/02/2015	'45-49
16673072	M	16/04/1931	310416	KWAZULU-NATAL	INKOSI ALBERT LUTHULI CENTRAL HOSPITAL	NEGATIVE	06/01/2015	07/01/2015	'60+
16640249	M	04/09/1978	780409	GAUTENG	CHRIS HANI BARAGWANATH LABORATORY	POSITIVE	06/01/2015	06/02/2015	'35-39
16067147	F	09/10/1962	620910	KWAZULU-NATAL	INKOSI ALBERT LUTHULI CENTRAL HOSPITAL	NEGATIVE	06/01/2015	06/03/2015	'50-54
34533567	M	20/03/1978	118374	GAUTENG	CHARLOTTE MAXEKE JOHANNESBURG ACADEMIC HOSPITAL	NEGATIVE	06/01/2015	06/01/2015	'35-39
37565709	U	09/09/1992	670/15	KWAZULU-NATAL	INKOSI ALBERT LUTHULI CENTRAL HOSPITAL	NEGATIVE	06/01/2015	06/03/2015	'20-24
27374047	M	06/04/1980	UNKNOWN	EASTERN CAPE	EAST LONDON LABORATORY	NEGATIVE	06/01/2015	06/02/2015	'30-34
15131953	M	28/06/1979	HMC00384	GAUTENG	CHRIS HANI BARAGWANATH LABORATORY	NEGATIVE	06/01/2015	08/01/2015	'35-39
16651004	F	05/10/1974	UNKNOWN	EASTERN CAPE	EAST LONDON LABORATORY	NEGATIVE	06/01/2015	06/02/2015	'40-44
13932075	F	05/05/1961	UNKNOWN	EASTERN CAPE	EAST LONDON LABORATORY	NEGATIVE	06/01/2015	06/02/2015	'50-54
931376	M	09/09/1958	TS95703716PE	LIMPOPO	TSHWANE ACADEMIC LABORATORY	POSITIVE	06/01/2015	06/04/2015	'55-59
28433559	F	02/02/1980	UNKNOWN	EASTERN CAPE	NELSON MANDELA ACADEMIC LABORATORY	POSITIVE	06/01/2015	06/06/2015	'30-34
16168157	F	03/11/2009	UNKNOWN	NORTHERN CAPE	KIMBERLEY LABORATORY	NEGATIVE	06/01/2015	06/01/2015	'5-9
1789863	M	01/01/1961	29413614	WESTERN CAPE	TYGERBERG LABORATORY	NEGATIVE	06/01/2015	06/02/2015	'50-54
108502028	M	10/11/1983	32831011	KWAZULU-NATAL	INKOSI ALBERT LUTHULI CENTRAL HOSPITAL	NEGATIVE	06/01/2015	06/03/2015	'30-34
108124747	M	05/11/1976	AAKZ00344328	KWAZULU-NATAL	INKOSI ALBERT LUTHULI CENTRAL HOSPITAL	NEGATIVE	06/01/2015	06/03/2015	'35-39
25969946	F	04/06/1982	820406	GAUTENG	CHRIS HANI BARAGWANATH LABORATORY	POSITIVE	06/01/2015	06/02/2015	'30-34
44051761	M	10/09/1973	GT46114059	GAUTENG	TSHWANE ACADEMIC LABORATORY	NEGATIVE	06/01/2015	06/03/2015	'40-44
18270793	F	02/02/1993	UNKNOWN	EASTERN CAPE	NELSON MANDELA ACADEMIC LABORATORY	NEGATIVE	06/01/2015	06/05/2015	'20-24
27374047	M	06/04/1980	UNKNOWN	EASTERN CAPE	EAST LONDON LABORATORY	NEGATIVE	06/01/2015	06/02/2015	'30-34
12609700	F	18/10/1974	741018	GAUTENG	LERATONG LABORATORY	NEGATIVE	06/01/2015	10/01/2015	'40-44
106026678	F	08/10/1984	996111/15	KWAZULU-NATAL	INKOSI ALBERT LUTHULI CENTRAL HOSPITAL	NEGATIVE	06/01/2015	06/04/2015	'30-34
1199	M	14/08/1941	CAAD00283770	KWAZULU-NATAL	INKOSI ALBERT LUTHULI CENTRAL HOSPITAL	NEGATIVE	06/01/2015	08/01/2015	'60+
14527971	M	18/11/1980	LP0000250000	LIMPOPO	POLOKWANE LABORATORY	NEGATIVE	06/01/2015	26/01/2015	'30-34
28635096	F	09/05/1979	UNKNOWN	EASTERN CAPE	NELSON MANDELA ACADEMIC LABORATORY	NEGATIVE	06/01/2015	06/04/2015	'35-39
1840437	F	01/06/1968	UNKNOWN	EASTERN CAPE	EAST LONDON LABORATORY	NEGATIVE	06/01/2015	06/02/2015	'45-49
571098	M	22/01/1981	UNKNOWN	KWAZULU-NATAL	INKOSI ALBERT LUTHULI CENTRAL HOSPITAL	POSITIVE	06/01/2015	08/01/2015	'30-34
5343322	M	24/02/1970	65467276	WESTERN CAPE	TYGERBERG LABORATORY	NEGATIVE	06/01/2015	07/01/2015	'40-44
88334557	F	28/12/1991	41/15	KWAZULU-NATAL	INKOSI ALBERT LUTHULI CENTRAL HOSPITAL	POSITIVE	06/01/2015	07/01/2015	'20-24
453105	F	22/08/1971	4969	GAUTENG	TSHWANE ACADEMIC LABORATORY	NEGATIVE	06/01/2015	07/01/2015	'40-44
9075272	F	04/01/1989	UNKNOWN	NORTHERN CAPE	KIMBERLEY LABORATORY	POSITIVE	06/01/2015	06/03/2015	'25-29
351326	M	09/12/1965	AAKZ00010080	KWAZULU-NATAL	INKOSI ALBERT LUTHULI CENTRAL HOSPITAL	NEGATIVE	06/01/2015	06/02/2015	'45-49
107996292	M	02/08/1953	3216/15	KWAZULU-NATAL	INKOSI ALBERT LUTHULI CENTRAL HOSPITAL	NEGATIVE	06/01/2015	06/04/2015	'60+
108057809	M	03/09/1969	59621193	WESTERN CAPE	TYGERBERG LABORATORY	NEGATIVE	06/01/2015	06/05/2015	'45-49
31078577	F	08/02/1992	400204410	LIMPOPO	POLOKWANE LABORATORY	NEGATIVE	06/01/2015	06/01/2015	'20-24
4105043	M	04/04/1972	040472MO	GAUTENG	HELEN JOSEPH LABORATORY	POSITIVE	06/01/2015	06/01/2015	'40-44
11101562	F	02/07/1946	UNKNOWN	MPUMALANGA	ERMELO LABORATORY	NEGATIVE	06/01/2015	06/03/2015	'60+
22174990	F	20/02/1970	LP00000220100	LIMPOPO	POLOKWANE LABORATORY	NEGATIVE	06/01/2015	24/01/2015	'40-44
108422039	F	02/11/1990	900211	GAUTENG	BRAAMFONTEIN CENTRAL LABORATORY	NEGATIVE	06/01/2015	06/04/2015	'20-24
21282132	F	01/12/1988	UNKNOWN	EASTERN CAPE	PORT ELIZABETH LABORATORY	NEGATIVE	06/01/2015	06/02/2015	'25-29
34866922	F	28/02/1992	920228	KWAZULU-NATAL	INKOSI ALBERT LUTHULI CENTRAL HOSPITAL	NEGATIVE	06/01/2015	09/01/2015	'20-24
3130415	F	03/03/1950	030350VU	GAUTENG	HELEN JOSEPH LABORATORY	NEGATIVE	07/01/2015	07/02/2015	'60+
115858	F	20/05/1981	UNKNOWN	EASTERN CAPE	PORT ELIZABETH LABORATORY	NEGATIVE	07/01/2015	08/01/2015	'30-34
1827631	F	07/01/1978	7.81E+12	KWAZULU-NATAL	INKOSI ALBERT LUTHULI CENTRAL HOSPITAL	POSITIVE	07/01/2015	07/11/2015	'35-39
14582231	M	06/11/1974	20814142	EASTERN CAPE	CECILIA MAKIWANE LABORATORY	NEGATIVE	07/01/2015	07/01/2015	'40-44
85724360	F	02/07/1980	22892269	WESTERN CAPE	GEORGE LABORATORY	NEGATIVE	07/01/2015	07/01/2015	'30-34
89330677	M	20/10/1962	GT00505483	GAUTENG	CHARLOTTE MAXEKE JOHANNESBURG ACADEMIC HOSPITAL	NEGATIVE	07/01/2015	08/01/2015	'50-54
106992527	M	04/08/1986	27344399	EASTERN CAPE	PORT ELIZABETH LABORATORY	POSITIVE	07/01/2015	07/02/2015	'25-29
27892243	F	08/12/1981	120881ND	GAUTENG	BRAAMFONTEIN CENTRAL LABORATORY	NEGATIVE	07/01/2015	07/07/2015	'30-34
3149714	M	26/06/1973	63865133	WESTERN CAPE	TYGERBERG LABORATORY	NEGATIVE	07/01/2015	09/01/2015	'40-44
65238897	F	01/05/1966	9751	GAUTENG	TAMBO MEMORIAL LABORATORY	NEGATIVE	07/01/2015	07/02/2015	'45-49
3345913	M	09/05/1980	090580MA	GAUTENG	HELEN JOSEPH LABORATORY	NEGATIVE	07/01/2015	07/03/2015	'30-34
1813740	F	11/03/1979	3263/15	KWAZULU-NATAL	INKOSI ALBERT LUTHULI CENTRAL HOSPITAL	NEGATIVE	07/01/2015	07/12/2015	'35-39
55151035	M	03/10/1968	4200016253	GAUTENG	TSHWANE ACADEMIC LABORATORY	NEGATIVE	07/01/2015	07/03/2015	'45-49
20596578	M	08/05/1967	ARV-12259	KWAZULU-NATAL	INKOSI ALBERT LUTHULI CENTRAL HOSPITAL	NEGATIVE	07/01/2015	07/12/2015	'45-49
426550	F	09/12/1985	UNKNOWN	EASTERN CAPE	PORT ELIZABETH LABORATORY	NEGATIVE	07/01/2015	07/04/2015	'25-29
18539285	M	14/04/1981	UNKNOWN	EASTERN CAPE	EAST LONDON LABORATORY	NEGATIVE	07/01/2015	08/01/2015	'30-34
2824303	F	17/04/1978	89020754	WESTERN CAPE	TYGERBERG LABORATORY	NEGATIVE	07/01/2015	12/01/2015	'35-39
109300658	F	08/10/1962	620810	KWAZULU-NATAL	INKOSI ALBERT LUTHULI CENTRAL HOSPITAL	NEGATIVE	07/01/2015	07/12/2015	'50-54
4652565	F	07/01/1999	GN40158526	GAUTENG	DR GEORGE MUKHARI LABORATORY	NEGATIVE	07/01/2015	07/02/2015	'15-19
5364612	F	08/06/1992	19685	EASTERN CAPE	PORT ELIZABETH LABORATORY	NEGATIVE	07/01/2015	07/02/2015	'20-24
24368714	M	10/10/1959	LP0000193988	LIMPOPO	POLOKWANE LABORATORY	NEGATIVE	07/01/2015	07/01/2015	'55-59
100670	M	21/01/1976	CAAD00209689	KWAZULU-NATAL	INKOSI ALBERT LUTHULI CENTRAL HOSPITAL	NEGATIVE	07/01/2015	09/01/2015	'35-39
109056188	M	05/07/1964	7650/15/WC	MPUMALANGA	ERMELO LABORATORY	POSITIVE	07/01/2015	07/02/2015	'50-54
6956189	F	12/12/1986	121285	GAUTENG	CHRIS HANI BARAGWANATH LABORATORY	NEGATIVE	07/01/2015	07/02/2015	'25-29
549436	M	05/08/1974	UNKNOWN	EASTERN CAPE	EAST LONDON LABORATORY	NEGATIVE	07/01/2015	07/03/2015	'40-44
16955284	F	21/07/1986	20869962	EASTERN CAPE	CECILIA MAKIWANE LABORATORY	POSITIVE	07/01/2015	07/01/2015	'25-29
31808958	F	09/08/2003	80903	GAUTENG	CHARLOTTE MAXEKE JOHANNESBURG ACADEMIC HOSPITAL	NEGATIVE	07/01/2015	07/02/2015	'10-14
1688414	F	09/10/1977	97275705DA	FREE STATE	UNIVERSITAS ACADEMIC LABORATORY	POSITIVE	07/01/2015	07/01/2015	'35-39
1083181	M	20/05/1983	138488002	WESTERN CAPE	GEORGE LABORATORY	POSITIVE	07/01/2015	07/01/2015	'30-34
254707	M	05/04/1982	ALJA3156	MPUMALANGA	ERMELO LABORATORY	NEGATIVE	07/01/2015	07/04/2015	'30-34
102191692	M	30/08/1942	GT01113061	GAUTENG	CHARLOTTE MAXEKE JOHANNESBURG ACADEMIC HOSPITAL	NEGATIVE	07/01/2015	08/01/2015	'60+
325331	F	12/04/1971	UNKNOWN	EASTERN CAPE	PORT ELIZABETH LABORATORY	NEGATIVE	07/01/2015	07/03/2015	'40-44
108774337	F	08/09/1959	GP09289755	GAUTENG	CHRIS HANI BARAGWANATH LABORATORY	NEGATIVE	07/01/2015	07/01/2015	'55-59
108479275	M	07/01/1957	GT10464437	GAUTENG	CHRIS HANI BARAGWANATH LABORATORY	NEGATIVE	07/01/2015	07/01/2015	'55-59
223773	M	04/12/1967	28486207	EASTERN CAPE	PORT ELIZABETH LABORATORY	NEGATIVE	07/01/2015	07/02/2015	'45-49
33814634	F	26/02/1992	21711403	EASTERN CAPE	CECILIA MAKIWANE LABORATORY	NEGATIVE	07/01/2015	07/01/2015	'20-24
1186410	M	12/03/1970	9047	KWAZULU-NATAL	INKOSI ALBERT LUTHULI CENTRAL HOSPITAL	NEGATIVE	07/01/2015	16/07/2015	'40-44
25908419	M	10/12/1976	UNKNOWN	EASTERN CAPE	PORT ELIZABETH LABORATORY	NEGATIVE	07/01/2015	07/02/2015	'35-39
5638176	F	23/06/1956	GT00327200	GAUTENG	CHARLOTTE MAXEKE JOHANNESBURG ACADEMIC HOSPITAL	NEGATIVE	07/01/2015	08/01/2015	'55-59
209261	M	12/01/1968	GP39241245	GAUTENG	CHARLOTTE MAXEKE JOHANNESBURG ACADEMIC HOSPITAL	NEGATIVE	07/01/2015	07/02/2015	'45-49
28876059	F	03/01/1987	UNKNOWN	EASTERN CAPE	NELSON MANDELA ACADEMIC LABORATORY	NEGATIVE	07/01/2015	07/08/2015	'25-29
34235682	M	05/04/2009	40509	GAUTENG	CHRIS HANI BARAGWANATH LABORATORY	NEGATIVE	07/01/2015	07/05/2015	'5-9
108595678	M	02/04/1994	215710660	NORTH WEST	TYGERBERG LABORATORY	NEGATIVE	07/01/2015	07/03/2015	'20-24
1745067	F	07/01/1979	GT09946764	GAUTENG	CHRIS HANI BARAGWANATH LABORATORY	NEGATIVE	07/01/2015	07/01/2015	'35-39
17919198	F	06/03/1986	30686	NORTH WEST	TSHEPONG LABORATORY	NEGATIVE	07/01/2015	07/02/2015	'25-29
102296093	F	22/10/1948	GT01117700	GAUTENG	CHARLOTTE MAXEKE JOHANNESBURG ACADEMIC HOSPITAL	NEGATIVE	07/01/2015	08/01/2015	'60+
14637922	M	02/02/1969	LP0000031853	LIMPOPO	POLOKWANE LABORATORY	NEGATIVE	07/01/2015	07/01/2015	'45-49
108849961	M	02/06/1986	860206	KWAZULU-NATAL	INKOSI ALBERT LUTHULI CENTRAL HOSPITAL	NEGATIVE	07/01/2015	16/07/2015	'25-29
23941278	F	04/01/1968	GT01041968	GAUTENG	TSHWANE ACADEMIC LABORATORY	NEGATIVE	07/01/2015	07/02/2015	'45-49
12400222	M	06/06/1967	7287/15	KWAZULU-NATAL	INKOSI ALBERT LUTHULI CENTRAL HOSPITAL	NEGATIVE	07/01/2015	14/07/2015	'45-49
12135323	F	05/04/1960	23846918	NORTHERN CAPE	UNIVERSITAS ACADEMIC LABORATORY	NEGATIVE	07/01/2015	07/02/2015	'50-54
549436	M	05/08/1974	UNKNOWN	EASTERN CAPE	EAST LONDON LABORATORY	NEGATIVE	07/01/2015	07/03/2015	'40-44
33613307	M	04/04/1971	UNKNOWN	EASTERN CAPE	EAST LONDON LABORATORY	NEGATIVE	07/01/2015	07/03/2015	'40-44
16586094	F	12/01/1984	11284	KWAZULU-NATAL	INKOSI ALBERT LUTHULI CENTRAL HOSPITAL	NEGATIVE	07/01/2015	07/12/2015	'30-34
94979	M	07/03/1965	26756841	EASTERN CAPE	PORT ELIZABETH LABORATORY	NEGATIVE	07/01/2015	07/02/2015	'45-49
31609539	M	10/10/1965	101065	GAUTENG	TAMBO MEMORIAL LABORATORY	NEGATIVE	07/01/2015	07/01/2015	'45-49
24075286	F	07/05/1960	LP0000027819	LIMPOPO	POLOKWANE LABORATORY	NEGATIVE	07/01/2015	07/01/2015	'50-54
20477121	F	12/04/1981	004/2015	GAUTENG	CHRIS HANI BARAGWANATH LABORATORY	NEGATIVE	07/01/2015	07/02/2015	'30-34
90865719	M	25/10/1996	UNKNOWN	EASTERN CAPE	EAST LONDON LABORATORY	NEGATIVE	07/01/2015	08/01/2015	'15-19
5364612	F	08/06/1992	19685	EASTERN CAPE	PORT ELIZABETH LABORATORY	NEGATIVE	07/01/2015	07/02/2015	'20-24
12135323	F	05/04/1960	23846918	NORTHERN CAPE	UNIVERSITAS ACADEMIC LABORATORY	NEGATIVE	07/01/2015	07/02/2015	'50-54
555032	M	19/11/1970	36543585	WESTERN CAPE	TYGERBERG LABORATORY	NEGATIVE	07/01/2015	08/01/2015	'40-44
24093416	F	06/01/1986	860601	KWAZULU-NATAL	INKOSI ALBERT LUTHULI CENTRAL HOSPITAL	NEGATIVE	07/01/2015	17/07/2015	'25-29
3452629	F	12/04/1998	0933/15	GAUTENG	CHRIS HANI BARAGWANATH LABORATORY	NEGATIVE	07/01/2015	07/02/2015	'15-19
105879166	M	01/04/1972	GT00001869	GAUTENG	CHARLOTTE MAXEKE JOHANNESBURG ACADEMIC HOSPITAL	NEGATIVE	07/01/2015	07/01/2015	'40-44
3130415	F	03/03/1950	030350VU	GAUTENG	HELEN JOSEPH LABORATORY	NEGATIVE	07/01/2015	07/02/2015	'60+
33613307	M	04/04/1971	UNKNOWN	EASTERN CAPE	EAST LONDON LABORATORY	NEGATIVE	07/01/2015	07/03/2015	'40-44
54622202	M	26/09/1980	57/15	KWAZULU-NATAL	INKOSI ALBERT LUTHULI CENTRAL HOSPITAL	POSITIVE	07/01/2015	08/01/2015	'30-34
90656	F	30/05/1983	28817534	EASTERN CAPE	PORT ELIZABETH LABORATORY	NEGATIVE	07/01/2015	08/01/2015	'30-34
33375458	M	10/08/1965	20669792	EASTERN CAPE	PORT ELIZABETH LABORATORY	NEGATIVE	07/01/2015	07/03/2015	'45-49
746105	M	10/08/1972	96209796MC	NORTHERN CAPE	KIMBERLEY LABORATORY	NEGATIVE	07/01/2015	07/02/2015	'40-44
50820	M	12/12/1965	21310339	EASTERN CAPE	PORT ELIZABETH LABORATORY	NEGATIVE	07/01/2015	07/02/2015	'45-49
26479399	F	02/02/1973	GT10468393	GAUTENG	CHRIS HANI BARAGWANATH LABORATORY	NEGATIVE	07/01/2015	07/02/2015	'40-44
3192300	M	10/02/1984	117342048	WESTERN CAPE	GROOTE SCHUUR LABORATORY	NEGATIVE	07/01/2015	07/01/2015	'30-34
34216791	M	04/11/1952	UNKNOWN	FREE STATE	WELKOM LABORATORY	NEGATIVE	07/01/2015	07/02/2015	'60+
240036	M	18/12/1984	CAAD00021751	KWAZULU-NATAL	INKOSI ALBERT LUTHULI CENTRAL HOSPITAL	POSITIVE	07/01/2015	12/01/2015	'30-34
16208384	M	01/09/1978	LP0000014278	LIMPOPO	POLOKWANE LABORATORY	NEGATIVE	07/01/2015	07/01/2015	'35-39
137779	F	28/11/1969	VPA18926	NORTHERN CAPE	KIMBERLEY LABORATORY	NEGATIVE	07/01/2015	08/01/2015	'45-49
33375458	M	10/08/1965	20669792	EASTERN CAPE	PORT ELIZABETH LABORATORY	NEGATIVE	07/01/2015	07/03/2015	'45-49
13049217	F	06/12/1956	LP0000056880	LIMPOPO	POLOKWANE LABORATORY	POSITIVE	07/01/2015	07/01/2015	'55-59
99148394	F	24/08/2014	GT63986862	GAUTENG	TSHWANE ACADEMIC LABORATORY	NEGATIVE	07/01/2015	08/01/2015	'0-4
17085739	F	05/04/1985	UNKNOWN	EASTERN CAPE	EAST LONDON LABORATORY	POSITIVE	07/01/2015	07/05/2015	'25-29
2692968	F	18/12/1969	15931215	WESTERN CAPE	TYGERBERG LABORATORY	NEGATIVE	07/01/2015	10/01/2015	'45-49
29041987	F	01/11/1996	199/14	KWAZULU-NATAL	INKOSI ALBERT LUTHULI CENTRAL HOSPITAL	NEGATIVE	07/01/2015	07/12/2015	'15-19
426550	F	09/12/1985	UNKNOWN	EASTERN CAPE	PORT ELIZABETH LABORATORY	NEGATIVE	07/01/2015	07/04/2015	'25-29
12064643	M	05/08/1982	259/15	KWAZULU-NATAL	INKOSI ALBERT LUTHULI CENTRAL HOSPITAL	NEGATIVE	07/01/2015	07/12/2015	'30-34
102458189	M	31/10/1955	26215749	WESTERN CAPE	GROOTE SCHUUR LABORATORY	NEGATIVE	07/01/2015	08/01/2015	'55-59
266535	F	16/11/1971	11873/10	MPUMALANGA	TSHWANE ACADEMIC LABORATORY	NEGATIVE	07/01/2015	12/01/2015	'40-44
2370843	F	02/02/1956	020256MO	GAUTENG	HELEN JOSEPH LABORATORY	NEGATIVE	07/01/2015	07/02/2015	'55-59
53524	M	21/01/1958	CAAD00143343	KWAZULU-NATAL	INKOSI ALBERT LUTHULI CENTRAL HOSPITAL	POSITIVE	07/01/2015	12/01/2015	'55-59
2877042	F	16/08/1974	GT08717010	GAUTENG	CHARLOTTE MAXEKE JOHANNESBURG ACADEMIC HOSPITAL	NEGATIVE	07/01/2015	08/01/2015	'40-44
1252172	F	16/03/1976	UNKNOWN	EASTERN CAPE	NELSON MANDELA ACADEMIC LABORATORY	NEGATIVE	07/01/2015	17/01/2015	'35-39
14502641	F	02/07/1986	29127784	EASTERN CAPE	PORT ELIZABETH LABORATORY	NEGATIVE	07/01/2015	07/02/2015	'25-29
48528206	M	12/09/1988	GT01139984	GAUTENG	CHARLOTTE MAXEKE JOHANNESBURG ACADEMIC HOSPITAL	NEGATIVE	07/01/2015	07/01/2015	'25-29
21873973	F	02/02/1970	363/12	KWAZULU-NATAL	INKOSI ALBERT LUTHULI CENTRAL HOSPITAL	NEGATIVE	07/01/2015	07/12/2015	'40-44
220185	M	25/09/1964	13963459	WESTERN CAPE	TYGERBERG LABORATORY	NEGATIVE	07/01/2015	10/01/2015	'50-54
20693479	F	23/01/1986	UNKNOWN	EASTERN CAPE	EAST LONDON LABORATORY	NEGATIVE	07/01/2015	11/01/2015	'25-29
2430490	F	14/05/1966	GT08653127	GAUTENG	CHRIS HANI BARAGWANATH LABORATORY	NEGATIVE	07/01/2015	07/01/2015	'45-49
11557194	F	11/09/1989	GP45989314	GAUTENG	TSHWANE ACADEMIC LABORATORY	POSITIVE	07/01/2015	07/02/2015	'25-29
3227256	F	22/05/1964	12723/12	GAUTENG	CHARLOTTE MAXEKE JOHANNESBURG ACADEMIC HOSPITAL	NEGATIVE	07/01/2015	08/01/2015	'50-54
384348	M	10/05/1985	28213965	EASTERN CAPE	PORT ELIZABETH LABORATORY	NEGATIVE	07/01/2015	07/02/2015	'25-29
27736624	F	02/02/1981	020281GO	GAUTENG	BRAAMFONTEIN CENTRAL LABORATORY	NEGATIVE	07/01/2015	07/03/2015	'30-34
36751073	M	01/09/1989	92038161	KWAZULU-NATAL	INKOSI ALBERT LUTHULI CENTRAL HOSPITAL	NEGATIVE	07/01/2015	07/02/2015	'25-29
13424119	F	01/01/1970	LP000023005	LIMPOPO	POLOKWANE LABORATORY	NEGATIVE	07/01/2015	07/01/2015	'45-49
71096	M	22/11/1953	CAAD00020976	KWAZULU-NATAL	INKOSI ALBERT LUTHULI CENTRAL HOSPITAL	NEGATIVE	07/01/2015	09/01/2015	'60+
115858	F	20/05/1981	UNKNOWN	EASTERN CAPE	PORT ELIZABETH LABORATORY	NEGATIVE	07/01/2015	08/01/2015	'30-34
55641563	M	22/02/1980	GT00555421	GAUTENG	CHARLOTTE MAXEKE JOHANNESBURG ACADEMIC HOSPITAL	NEGATIVE	07/01/2015	12/01/2015	'30-34
34637813	M	12/09/1975	751209	FREE STATE	UNIVERSITAS ACADEMIC LABORATORY	NEGATIVE	07/01/2015	07/02/2015	'35-39
27892243	F	08/12/1981	120881ND	GAUTENG	BRAAMFONTEIN CENTRAL LABORATORY	NEGATIVE	07/01/2015	07/07/2015	'30-34
89214467	F	05/05/1959	22558423	EASTERN CAPE	PORT ELIZABETH LABORATORY	NEGATIVE	07/01/2015	07/02/2015	'55-59
89028695	F	23/06/1957	13245667	WESTERN CAPE	TYGERBERG LABORATORY	NEGATIVE	07/01/2015	08/01/2015	'55-59
61953531	F	16/12/1959	UNKNOWN	FREE STATE	BRAAMFONTEIN CENTRAL LABORATORY	NEGATIVE	07/01/2015	15/01/2015	'55-59
28118726	F	10/01/1978	UNKNOWN	EASTERN CAPE	EAST LONDON LABORATORY	NEGATIVE	07/01/2015	07/02/2015	'35-39
3457842	M	20/03/1966	GT09939094	GAUTENG	CHRIS HANI BARAGWANATH LABORATORY	NEGATIVE	07/01/2015	08/01/2015	'45-49
1252844	F	10/01/1940	56233653	WESTERN CAPE	GROOTE SCHUUR LABORATORY	NEGATIVE	07/01/2015	07/02/2015	'60+
30790028	F	06/12/1978	LP0000016153	LIMPOPO	POLOKWANE LABORATORY	NEGATIVE	07/01/2015	07/01/2015	'35-39
60509511	M	23/08/1976	UNKNOWN	GAUTENG	TSHWANE ACADEMIC LABORATORY	NEGATIVE	07/01/2015	08/01/2015	'35-39
104431954	M	02/03/1981	030281BA	GAUTENG	HELEN JOSEPH LABORATORY	POSITIVE	07/01/2015	07/02/2015	'30-34
39719701	F	09/01/1985	UNKNOWN	EASTERN CAPE	EAST LONDON LABORATORY	POSITIVE	07/01/2015	07/04/2015	'25-29
310423	M	15/01/1986	AAKZ00120245	KWAZULU-NATAL	INKOSI ALBERT LUTHULI CENTRAL HOSPITAL	POSITIVE	07/01/2015	08/01/2015	'25-29
1124397	F	28/05/1991	280591	KWAZULU-NATAL	INKOSI ALBERT LUTHULI CENTRAL HOSPITAL	NEGATIVE	07/01/2015	13/01/2015	'20-24
82098451	F	08/07/1998	GP63202522	GAUTENG	TSHWANE ACADEMIC LABORATORY	NEGATIVE	07/01/2015	07/03/2015	'15-19
280443	F	18/05/1992	CAAD00110021	KWAZULU-NATAL	INKOSI ALBERT LUTHULI CENTRAL HOSPITAL	NEGATIVE	07/01/2015	12/01/2015	'20-24
55108151	F	23/12/1978	46954954	WESTERN CAPE	TYGERBERG LABORATORY	NEGATIVE	07/01/2015	08/01/2015	'35-39
33814634	F	26/02/1992	21711403	EASTERN CAPE	CECILIA MAKIWANE LABORATORY	NEGATIVE	07/01/2015	07/01/2015	'20-24
24515514	F	07/07/1980	UNKNOWN	EASTERN CAPE	NELSON MANDELA ACADEMIC LABORATORY	NEGATIVE	07/01/2015	07/08/2015	'30-34
27813839	M	20/04/1984	15/01069	MPUMALANGA	ROB FERREIRA LABORATORY	POSITIVE	07/01/2015	08/01/2015	'30-34
1503923	F	12/04/1979	41279	GAUTENG	CHARLOTTE MAXEKE JOHANNESBURG ACADEMIC HOSPITAL	NEGATIVE	07/01/2015	07/01/2015	'35-39
50820	M	12/12/1965	21310339	EASTERN CAPE	PORT ELIZABETH LABORATORY	NEGATIVE	07/01/2015	07/02/2015	'45-49
11101487	M	11/01/1971	LP0000050336	LIMPOPO	POLOKWANE LABORATORY	POSITIVE	07/01/2015	07/01/2015	'40-44
3061768	M	12/12/1988	881212	GAUTENG	TAMBO MEMORIAL LABORATORY	NEGATIVE	07/01/2015	07/01/2015	'25-29
17488338	M	08/01/1981	LP0000018302	LIMPOPO	POLOKWANE LABORATORY	NEGATIVE	07/01/2015	07/01/2015	'30-34
6877650	F	18/01/1958	GT00679788	GAUTENG	CHARLOTTE MAXEKE JOHANNESBURG ACADEMIC HOSPITAL	NEGATIVE	07/01/2015	08/01/2015	'55-59
194449	F	11/07/1964	65126427	WESTERN CAPE	GEORGE LABORATORY	NEGATIVE	07/01/2015	07/01/2015	'50-54
20092598	F	03/07/1971	LP0810013309	LIMPOPO	POLOKWANE LABORATORY	POSITIVE	07/01/2015	07/01/2015	'40-44
2285033	F	07/12/1966	LP0000029972	LIMPOPO	POLOKWANE LABORATORY	NEGATIVE	07/01/2015	07/01/2015	'45-49
3261675	M	20/08/1984	GP08981446	GAUTENG	CHRIS HANI BARAGWANATH LABORATORY	NEGATIVE	07/01/2015	08/01/2015	'30-34
108876487	M	02/02/1982	820202	KWAZULU-NATAL	INKOSI ALBERT LUTHULI CENTRAL HOSPITAL	POSITIVE	07/01/2015	16/07/2015	'30-34
24537157	M	01/01/1956	21146246	EASTERN CAPE	PORT ELIZABETH LABORATORY	NEGATIVE	07/01/2015	07/03/2015	'55-59
330107	M	31/01/1972	CAAD00041885	KWAZULU-NATAL	INKOSI ALBERT LUTHULI CENTRAL HOSPITAL	NEGATIVE	07/01/2015	09/01/2015	'40-44
33019486	F	07/01/1975	12755/15	KWAZULU-NATAL	INKOSI ALBERT LUTHULI CENTRAL HOSPITAL	NEGATIVE	07/01/2015	16/07/2015	'40-44
1529774	F	25/11/1973	119355238	WESTERN CAPE	TYGERBERG LABORATORY	LOW POSITIVE	07/01/2015	10/01/2015	'40-44
441087	F	06/06/1977	21774765	EASTERN CAPE	PORT ELIZABETH LABORATORY	NEGATIVE	07/01/2015	07/02/2015	'35-39
101853134	F	04/05/1989	890405	GAUTENG	TAMBO MEMORIAL LABORATORY	NEGATIVE	07/01/2015	07/01/2015	'25-29
55498756	M	07/07/1986	ER2029	GAUTENG	TSHWANE ACADEMIC LABORATORY	NEGATIVE	07/01/2015	07/03/2015	'25-29
57160981	F	05/01/1993	MOH930501INR	GAUTENG	LERATONG LABORATORY	NEGATIVE	07/01/2015	07/03/2015	'20-24
8837661	F	08/08/1996	22598	KWAZULU-NATAL	INKOSI ALBERT LUTHULI CENTRAL HOSPITAL	NEGATIVE	07/01/2015	16/07/2015	'15-19
11079334	M	09/06/1978	773/13	EASTERN CAPE	PORT ELIZABETH LABORATORY	NEGATIVE	07/01/2015	07/04/2015	'35-39
201006	M	26/04/1964	CAAD00129143	KWAZULU-NATAL	INKOSI ALBERT LUTHULI CENTRAL HOSPITAL	NEGATIVE	07/01/2015	12/01/2015	'50-54
109251883	M	01/03/1975	594401	GAUTENG	TAMBO MEMORIAL LABORATORY	NEGATIVE	07/01/2015	07/02/2015	'35-39
26479399	F	02/02/1973	GT10468393	GAUTENG	CHRIS HANI BARAGWANATH LABORATORY	NEGATIVE	07/01/2015	07/02/2015	'40-44
1628173	M	09/07/1966	28568012	EASTERN CAPE	PORT ELIZABETH LABORATORY	NEGATIVE	07/01/2015	07/03/2015	'45-49
107206911	F	04/06/1987	870406	KWAZULU-NATAL	INKOSI ALBERT LUTHULI CENTRAL HOSPITAL	POSITIVE	07/01/2015	17/07/2015	'25-29
707418	M	04/07/1970	75659136	WESTERN CAPE	GEORGE LABORATORY	NEGATIVE	07/01/2015	07/01/2015	'40-44
113644	F	08/12/1966	29971181	NORTHERN CAPE	UNIVERSITAS ACADEMIC LABORATORY	NEGATIVE	07/01/2015	07/02/2015	'45-49
370076	M	15/07/1991	CAAD00291112	KWAZULU-NATAL	INKOSI ALBERT LUTHULI CENTRAL HOSPITAL	NEGATIVE	07/01/2015	09/01/2015	'20-24
55748440	F	05/11/1964	45 KAREL STR	GAUTENG	DR GEORGE MUKHARI LABORATORY	NEGATIVE	07/01/2015	07/02/2015	'50-54
16296015	F	11/11/1966	87416822	WESTERN CAPE	TYGERBERG LABORATORY	NEGATIVE	07/01/2015	07/02/2015	'45-49
20327079	M	04/01/1982	102282118	WESTERN CAPE	GROOTE SCHUUR LABORATORY	NEGATIVE	07/01/2015	07/02/2015	'30-34
26755135	M	02/10/1987	215 265 492	GAUTENG	CHRIS HANI BARAGWANATH LABORATORY	NEGATIVE	07/01/2015	07/02/2015	'25-29
17092293	M	09/04/1950	26881086	EASTERN CAPE	PORT ELIZABETH LABORATORY	NEGATIVE	07/01/2015	07/02/2015	'60+
5062724	F	01/01/1982	GT00912373	GAUTENG	CHARLOTTE MAXEKE JOHANNESBURG ACADEMIC HOSPITAL	NEGATIVE	07/01/2015	07/02/2015	'30-34
11619373	M	07/01/1977	12885/15	KWAZULU-NATAL	INKOSI ALBERT LUTHULI CENTRAL HOSPITAL	POSITIVE	07/01/2015	07/10/2015	'35-39
13769986	M	03/04/1968	LP0000045968	LIMPOPO	POLOKWANE LABORATORY	NEGATIVE	07/01/2015	07/01/2015	'45-49
33163733	F	17/12/1984	26109637	WESTERN CAPE	GROOTE SCHUUR LABORATORY	NEGATIVE	07/01/2015	08/01/2015	'30-34
10219517	M	09/10/1956	560910	KWAZULU-NATAL	INKOSI ALBERT LUTHULI CENTRAL HOSPITAL	NEGATIVE	07/01/2015	07/02/2015	'55-59
21646900	F	05/11/1987	W263/13	MPUMALANGA	ERMELO LABORATORY	NEGATIVE	07/01/2015	07/02/2015	'25-29
109145117	F	07/01/1981	GT39803829	GAUTENG	DR GEORGE MUKHARI LABORATORY	POSITIVE	07/01/2015	07/02/2015	'30-34
34216791	M	04/11/1952	UNKNOWN	FREE STATE	WELKOM LABORATORY	NEGATIVE	07/01/2015	07/02/2015	'60+
102717296	F	09/10/1950	500910	KWAZULU-NATAL	INKOSI ALBERT LUTHULI CENTRAL HOSPITAL	POSITIVE	07/01/2015	07/12/2015	'60+
109272632	M	07/11/1970	K24	WESTERN CAPE	TYGERBERG LABORATORY	NEGATIVE	07/01/2015	07/02/2015	'40-44
107541081	F	12/05/1984	88104336	WESTERN CAPE	GEORGE LABORATORY	NEGATIVE	07/01/2015	07/01/2015	'30-34
108447966	M	04/04/1991	26869644	EASTERN CAPE	EAST LONDON LABORATORY	NEGATIVE	07/01/2015	07/02/2015	'20-24
16955284	F	21/07/1986	20869962	EASTERN CAPE	CECILIA MAKIWANE LABORATORY	POSITIVE	07/01/2015	07/01/2015	'25-29
321377	F	24/12/1956	GP00000940	GAUTENG	CHARLOTTE MAXEKE JOHANNESBURG ACADEMIC HOSPITAL	NEGATIVE	07/01/2015	08/01/2015	'55-59
10897730	M	23/12/1975	NO COLLECTION TIME	KWAZULU-NATAL	INKOSI ALBERT LUTHULI CENTRAL HOSPITAL	NEGATIVE	07/01/2015	08/01/2015	'35-39
10897730	M	23/12/1975	NO COLLECTION TIME	KWAZULU-NATAL	INKOSI ALBERT LUTHULI CENTRAL HOSPITAL	NEGATIVE	07/01/2015	08/01/2015	'35-39
41410538	M	16/06/1956	114066194	WESTERN CAPE	GROOTE SCHUUR LABORATORY	NEGATIVE	07/01/2015	10/01/2015	'55-59
14219437	F	01/07/1991	219/11	KWAZULU-NATAL	INKOSI ALBERT LUTHULI CENTRAL HOSPITAL	NEGATIVE	07/01/2015	07/12/2015	'20-24
1632663	F	09/09/1993	128830304	WESTERN CAPE	GROOTE SCHUUR LABORATORY	NEGATIVE	07/01/2015	07/01/2015	'20-24
12731260	F	25/03/1969	514232	GAUTENG	CHARLOTTE MAXEKE JOHANNESBURG ACADEMIC HOSPITAL	NEGATIVE	07/01/2015	08/01/2015	'45-49
953551	F	21/11/1971	109362129	WESTERN CAPE	GEORGE LABORATORY	NEGATIVE	07/01/2015	07/01/2015	'40-44
41005287	F	11/08/1985	GT63185220	GAUTENG	BRAAMFONTEIN CENTRAL LABORATORY	NEGATIVE	07/01/2015	07/03/2015	'25-29
25577291	M	04/10/1978	780410	GAUTENG	LERATONG LABORATORY	POSITIVE	07/01/2015	07/02/2015	'35-39
10106829	M	08/04/1965	LP0000018143	LIMPOPO	POLOKWANE LABORATORY	NEGATIVE	07/01/2015	07/02/2015	'45-49
11348378	M	05/05/1967	UNKNOWN	EASTERN CAPE	EAST LONDON LABORATORY	POSITIVE	07/01/2015	07/03/2015	'45-49
100590325	F	09/05/1980	LP0000030170	LIMPOPO	POLOKWANE LABORATORY	NEGATIVE	07/01/2015	07/01/2015	'30-34
331957	M	16/12/1971	519914	KWAZULU-NATAL	INKOSI ALBERT LUTHULI CENTRAL HOSPITAL	NEGATIVE	07/01/2015	09/01/2015	'40-44
150113	M	24/03/1978	CAAD00019758	KWAZULU-NATAL	INKOSI ALBERT LUTHULI CENTRAL HOSPITAL	NEGATIVE	07/01/2015	12/01/2015	'35-39
108848494	M	08/08/1976	9249	KWAZULU-NATAL	INKOSI ALBERT LUTHULI CENTRAL HOSPITAL	NEGATIVE	07/01/2015	13/07/2015	'35-39
20256126	M	07/11/1968	27739663	EASTERN CAPE	PORT ELIZABETH LABORATORY	NEGATIVE	07/01/2015	07/10/2015	'45-49
107159993	M	06/01/1986	29864048	EASTERN CAPE	PORT ELIZABETH LABORATORY	NEGATIVE	07/01/2015	07/03/2015	'25-29
3594345	F	19/04/1965	70829825	WESTERN CAPE	TYGERBERG LABORATORY	NEGATIVE	07/01/2015	09/01/2015	'45-49
10173764	M	04/05/1979	790405	GAUTENG	TAMBO MEMORIAL LABORATORY	NEGATIVE	07/01/2015	07/03/2015	'35-39
25580779	F	08/01/1997	2371/13	KWAZULU-NATAL	INKOSI ALBERT LUTHULI CENTRAL HOSPITAL	NEGATIVE	07/01/2015	07/12/2015	'15-19
270524	F	30/06/1951	CAAD00021616	KWAZULU-NATAL	INKOSI ALBERT LUTHULI CENTRAL HOSPITAL	NEGATIVE	07/01/2015	09/01/2015	'60+
27813839	M	20/04/1984	15/01069	MPUMALANGA	ROB FERREIRA LABORATORY	POSITIVE	07/01/2015	08/01/2015	'30-34
6956189	F	12/12/1986	121285	GAUTENG	CHRIS HANI BARAGWANATH LABORATORY	NEGATIVE	07/01/2015	07/02/2015	'25-29
15350888	M	03/12/1968	212291433	GAUTENG	TSHWANE ACADEMIC LABORATORY	NEGATIVE	07/01/2015	07/03/2015	'45-49
5254099	F	09/10/1990	LP0000103075	LIMPOPO	POLOKWANE LABORATORY	NEGATIVE	07/01/2015	07/01/2015	'20-24
11620230	M	04/04/1961	40461	NORTH WEST	TSHEPONG LABORATORY	POSITIVE	07/01/2015	07/02/2015	'50-54
20633344	F	12/12/1992	2616/15	KWAZULU-NATAL	INKOSI ALBERT LUTHULI CENTRAL HOSPITAL	NEGATIVE	07/01/2015	07/12/2015	'20-24
5695753	M	13/01/1957	GT00419959	GAUTENG	CHARLOTTE MAXEKE JOHANNESBURG ACADEMIC HOSPITAL	NEGATIVE	07/01/2015	11/01/2015	'55-59
16885796	M	11/11/1978	3838/13	EASTERN CAPE	EAST LONDON LABORATORY	POSITIVE	07/01/2015	07/03/2015	'35-39
4047130	M	19/04/1961	GT00592584	GAUTENG	CHARLOTTE MAXEKE JOHANNESBURG ACADEMIC HOSPITAL	NEGATIVE	07/01/2015	08/01/2015	'50-54
2822654	F	14/05/1984	101273704	WESTERN CAPE	TYGERBERG LABORATORY	NEGATIVE	07/01/2015	13/01/2015	'30-34
51629679	M	24/08/1981	88660378	WESTERN CAPE	TYGERBERG LABORATORY	NEGATIVE	07/01/2015	10/01/2015	'30-34
15240593	M	10/02/1964	LP0000026614	LIMPOPO	POLOKWANE LABORATORY	NEGATIVE	07/01/2015	07/02/2015	'50-54
25580779	F	08/01/1997	2371/13	KWAZULU-NATAL	INKOSI ALBERT LUTHULI CENTRAL HOSPITAL	NEGATIVE	07/01/2015	07/12/2015	'15-19
12518987	M	09/03/1963	LP0000134337	LIMPOPO	POLOKWANE LABORATORY	POSITIVE	07/01/2015	07/01/2015	'50-54
10538969	F	14/03/1985	GT01117696	GAUTENG	CHARLOTTE MAXEKE JOHANNESBURG ACADEMIC HOSPITAL	NEGATIVE	07/01/2015	08/01/2015	'25-29
1603298	F	29/09/1984	GP08831296	GAUTENG	CHRIS HANI BARAGWANATH LABORATORY	NEGATIVE	07/01/2015	07/01/2015	'30-34
3452629	F	12/04/1998	0933/15	GAUTENG	CHRIS HANI BARAGWANATH LABORATORY	NEGATIVE	07/01/2015	07/02/2015	'15-19
12530262	F	01/11/1973	GP45921928	GAUTENG	TSHWANE ACADEMIC LABORATORY	NEGATIVE	07/01/2015	07/02/2015	'40-44
11005677	F	31/05/1990	UNKNOWN	EASTERN CAPE	EAST LONDON LABORATORY	NEGATIVE	07/01/2015	08/01/2015	'20-24
16464616	F	03/09/1986	LP0000015872	LIMPOPO	POLOKWANE LABORATORY	NEGATIVE	07/01/2015	07/01/2015	'25-29
585405	M	04/03/1993	134222850	WESTERN CAPE	GEORGE LABORATORY	NEGATIVE	07/01/2015	07/01/2015	'20-24
105944966	F	04/11/1988	LP0000135092	LIMPOPO	POLOKWANE LABORATORY	NEGATIVE	07/01/2015	07/02/2015	'25-29
229449	M	15/08/1981	UNKNOWN	EASTERN CAPE	EAST LONDON LABORATORY	NEGATIVE	07/01/2015	08/01/2015	'30-34
11620230	M	04/04/1961	40461	NORTH WEST	TSHEPONG LABORATORY	POSITIVE	07/01/2015	07/02/2015	'50-54
1502078	M	26/10/1959	GT09743167	GAUTENG	CHRIS HANI BARAGWANATH LABORATORY	NEGATIVE	07/01/2015	07/01/2015	'55-59
1813740	F	11/03/1979	3263/15	KWAZULU-NATAL	INKOSI ALBERT LUTHULI CENTRAL HOSPITAL	NEGATIVE	07/01/2015	07/12/2015	'35-39
220405	M	06/03/1963	030663NH	GAUTENG	HELEN JOSEPH LABORATORY	NEGATIVE	07/01/2015	07/02/2015	'50-54
21253563	F	02/06/1989	UNKNOWN	KWAZULU-NATAL	INKOSI ALBERT LUTHULI CENTRAL HOSPITAL	POSITIVE	07/01/2015	16/07/2015	'25-29
102458189	M	31/10/1955	26215749	WESTERN CAPE	GROOTE SCHUUR LABORATORY	NEGATIVE	07/01/2015	08/01/2015	'55-59
366863	F	01/01/1954	LP0000370037	LIMPOPO	POLOKWANE LABORATORY	NEGATIVE	07/01/2015	07/01/2015	'60+
1496404	F	01/07/1983	830107	KWAZULU-NATAL	INKOSI ALBERT LUTHULI CENTRAL HOSPITAL	NEGATIVE	07/01/2015	17/07/2015	'30-34
102296093	F	22/10/1948	GT01117700	GAUTENG	CHARLOTTE MAXEKE JOHANNESBURG ACADEMIC HOSPITAL	NEGATIVE	07/01/2015	08/01/2015	'60+
108958807	M	04/05/1986	50486	GAUTENG	TAMBO MEMORIAL LABORATORY	NEGATIVE	07/01/2015	07/01/2015	'25-29
11101487	M	11/01/1971	LP0000050336	LIMPOPO	POLOKWANE LABORATORY	POSITIVE	07/01/2015	07/01/2015	'40-44
987304	M	15/10/1969	53733010	WESTERN CAPE	TYGERBERG LABORATORY	NEGATIVE	07/01/2015	07/01/2015	'45-49
22960952	F	06/04/1994	UNKNOWN	EASTERN CAPE	EAST LONDON LABORATORY	NEGATIVE	07/01/2015	07/02/2015	'20-24
2222800	M	05/09/1984	LP0000001720	LIMPOPO	POLOKWANE LABORATORY	POSITIVE	07/01/2015	07/01/2015	'30-34
17085739	F	05/04/1985	UNKNOWN	EASTERN CAPE	EAST LONDON LABORATORY	POSITIVE	07/01/2015	07/05/2015	'25-29
108853515	F	08/06/1953	UNKNOWN	KWAZULU-NATAL	INKOSI ALBERT LUTHULI CENTRAL HOSPITAL	POSITIVE	07/01/2015	16/07/2015	'60+
108899374	M	01/01/1976	UNKNOWN	GAUTENG	TSHWANE ACADEMIC LABORATORY	NEGATIVE	07/01/2015	07/03/2015	'35-39
3341760	M	01/02/1967	670102	GAUTENG	TAMBO MEMORIAL LABORATORY	NEGATIVE	07/01/2015	07/02/2015	'45-49
102080066	F	29/10/1979	23702798	WESTERN CAPE	GROOTE SCHUUR LABORATORY	NEGATIVE	07/01/2015	08/01/2015	'35-39
18565106	F	03/06/1962	742	KWAZULU-NATAL	INKOSI ALBERT LUTHULI CENTRAL HOSPITAL	NEGATIVE	07/01/2015	07/12/2015	'50-54
108738492	M	07/01/1959	GT39803343	GAUTENG	DR GEORGE MUKHARI LABORATORY	NEGATIVE	07/01/2015	07/02/2015	'55-59
171461	M	10/03/1989	GP63112044	GAUTENG	TSHWANE ACADEMIC LABORATORY	NEGATIVE	07/01/2015	07/03/2015	'25-29
5566094	M	22/02/1967	220267NG	GAUTENG	HELEN JOSEPH LABORATORY	NEGATIVE	07/01/2015	07/01/2015	'45-49
290655	M	23/11/1976	CAAD00301512	KWAZULU-NATAL	INKOSI ALBERT LUTHULI CENTRAL HOSPITAL	NEGATIVE	07/01/2015	12/01/2015	'35-39
10106829	M	08/04/1965	LP0000018143	LIMPOPO	POLOKWANE LABORATORY	NEGATIVE	07/01/2015	07/02/2015	'45-49
15402087	F	02/03/1977	110104148	WESTERN CAPE	GEORGE LABORATORY	NEGATIVE	07/01/2015	07/01/2015	'35-39
29605634	F	02/07/1965	L650207	GAUTENG	CHRIS HANI BARAGWANATH LABORATORY	NEGATIVE	07/01/2015	07/03/2015	'45-49
18016651	F	16/01/1993	A4253	KWAZULU-NATAL	INKOSI ALBERT LUTHULI CENTRAL HOSPITAL	NEGATIVE	07/01/2015	08/01/2015	'20-24
24537157	M	01/01/1956	21146246	EASTERN CAPE	PORT ELIZABETH LABORATORY	NEGATIVE	07/01/2015	07/03/2015	'55-59
9740421	M	14/08/1969	32587/10	MPUMALANGA	TSHWANE ACADEMIC LABORATORY	NEGATIVE	07/01/2015	12/01/2015	'45-49
21253563	F	02/06/1989	UNKNOWN	KWAZULU-NATAL	INKOSI ALBERT LUTHULI CENTRAL HOSPITAL	POSITIVE	07/01/2015	16/07/2015	'25-29
20635241	F	18/03/1952	UNKNOWN	EASTERN CAPE	PORT ELIZABETH LABORATORY	NEGATIVE	07/01/2015	09/01/2015	'60+
380257	F	30/01/1976	GP00019300	GAUTENG	CHARLOTTE MAXEKE JOHANNESBURG ACADEMIC HOSPITAL	NEGATIVE	07/01/2015	08/01/2015	'35-39
170136	F	12/08/1977	109542373	WESTERN CAPE	GEORGE LABORATORY	NEGATIVE	07/01/2015	07/01/2015	'35-39
1051923	M	09/05/1979	15373731	WESTERN CAPE	GROOTE SCHUUR LABORATORY	NEGATIVE	07/01/2015	07/02/2015	'35-39
2483598	M	10/03/1975	88/09	KWAZULU-NATAL	INKOSI ALBERT LUTHULI CENTRAL HOSPITAL	NEGATIVE	07/01/2015	14/07/2015	'35-39
1119323	F	08/08/1992	UNKNOWN	EASTERN CAPE	EAST LONDON LABORATORY	NEGATIVE	07/01/2015	07/03/2015	'20-24
111717	F	09/01/1969	27253442	EASTERN CAPE	PORT ELIZABETH LABORATORY	NEGATIVE	07/01/2015	07/03/2015	'45-49
63627830	F	11/12/1969	W431/14 R10PN	GAUTENG	TAMBO MEMORIAL LABORATORY	NEGATIVE	07/01/2015	07/02/2015	'45-49
105275166	M	07/01/1985	GP39534241	GAUTENG	DR GEORGE MUKHARI LABORATORY	NEGATIVE	07/01/2015	07/02/2015	'25-29
35426767	U	10/09/1964	2332/01	GAUTENG	TAMBO MEMORIAL LABORATORY	NEGATIVE	07/01/2015	07/02/2015	'50-54
10371551	F	04/04/1990	LP4500000642	LIMPOPO	POLOKWANE LABORATORY	NEGATIVE	07/01/2015	07/01/2015	'20-24
24318039	F	19/07/1984	UNKNOWN	NORTHERN CAPE	KIMBERLEY LABORATORY	NEGATIVE	07/01/2015	08/01/2015	'30-34
18837033	F	06/04/1961	28638575	EASTERN CAPE	PORT ELIZABETH LABORATORY	NEGATIVE	07/01/2015	07/02/2015	'50-54
20426357	M	14/12/1981	114430242	WESTERN CAPE	TYGERBERG LABORATORY	NEGATIVE	07/01/2015	10/01/2015	'30-34
32793721	F	02/07/1994	UNKNOWN	EASTERN CAPE	EAST LONDON LABORATORY	NEGATIVE	07/01/2015	07/02/2015	'20-24
15366712	F	05/01/1994	CAT0213217	KWAZULU-NATAL	INKOSI ALBERT LUTHULI CENTRAL HOSPITAL	NEGATIVE	07/01/2015	16/07/2015	'20-24
38531827	F	06/08/1981	24083370	EASTERN CAPE	CECILIA MAKIWANE LABORATORY	POSITIVE	07/01/2015	07/02/2015	'30-34
3583585	M	10/08/1967	GP08894072	GAUTENG	CHRIS HANI BARAGWANATH LABORATORY	NEGATIVE	07/01/2015	07/01/2015	'45-49
941052	M	11/09/1969	48514798	WESTERN CAPE	GEORGE LABORATORY	NEGATIVE	07/01/2015	07/01/2015	'45-49
42257370	M	02/06/1966	716/15	KWAZULU-NATAL	INKOSI ALBERT LUTHULI CENTRAL HOSPITAL	POSITIVE	07/01/2015	13/07/2015	'45-49
105000164	F	01/01/1974	UM00671669	FREE STATE	UNIVERSITAS ACADEMIC LABORATORY	NEGATIVE	07/01/2015	07/01/2015	'40-44
21292237	M	03/02/1991	LP0000144587	LIMPOPO	POLOKWANE LABORATORY	NEGATIVE	07/01/2015	07/01/2015	'20-24
2340114	F	02/03/1977	110104148	WESTERN CAPE	GROOTE SCHUUR LABORATORY	NEGATIVE	07/01/2015	07/03/2015	'35-39
30591604	F	11/08/1992	921108	KWAZULU-NATAL	INKOSI ALBERT LUTHULI CENTRAL HOSPITAL	NEGATIVE	07/01/2015	07/02/2015	'20-24
108868660	F	11/12/1988	881112	KWAZULU-NATAL	INKOSI ALBERT LUTHULI CENTRAL HOSPITAL	NEGATIVE	07/01/2015	17/07/2015	'25-29
12518987	M	09/03/1963	LP0000134337	LIMPOPO	POLOKWANE LABORATORY	POSITIVE	07/01/2015	07/01/2015	'50-54
20582235	F	06/04/1983	830604CH	GAUTENG	LERATONG LABORATORY	NEGATIVE	07/01/2015	07/02/2015	'30-34
263598	F	17/05/1985	124936022	WESTERN CAPE	GROOTE SCHUUR LABORATORY	NEGATIVE	07/01/2015	07/01/2015	'25-29
65743872	M	28/03/1992	988221370	KWAZULU-NATAL	INKOSI ALBERT LUTHULI CENTRAL HOSPITAL	NEGATIVE	07/01/2015	09/01/2015	'20-24
107510598	M	11/03/1985	84394840	WESTERN CAPE	GEORGE LABORATORY	NEGATIVE	07/01/2015	07/01/2015	'25-29
26755135	M	02/10/1987	215 265 492	GAUTENG	CHRIS HANI BARAGWANATH LABORATORY	NEGATIVE	07/01/2015	07/02/2015	'25-29
1145475	M	09/11/1969	110949MA	GAUTENG	HELEN JOSEPH LABORATORY	NEGATIVE	07/01/2015	07/04/2015	'45-49
24075286	F	07/05/1960	LP0000027819	LIMPOPO	POLOKWANE LABORATORY	NEGATIVE	07/01/2015	07/01/2015	'50-54
21677145	F	07/05/1984	UNKNOWN	EASTERN CAPE	EAST LONDON LABORATORY	NEGATIVE	07/01/2015	07/02/2015	'30-34
108057809	M	03/09/1969	59621193	WESTERN CAPE	TYGERBERG LABORATORY	NEGATIVE	07/01/2015	07/02/2015	'45-49
88766384	M	16/08/1989	160889	GAUTENG	CHARLOTTE MAXEKE JOHANNESBURG ACADEMIC HOSPITAL	NEGATIVE	07/01/2015	08/01/2015	'25-29
11348378	M	05/05/1967	UNKNOWN	EASTERN CAPE	EAST LONDON LABORATORY	POSITIVE	07/01/2015	07/03/2015	'45-49
18084946	F	01/04/1996	960104	KWAZULU-NATAL	INKOSI ALBERT LUTHULI CENTRAL HOSPITAL	NEGATIVE	07/01/2015	17/07/2015	'15-19
25832492	F	07/01/2004	248097	NORTHERN CAPE	KIMBERLEY LABORATORY	NEGATIVE	07/01/2015	07/02/2015	'10-14
38452550	F	09/03/1958	580903	KWAZULU-NATAL	INKOSI ALBERT LUTHULI CENTRAL HOSPITAL	NEGATIVE	07/01/2015	07/12/2015	'55-59
23344143	F	11/05/1989	AAIZ5260BOF89-11-05	KWAZULU-NATAL	INKOSI ALBERT LUTHULI CENTRAL HOSPITAL	NEGATIVE	07/01/2015	13/07/2015	'25-29
99970691	M	02/04/1997	LP0000209341	LIMPOPO	POLOKWANE LABORATORY	POSITIVE	07/01/2015	07/01/2015	'15-19
11557194	F	11/09/1989	GP45989314	GAUTENG	TSHWANE ACADEMIC LABORATORY	POSITIVE	07/01/2015	07/02/2015	'25-29
107917525	F	10/10/1976	44531002	WESTERN CAPE	TYGERBERG LABORATORY	NEGATIVE	07/01/2015	07/02/2015	'35-39
2325927	M	16/12/1968	GT00095319	GAUTENG	CHARLOTTE MAXEKE JOHANNESBURG ACADEMIC HOSPITAL	NEGATIVE	07/01/2015	08/01/2015	'45-49
29041987	F	01/11/1996	199/14	KWAZULU-NATAL	INKOSI ALBERT LUTHULI CENTRAL HOSPITAL	NEGATIVE	07/01/2015	07/12/2015	'15-19
64905890	F	07/11/1965	51027928	WESTERN CAPE	TYGERBERG LABORATORY	NEGATIVE	07/01/2015	07/02/2015	'45-49
294459	F	26/11/1974	GT00018759	GAUTENG	CHARLOTTE MAXEKE JOHANNESBURG ACADEMIC HOSPITAL	NEGATIVE	07/01/2015	08/01/2015	'40-44
34235682	M	05/04/2009	40509	GAUTENG	CHRIS HANI BARAGWANATH LABORATORY	NEGATIVE	07/01/2015	07/05/2015	'5-9
520653	F	24/03/1971	26373696	WESTERN CAPE	TYGERBERG LABORATORY	NEGATIVE	07/01/2015	09/01/2015	'40-44
9758579	M	18/05/1984	13806	GAUTENG	TSHWANE ACADEMIC LABORATORY	NEGATIVE	07/01/2015	08/01/2015	'30-34
27736624	F	02/02/1981	020281GO	GAUTENG	BRAAMFONTEIN CENTRAL LABORATORY	NEGATIVE	07/01/2015	07/03/2015	'30-34
110276	M	16/09/1979	CAAD00018228	KWAZULU-NATAL	INKOSI ALBERT LUTHULI CENTRAL HOSPITAL	NEGATIVE	07/01/2015	12/01/2015	'35-39
16977667	F	09/01/1986	UNKNOWN	EASTERN CAPE	EAST LONDON LABORATORY	NEGATIVE	07/01/2015	07/03/2015	'25-29
108819338	F	04/07/1996	3259/15	KWAZULU-NATAL	INKOSI ALBERT LUTHULI CENTRAL HOSPITAL	POSITIVE	07/01/2015	21/07/2015	'15-19
1827631	F	07/01/1978	7.81E+12	KWAZULU-NATAL	INKOSI ALBERT LUTHULI CENTRAL HOSPITAL	POSITIVE	07/01/2015	07/11/2015	'35-39
19611210	F	02/11/1998	980211	GAUTENG	TAMBO MEMORIAL LABORATORY	NEGATIVE	07/01/2015	07/03/2015	'15-19
190060	F	26/03/1965	CAAD00175746	KWAZULU-NATAL	INKOSI ALBERT LUTHULI CENTRAL HOSPITAL	NEGATIVE	07/01/2015	09/01/2015	'45-49
11079334	M	09/06/1978	773/13	EASTERN CAPE	PORT ELIZABETH LABORATORY	NEGATIVE	07/01/2015	07/04/2015	'35-39
1688414	F	09/10/1977	97275705DA	FREE STATE	UNIVERSITAS ACADEMIC LABORATORY	POSITIVE	07/01/2015	07/01/2015	'35-39
108589785	M	08/07/1968	UM00679859	FREE STATE	UNIVERSITAS ACADEMIC LABORATORY	NEGATIVE	07/01/2015	07/01/2015	'45-49
108977065	M	07/01/1954	408680	KWAZULU-NATAL	INKOSI ALBERT LUTHULI CENTRAL HOSPITAL	POSITIVE	07/01/2015	16/07/2015	'60+
103084689	F	08/07/1967	7081967	GAUTENG	BRAAMFONTEIN CENTRAL LABORATORY	NEGATIVE	07/01/2015	07/03/2015	'45-49
6232062	F	22/07/1966	GT00712467	GAUTENG	CHARLOTTE MAXEKE JOHANNESBURG ACADEMIC HOSPITAL	NEGATIVE	07/01/2015	08/01/2015	'45-49
57426514	F	03/09/1979	265/15	EASTERN CAPE	NELSON MANDELA ACADEMIC LABORATORY	NEGATIVE	07/01/2015	07/08/2015	'35-39
21426922	M	08/10/1974	LP0000083979	LIMPOPO	POLOKWANE LABORATORY	POSITIVE	07/01/2015	07/01/2015	'40-44
1345423	F	09/10/1968	UNKNOWN	EASTERN CAPE	PORT ELIZABETH LABORATORY	NEGATIVE	07/01/2015	07/02/2015	'45-49
7080873	M	07/05/1971	27054048	EASTERN CAPE	PORT ELIZABETH LABORATORY	NEGATIVE	07/01/2015	07/02/2015	'40-44
13954473	F	13/07/1977	118644343	WESTERN CAPE	TYGERBERG LABORATORY	NEGATIVE	07/01/2015	07/01/2015	'35-39
3349561	M	03/03/1974	030374CH	GAUTENG	HELEN JOSEPH LABORATORY	NEGATIVE	07/01/2015	07/02/2015	'40-44
28373875	M	29/08/1969	27307156	EASTERN CAPE	PORT ELIZABETH LABORATORY	NEGATIVE	07/01/2015	08/01/2015	'45-49
1176713	F	07/05/1992	UNKNOWN	KWAZULU-NATAL	INKOSI ALBERT LUTHULI CENTRAL HOSPITAL	NEGATIVE	07/01/2015	17/07/2015	'20-24
101582685	M	25/04/1960	250460CU	GAUTENG	HELEN JOSEPH LABORATORY	NEGATIVE	07/01/2015	07/01/2015	'50-54
401433	M	15/07/1951	CAAD00021703	KWAZULU-NATAL	INKOSI ALBERT LUTHULI CENTRAL HOSPITAL	NEGATIVE	07/01/2015	09/01/2015	'60+
38452550	F	09/03/1958	580903	KWAZULU-NATAL	INKOSI ALBERT LUTHULI CENTRAL HOSPITAL	NEGATIVE	07/01/2015	07/12/2015	'55-59
5737716	F	31/05/1961	168622KH	GAUTENG	LERATONG LABORATORY	NEGATIVE	07/01/2015	08/01/2015	'50-54
37033639	F	30/07/2009	UNKNOWN	NORTHERN CAPE	KIMBERLEY LABORATORY	NEGATIVE	07/01/2015	08/01/2015	'5-9
109104275	F	08/02/1993	WD4065	GAUTENG	CHARLOTTE MAXEKE JOHANNESBURG ACADEMIC HOSPITAL	NEGATIVE	07/01/2015	07/01/2015	'20-24
2598450	M	17/11/1982	87356911	WESTERN CAPE	TYGERBERG LABORATORY	POSITIVE	07/01/2015	10/01/2015	'30-34
11339547	F	01/01/1948	UNKNOWN	EASTERN CAPE	EAST LONDON LABORATORY	NEGATIVE	07/01/2015	07/04/2015	'60+
16885796	M	11/11/1978	3838/13	EASTERN CAPE	EAST LONDON LABORATORY	POSITIVE	07/01/2015	07/03/2015	'35-39
366863	F	01/01/1954	LP0000370037	LIMPOPO	POLOKWANE LABORATORY	NEGATIVE	07/01/2015	07/01/2015	'60+
109192260	M	04/11/1979	526214	GAUTENG	CHARLOTTE MAXEKE JOHANNESBURG ACADEMIC HOSPITAL	POSITIVE	07/01/2015	07/01/2015	'35-39
32793721	F	02/07/1994	UNKNOWN	EASTERN CAPE	EAST LONDON LABORATORY	NEGATIVE	07/01/2015	07/02/2015	'20-24
15417120	F	11/08/1967	AAKZ00346594	KWAZULU-NATAL	INKOSI ALBERT LUTHULI CENTRAL HOSPITAL	NEGATIVE	07/01/2015	07/02/2015	'45-49
1700310	F	20/06/1972	26359232	WESTERN CAPE	TYGERBERG LABORATORY	NEGATIVE	07/01/2015	07/01/2015	'40-44
22960952	F	06/04/1994	UNKNOWN	EASTERN CAPE	EAST LONDON LABORATORY	NEGATIVE	07/01/2015	07/02/2015	'20-24
20256126	M	07/11/1968	27739663	EASTERN CAPE	PORT ELIZABETH LABORATORY	NEGATIVE	07/01/2015	07/10/2015	'45-49
100976887	M	28/06/1978	280678MA	GAUTENG	HELEN JOSEPH LABORATORY	POSITIVE	07/01/2015	07/01/2015	'35-39
37069639	F	12/11/1974	29991395	NORTHERN CAPE	KIMBERLEY LABORATORY	NEGATIVE	07/01/2015	07/01/2015	'40-44
824218	M	01/09/1950	AAKZ00101054	KWAZULU-NATAL	INKOSI ALBERT LUTHULI CENTRAL HOSPITAL	NEGATIVE	07/01/2015	07/01/2015	'60+
93063598	F	10/04/1984	841004	KWAZULU-NATAL	INKOSI ALBERT LUTHULI CENTRAL HOSPITAL	NEGATIVE	07/01/2015	17/07/2015	'30-34
285911	M	22/10/1976	98540834MC	NORTHERN CAPE	KIMBERLEY LABORATORY	NEGATIVE	07/01/2015	08/01/2015	'35-39
10938834	F	01/10/1983	830110	GAUTENG	TAMBO MEMORIAL LABORATORY	NEGATIVE	07/01/2015	07/02/2015	'30-34
109006640	F	07/01/1986	3092360	GAUTENG	BRAAMFONTEIN CENTRAL LABORATORY	POSITIVE	07/01/2015	07/02/2015	'25-29
1186410	M	12/03/1970	9047	KWAZULU-NATAL	INKOSI ALBERT LUTHULI CENTRAL HOSPITAL	NEGATIVE	07/01/2015	16/07/2015	'40-44
5737716	F	31/05/1961	168622KH	GAUTENG	LERATONG LABORATORY	NEGATIVE	07/01/2015	08/01/2015	'50-54
33139812	F	02/07/1985	6247/15	KWAZULU-NATAL	INKOSI ALBERT LUTHULI CENTRAL HOSPITAL	NEGATIVE	07/01/2015	07/12/2015	'25-29
107628524	M	10/05/1985	144218278	WESTERN CAPE	GROOTE SCHUUR LABORATORY	POSITIVE	07/01/2015	07/03/2015	'25-29
16396405	M	04/10/1966	LP0000013344	LIMPOPO	POLOKWANE LABORATORY	NEGATIVE	07/01/2015	07/02/2015	'45-49
108887522	M	07/04/1986	57211214	GAUTENG	BRAAMFONTEIN CENTRAL LABORATORY	POSITIVE	07/01/2015	07/07/2015	'25-29
220581	F	23/04/1976	CAAD00023954	KWAZULU-NATAL	INKOSI ALBERT LUTHULI CENTRAL HOSPITAL	NEGATIVE	08/01/2015	15/01/2015	'35-39
2352649	F	16/08/1980	101086999	WESTERN CAPE	TYGERBERG LABORATORY	NEGATIVE	08/01/2015	10/01/2015	'30-34
89473575	M	18/04/1984	42429/11	MPUMALANGA	TSHWANE ACADEMIC LABORATORY	NEGATIVE	08/01/2015	12/01/2015	'30-34
110233681	F	02/09/1981	24483315	WESTERN CAPE	GROOTE SCHUUR LABORATORY	LOW POSITIVE	08/01/2015	08/02/2015	'30-34
309008	M	21/09/1968	57298101	WESTERN CAPE	GROOTE SCHUUR LABORATORY	NEGATIVE	08/01/2015	08/01/2015	'45-49
102527085	M	15/01/1966	38798047	WESTERN CAPE	GROOTE SCHUUR LABORATORY	NEGATIVE	08/01/2015	09/01/2015	'45-49
1459943	M	24/06/2011	GP63193053	GAUTENG	TSHWANE ACADEMIC LABORATORY	NEGATIVE	08/01/2015	09/01/2015	'0-4
10088603	M	18/11/1979	1096	KWAZULU-NATAL	INKOSI ALBERT LUTHULI CENTRAL HOSPITAL	POSITIVE	08/01/2015	12/01/2015	'35-39
2159713	F	29/09/1963	290963MZ	GAUTENG	HELEN JOSEPH LABORATORY	NEGATIVE	08/01/2015	08/01/2015	'50-54
211192	F	24/01/1980	CAAD00228664	KWAZULU-NATAL	INKOSI ALBERT LUTHULI CENTRAL HOSPITAL	NEGATIVE	08/01/2015	15/01/2015	'30-34
101920097	F	25/03/1979	125280636	WESTERN CAPE	TYGERBERG LABORATORY	NEGATIVE	08/01/2015	09/01/2015	'35-39
21769361	F	15/01/1939	733019	KWAZULU-NATAL	INKOSI ALBERT LUTHULI CENTRAL HOSPITAL	NEGATIVE	08/01/2015	10/01/2015	'60+
12403126	F	28/10/1957	UNKNOWN	EASTERN CAPE	EAST LONDON LABORATORY	NEGATIVE	08/01/2015	09/01/2015	'55-59
28748824	F	24/09/1983	830924	KWAZULU-NATAL	INKOSI ALBERT LUTHULI CENTRAL HOSPITAL	NEGATIVE	08/01/2015	09/01/2015	'30-34
492106	M	25/05/1978	250578JA	GAUTENG	HELEN JOSEPH LABORATORY	NEGATIVE	08/01/2015	08/01/2015	'35-39
30057	M	25/07/1971	CAAD00079701	KWAZULU-NATAL	INKOSI ALBERT LUTHULI CENTRAL HOSPITAL	NEGATIVE	08/01/2015	12/01/2015	'40-44
14150536	F	20/08/1985	554	KWAZULU-NATAL	INKOSI ALBERT LUTHULI CENTRAL HOSPITAL	POSITIVE	08/01/2015	13/01/2015	'25-29
102537805	F	22/09/1978	590C042313	GAUTENG	TSHWANE ACADEMIC LABORATORY	NEGATIVE	08/01/2015	09/01/2015	'35-39
22278309	M	23/09/1972	720923	KWAZULU-NATAL	INKOSI ALBERT LUTHULI CENTRAL HOSPITAL	NEGATIVE	08/01/2015	09/01/2015	'40-44
25749765	F	20/01/1987	UNKNOWN	EASTERN CAPE	EAST LONDON LABORATORY	NEGATIVE	08/01/2015	09/01/2015	'25-29
2154457	F	25/08/1968	250868ST	GAUTENG	HELEN JOSEPH LABORATORY	NEGATIVE	08/01/2015	08/01/2015	'45-49
34313315	F	28/05/1972	UNKNOWN	NORTH WEST	TSHEPONG LABORATORY	NEGATIVE	08/01/2015	08/01/2015	'40-44
296774	M	14/09/1966	GP08846645	GAUTENG	CHRIS HANI BARAGWANATH LABORATORY	NEGATIVE	08/01/2015	09/01/2015	'45-49
6854960	F	18/08/1988	806612	KWAZULU-NATAL	INKOSI ALBERT LUTHULI CENTRAL HOSPITAL	NEGATIVE	08/01/2015	13/01/2015	'25-29
4760837	M	24/10/1989	GT00876322	GAUTENG	CHARLOTTE MAXEKE JOHANNESBURG ACADEMIC HOSPITAL	NEGATIVE	08/01/2015	09/01/2015	'25-29
3741796	F	26/12/1971	GT00664651	GAUTENG	CHARLOTTE MAXEKE JOHANNESBURG ACADEMIC HOSPITAL	NEGATIVE	08/01/2015	09/01/2015	'40-44
16383806	F	27/08/1980	18805	GAUTENG	TSHWANE ACADEMIC LABORATORY	NEGATIVE	08/01/2015	12/01/2015	'30-34
4040559	F	27/02/1997	GT01018620	GAUTENG	CHARLOTTE MAXEKE JOHANNESBURG ACADEMIC HOSPITAL	NEGATIVE	08/01/2015	09/01/2015	'15-19
1714768	F	27/12/1982	15268329	WESTERN CAPE	GROOTE SCHUUR LABORATORY	NEGATIVE	08/01/2015	08/01/2015	'30-34
102289866	M	16/06/1988	GT01118106	GAUTENG	CHARLOTTE MAXEKE JOHANNESBURG ACADEMIC HOSPITAL	NEGATIVE	08/01/2015	09/01/2015	'25-29
6805382	M	31/08/1998	522/12	GAUTENG	CHRIS HANI BARAGWANATH LABORATORY	NEGATIVE	08/01/2015	11/01/2015	'15-19
6805382	M	31/08/1998	522/12	GAUTENG	CHRIS HANI BARAGWANATH LABORATORY	NEGATIVE	08/01/2015	11/01/2015	'15-19
591289	M	14/09/1960	CAAD00021628	KWAZULU-NATAL	INKOSI ALBERT LUTHULI CENTRAL HOSPITAL	NEGATIVE	08/01/2015	15/01/2015	'50-54
4829765	M	22/01/1960	GT00238346	GAUTENG	CHARLOTTE MAXEKE JOHANNESBURG ACADEMIC HOSPITAL	NEGATIVE	08/01/2015	08/01/2015	'50-54
38374556	F	15/08/1981	XOR1889	EASTERN CAPE	NELSON MANDELA ACADEMIC LABORATORY	NEGATIVE	08/01/2015	13/01/2015	'30-34
120460	F	27/01/1971	CAAD00168293	KWAZULU-NATAL	INKOSI ALBERT LUTHULI CENTRAL HOSPITAL	NEGATIVE	08/01/2015	12/01/2015	'40-44
26235317	M	12/12/1934	34-12-12	KWAZULU-NATAL	INKOSI ALBERT LUTHULI CENTRAL HOSPITAL	NEGATIVE	08/01/2015	08/06/2015	'60+
65666954	M	02/05/1985	UNKNOWN	KWAZULU-NATAL	INKOSI ALBERT LUTHULI CENTRAL HOSPITAL	POSITIVE	08/01/2015	08/08/2015	'25-29
12403126	F	28/10/1957	UNKNOWN	EASTERN CAPE	EAST LONDON LABORATORY	NEGATIVE	08/01/2015	09/01/2015	'55-59
24807521	M	01/01/1974	20127361	EASTERN CAPE	EAST LONDON LABORATORY	NEGATIVE	08/01/2015	08/04/2015	'40-44
37169	F	25/07/1984	840725	KWAZULU-NATAL	INKOSI ALBERT LUTHULI CENTRAL HOSPITAL	NEGATIVE	08/01/2015	12/01/2015	'30-34
28748824	F	24/09/1983	830924	KWAZULU-NATAL	INKOSI ALBERT LUTHULI CENTRAL HOSPITAL	NEGATIVE	08/01/2015	09/01/2015	'30-34
110358612	M	03/06/1979	NHL0177/1	GAUTENG	TSHWANE ACADEMIC LABORATORY	NEGATIVE	08/01/2015	08/03/2015	'35-39
10538969	F	14/03/1985	GT01117696	GAUTENG	CHARLOTTE MAXEKE JOHANNESBURG ACADEMIC HOSPITAL	NEGATIVE	08/01/2015	13/01/2015	'25-29
18164246	F	04/02/1987	GT07252215	GAUTENG	CHRIS HANI BARAGWANATH LABORATORY	NEGATIVE	08/01/2015	08/02/2015	'25-29
9003556	M	17/02/1982	6449/12	MPUMALANGA	TSHWANE ACADEMIC LABORATORY	NEGATIVE	08/01/2015	12/01/2015	'30-34
243657	F	22/11/1982	106460835	WESTERN CAPE	GEORGE LABORATORY	POSITIVE	08/01/2015	08/01/2015	'30-34
15242435	F	18/06/1977	UNKNOWN	KWAZULU-NATAL	INKOSI ALBERT LUTHULI CENTRAL HOSPITAL	NEGATIVE	08/01/2015	12/01/2015	'35-39
5694946	F	21/03/1987	GT00794289	GAUTENG	CHARLOTTE MAXEKE JOHANNESBURG ACADEMIC HOSPITAL	NEGATIVE	08/01/2015	09/01/2015	'25-29
786378	M	24/08/1977	GP00000427	GAUTENG	CHARLOTTE MAXEKE JOHANNESBURG ACADEMIC HOSPITAL	NEGATIVE	08/01/2015	09/01/2015	'35-39
24807521	M	01/01/1974	20127361	EASTERN CAPE	EAST LONDON LABORATORY	NEGATIVE	08/01/2015	08/04/2015	'40-44
5699295	M	13/08/1994	GT00013998	GAUTENG	CHARLOTTE MAXEKE JOHANNESBURG ACADEMIC HOSPITAL	NEGATIVE	08/01/2015	08/01/2015	'20-24
12139788	M	28/04/1995	UNKNOWN	GAUTENG	TSHWANE ACADEMIC LABORATORY	NEGATIVE	08/01/2015	12/01/2015	'15-19
370260	M	14/06/1966	UNKNOWN	WESTERN CAPE	TYGERBERG LABORATORY	NEGATIVE	08/01/2015	10/01/2015	'45-49
364179	M	23/02/1965	89761068PE	NORTHERN CAPE	KIMBERLEY LABORATORY	NEGATIVE	08/01/2015	09/01/2015	'45-49
4605040	M	15/10/1980	67267724	WESTERN CAPE	TYGERBERG LABORATORY	NEGATIVE	08/01/2015	10/01/2015	'30-34
10591042	F	21/11/1989	NKW11/180	MPUMALANGA	ROB FERREIRA LABORATORY	NEGATIVE	08/01/2015	16/01/2015	'25-29
4517718	F	25/10/1990	GT00104366	GAUTENG	CHARLOTTE MAXEKE JOHANNESBURG ACADEMIC HOSPITAL	NEGATIVE	08/01/2015	09/01/2015	'20-24
25749765	F	20/01/1987	UNKNOWN	EASTERN CAPE	EAST LONDON LABORATORY	NEGATIVE	08/01/2015	09/01/2015	'25-29
2156818	M	24/09/1986	240986DL	GAUTENG	HELEN JOSEPH LABORATORY	NEGATIVE	08/01/2015	08/01/2015	'25-29
89742	F	22/03/1980	800322	KWAZULU-NATAL	INKOSI ALBERT LUTHULI CENTRAL HOSPITAL	NEGATIVE	08/01/2015	14/01/2015	'30-34
372325	M	25/02/1986	CAAD00021657	KWAZULU-NATAL	INKOSI ALBERT LUTHULI CENTRAL HOSPITAL	NEGATIVE	08/01/2015	14/01/2015	'25-29
35040485	F	27/06/1965	270665	KWAZULU-NATAL	INKOSI ALBERT LUTHULI CENTRAL HOSPITAL	NEGATIVE	08/01/2015	12/01/2015	'45-49
2932076	M	27/11/1988	GT00752769	GAUTENG	CHARLOTTE MAXEKE JOHANNESBURG ACADEMIC HOSPITAL	NEGATIVE	08/01/2015	08/01/2015	'25-29
354423	M	18/08/1992	AAKZ00307187	KWAZULU-NATAL	INKOSI ALBERT LUTHULI CENTRAL HOSPITAL	POSITIVE	08/01/2015	08/01/2015	'20-24
15579116	F	22/02/1976	UNKNOWN	NORTH WEST	TSHEPONG LABORATORY	NEGATIVE	08/01/2015	08/01/2015	'35-39
24649768	F	29/07/1995	29071995	MPUMALANGA	DR GEORGE MUKHARI LABORATORY	NEGATIVE	08/01/2015	12/01/2015	'15-19
102397906	M	14/09/1961	413/15	KWAZULU-NATAL	INKOSI ALBERT LUTHULI CENTRAL HOSPITAL	POSITIVE	08/01/2015	12/01/2015	'50-54
1277634	M	22/06/1973	UNKNOWN	KWAZULU-NATAL	INKOSI ALBERT LUTHULI CENTRAL HOSPITAL	NEGATIVE	08/01/2015	13/01/2015	'40-44
4131747	F	27/01/1997	970127	GAUTENG	CHRIS HANI BARAGWANATH LABORATORY	NEGATIVE	08/01/2015	11/01/2015	'15-19
88334557	F	28/12/1991	41/15	KWAZULU-NATAL	INKOSI ALBERT LUTHULI CENTRAL HOSPITAL	POSITIVE	08/01/2015	09/01/2015	'20-24
27726837	F	15/07/1976	23465289	EASTERN CAPE	NELSON MANDELA ACADEMIC LABORATORY	NEGATIVE	08/01/2015	10/01/2015	'35-39
89330093	M	23/09/1984	GT00688505	GAUTENG	CHARLOTTE MAXEKE JOHANNESBURG ACADEMIC HOSPITAL	NEGATIVE	08/01/2015	08/01/2015	'30-34
42355215	M	06/10/1972	123619025	WESTERN CAPE	GROOTE SCHUUR LABORATORY	POSITIVE	08/01/2015	08/02/2015	'40-44
440076	M	17/08/1960	CAAD00177823	KWAZULU-NATAL	INKOSI ALBERT LUTHULI CENTRAL HOSPITAL	NEGATIVE	08/01/2015	15/01/2015	'50-54
7833040	M	22/10/1972	57846636	WESTERN CAPE	GROOTE SCHUUR LABORATORY	NEGATIVE	08/01/2015	08/01/2015	'40-44
102525251	F	21/10/1981	32238	GAUTENG	TSHWANE ACADEMIC LABORATORY	NEGATIVE	08/01/2015	12/01/2015	'30-34
102500671	M	23/09/1971	4126/14	EASTERN CAPE	EAST LONDON LABORATORY	NEGATIVE	08/01/2015	12/01/2015	'40-44
430293	F	29/04/1981	UNKNOWN	WESTERN CAPE	TYGERBERG LABORATORY	NEGATIVE	08/01/2015	10/01/2015	'30-34
19569915	F	14/06/1978	UNKNOWN	EASTERN CAPE	NELSON MANDELA ACADEMIC LABORATORY	NEGATIVE	08/01/2015	14/01/2015	'35-39
2274408	M	17/04/1980	64058480	WESTERN CAPE	GROOTE SCHUUR LABORATORY	NEGATIVE	08/01/2015	08/01/2015	'30-34
310460	M	28/12/1982	CAAD00016932	KWAZULU-NATAL	INKOSI ALBERT LUTHULI CENTRAL HOSPITAL	NEGATIVE	08/01/2015	15/01/2015	'30-34
101520580	F	18/01/1993	GT01110763	GAUTENG	CHARLOTTE MAXEKE JOHANNESBURG ACADEMIC HOSPITAL	NEGATIVE	08/01/2015	08/01/2015	'20-24
89742	F	22/03/1980	800322	KWAZULU-NATAL	INKOSI ALBERT LUTHULI CENTRAL HOSPITAL	NEGATIVE	08/01/2015	14/01/2015	'30-34
24911460	M	19/01/1977	392/12	GAUTENG	CHARLOTTE MAXEKE JOHANNESBURG ACADEMIC HOSPITAL	NEGATIVE	08/01/2015	09/01/2015	'35-39
330078	F	19/10/1983	UNKNOWN	WESTERN CAPE	TYGERBERG LABORATORY	NEGATIVE	08/01/2015	10/01/2015	'30-34
4455160	F	22/05/1956	81436727	WESTERN CAPE	GROOTE SCHUUR LABORATORY	NEGATIVE	08/01/2015	08/01/2015	'55-59
33703488	M	23/06/1966	UNKNOWN	NORTH WEST	MAFIKENG LABORATORY	NEGATIVE	08/01/2015	08/01/2015	'45-49
15610506	F	06/03/1955	34844/15	KWAZULU-NATAL	INKOSI ALBERT LUTHULI CENTRAL HOSPITAL	NEGATIVE	08/01/2015	13/08/2015	'55-59
2242544	M	17/03/1979	170379SE	GAUTENG	HELEN JOSEPH LABORATORY	NEGATIVE	08/01/2015	08/01/2015	'35-39
5353779	F	14/11/1988	590C048903	GAUTENG	TSHWANE ACADEMIC LABORATORY	NEGATIVE	08/01/2015	12/01/2015	'25-29
20126656	F	16/12/1973	2993	GAUTENG	DR GEORGE MUKHARI LABORATORY	NEGATIVE	08/01/2015	09/01/2015	'40-44
6718989	M	29/12/1967	4493/03	GAUTENG	TSHWANE ACADEMIC LABORATORY	NEGATIVE	08/01/2015	14/01/2015	'45-49
100722142	M	29/06/1989	AAKZ00332841	KWAZULU-NATAL	INKOSI ALBERT LUTHULI CENTRAL HOSPITAL	NEGATIVE	08/01/2015	09/01/2015	'25-29
101152357	F	20/04/1985	135772143	WESTERN CAPE	GROOTE SCHUUR LABORATORY	NEGATIVE	08/01/2015	08/01/2015	'25-29
48320535	F	15/06/1981	810615	GAUTENG	CHARLOTTE MAXEKE JOHANNESBURG ACADEMIC HOSPITAL	NEGATIVE	08/01/2015	08/01/2015	'30-34
2715234	M	16/02/1955	GT00781096	GAUTENG	CHARLOTTE MAXEKE JOHANNESBURG ACADEMIC HOSPITAL	NEGATIVE	08/01/2015	08/01/2015	'55-59
760669	M	22/11/1980	18638171	WESTERN CAPE	TYGERBERG LABORATORY	NEGATIVE	08/01/2015	09/01/2015	'30-34
22278309	M	23/09/1972	720923	KWAZULU-NATAL	INKOSI ALBERT LUTHULI CENTRAL HOSPITAL	NEGATIVE	08/01/2015	09/01/2015	'40-44
8111309	F	19/01/1962	LP1500004139	LIMPOPO	TSHWANE ACADEMIC LABORATORY	NEGATIVE	08/01/2015	12/01/2015	'50-54
639335	M	17/03/1977	53405213	WESTERN CAPE	GROOTE SCHUUR LABORATORY	NEGATIVE	08/01/2015	09/01/2015	'35-39
32068074	F	29/08/1971	146109046	WESTERN CAPE	TYGERBERG LABORATORY	NEGATIVE	08/01/2015	09/01/2015	'40-44
2434609	F	21/08/1959	GP09008528	GAUTENG	CHRIS HANI BARAGWANATH LABORATORY	NEGATIVE	08/01/2015	09/01/2015	'55-59
15661611	F	17/12/1974	31712276	NORTHERN CAPE	KIMBERLEY LABORATORY	NEGATIVE	08/01/2015	08/01/2015	'40-44
98354859	M	30/03/1981	UNKNOWN	KWAZULU-NATAL	INKOSI ALBERT LUTHULI CENTRAL HOSPITAL	NEGATIVE	08/01/2015	13/01/2015	'30-34
1242414	F	12/06/1953	061253MA	GAUTENG	HELEN JOSEPH LABORATORY	NEGATIVE	08/01/2015	08/01/2015	'60+
280046	F	24/11/1955	CAAD00022522	KWAZULU-NATAL	INKOSI ALBERT LUTHULI CENTRAL HOSPITAL	NEGATIVE	08/01/2015	15/01/2015	'55-59
6962784	F	18/05/1961	23003599	GAUTENG	TSHWANE ACADEMIC LABORATORY	NEGATIVE	08/01/2015	09/01/2015	'50-54
82748628	M	28/08/1951	510828BAL	NORTH WEST	MAFIKENG LABORATORY	NEGATIVE	08/01/2015	08/01/2015	'60+
3565676	F	14/09/1967	GT00455069	GAUTENG	CHARLOTTE MAXEKE JOHANNESBURG ACADEMIC HOSPITAL	NEGATIVE	08/01/2015	08/01/2015	'45-49
4605040	M	15/10/1980	67267724	WESTERN CAPE	TYGERBERG LABORATORY	NEGATIVE	08/01/2015	12/01/2015	'30-34
779034	M	18/10/1948	80606049	WESTERN CAPE	GROOTE SCHUUR LABORATORY	NEGATIVE	08/01/2015	08/01/2015	'60+
15768188	F	19/10/1991	UNKNOWN	EASTERN CAPE	NELSON MANDELA ACADEMIC LABORATORY	NEGATIVE	08/01/2015	14/01/2015	'20-24
34181011	M	17/01/1993	123888091	WESTERN CAPE	TYGERBERG LABORATORY	NEGATIVE	08/01/2015	10/01/2015	'20-24
4590535	M	24/04/1974	GT00770864	GAUTENG	CHARLOTTE MAXEKE JOHANNESBURG ACADEMIC HOSPITAL	NEGATIVE	08/01/2015	08/01/2015	'40-44
110233681	F	02/09/1981	24483315	WESTERN CAPE	GROOTE SCHUUR LABORATORY	LOW POSITIVE	08/01/2015	08/03/2015	'30-34
240075	M	16/08/1982	22965092	GAUTENG	TSHWANE ACADEMIC LABORATORY	POSITIVE	08/01/2015	09/01/2015	'30-34
53870029	F	15/08/1960	UNKNOWN	EASTERN CAPE	EAST LONDON LABORATORY	NEGATIVE	08/01/2015	09/01/2015	'50-54
450739	F	27/05/1987	CAAD00197590	KWAZULU-NATAL	INKOSI ALBERT LUTHULI CENTRAL HOSPITAL	NEGATIVE	08/01/2015	15/01/2015	'25-29
10088603	M	18/11/1979	1096	KWAZULU-NATAL	INKOSI ALBERT LUTHULI CENTRAL HOSPITAL	POSITIVE	08/01/2015	12/01/2015	'35-39
61131208	M	20/01/1975	32314	GAUTENG	CHARLOTTE MAXEKE JOHANNESBURG ACADEMIC HOSPITAL	NEGATIVE	08/01/2015	09/01/2015	'35-39
88336098	M	28/04/1966	GP56721417	GAUTENG	CHARLOTTE MAXEKE JOHANNESBURG ACADEMIC HOSPITAL	NEGATIVE	08/01/2015	08/01/2015	'45-49
2872680	M	20/11/1978	GT00809582	GAUTENG	CHARLOTTE MAXEKE JOHANNESBURG ACADEMIC HOSPITAL	NEGATIVE	08/01/2015	09/01/2015	'35-39
14150536	F	20/08/1985	554	KWAZULU-NATAL	INKOSI ALBERT LUTHULI CENTRAL HOSPITAL	POSITIVE	08/01/2015	13/01/2015	'25-29
240075	M	16/08/1982	22965092	GAUTENG	TSHWANE ACADEMIC LABORATORY	POSITIVE	08/01/2015	09/01/2015	'30-34
400411	M	25/08/1969	CAAD00021715	KWAZULU-NATAL	INKOSI ALBERT LUTHULI CENTRAL HOSPITAL	NEGATIVE	08/01/2015	12/01/2015	'45-49
6962784	F	18/05/1961	23003599	GAUTENG	TSHWANE ACADEMIC LABORATORY	NEGATIVE	08/01/2015	09/01/2015	'50-54
27831401	F	02/02/1984	1521	MPUMALANGA	ERMELO LABORATORY	NEGATIVE	09/01/2015	09/02/2015	'30-34
2039430	F	08/08/1981	98589864MC	FREE STATE	UNIVERSITAS ACADEMIC LABORATORY	NEGATIVE	09/01/2015	09/01/2015	'30-34
27052538	F	05/02/1966	UNKNOWN	EASTERN CAPE	EAST LONDON LABORATORY	NEGATIVE	09/01/2015	09/03/2015	'45-49
2063992	F	11/02/1978	UNKNOWN	FREE STATE	PELONOMI LABORATORY	NEGATIVE	09/01/2015	09/05/2015	'35-39
28097058	M	20/01/1987	69307825	WESTERN CAPE	TYGERBERG LABORATORY	NEGATIVE	09/01/2015	12/01/2015	'25-29
33488393	M	25/01/1976	148446644	WESTERN CAPE	TYGERBERG LABORATORY	NEGATIVE	09/01/2015	10/01/2015	'35-39
89401766	M	10/07/2013	2392739	GAUTENG	BRAAMFONTEIN CENTRAL LABORATORY	POSITIVE	09/01/2015	09/02/2015	'0-4
2193	F	19/04/1981	CAAD00228524	KWAZULU-NATAL	INKOSI ALBERT LUTHULI CENTRAL HOSPITAL	NEGATIVE	09/01/2015	14/01/2015	'30-34
45303	M	02/07/1971	94222932PE	NORTHERN CAPE	KIMBERLEY LABORATORY	NEGATIVE	09/01/2015	09/04/2015	'40-44
26067624	F	04/01/1981	UNKNOWN	EASTERN CAPE	EAST LONDON LABORATORY	NEGATIVE	09/01/2015	09/03/2015	'30-34
2695803	F	05/02/1982	131725921	WESTERN CAPE	GROOTE SCHUUR LABORATORY	NEGATIVE	09/01/2015	09/01/2015	'30-34
26977831	F	08/12/1967	UNKNOWN	NORTH WEST	TSHWANE ACADEMIC LABORATORY	NEGATIVE	09/01/2015	09/09/2015	'45-49
19210995	F	06/02/1961	UNKNOWN	FREE STATE	WELKOM LABORATORY	NEGATIVE	09/01/2015	09/02/2015	'50-54
27873662	F	06/05/2000	20000605	GAUTENG	CHRIS HANI BARAGWANATH LABORATORY	NEGATIVE	09/01/2015	09/04/2015	'10-14
119845	M	17/07/1975	GP63093252	GAUTENG	TSHWANE ACADEMIC LABORATORY	POSITIVE	09/01/2015	12/01/2015	'35-39
111197510	F	11/12/1972	Jan-11	GAUTENG	TSHWANE ACADEMIC LABORATORY	NEGATIVE	09/01/2015	09/04/2015	'40-44
22158761	M	03/01/1977	JEPM00778427	FREE STATE	PELONOMI LABORATORY	NEGATIVE	09/01/2015	09/06/2015	'35-39
110173027	M	04/04/1988	8387/15/OPD	MPUMALANGA	ERMELO LABORATORY	POSITIVE	09/01/2015	09/01/2015	'25-29
1682895	F	04/07/1961	UNKNOWN	FREE STATE	WELKOM LABORATORY	NEGATIVE	09/01/2015	09/02/2015	'50-54
3741699	F	29/05/1969	GT00332010	GAUTENG	CHARLOTTE MAXEKE JOHANNESBURG ACADEMIC HOSPITAL	NEGATIVE	09/01/2015	10/01/2015	'45-49
4293404	F	06/07/1991	112525597	WESTERN CAPE	GROOTE SCHUUR LABORATORY	NEGATIVE	09/01/2015	09/02/2015	'20-24
17204033	M	14/10/1971	30752	GAUTENG	TSHWANE ACADEMIC LABORATORY	NEGATIVE	09/01/2015	12/01/2015	'40-44
1561737	M	06/01/1973	96092770PE	LIMPOPO	TSHWANE ACADEMIC LABORATORY	POSITIVE	09/01/2015	09/11/2015	'40-44
8957776	M	01/10/1966	UNKNOWN	EASTERN CAPE	EAST LONDON LABORATORY	NEGATIVE	09/01/2015	09/04/2015	'45-49
15849104	F	01/11/1988	880111	KWAZULU-NATAL	INKOSI ALBERT LUTHULI CENTRAL HOSPITAL	NEGATIVE	09/01/2015	17/09/2015	'25-29
8383837	F	10/10/1985	UNKNOWN	EASTERN CAPE	EAST LONDON LABORATORY	NEGATIVE	09/01/2015	09/03/2015	'25-29
21017943	M	31/08/1973	UNKNOWN	EASTERN CAPE	NELSON MANDELA ACADEMIC LABORATORY	NEGATIVE	09/01/2015	14/01/2015	'40-44
2751200	M	06/04/1987	112666227	WESTERN CAPE	GROOTE SCHUUR LABORATORY	NEGATIVE	09/01/2015	09/02/2015	'25-29
8240251	M	04/03/1981	9200/15/WC	MPUMALANGA	ERMELO LABORATORY	NEGATIVE	09/01/2015	09/02/2015	'30-34
3315460	F	15/09/1979	13223128	WESTERN CAPE	GROOTE SCHUUR LABORATORY	POSITIVE	09/01/2015	10/01/2015	'35-39
31035956	M	06/06/1971	008752/10	EASTERN CAPE	EAST LONDON LABORATORY	POSITIVE	09/01/2015	09/03/2015	'40-44
17636742	F	05/05/1983	UNKNOWN	KWAZULU-NATAL	INKOSI ALBERT LUTHULI CENTRAL HOSPITAL	NEGATIVE	09/01/2015	17/09/2015	'30-34
110965608	M	09/01/1957	19414/15	KWAZULU-NATAL	INKOSI ALBERT LUTHULI CENTRAL HOSPITAL	NEGATIVE	09/01/2015	15/09/2015	'55-59
29059698	M	11/09/1956	UNKNOWN	EASTERN CAPE	PORT ELIZABETH LABORATORY	NEGATIVE	09/01/2015	09/03/2015	'55-59
1153349	F	01/01/1980	1011980	GAUTENG	CHRIS HANI BARAGWANATH LABORATORY	POSITIVE	09/01/2015	09/03/2015	'35-39
27831401	F	02/02/1984	1521	MPUMALANGA	ERMELO LABORATORY	NEGATIVE	09/01/2015	09/02/2015	'30-34
102835262	F	25/12/1988	881225	GAUTENG	CHRIS HANI BARAGWANATH LABORATORY	NEGATIVE	09/01/2015	12/01/2015	'25-29
9740639	F	13/02/1964	LB0700041431	LIMPOPO	LETABA LABORATORY	POSITIVE	09/01/2015	10/01/2015	'50-54
43330411	F	09/10/1971	UNKNOWN	EASTERN CAPE	NELSON MANDELA ACADEMIC LABORATORY	NEGATIVE	09/01/2015	09/08/2015	'40-44
111096065	M	08/01/1985	UNKNOWN	KWAZULU-NATAL	INKOSI ALBERT LUTHULI CENTRAL HOSPITAL	NEGATIVE	09/01/2015	17/09/2015	'30-34
110907181	M	04/06/1969	120/15	KWAZULU-NATAL	INKOSI ALBERT LUTHULI CENTRAL HOSPITAL	NEGATIVE	09/01/2015	21/09/2015	'45-49
10501970	F	11/09/1982	091182MT	GAUTENG	HELEN JOSEPH LABORATORY	POSITIVE	09/01/2015	09/02/2015	'30-34
124288	F	09/05/1989	890905	MPUMALANGA	ERMELO LABORATORY	POSITIVE	09/01/2015	09/02/2015	'25-29
110958924	F	04/06/1969	UNKNOWN	EASTERN CAPE	CECILIA MAKIWANE LABORATORY	POSITIVE	09/01/2015	09/02/2015	'45-49
1335451	F	26/08/1968	680826	KWAZULU-NATAL	INKOSI ALBERT LUTHULI CENTRAL HOSPITAL	NEGATIVE	09/01/2015	12/01/2015	'45-49
111085828	F	11/12/2002	21112	KWAZULU-NATAL	INKOSI ALBERT LUTHULI CENTRAL HOSPITAL	NEGATIVE	09/01/2015	09/03/2015	'10-14
24982597	M	03/01/1981	UNKNOWN	EASTERN CAPE	CECILIA MAKIWANE LABORATORY	NEGATIVE	09/01/2015	09/01/2015	'30-34
111053244	F	01/08/1991	080191MH	GAUTENG	HELEN JOSEPH LABORATORY	NEGATIVE	09/01/2015	09/02/2015	'20-24
36835218	M	20/05/1977	770520	KWAZULU-NATAL	INKOSI ALBERT LUTHULI CENTRAL HOSPITAL	NEGATIVE	09/01/2015	13/01/2015	'35-39
56865157	F	08/08/1963	58044	GAUTENG	BRAAMFONTEIN CENTRAL LABORATORY	NEGATIVE	09/01/2015	09/03/2015	'50-54
15821550	F	17/09/1975	UNKNOWN	GAUTENG	TSHWANE ACADEMIC LABORATORY	NEGATIVE	09/01/2015	12/01/2015	'35-39
36835218	M	20/05/1977	770520	KWAZULU-NATAL	INKOSI ALBERT LUTHULI CENTRAL HOSPITAL	NEGATIVE	09/01/2015	13/01/2015	'35-39
220673	F	12/02/1984	UNKNOWN	EASTERN CAPE	PORT ELIZABETH LABORATORY	NEGATIVE	09/01/2015	09/03/2015	'30-34
387436	F	25/11/1967	66582651	WESTERN CAPE	GROOTE SCHUUR LABORATORY	NEGATIVE	09/01/2015	10/01/2015	'45-49
111241670	F	06/10/1983	10061983	GAUTENG	BRAAMFONTEIN CENTRAL LABORATORY	NEGATIVE	09/01/2015	09/03/2015	'30-34
24982597	M	03/01/1981	UNKNOWN	EASTERN CAPE	CECILIA MAKIWANE LABORATORY	NEGATIVE	09/01/2015	09/01/2015	'30-34
393850	F	02/10/1986	02047744MC	FREE STATE	UNIVERSITAS ACADEMIC LABORATORY	NEGATIVE	09/01/2015	09/01/2015	'25-29
28110926	M	11/06/1968	215625808	GAUTENG	TSHWANE ACADEMIC LABORATORY	NEGATIVE	09/01/2015	09/03/2015	'45-49
1635316	F	13/12/1982	129151403	WESTERN CAPE	GEORGE LABORATORY	NEGATIVE	09/01/2015	09/01/2015	'30-34
16091681	M	08/04/1969	GT07255994	GAUTENG	CHRIS HANI BARAGWANATH LABORATORY	NEGATIVE	09/01/2015	09/02/2015	'45-49
30568447	F	16/05/1994	940516	KWAZULU-NATAL	INKOSI ALBERT LUTHULI CENTRAL HOSPITAL	NEGATIVE	09/01/2015	13/01/2015	'20-24
111199729	F	02/02/2009	20923	KWAZULU-NATAL	INKOSI ALBERT LUTHULI CENTRAL HOSPITAL	NEGATIVE	09/01/2015	09/05/2015	'5-9
48774985	M	11/03/1985	UNKNOWN	EASTERN CAPE	EAST LONDON LABORATORY	NEGATIVE	09/01/2015	09/02/2015	'25-29
94312374	M	12/01/1964	11264	GAUTENG	TAMBO MEMORIAL LABORATORY	NEGATIVE	09/01/2015	09/02/2015	'50-54
844165	M	03/10/1952	26881151	EASTERN CAPE	EAST LONDON LABORATORY	NEGATIVE	09/01/2015	09/02/2015	'60+
10197578	M	12/11/1982	821211	FREE STATE	UNIVERSITAS ACADEMIC LABORATORY	NEGATIVE	09/01/2015	09/02/2015	'30-34
10927094	M	09/12/1982	820912	GAUTENG	CHRIS HANI BARAGWANATH LABORATORY	NEGATIVE	09/01/2015	09/02/2015	'30-34
56237	M	23/10/1986	276/12	KWAZULU-NATAL	INKOSI ALBERT LUTHULI CENTRAL HOSPITAL	NEGATIVE	09/01/2015	12/01/2015	'25-29
17597102	F	22/10/1976	761022	KWAZULU-NATAL	INKOSI ALBERT LUTHULI CENTRAL HOSPITAL	NEGATIVE	09/01/2015	12/01/2015	'35-39
89933013	M	31/03/2011	110331	KWAZULU-NATAL	INKOSI ALBERT LUTHULI CENTRAL HOSPITAL	NEGATIVE	09/01/2015	13/01/2015	'0-4
105314401	F	01/01/1982	59449	GAUTENG	TSHWANE ACADEMIC LABORATORY	NEGATIVE	09/01/2015	09/08/2015	'30-34
524689	F	23/09/1986	Jul-15	EASTERN CAPE	EAST LONDON LABORATORY	NEGATIVE	09/01/2015	10/01/2015	'25-29
25659318	M	08/06/1969	UNKNOWN	EASTERN CAPE	PORT ELIZABETH LABORATORY	NEGATIVE	09/01/2015	09/03/2015	'45-49
18467610	M	29/09/1994	UNKNOWN	NORTH WEST	MAFIKENG LABORATORY	NEGATIVE	09/01/2015	09/01/2015	'20-24
1437941	F	24/06/1982	16748	GAUTENG	TSHWANE ACADEMIC LABORATORY	NEGATIVE	09/01/2015	12/01/2015	'30-34
26977831	F	08/12/1967	UNKNOWN	NORTH WEST	TSHWANE ACADEMIC LABORATORY	NEGATIVE	09/01/2015	09/09/2015	'45-49
41410538	M	16/06/1956	114066194	WESTERN CAPE	GROOTE SCHUUR LABORATORY	NEGATIVE	09/01/2015	10/01/2015	'55-59
102383011	F	21/09/1989	118712561	WESTERN CAPE	TYGERBERG LABORATORY	NEGATIVE	09/01/2015	10/01/2015	'25-29
90066117	F	03/04/1984	UNKNOWN	FREE STATE	PELONOMI LABORATORY	NEGATIVE	09/01/2015	09/05/2015	'30-34
29640843	M	06/10/1952	UNKNOWN	KWAZULU-NATAL	INKOSI ALBERT LUTHULI CENTRAL HOSPITAL	NEGATIVE	09/01/2015	18/09/2015	'60+
16418443	F	01/02/1952	0201/52	GAUTENG	TAMBO MEMORIAL LABORATORY	NEGATIVE	09/01/2015	09/02/2015	'60+
15526306	F	23/09/1998	UNKNOWN	NORTH WEST	MAFIKENG LABORATORY	NEGATIVE	09/01/2015	09/01/2015	'15-19
111194756	M	09/01/1957	GN40168388	GAUTENG	DR GEORGE MUKHARI LABORATORY	NEGATIVE	09/01/2015	09/02/2015	'55-59
111072635	F	07/11/1996	M466/15	GAUTENG	TAMBO MEMORIAL LABORATORY	NEGATIVE	09/01/2015	09/02/2015	'15-19
10894149	F	03/09/1990	626337	KWAZULU-NATAL	INKOSI ALBERT LUTHULI CENTRAL HOSPITAL	NEGATIVE	09/01/2015	14/09/2015	'20-24
2598450	M	17/11/1982	87356911	WESTERN CAPE	GROOTE SCHUUR LABORATORY	POSITIVE	09/01/2015	10/01/2015	'30-34
1759446	F	08/01/1985	UNKNOWN	EASTERN CAPE	PORT ELIZABETH LABORATORY	NEGATIVE	09/01/2015	09/03/2015	'30-34
35123955	U	08/10/1986	860810	KWAZULU-NATAL	INKOSI ALBERT LUTHULI CENTRAL HOSPITAL	POSITIVE	09/01/2015	17/09/2015	'25-29
760035	F	24/07/1958	GP08860681	GAUTENG	CHRIS HANI BARAGWANATH LABORATORY	NEGATIVE	09/01/2015	10/01/2015	'55-59
2472287	M	22/05/1958	71341291	WESTERN CAPE	GROOTE SCHUUR LABORATORY	NEGATIVE	09/01/2015	09/01/2015	'55-59
27519423	F	01/07/2010	380/15	KWAZULU-NATAL	INKOSI ALBERT LUTHULI CENTRAL HOSPITAL	NEGATIVE	09/01/2015	15/09/2015	'0-4
19664042	M	06/01/1981	29107539	EASTERN CAPE	PORT ELIZABETH LABORATORY	NEGATIVE	09/01/2015	09/02/2015	'30-34
102783463	M	20/02/1982	200282	GAUTENG	CHARLOTTE MAXEKE JOHANNESBURG ACADEMIC HOSPITAL	NEGATIVE	09/01/2015	10/01/2015	'30-34
31307889	M	20/04/1980	121146203	WESTERN CAPE	TYGERBERG LABORATORY	POSITIVE	09/01/2015	13/01/2015	'30-34
8383837	F	10/10/1985	UNKNOWN	EASTERN CAPE	EAST LONDON LABORATORY	NEGATIVE	09/01/2015	09/03/2015	'25-29
111145039	M	06/06/1979	UNKNOWN	KWAZULU-NATAL	INKOSI ALBERT LUTHULI CENTRAL HOSPITAL	NEGATIVE	09/01/2015	15/09/2015	'35-39
111203794	F	06/06/1987	870606	KWAZULU-NATAL	INKOSI ALBERT LUTHULI CENTRAL HOSPITAL	NEGATIVE	09/01/2015	15/09/2015	'25-29
75768	F	11/10/1985	851110	GAUTENG	TAMBO MEMORIAL LABORATORY	NEGATIVE	09/01/2015	09/01/2015	'25-29
124288	F	09/05/1989	890905	MPUMALANGA	ERMELO LABORATORY	POSITIVE	09/01/2015	09/02/2015	'25-29
19210995	F	06/02/1961	UNKNOWN	FREE STATE	WELKOM LABORATORY	NEGATIVE	09/01/2015	09/02/2015	'50-54
109499099	F	05/05/1964	5700002922	GAUTENG	TSHWANE ACADEMIC LABORATORY	NEGATIVE	09/01/2015	09/02/2015	'50-54
53717919	M	05/12/1973	GT40165761	GAUTENG	TSHWANE ACADEMIC LABORATORY	POSITIVE	09/01/2015	09/02/2015	'40-44
12628039	F	08/11/1992	151526	EASTERN CAPE	PORT ELIZABETH LABORATORY	POSITIVE	09/01/2015	09/03/2015	'20-24
11578689	F	05/09/1979	GT10482003	GAUTENG	CHRIS HANI BARAGWANATH LABORATORY	NEGATIVE	09/01/2015	09/02/2015	'35-39
111353306	F	01/10/1983	4444/15	KWAZULU-NATAL	INKOSI ALBERT LUTHULI CENTRAL HOSPITAL	NEGATIVE	09/01/2015	17/09/2015	'30-34
102881655	F	27/11/1931	31112	KWAZULU-NATAL	INKOSI ALBERT LUTHULI CENTRAL HOSPITAL	NEGATIVE	09/01/2015	13/01/2015	'60+
18601482	M	06/07/1968	70668	NORTH WEST	BRAAMFONTEIN CENTRAL LABORATORY	NEGATIVE	09/01/2015	09/03/2015	'45-49
34223957	F	06/01/1993	930601	FREE STATE	UNIVERSITAS ACADEMIC LABORATORY	NEGATIVE	09/01/2015	09/02/2015	'20-24
110926511	F	09/11/1991	370337	KWAZULU-NATAL	INKOSI ALBERT LUTHULI CENTRAL HOSPITAL	NEGATIVE	09/01/2015	17/09/2015	'20-24
29288492	F	22/01/1983	GT00806136	GAUTENG	CHARLOTTE MAXEKE JOHANNESBURG ACADEMIC HOSPITAL	NEGATIVE	09/01/2015	10/01/2015	'30-34
21481400	F	04/01/1995	209/006	MPUMALANGA	ROB FERREIRA LABORATORY	NEGATIVE	09/01/2015	09/04/2015	'20-24
249681	F	22/10/1985	122485956	WESTERN CAPE	GROOTE SCHUUR LABORATORY	NEGATIVE	09/01/2015	11/01/2015	'25-29
28593360	F	02/08/1987	080287DY	GAUTENG	HELEN JOSEPH LABORATORY	NEGATIVE	09/01/2015	09/02/2015	'25-29
26445923	F	11/12/1957	30228	GAUTENG	DR GEORGE MUKHARI LABORATORY	NEGATIVE	09/01/2015	09/03/2015	'55-59
21554915	F	11/03/1961	611103	KWAZULU-NATAL	INKOSI ALBERT LUTHULI CENTRAL HOSPITAL	NEGATIVE	09/01/2015	09/03/2015	'50-54
102406735	M	18/10/1964	25424/14	KWAZULU-NATAL	INKOSI ALBERT LUTHULI CENTRAL HOSPITAL	POSITIVE	09/01/2015	12/01/2015	'50-54
1404964	F	23/11/1992	141833681	WESTERN CAPE	TYGERBERG LABORATORY	NEGATIVE	09/01/2015	12/01/2015	'20-24
2048287	F	11/03/1974	741103	KWAZULU-NATAL	INKOSI ALBERT LUTHULI CENTRAL HOSPITAL	NEGATIVE	09/01/2015	19/09/2015	'40-44
20215063	M	11/11/1965	148817	MPUMALANGA	ERMELO LABORATORY	NEGATIVE	09/01/2015	09/02/2015	'45-49
11721543	F	24/06/1944	LP3100069255	LIMPOPO	POLOKWANE LABORATORY	POSITIVE	09/01/2015	26/01/2015	'60+
10936769	U	12/10/1973	731210	GAUTENG	BRAAMFONTEIN CENTRAL LABORATORY	NEGATIVE	09/01/2015	09/08/2015	'40-44
33596000	M	10/01/1966	11769	GAUTENG	TAMBO MEMORIAL LABORATORY	NEGATIVE	09/01/2015	09/04/2015	'45-49
33792278	M	06/06/1982	1221	KWAZULU-NATAL	INKOSI ALBERT LUTHULI CENTRAL HOSPITAL	NEGATIVE	09/01/2015	17/09/2015	'30-34
111075345	M	04/01/2008	GP63224269	GAUTENG	TSHWANE ACADEMIC LABORATORY	NEGATIVE	09/01/2015	09/02/2015	'5-9
17115612	F	24/12/1973	241273RA	GAUTENG	HELEN JOSEPH LABORATORY	NEGATIVE	09/01/2015	09/01/2015	'40-44
28961888	M	06/07/1975	750607	KWAZULU-NATAL	INKOSI ALBERT LUTHULI CENTRAL HOSPITAL	POSITIVE	09/01/2015	15/09/2015	'35-39
4489718	F	09/11/1985	GT00992354	GAUTENG	CHARLOTTE MAXEKE JOHANNESBURG ACADEMIC HOSPITAL	POSITIVE	09/01/2015	09/01/2015	'25-29
214714	F	03/03/1981	GP25406112	GAUTENG	CHRIS HANI BARAGWANATH LABORATORY	NEGATIVE	09/01/2015	09/01/2015	'30-34
14952660	F	01/01/1980	UNKNOWN	EASTERN CAPE	NELSON MANDELA ACADEMIC LABORATORY	POSITIVE	09/01/2015	09/08/2015	'35-39
1561737	M	06/01/1973	96092770PE	LIMPOPO	TSHWANE ACADEMIC LABORATORY	POSITIVE	09/01/2015	09/11/2015	'40-44
557443	M	07/11/1968	89567002	WESTERN CAPE	GROOTE SCHUUR LABORATORY	NEGATIVE	09/01/2015	09/01/2015	'45-49
108776601	F	07/10/1989	100789MA	GAUTENG	HELEN JOSEPH LABORATORY	NEGATIVE	09/01/2015	09/02/2015	'25-29
110968040	M	02/02/1975	750202	GAUTENG	TAMBO MEMORIAL LABORATORY	NEGATIVE	09/01/2015	09/02/2015	'35-39
17713072	F	17/09/1957	570917	KWAZULU-NATAL	INKOSI ALBERT LUTHULI CENTRAL HOSPITAL	NEGATIVE	09/01/2015	13/01/2015	'55-59
12575867	F	07/01/1991	23530272	EASTERN CAPE	CECILIA MAKIWANE LABORATORY	NEGATIVE	09/01/2015	09/02/2015	'20-24
9740639	F	13/02/1964	LB0700041431	LIMPOPO	LETABA LABORATORY	POSITIVE	09/01/2015	10/01/2015	'50-54
111264353	F	11/05/1987	871105	GAUTENG	CHRIS HANI BARAGWANATH LABORATORY	POSITIVE	09/01/2015	09/02/2015	'25-29
14496811	M	03/12/1972	UNKNOWN	NORTH WEST	DR GEORGE MUKHARI LABORATORY	NEGATIVE	09/01/2015	09/02/2015	'40-44
1148786	M	07/03/1975	UNKNOWN	EASTERN CAPE	PORT ELIZABETH LABORATORY	NEGATIVE	09/01/2015	09/03/2015	'35-39
23322348	F	01/01/1982	1000045911	GAUTENG	TSHWANE ACADEMIC LABORATORY	NEGATIVE	09/01/2015	09/03/2015	'30-34
2459214	M	20/07/1988	131624975	WESTERN CAPE	TYGERBERG LABORATORY	NEGATIVE	09/01/2015	12/01/2015	'25-29
224740	M	20/11/1982	CAAD00254206	KWAZULU-NATAL	INKOSI ALBERT LUTHULI CENTRAL HOSPITAL	NEGATIVE	09/01/2015	15/01/2015	'30-34
3000527	F	01/08/1993	137693560	WESTERN CAPE	GROOTE SCHUUR LABORATORY	NEGATIVE	09/01/2015	09/02/2015	'20-24
63489500	F	04/04/1980	800404	KWAZULU-NATAL	INKOSI ALBERT LUTHULI CENTRAL HOSPITAL	NEGATIVE	09/01/2015	15/09/2015	'30-34
111371920	M	06/02/1992	920602	KWAZULU-NATAL	INKOSI ALBERT LUTHULI CENTRAL HOSPITAL	POSITIVE	09/01/2015	09/03/2015	'20-24
110497619	M	09/01/1972	GT39811050	GAUTENG	DR GEORGE MUKHARI LABORATORY	NEGATIVE	09/01/2015	09/03/2015	'40-44
31035956	M	06/06/1971	008752/10	EASTERN CAPE	EAST LONDON LABORATORY	POSITIVE	09/01/2015	09/03/2015	'40-44
10501970	F	11/09/1982	091182MT	GAUTENG	HELEN JOSEPH LABORATORY	POSITIVE	09/01/2015	09/02/2015	'30-34
33542879	M	13/01/1985	211583040	WESTERN CAPE	TYGERBERG LABORATORY	NEGATIVE	09/01/2015	12/01/2015	'25-29
63225361	M	04/11/1972	UNKNOWN	WESTERN CAPE	GROOTE SCHUUR LABORATORY	NEGATIVE	09/01/2015	09/02/2015	'40-44
220673	F	12/02/1984	UNKNOWN	EASTERN CAPE	PORT ELIZABETH LABORATORY	NEGATIVE	09/01/2015	09/03/2015	'30-34
110752805	M	12/10/1958	30621726	NORTHERN CAPE	KIMBERLEY LABORATORY	NEGATIVE	09/01/2015	09/03/2015	'55-59
10010465	F	05/05/1988	880505	KWAZULU-NATAL	INKOSI ALBERT LUTHULI CENTRAL HOSPITAL	NEGATIVE	09/01/2015	18/09/2015	'25-29
16288500	F	03/06/1984	UNKNOWN	EASTERN CAPE	EAST LONDON LABORATORY	NEGATIVE	09/01/2015	09/04/2015	'30-34
111342245	F	11/02/1980	801102	GAUTENG	TAMBO MEMORIAL LABORATORY	NEGATIVE	09/01/2015	09/02/2015	'30-34
4545358	F	09/01/1959	GP39457007	GAUTENG	DR GEORGE MUKHARI LABORATORY	NEGATIVE	09/01/2015	09/02/2015	'55-59
28110926	M	11/06/1968	215625808	GAUTENG	TSHWANE ACADEMIC LABORATORY	NEGATIVE	09/01/2015	09/03/2015	'45-49
14700104	M	13/05/1977	809/14	MPUMALANGA	TSHWANE ACADEMIC LABORATORY	NEGATIVE	09/01/2015	12/01/2015	'35-39
24258012	F	11/01/1984	841101	GAUTENG	TAMBO MEMORIAL LABORATORY	POSITIVE	09/01/2015	09/03/2015	'30-34
10197578	M	12/11/1982	821211	FREE STATE	UNIVERSITAS ACADEMIC LABORATORY	NEGATIVE	09/01/2015	09/02/2015	'30-34
12628039	F	08/11/1992	151526	EASTERN CAPE	PORT ELIZABETH LABORATORY	POSITIVE	09/01/2015	09/03/2015	'20-24
110958924	F	04/06/1969	21532379Q	EASTERN CAPE	CECILIA MAKIWANE LABORATORY	POSITIVE	09/01/2015	09/01/2015	'45-49
30022304	F	05/10/1981	810510	GAUTENG	BRAAMFONTEIN CENTRAL LABORATORY	NEGATIVE	09/01/2015	09/03/2015	'30-34
22149492	M	23/11/1966	UNKNOWN	EASTERN CAPE	PORT ELIZABETH LABORATORY	POSITIVE	09/01/2015	13/01/2015	'45-49
232576	F	30/11/1950	GP08769320	GAUTENG	CHRIS HANI BARAGWANATH LABORATORY	NEGATIVE	09/01/2015	11/01/2015	'60+
18511318	F	03/01/1989	246/15	MPUMALANGA	ERMELO LABORATORY	POSITIVE	09/01/2015	09/03/2015	'25-29
19090412	F	28/01/1980	UNKNOWN	NORTH WEST	TSHEPONG LABORATORY	NEGATIVE	09/01/2015	10/01/2015	'30-34
109420249	M	01/01/1980	UNKNOWN	FREE STATE	PELONOMI LABORATORY	NEGATIVE	09/01/2015	09/07/2015	'35-39
15674966	M	01/10/1965	901/15	KWAZULU-NATAL	INKOSI ALBERT LUTHULI CENTRAL HOSPITAL	NEGATIVE	09/01/2015	17/09/2015	'45-49
18601482	M	06/07/1968	70668	NORTH WEST	BRAAMFONTEIN CENTRAL LABORATORY	NEGATIVE	09/01/2015	09/03/2015	'45-49
100519903	F	02/01/1961	0102/61	GAUTENG	TAMBO MEMORIAL LABORATORY	NEGATIVE	09/01/2015	09/02/2015	'50-54
13248310	F	18/09/1990	54/14	KWAZULU-NATAL	INKOSI ALBERT LUTHULI CENTRAL HOSPITAL	NEGATIVE	09/01/2015	16/01/2015	'20-24
28961888	M	06/07/1975	750607	KWAZULU-NATAL	INKOSI ALBERT LUTHULI CENTRAL HOSPITAL	POSITIVE	09/01/2015	15/09/2015	'35-39
27519423	F	01/07/2010	380/15	KWAZULU-NATAL	INKOSI ALBERT LUTHULI CENTRAL HOSPITAL	NEGATIVE	09/01/2015	15/09/2015	'0-4
101840399	F	17/12/1958	107803991	WESTERN CAPE	GROOTE SCHUUR LABORATORY	NEGATIVE	09/01/2015	11/01/2015	'55-59
1263363	F	07/01/1986	010786SI	GAUTENG	HELEN JOSEPH LABORATORY	NEGATIVE	09/01/2015	09/04/2015	'25-29
16177901	M	18/07/2008	61895/14	KWAZULU-NATAL	INKOSI ALBERT LUTHULI CENTRAL HOSPITAL	NEGATIVE	09/01/2015	13/01/2015	'5-9
2031726	F	26/06/1966	16932295	WESTERN CAPE	TYGERBERG LABORATORY	NEGATIVE	09/01/2015	10/01/2015	'45-49
23360022	F	02/06/1990	A381-15	GAUTENG	TSHWANE ACADEMIC LABORATORY	NEGATIVE	09/01/2015	09/04/2015	'20-24
8957776	M	01/10/1966	UNKNOWN	EASTERN CAPE	EAST LONDON LABORATORY	NEGATIVE	09/01/2015	09/04/2015	'45-49
108922956	F	01/01/1800	GT01149316	GAUTENG	CHARLOTTE MAXEKE JOHANNESBURG ACADEMIC HOSPITAL	NEGATIVE	09/01/2015	09/02/2015	'99999
9778576	F	11/06/1988	GP45994174	GAUTENG	TSHWANE ACADEMIC LABORATORY	NEGATIVE	09/01/2015	09/03/2015	'25-29
12575867	F	07/01/1991	23530272	EASTERN CAPE	CECILIA MAKIWANE LABORATORY	NEGATIVE	09/01/2015	09/02/2015	'20-24
36822472	M	30/10/1983	PM00753730	FREE STATE	BRAAMFONTEIN CENTRAL LABORATORY	NEGATIVE	09/01/2015	15/01/2015	'30-34
1153349	F	01/01/1980	1011980	GAUTENG	CHRIS HANI BARAGWANATH LABORATORY	POSITIVE	09/01/2015	09/03/2015	'35-39
17597102	F	22/10/1976	761022	KWAZULU-NATAL	INKOSI ALBERT LUTHULI CENTRAL HOSPITAL	NEGATIVE	09/01/2015	12/01/2015	'35-39
1015505	M	08/01/1962	81950099	WESTERN CAPE	GEORGE LABORATORY	NEGATIVE	09/01/2015	09/01/2015	'50-54
24238440	F	08/06/1983	UNKNOWN	EASTERN CAPE	PORT ELIZABETH LABORATORY	POSITIVE	09/01/2015	09/03/2015	'30-34
16288500	F	03/06/1984	UNKNOWN	EASTERN CAPE	EAST LONDON LABORATORY	NEGATIVE	09/01/2015	09/04/2015	'30-34
55653308	M	01/06/1984	67369660	WESTERN CAPE	GROOTE SCHUUR LABORATORY	NEGATIVE	09/01/2015	09/02/2015	'30-34
9036877	F	03/05/1963	630305	FREE STATE	UNIVERSITAS ACADEMIC LABORATORY	NEGATIVE	09/01/2015	09/02/2015	'50-54
13211604	M	01/12/1987	GT63995587	GAUTENG	TSHWANE ACADEMIC LABORATORY	NEGATIVE	09/01/2015	09/02/2015	'25-29
17049571	M	08/10/1974	23738578	EASTERN CAPE	CECILIA MAKIWANE LABORATORY	POSITIVE	09/01/2015	09/02/2015	'40-44
10902316	F	02/06/1996	41396	KWAZULU-NATAL	INKOSI ALBERT LUTHULI CENTRAL HOSPITAL	NEGATIVE	09/01/2015	17/09/2015	'15-19
908154	F	06/06/1987	32429128	WESTERN CAPE	GROOTE SCHUUR LABORATORY	NEGATIVE	09/01/2015	09/03/2015	'25-29
110979460	F	03/01/1990	46134748	WESTERN CAPE	TYGERBERG LABORATORY	POSITIVE	09/01/2015	09/02/2015	'25-29
1789280	M	09/04/1984	UNKNOWN	EASTERN CAPE	EAST LONDON LABORATORY	NEGATIVE	09/01/2015	09/03/2015	'30-34
3743755	M	07/01/1940	010740MA	GAUTENG	HELEN JOSEPH LABORATORY	NEGATIVE	09/01/2015	09/01/2015	'60+
110138251	F	02/10/1997	200179	KWAZULU-NATAL	INKOSI ALBERT LUTHULI CENTRAL HOSPITAL	NEGATIVE	09/01/2015	17/09/2015	'15-19
111185789	M	06/08/1986	458/15	GAUTENG	CHARLOTTE MAXEKE JOHANNESBURG ACADEMIC HOSPITAL	NEGATIVE	09/01/2015	09/03/2015	'25-29
108272798	F	05/10/1950	15/27019	KWAZULU-NATAL	INKOSI ALBERT LUTHULI CENTRAL HOSPITAL	NEGATIVE	09/01/2015	15/09/2015	'60+
25934939	F	05/01/1966	331/2015	NORTH WEST	DR GEORGE MUKHARI LABORATORY	NEGATIVE	09/01/2015	09/02/2015	'45-49
4765407	F	25/03/1988	74756057	WESTERN CAPE	GROOTE SCHUUR LABORATORY	NEGATIVE	09/01/2015	10/01/2015	'25-29
32543222	F	01/06/1985	850106	KWAZULU-NATAL	INKOSI ALBERT LUTHULI CENTRAL HOSPITAL	NEGATIVE	09/01/2015	16/09/2015	'25-29
557443	M	07/11/1968	89567002	WESTERN CAPE	GROOTE SCHUUR LABORATORY	NEGATIVE	09/01/2015	09/02/2015	'45-49
760035	F	24/07/1958	GP08860681	GAUTENG	CHRIS HANI BARAGWANATH LABORATORY	NEGATIVE	09/01/2015	10/01/2015	'55-59
700762	M	06/12/1969	690612	KWAZULU-NATAL	INKOSI ALBERT LUTHULI CENTRAL HOSPITAL	NEGATIVE	09/01/2015	09/08/2015	'45-49
111381396	F	11/09/1990	901109	KWAZULU-NATAL	INKOSI ALBERT LUTHULI CENTRAL HOSPITAL	NEGATIVE	09/01/2015	18/09/2015	'20-24
53982213	F	01/01/1996	930101/2015	GAUTENG	TAMBO MEMORIAL LABORATORY	POSITIVE	09/01/2015	09/04/2015	'15-19
111195615	F	09/01/1963	GP39558074	GAUTENG	DR GEORGE MUKHARI LABORATORY	NEGATIVE	09/01/2015	09/04/2015	'50-54
1148786	M	07/03/1975	UNKNOWN	EASTERN CAPE	PORT ELIZABETH LABORATORY	NEGATIVE	09/01/2015	09/03/2015	'35-39
18033348	F	06/10/1973	UNKNOWN	EASTERN CAPE	EAST LONDON LABORATORY	NEGATIVE	09/01/2015	09/03/2015	'40-44
54779	M	24/12/1975	UNKNOWN	MPUMALANGA	TSHWANE ACADEMIC LABORATORY	NEGATIVE	09/01/2015	14/01/2015	'35-39
111371920	M	06/02/1992	920602	KWAZULU-NATAL	INKOSI ALBERT LUTHULI CENTRAL HOSPITAL	POSITIVE	09/01/2015	17/09/2015	'20-24
18636855	F	03/04/1958	22920038	GAUTENG	TSHWANE ACADEMIC LABORATORY	NEGATIVE	09/01/2015	09/03/2015	'55-59
10432447	F	05/09/1979	790905	KWAZULU-NATAL	INKOSI ALBERT LUTHULI CENTRAL HOSPITAL	NEGATIVE	09/01/2015	16/09/2015	'35-39
22149492	M	23/11/1966	UNKNOWN	EASTERN CAPE	PORT ELIZABETH LABORATORY	POSITIVE	09/01/2015	13/01/2015	'45-49
20089252	F	08/08/2002	20808	GAUTENG	BRAAMFONTEIN CENTRAL LABORATORY	NEGATIVE	09/01/2015	09/04/2015	'10-14
29758382	F	28/03/1961	UNKNOWN	EASTERN CAPE	PORT ELIZABETH LABORATORY	NEGATIVE	09/01/2015	13/01/2015	'50-54
27381995	M	07/01/1969	UNKNOWN	NORTHERN CAPE	KIMBERLEY LABORATORY	NEGATIVE	09/01/2015	09/04/2015	'45-49
37238591	M	02/12/1992	120292	GAUTENG	TAMBO MEMORIAL LABORATORY	POSITIVE	09/01/2015	09/02/2015	'20-24
37082190	M	06/07/1977	105529721	WESTERN CAPE	TYGERBERG LABORATORY	NEGATIVE	09/01/2015	09/07/2015	'35-39
20215063	M	11/11/1965	148817	MPUMALANGA	ERMELO LABORATORY	NEGATIVE	09/01/2015	09/02/2015	'45-49
111166909	M	09/07/1965	650907	GAUTENG	DR GEORGE MUKHARI LABORATORY	NEGATIVE	09/01/2015	09/03/2015	'45-49
11721543	F	24/06/1944	LP3100069255	LIMPOPO	POLOKWANE LABORATORY	POSITIVE	09/01/2015	26/01/2015	'60+
100922116	M	07/07/1987	870707	KWAZULU-NATAL	INKOSI ALBERT LUTHULI CENTRAL HOSPITAL	NEGATIVE	09/01/2015	20/09/2015	'25-29
17049571	M	08/10/1974	23738578	EASTERN CAPE	CECILIA MAKIWANE LABORATORY	POSITIVE	09/01/2015	09/02/2015	'40-44
24238440	F	08/06/1983	UNKNOWN	EASTERN CAPE	PORT ELIZABETH LABORATORY	POSITIVE	09/01/2015	09/03/2015	'30-34
111221731	F	08/09/1990	58047	GAUTENG	BRAAMFONTEIN CENTRAL LABORATORY	NEGATIVE	09/01/2015	09/03/2015	'20-24
56237	M	23/10/1986	276/12	KWAZULU-NATAL	INKOSI ALBERT LUTHULI CENTRAL HOSPITAL	NEGATIVE	09/01/2015	12/01/2015	'25-29
6913544	F	12/09/1972	38125415	WESTERN CAPE	GROOTE SCHUUR LABORATORY	NEGATIVE	09/01/2015	09/02/2015	'40-44
34223957	F	06/01/1993	930601	FREE STATE	UNIVERSITAS ACADEMIC LABORATORY	NEGATIVE	09/01/2015	09/02/2015	'20-24
37238591	M	02/12/1992	120292	GAUTENG	TAMBO MEMORIAL LABORATORY	POSITIVE	09/01/2015	09/02/2015	'20-24
111272814	M	10/05/1964	UNKNOWN	EASTERN CAPE	NELSON MANDELA ACADEMIC LABORATORY	NEGATIVE	09/01/2015	09/08/2015	'50-54
15600957	F	10/04/1990	901004	FREE STATE	UNIVERSITAS ACADEMIC LABORATORY	NEGATIVE	09/01/2015	09/03/2015	'20-24
27873662	F	06/05/2000	20000605	GAUTENG	CHRIS HANI BARAGWANATH LABORATORY	NEGATIVE	09/01/2015	09/04/2015	'10-14
16791167	M	01/11/1969	3659/15	EASTERN CAPE	EAST LONDON LABORATORY	NEGATIVE	09/01/2015	09/02/2015	'45-49
1317209	M	28/02/1967	145532313	WESTERN CAPE	GROOTE SCHUUR LABORATORY	NEGATIVE	09/01/2015	09/01/2015	'45-49
27587475	F	10/07/1985	UNKNOWN	KWAZULU-NATAL	INKOSI ALBERT LUTHULI CENTRAL HOSPITAL	NEGATIVE	09/01/2015	17/09/2015	'25-29
28010911	F	11/07/1988	07111988V	GAUTENG	TAMBO MEMORIAL LABORATORY	NEGATIVE	09/01/2015	09/02/2015	'25-29
27428747	M	17/05/2010	100517	KWAZULU-NATAL	INKOSI ALBERT LUTHULI CENTRAL HOSPITAL	NEGATIVE	09/01/2015	14/01/2015	'0-4
111197510	F	11/12/1972	Jan-11	GAUTENG	BRAAMFONTEIN CENTRAL LABORATORY	NEGATIVE	09/01/2015	09/03/2015	'40-44
16983181	F	14/07/1956	11070	GAUTENG	TSHWANE ACADEMIC LABORATORY	NEGATIVE	09/01/2015	12/01/2015	'55-59
20529745	F	06/04/1988	880604	FREE STATE	UNIVERSITAS ACADEMIC LABORATORY	NEGATIVE	09/01/2015	09/03/2015	'25-29
524689	F	23/09/1986	Jul-15	EASTERN CAPE	EAST LONDON LABORATORY	NEGATIVE	09/01/2015	10/01/2015	'25-29
8418470	F	09/12/1983	830912	FREE STATE	UNIVERSITAS ACADEMIC LABORATORY	NEGATIVE	09/01/2015	09/03/2015	'30-34
111175888	F	03/05/1994	19940305	GAUTENG	TAMBO MEMORIAL LABORATORY	NEGATIVE	09/01/2015	09/02/2015	'20-24
1682895	F	04/07/1961	UNKNOWN	FREE STATE	WELKOM LABORATORY	NEGATIVE	09/01/2015	09/02/2015	'50-54
13501457	F	02/02/1957	UNKNOWN	FREE STATE	BRAAMFONTEIN CENTRAL LABORATORY	NEGATIVE	09/01/2015	09/09/2015	'55-59
308854	F	11/01/1972	A7555	KWAZULU-NATAL	INKOSI ALBERT LUTHULI CENTRAL HOSPITAL	NEGATIVE	09/01/2015	15/09/2015	'40-44
1789280	M	09/04/1984	UNKNOWN	EASTERN CAPE	EAST LONDON LABORATORY	NEGATIVE	09/01/2015	09/03/2015	'30-34
30568447	F	16/05/1994	940516	KWAZULU-NATAL	INKOSI ALBERT LUTHULI CENTRAL HOSPITAL	NEGATIVE	09/01/2015	13/01/2015	'20-24
1673663	F	11/03/1960	GP09006322	GAUTENG	CHRIS HANI BARAGWANATH LABORATORY	NEGATIVE	09/01/2015	09/01/2015	'50-54
18511318	F	03/01/1989	246/15	MPUMALANGA	ERMELO LABORATORY	POSITIVE	09/01/2015	09/03/2015	'25-29
103613526	F	06/06/1975	UNKNOWN	EASTERN CAPE	EAST LONDON LABORATORY	NEGATIVE	09/01/2015	09/03/2015	'35-39
1743265	M	09/01/1941	GP09027851	GAUTENG	CHRIS HANI BARAGWANATH LABORATORY	NEGATIVE	09/01/2015	09/03/2015	'60+
17115612	F	24/12/1973	241273RA	GAUTENG	HELEN JOSEPH LABORATORY	NEGATIVE	09/01/2015	09/01/2015	'40-44
32753866	F	08/12/1980	134339035	WESTERN CAPE	TYGERBERG LABORATORY	POSITIVE	09/01/2015	09/02/2015	'30-34
8418470	F	09/12/1983	830912	FREE STATE	UNIVERSITAS ACADEMIC LABORATORY	NEGATIVE	09/01/2015	09/03/2015	'30-34
5031032	M	11/12/1978	19881112	GAUTENG	TAMBO MEMORIAL LABORATORY	NEGATIVE	09/01/2015	09/01/2015	'35-39
14496811	M	03/12/1972	UNKNOWN	NORTH WEST	DR GEORGE MUKHARI LABORATORY	NEGATIVE	09/01/2015	09/02/2015	'40-44
1850509	F	09/06/1988	B6804	KWAZULU-NATAL	INKOSI ALBERT LUTHULI CENTRAL HOSPITAL	NEGATIVE	09/01/2015	15/09/2015	'25-29
11578689	F	05/09/1979	GT10482003	GAUTENG	CHRIS HANI BARAGWANATH LABORATORY	NEGATIVE	09/01/2015	09/02/2015	'35-39
19297678	F	18/07/1990	68/14	GAUTENG	TSHWANE ACADEMIC LABORATORY	NEGATIVE	09/01/2015	12/01/2015	'20-24
94919155	M	11/01/1975	011175MA	GAUTENG	HELEN JOSEPH LABORATORY	NEGATIVE	09/01/2015	09/02/2015	'35-39
37100167	F	04/09/1986	92141	GAUTENG	TSHWANE ACADEMIC LABORATORY	NEGATIVE	09/01/2015	09/02/2015	'25-29
2304868	F	06/11/1958	101879757	WESTERN CAPE	TYGERBERG LABORATORY	NEGATIVE	09/01/2015	09/02/2015	'55-59
39984836	F	28/09/1971	UNKNOWN	EASTERN CAPE	EAST LONDON LABORATORY	NEGATIVE	09/01/2015	10/01/2015	'40-44
10927094	M	09/12/1982	820912	GAUTENG	CHRIS HANI BARAGWANATH LABORATORY	NEGATIVE	09/01/2015	09/02/2015	'30-34
110997560	M	11/04/1993	UNKNOWN	EASTERN CAPE	EAST LONDON LABORATORY	POSITIVE	09/01/2015	09/02/2015	'20-24
102972082	F	14/12/1994	215562183	WESTERN CAPE	GROOTE SCHUUR LABORATORY	NEGATIVE	09/01/2015	10/01/2015	'20-24
4489718	F	09/11/1985	GT00992354	GAUTENG	CHARLOTTE MAXEKE JOHANNESBURG ACADEMIC HOSPITAL	POSITIVE	09/01/2015	09/01/2015	'25-29
18877035	M	02/03/1977	2934	KWAZULU-NATAL	INKOSI ALBERT LUTHULI CENTRAL HOSPITAL	NEGATIVE	09/01/2015	15/09/2015	'35-39
111242397	F	10/05/1994	5101974	GAUTENG	TAMBO MEMORIAL LABORATORY	NEGATIVE	09/01/2015	09/02/2015	'20-24
14673514	F	22/04/1969	5094/12	EASTERN CAPE	EAST LONDON LABORATORY	NEGATIVE	09/01/2015	10/01/2015	'45-49
111136329	M	06/08/1975	R5/1513	GAUTENG	TAMBO MEMORIAL LABORATORY	NEGATIVE	09/01/2015	09/02/2015	'35-39
21787653	F	09/11/1983	13014	GAUTENG	CHRIS HANI BARAGWANATH LABORATORY	NEGATIVE	10/01/2015	10/09/2015	'30-34
13474769	F	05/08/1971	080571MO	GAUTENG	HELEN JOSEPH LABORATORY	NEGATIVE	10/01/2015	10/02/2015	'40-44
28908715	F	09/04/1978	36288124	WESTERN CAPE	TYGERBERG LABORATORY	NEGATIVE	10/01/2015	10/02/2015	'35-39
112285870	F	03/09/1992	BCKG00207461	KWAZULU-NATAL	INKOSI ALBERT LUTHULI CENTRAL HOSPITAL	NEGATIVE	10/01/2015	10/06/2015	'20-24
112366704	M	10/01/1946	GT39384592	GAUTENG	DR GEORGE MUKHARI LABORATORY	NEGATIVE	10/01/2015	10/05/2015	'60+
112343996	M	10/01/1974	1785176	GAUTENG	TAMBO MEMORIAL LABORATORY	NEGATIVE	10/01/2015	10/01/2015	'40-44
905580	F	03/05/1974	UNKNOWN	EASTERN CAPE	PORT ELIZABETH LABORATORY	NEGATIVE	10/01/2015	10/02/2015	'40-44
2803798	M	01/05/1996	UM00180419	FREE STATE	UNIVERSITAS ACADEMIC LABORATORY	NEGATIVE	10/01/2015	10/01/2015	'15-19
1292160	M	12/12/1979	29971975	EASTERN CAPE	PORT ELIZABETH LABORATORY	POSITIVE	10/01/2015	10/03/2015	'35-39
255342	F	12/07/1959	24425720	WESTERN CAPE	TYGERBERG LABORATORY	NEGATIVE	10/01/2015	10/02/2015	'55-59
5139721	F	07/01/1987	GP5917626	GAUTENG	TSHWANE ACADEMIC LABORATORY	NEGATIVE	10/01/2015	10/04/2015	'25-29
8056458	M	09/12/1936	17179	KWAZULU-NATAL	INKOSI ALBERT LUTHULI CENTRAL HOSPITAL	NEGATIVE	10/01/2015	10/02/2015	'60+
89713338	F	01/04/1996	960104	KWAZULU-NATAL	INKOSI ALBERT LUTHULI CENTRAL HOSPITAL	NEGATIVE	10/01/2015	10/04/2015	'15-19
11182938	M	12/05/1956	GP45939643	GAUTENG	TSHWANE ACADEMIC LABORATORY	NEGATIVE	10/01/2015	10/04/2015	'55-59
17084827	M	09/05/1978	GP45995109	GAUTENG	TSHWANE ACADEMIC LABORATORY	NEGATIVE	10/01/2015	10/04/2015	'35-39
9744856	M	04/02/1967	3381	KWAZULU-NATAL	INKOSI ALBERT LUTHULI CENTRAL HOSPITAL	NEGATIVE	10/01/2015	10/02/2015	'45-49
26850504	M	07/12/1949	GP45946993	GAUTENG	TSHWANE ACADEMIC LABORATORY	NEGATIVE	10/01/2015	10/04/2015	'60+
2232611	F	11/01/1950	56427784	WESTERN CAPE	GROOTE SCHUUR LABORATORY	NEGATIVE	10/01/2015	10/01/2015	'60+
37465587	F	10/10/1989	891010	NORTH WEST	TSHEPONG LABORATORY	NEGATIVE	10/01/2015	10/01/2015	'25-29
1292127	M	07/04/1972	GP45947510	GAUTENG	TSHWANE ACADEMIC LABORATORY	POSITIVE	10/01/2015	10/04/2015	'40-44
448305	F	06/06/1982	488313	EASTERN CAPE	PORT ELIZABETH LABORATORY	NEGATIVE	10/01/2015	10/02/2015	'30-34
966530	M	12/10/1990	06040463MC	FREE STATE	UNIVERSITAS ACADEMIC LABORATORY	POSITIVE	10/01/2015	10/01/2015	'20-24
2341929	M	02/12/1952	6048/15	EASTERN CAPE	EAST LONDON LABORATORY	NEGATIVE	10/01/2015	10/02/2015	'60+
53308183	F	11/09/1964	115KK	GAUTENG	DR GEORGE MUKHARI LABORATORY	NEGATIVE	10/01/2015	10/05/2015	'50-54
18759238	F	08/03/1962	776 V	GAUTENG	DR GEORGE MUKHARI LABORATORY	NEGATIVE	10/01/2015	10/05/2015	'50-54
112493585	M	01/04/1968	8521/15	EASTERN CAPE	EAST LONDON LABORATORY	POSITIVE	10/01/2015	10/02/2015	'45-49
882734	F	09/08/1991	77041	KWAZULU-NATAL	INKOSI ALBERT LUTHULI CENTRAL HOSPITAL	NEGATIVE	10/01/2015	10/02/2015	'20-24
31643026	F	10/12/1986	121086	NORTH WEST	BRAAMFONTEIN CENTRAL LABORATORY	POSITIVE	10/01/2015	10/05/2015	'25-29
9881522	M	04/01/1986	28858686	NORTHERN CAPE	KIMBERLEY LABORATORY	NEGATIVE	10/01/2015	10/01/2015	'25-29
104113703	M	09/02/1980	UNKNOWN	EASTERN CAPE	NELSON MANDELA ACADEMIC LABORATORY	NEGATIVE	10/01/2015	10/06/2015	'30-34
112466325	F	11/09/1974	R5/16385	GAUTENG	TAMBO MEMORIAL LABORATORY	NEGATIVE	10/01/2015	10/02/2015	'40-44
13722359	F	02/12/1970	LP4000285700	LIMPOPO	POLOKWANE LABORATORY	NEGATIVE	10/01/2015	10/01/2015	'40-44
1292127	M	07/04/1972	GP45947510	GAUTENG	TSHWANE ACADEMIC LABORATORY	POSITIVE	10/01/2015	10/04/2015	'40-44
109493960	M	01/11/1982	820111	KWAZULU-NATAL	INKOSI ALBERT LUTHULI CENTRAL HOSPITAL	NEGATIVE	10/01/2015	10/02/2015	'30-34
31098759	M	01/01/1983	UNKNOWN	EASTERN CAPE	EAST LONDON LABORATORY	POSITIVE	10/01/2015	10/04/2015	'30-34
15724258	F	29/07/1986	860729	KWAZULU-NATAL	INKOSI ALBERT LUTHULI CENTRAL HOSPITAL	NEGATIVE	10/01/2015	13/01/2015	'25-29
8430945	M	06/02/1968	UNKNOWN	EASTERN CAPE	PORT ELIZABETH LABORATORY	NEGATIVE	10/01/2015	10/02/2015	'45-49
37721990	F	08/01/1989	VV1900116894	LIMPOPO	LETABA LABORATORY	POSITIVE	10/01/2015	10/02/2015	'25-29
39224589	F	07/09/1989	890709	GAUTENG	TAMBO MEMORIAL LABORATORY	NEGATIVE	10/01/2015	10/02/2015	'25-29
99714447	M	01/01/1953	UNKNOWN	EASTERN CAPE	NELSON MANDELA ACADEMIC LABORATORY	NEGATIVE	10/01/2015	10/05/2015	'60+
12804735	M	07/07/1970	46390258	WESTERN CAPE	TYGERBERG LABORATORY	POSITIVE	10/01/2015	10/05/2015	'40-44
22874703	M	03/05/1979	2852	GAUTENG	DR GEORGE MUKHARI LABORATORY	NEGATIVE	10/01/2015	10/05/2015	'35-39
39269860	F	02/02/1957	1002300133	GAUTENG	DR GEORGE MUKHARI LABORATORY	POSITIVE	10/01/2015	10/05/2015	'55-59
19052399	M	08/12/1990	890912	GAUTENG	TAMBO MEMORIAL LABORATORY	NEGATIVE	10/01/2015	10/02/2015	'20-24
8194429	M	06/02/1982	UNKNOWN	EASTERN CAPE	EAST LONDON LABORATORY	NEGATIVE	10/01/2015	10/02/2015	'30-34
74765	M	11/03/1958	28658532	EASTERN CAPE	PORT ELIZABETH LABORATORY	NEGATIVE	10/01/2015	10/02/2015	'55-59
112461048	M	01/03/1986	32860103	KWAZULU-NATAL	INKOSI ALBERT LUTHULI CENTRAL HOSPITAL	NEGATIVE	10/01/2015	10/04/2015	'25-29
112355027	M	05/06/1992	920506X	GAUTENG	TAMBO MEMORIAL LABORATORY	NEGATIVE	10/01/2015	10/02/2015	'20-24
966530	M	12/10/1990	06040463MC	FREE STATE	UNIVERSITAS ACADEMIC LABORATORY	POSITIVE	10/01/2015	10/01/2015	'20-24
100289523	F	01/08/1987	AAKZ00339562	KWAZULU-NATAL	INKOSI ALBERT LUTHULI CENTRAL HOSPITAL	NEGATIVE	10/01/2015	10/02/2015	'25-29
22874703	M	03/05/1979	2852	GAUTENG	DR GEORGE MUKHARI LABORATORY	NEGATIVE	10/01/2015	10/05/2015	'35-39
25664990	F	05/04/1974	28994143	EASTERN CAPE	PORT ELIZABETH LABORATORY	NEGATIVE	10/01/2015	10/02/2015	'40-44
112217655	M	07/01/1981	810701	NORTH WEST	DR GEORGE MUKHARI LABORATORY	POSITIVE	10/01/2015	10/07/2015	'30-34
111900464	F	06/03/1953	1652/02	GAUTENG	TAMBO MEMORIAL LABORATORY	NEGATIVE	10/01/2015	10/02/2015	'60+
110270514	F	06/05/1983	GT09311978	GAUTENG	CHARLOTTE MAXEKE JOHANNESBURG ACADEMIC HOSPITAL	NEGATIVE	10/01/2015	10/02/2015	'30-34
30913231	M	06/04/1973	LP0600179806	LIMPOPO	POLOKWANE LABORATORY	NEGATIVE	10/01/2015	10/02/2015	'40-44
2910111	F	12/08/1991	911208	KWAZULU-NATAL	INKOSI ALBERT LUTHULI CENTRAL HOSPITAL	NEGATIVE	10/01/2015	10/02/2015	'20-24
112159692	F	05/12/1988	17339	GAUTENG	TSHWANE ACADEMIC LABORATORY	NEGATIVE	10/01/2015	10/04/2015	'25-29
905580	F	03/05/1974	UNKNOWN	EASTERN CAPE	PORT ELIZABETH LABORATORY	NEGATIVE	10/01/2015	10/02/2015	'40-44
26850504	M	07/12/1949	GP45946993	GAUTENG	TSHWANE ACADEMIC LABORATORY	NEGATIVE	10/01/2015	10/04/2015	'60+
7136276	F	26/02/1937	60024940	WESTERN CAPE	GROOTE SCHUUR LABORATORY	NEGATIVE	10/01/2015	12/01/2015	'60+
20157490	F	07/02/1968	AAKZ00138048	KWAZULU-NATAL	INKOSI ALBERT LUTHULI CENTRAL HOSPITAL	NEGATIVE	10/01/2015	10/04/2015	'45-49
112136507	F	10/01/1985	35945/15	GAUTENG	BRAAMFONTEIN CENTRAL LABORATORY	NEGATIVE	10/01/2015	10/06/2015	'25-29
36870318	F	05/10/1971	UNKNOWN	EASTERN CAPE	EAST LONDON LABORATORY	NEGATIVE	10/01/2015	10/02/2015	'40-44
1579331	M	02/12/1981	89106595	WESTERN CAPE	TYGERBERG LABORATORY	NEGATIVE	10/01/2015	10/02/2015	'30-34
110633656	F	02/03/1969	29323/15	GAUTENG	BRAAMFONTEIN CENTRAL LABORATORY	NEGATIVE	10/01/2015	10/05/2015	'45-49
18802516	M	07/04/1975	28864114	EASTERN CAPE	PORT ELIZABETH LABORATORY	NEGATIVE	10/01/2015	10/02/2015	'35-39
17264473	M	03/03/1967	4400000953	GAUTENG	TSHWANE ACADEMIC LABORATORY	NEGATIVE	10/01/2015	10/04/2015	'45-49
37465587	F	10/10/1989	891010	NORTH WEST	TSHEPONG LABORATORY	NEGATIVE	10/01/2015	10/01/2015	'25-29
18014018	F	04/02/1980	800402	GAUTENG	TAMBO MEMORIAL LABORATORY	NEGATIVE	10/01/2015	10/03/2015	'30-34
30786911	M	11/06/1972	721106	KWAZULU-NATAL	INKOSI ALBERT LUTHULI CENTRAL HOSPITAL	POSITIVE	10/01/2015	10/02/2015	'40-44
99532756	F	12/06/1994	941206	KWAZULU-NATAL	INKOSI ALBERT LUTHULI CENTRAL HOSPITAL	NEGATIVE	10/01/2015	10/04/2015	'20-24
559638	F	14/09/1976	1168277	WESTERN CAPE	GEORGE LABORATORY	NEGATIVE	10/01/2015	10/01/2015	'35-39
18352674	F	07/06/1959	884F2	GAUTENG	DR GEORGE MUKHARI LABORATORY	NEGATIVE	10/01/2015	10/05/2015	'55-59
109195105	F	11/01/1981	VV1900092777	LIMPOPO	LETABA LABORATORY	NEGATIVE	10/01/2015	10/02/2015	'30-34
28218997	F	10/10/1964	641010	KWAZULU-NATAL	INKOSI ALBERT LUTHULI CENTRAL HOSPITAL	NEGATIVE	10/01/2015	10/04/2015	'50-54
112297548	F	06/04/1980	UNKNOWN	FREE STATE	PELONOMI LABORATORY	NEGATIVE	10/01/2015	10/08/2015	'30-34
15489255	F	04/02/1982	UNKNOWN	EASTERN CAPE	EAST LONDON LABORATORY	NEGATIVE	10/01/2015	10/02/2015	'30-34
121119	F	01/01/1964	27526987	EASTERN CAPE	PORT ELIZABETH LABORATORY	NEGATIVE	10/01/2015	10/02/2015	'50-54
3469404	F	12/11/1968	19395201	WESTERN CAPE	GROOTE SCHUUR LABORATORY	POSITIVE	10/01/2015	10/01/2015	'45-49
34862678	F	01/10/1976	LK91793	LIMPOPO	TSHWANE ACADEMIC LABORATORY	NEGATIVE	10/01/2015	10/04/2015	'35-39
1746756	M	05/06/1953	GP09084834	GAUTENG	CHRIS HANI BARAGWANATH LABORATORY	POSITIVE	10/01/2015	10/02/2015	'60+
39269860	F	02/02/1957	1002300133	GAUTENG	DR GEORGE MUKHARI LABORATORY	POSITIVE	10/01/2015	10/05/2015	'55-59
108428261	M	12/12/1951	?	KWAZULU-NATAL	INKOSI ALBERT LUTHULI CENTRAL HOSPITAL	NEGATIVE	10/01/2015	10/02/2015	'60+
37871848	M	01/01/1974	UNKNOWN	EASTERN CAPE	EAST LONDON LABORATORY	NEGATIVE	10/01/2015	10/03/2015	'40-44
108886896	F	06/08/1980	UNKNOWN	EASTERN CAPE	NELSON MANDELA ACADEMIC LABORATORY	NEGATIVE	10/01/2015	10/06/2015	'30-34
271840	F	01/01/1975	29198355	EASTERN CAPE	PORT ELIZABETH LABORATORY	NEGATIVE	10/01/2015	10/02/2015	'40-44
63965726	F	02/12/1981	152829313	WESTERN CAPE	GEORGE LABORATORY	POSITIVE	10/01/2015	10/02/2015	'30-34
1579331	M	02/12/1981	89106595	WESTERN CAPE	TYGERBERG LABORATORY	NEGATIVE	10/01/2015	10/02/2015	'30-34
37871848	M	01/01/1974	UNKNOWN	EASTERN CAPE	EAST LONDON LABORATORY	NEGATIVE	10/01/2015	10/03/2015	'40-44
29157440	F	12/03/1977	125/14	MPUMALANGA	ERMELO LABORATORY	NEGATIVE	10/01/2015	10/06/2015	'35-39
28908715	F	09/04/1978	36288124	WESTERN CAPE	TYGERBERG LABORATORY	NEGATIVE	10/01/2015	10/02/2015	'35-39
1972454	F	03/02/1943	430302	NORTH WEST	DR GEORGE MUKHARI LABORATORY	NEGATIVE	10/01/2015	10/07/2015	'60+
448305	F	06/06/1982	488313	EASTERN CAPE	PORT ELIZABETH LABORATORY	NEGATIVE	10/01/2015	10/02/2015	'30-34
102767261	F	01/06/1990	060180DZ	GAUTENG	HELEN JOSEPH LABORATORY	NEGATIVE	10/01/2015	10/01/2015	'20-24
112459406	M	10/07/1969	17777	GAUTENG	TSHWANE ACADEMIC LABORATORY	NEGATIVE	10/01/2015	10/07/2015	'45-49
9442095	F	06/10/1969	100669MO	GAUTENG	BRAAMFONTEIN CENTRAL LABORATORY	NEGATIVE	10/01/2015	10/05/2015	'45-49
1851623	F	06/06/1979	151/21	KWAZULU-NATAL	INKOSI ALBERT LUTHULI CENTRAL HOSPITAL	NEGATIVE	10/01/2015	10/04/2015	'35-39
112270011	M	01/05/1975	233156	KWAZULU-NATAL	INKOSI ALBERT LUTHULI CENTRAL HOSPITAL	POSITIVE	10/01/2015	10/06/2015	'35-39
105976425	F	08/08/1974	MK1200143673	LIMPOPO	POLOKWANE LABORATORY	POSITIVE	10/01/2015	10/02/2015	'40-44
220747	F	05/10/1979	24556599	EASTERN CAPE	PORT ELIZABETH LABORATORY	NEGATIVE	10/01/2015	10/02/2015	'35-39
30786911	M	11/06/1972	721106	KWAZULU-NATAL	INKOSI ALBERT LUTHULI CENTRAL HOSPITAL	POSITIVE	10/01/2015	10/02/2015	'40-44
2034249	M	08/01/1977	546	KWAZULU-NATAL	INKOSI ALBERT LUTHULI CENTRAL HOSPITAL	NEGATIVE	10/01/2015	10/02/2015	'35-39
21256561	F	08/12/1964	120812 TON	NORTH WEST	MAFIKENG LABORATORY	NEGATIVE	10/01/2015	10/03/2015	'50-54
29083029	F	08/05/1971	14/13472	NORTH WEST	TSHWANE ACADEMIC LABORATORY	NEGATIVE	10/01/2015	10/04/2015	'40-44
112324448	F	05/12/1987	870512/15	GAUTENG	BRAAMFONTEIN CENTRAL LABORATORY	NEGATIVE	10/01/2015	10/05/2015	'25-29
21709460	F	06/06/1965	650606	GAUTENG	TAMBO MEMORIAL LABORATORY	NEGATIVE	10/01/2015	10/02/2015	'45-49
28670287	F	11/08/1981	811108	FREE STATE	KROONSTAD LABORATORY	NEGATIVE	10/01/2015	10/02/2015	'30-34
112308033	F	11/11/1985	UNKNOWN	KWAZULU-NATAL	INKOSI ALBERT LUTHULI CENTRAL HOSPITAL	POSITIVE	10/01/2015	10/06/2015	'25-29
336615	F	06/11/1980	800611	KWAZULU-NATAL	INKOSI ALBERT LUTHULI CENTRAL HOSPITAL	NEGATIVE	10/01/2015	10/04/2015	'30-34
823150	F	12/09/1980	62120605	WESTERN CAPE	TYGERBERG LABORATORY	NEGATIVE	10/01/2015	10/03/2015	'30-34
25824452	M	03/01/1969	81777443	WESTERN CAPE	TYGERBERG LABORATORY	NEGATIVE	10/01/2015	10/01/2015	'45-49
1338054	F	06/05/1985	UNKNOWN	EASTERN CAPE	NELSON MANDELA ACADEMIC LABORATORY	NEGATIVE	10/01/2015	10/06/2015	'25-29
59864133	F	07/10/1990	1997	KWAZULU-NATAL	INKOSI ALBERT LUTHULI CENTRAL HOSPITAL	NEGATIVE	10/01/2015	10/02/2015	'20-24
12531559	F	10/01/1970	GN39540041	GAUTENG	DR GEORGE MUKHARI LABORATORY	NEGATIVE	10/01/2015	10/05/2015	'40-44
89339350	F	07/05/1980	133333369	WESTERN CAPE	TYGERBERG LABORATORY	NEGATIVE	10/01/2015	10/02/2015	'30-34
112064646	F	09/09/1970	W700909	GAUTENG	BRAAMFONTEIN CENTRAL LABORATORY	NEGATIVE	10/01/2015	10/05/2015	'40-44
1116899	M	12/03/1980	UNKNOWN	EASTERN CAPE	PORT ELIZABETH LABORATORY	NEGATIVE	10/01/2015	10/03/2015	'30-34
100874855	F	09/04/1990	5163/14	MPUMALANGA	ERMELO LABORATORY	NEGATIVE	10/01/2015	10/02/2015	'20-24
112183989	F	01/11/1989	890111	GAUTENG	TAMBO MEMORIAL LABORATORY	NEGATIVE	10/01/2015	10/02/2015	'25-29
105002661	M	04/06/1986	23017210	GAUTENG	TSHWANE ACADEMIC LABORATORY	POSITIVE	10/01/2015	10/04/2015	'25-29
10743250	F	07/07/1976	267489	MPUMALANGA	ERMELO LABORATORY	NEGATIVE	10/01/2015	10/02/2015	'35-39
16046684	F	10/01/1966	25136847	EASTERN CAPE	PORT ELIZABETH LABORATORY	NEGATIVE	10/01/2015	10/02/2015	'45-49
31098759	M	01/01/1983	UNKNOWN	EASTERN CAPE	EAST LONDON LABORATORY	POSITIVE	10/01/2015	10/04/2015	'30-34
10310444	F	03/04/1969	690304	KWAZULU-NATAL	INKOSI ALBERT LUTHULI CENTRAL HOSPITAL	NEGATIVE	10/01/2015	10/02/2015	'45-49
112290047	M	01/10/1961	AAKZ00353035	KWAZULU-NATAL	INKOSI ALBERT LUTHULI CENTRAL HOSPITAL	NEGATIVE	10/01/2015	10/02/2015	'50-54
31114179	F	09/04/1965	UNKNOWN	EASTERN CAPE	PORT ELIZABETH LABORATORY	NEGATIVE	10/01/2015	10/02/2015	'45-49
7033874	M	05/04/1972	27193192	EASTERN CAPE	PORT ELIZABETH LABORATORY	NEGATIVE	10/01/2015	10/02/2015	'40-44
36944751	F	04/04/1982	820404W	GAUTENG	BRAAMFONTEIN CENTRAL LABORATORY	NEGATIVE	10/01/2015	10/05/2015	'30-34
8538595	F	11/03/1975	AJ102/04/2012	GAUTENG	TAMBO MEMORIAL LABORATORY	POSITIVE	10/01/2015	10/04/2015	'35-39
112366660	M	10/01/1960	GN39925346	GAUTENG	DR GEORGE MUKHARI LABORATORY	NEGATIVE	10/01/2015	10/05/2015	'55-59
36870318	F	05/10/1971	UNKNOWN	EASTERN CAPE	EAST LONDON LABORATORY	NEGATIVE	10/01/2015	10/02/2015	'40-44
190744	F	04/01/1990	11015	KWAZULU-NATAL	INKOSI ALBERT LUTHULI CENTRAL HOSPITAL	NEGATIVE	10/01/2015	10/02/2015	'25-29
108922432	M	11/10/1958	GT01149577	GAUTENG	CHARLOTTE MAXEKE JOHANNESBURG ACADEMIC HOSPITAL	NEGATIVE	10/01/2015	10/02/2015	'55-59
31643026	F	10/12/1986	121086	NORTH WEST	BRAAMFONTEIN CENTRAL LABORATORY	POSITIVE	10/01/2015	10/05/2015	'25-29
10103696	F	04/05/1976	A669	KWAZULU-NATAL	INKOSI ALBERT LUTHULI CENTRAL HOSPITAL	NEGATIVE	10/01/2015	10/02/2015	'35-39
11582214	F	06/08/1990	7554/13	KWAZULU-NATAL	INKOSI ALBERT LUTHULI CENTRAL HOSPITAL	POSITIVE	10/01/2015	10/04/2015	'20-24
101152357	F	20/04/1985	135772143	WESTERN CAPE	GROOTE SCHUUR LABORATORY	NEGATIVE	10/01/2015	11/01/2015	'25-29
112416105	M	03/09/1979	090379QW	GAUTENG	HELEN JOSEPH LABORATORY	NEGATIVE	10/01/2015	10/02/2015	'35-39
112197952	F	05/05/1962	620505KEN	NORTH WEST	BRAAMFONTEIN CENTRAL LABORATORY	NEGATIVE	10/01/2015	10/06/2015	'50-54
20310678	F	08/03/1985	31589062	EASTERN CAPE	PORT ELIZABETH LABORATORY	NEGATIVE	10/01/2015	10/02/2015	'25-29
21787653	F	09/11/1983	13014	GAUTENG	CHRIS HANI BARAGWANATH LABORATORY	NEGATIVE	10/01/2015	10/09/2015	'30-34
12804735	M	07/07/1970	46390258	WESTERN CAPE	TYGERBERG LABORATORY	POSITIVE	10/01/2015	10/05/2015	'40-44
23919320	F	08/07/1991	54/15	GAUTENG	TAMBO MEMORIAL LABORATORY	NEGATIVE	10/01/2015	10/05/2015	'20-24
25564948	M	07/07/1978	3246	GAUTENG	TAMBO MEMORIAL LABORATORY	NEGATIVE	10/01/2015	10/02/2015	'35-39
28670287	F	11/08/1981	811108	FREE STATE	KROONSTAD LABORATORY	NEGATIVE	10/01/2015	10/02/2015	'30-34
112246111	F	09/11/1989	146328406	WESTERN CAPE	TYGERBERG LABORATORY	POSITIVE	10/01/2015	10/02/2015	'25-29
10466479	F	11/10/1964	101164MA	GAUTENG	HELEN JOSEPH LABORATORY	NEGATIVE	10/01/2015	10/01/2015	'50-54
10447	F	11/12/1982	29281854	EASTERN CAPE	PORT ELIZABETH LABORATORY	NEGATIVE	10/01/2015	10/02/2015	'30-34
93870547	F	12/04/1981	GP63210375	GAUTENG	TSHWANE ACADEMIC LABORATORY	NEGATIVE	10/01/2015	10/03/2015	'30-34
37721990	F	08/01/1989	VV1900116894	LIMPOPO	LETABA LABORATORY	POSITIVE	10/01/2015	10/02/2015	'25-29
1746756	M	05/06/1953	GP09084834	GAUTENG	CHRIS HANI BARAGWANATH LABORATORY	POSITIVE	10/01/2015	10/02/2015	'60+
17092088	M	03/04/1950	GT01167875	GAUTENG	CHARLOTTE MAXEKE JOHANNESBURG ACADEMIC HOSPITAL	POSITIVE	10/01/2015	10/02/2015	'60+
1345876	F	10/06/1981	36665966	WESTERN CAPE	GROOTE SCHUUR LABORATORY	NEGATIVE	10/01/2015	10/04/2015	'30-34
40550486	M	12/07/2013	TSW0181/1	GAUTENG	TSHWANE ACADEMIC LABORATORY	NEGATIVE	10/01/2015	10/04/2015	'0-4
112560685	F	12/01/1966	661201	GAUTENG	DR GEORGE MUKHARI LABORATORY	NEGATIVE	10/01/2015	10/07/2015	'45-49
17639496	M	06/08/1985	12/40374	MPUMALANGA	ROB FERREIRA LABORATORY	NEGATIVE	10/01/2015	10/03/2015	'25-29
19344279	M	06/06/1956	28290989	EASTERN CAPE	PORT ELIZABETH LABORATORY	NEGATIVE	10/01/2015	10/01/2015	'55-59
107752955	F	04/05/1981	810405	KWAZULU-NATAL	INKOSI ALBERT LUTHULI CENTRAL HOSPITAL	NEGATIVE	10/01/2015	10/04/2015	'30-34
111559946	M	09/03/1985	11258/15	KWAZULU-NATAL	INKOSI ALBERT LUTHULI CENTRAL HOSPITAL	NEGATIVE	10/01/2015	10/02/2015	'25-29
37365634	M	05/05/1979	2220/15/WC	MPUMALANGA	ERMELO LABORATORY	NEGATIVE	10/01/2015	10/05/2015	'35-39
18779390	F	10/01/1979	CCMT791002	GAUTENG	TAMBO MEMORIAL LABORATORY	NEGATIVE	10/01/2015	10/02/2015	'35-39
3265254	F	05/04/1964	GT09364956	GAUTENG	CHRIS HANI BARAGWANATH LABORATORY	NEGATIVE	10/01/2015	10/02/2015	'50-54
111468461	M	10/07/1966	071066PE	GAUTENG	HELEN JOSEPH LABORATORY	NEGATIVE	10/01/2015	10/01/2015	'45-49
34682800	M	01/12/1981	5792/14	MPUMALANGA	ERMELO LABORATORY	NEGATIVE	10/01/2015	10/01/2015	'30-34
43924210	F	12/12/1984	135218469	WESTERN CAPE	TYGERBERG LABORATORY	NEGATIVE	10/01/2015	10/02/2015	'30-34
17092088	M	03/04/1950	GT01167875	GAUTENG	CHARLOTTE MAXEKE JOHANNESBURG ACADEMIC HOSPITAL	POSITIVE	10/01/2015	10/02/2015	'60+
102217055	M	07/04/1989	UNKNOWN	EASTERN CAPE	PORT ELIZABETH LABORATORY	NEGATIVE	10/01/2015	10/02/2015	'25-29
40859183	M	06/10/1986	BCKG00203625	KWAZULU-NATAL	INKOSI ALBERT LUTHULI CENTRAL HOSPITAL	NEGATIVE	10/01/2015	10/06/2015	'25-29
74765	M	11/03/1958	28658532	EASTERN CAPE	PORT ELIZABETH LABORATORY	NEGATIVE	10/01/2015	10/02/2015	'55-59
271840	F	01/01/1975	29198355	EASTERN CAPE	PORT ELIZABETH LABORATORY	NEGATIVE	10/01/2015	10/02/2015	'40-44
361463	F	11/01/1977	28236453	EASTERN CAPE	PORT ELIZABETH LABORATORY	NEGATIVE	10/01/2015	10/02/2015	'35-39
88804923	M	08/10/1987	125955658	WESTERN CAPE	GROOTE SCHUUR LABORATORY	POSITIVE	10/01/2015	10/03/2015	'25-29
102835081	F	14/06/1977	770614	KWAZULU-NATAL	INKOSI ALBERT LUTHULI CENTRAL HOSPITAL	NEGATIVE	10/01/2015	16/01/2015	'35-39
112369062	M	09/02/2004	120518	NORTH WEST	DR GEORGE MUKHARI LABORATORY	NEGATIVE	10/01/2015	10/05/2015	'10-14
1579331	M	02/12/1981	89106595	WESTERN CAPE	TYGERBERG LABORATORY	NEGATIVE	10/01/2015	10/02/2015	'30-34
191896	F	06/07/1960	28461101	EASTERN CAPE	PORT ELIZABETH LABORATORY	NEGATIVE	10/01/2015	10/02/2015	'50-54
33488393	M	25/01/1976	148446644	WESTERN CAPE	TYGERBERG LABORATORY	NEGATIVE	10/01/2015	10/01/2015	'35-39
27148607	F	12/12/1989	1066	GAUTENG	TAMBO MEMORIAL LABORATORY	NEGATIVE	10/01/2015	10/02/2015	'25-29
30913231	M	06/04/1973	LP0600179806	LIMPOPO	POLOKWANE LABORATORY	NEGATIVE	10/01/2015	10/02/2015	'40-44
17856679	M	06/12/1961	610612	NORTH WEST	DR GEORGE MUKHARI LABORATORY	NEGATIVE	10/01/2015	10/06/2015	'50-54
15149731	F	01/01/1963	28391647	EASTERN CAPE	PORT ELIZABETH LABORATORY	NEGATIVE	10/01/2015	10/02/2015	'50-54
14875303	M	09/09/1994	1304/13	KWAZULU-NATAL	INKOSI ALBERT LUTHULI CENTRAL HOSPITAL	POSITIVE	10/01/2015	10/04/2015	'20-24
89339350	F	07/05/1980	133333369	WESTERN CAPE	TYGERBERG LABORATORY	NEGATIVE	10/01/2015	10/02/2015	'30-34
17721934	F	07/07/1983	070783ZO	GAUTENG	HELEN JOSEPH LABORATORY	NEGATIVE	10/01/2015	10/02/2015	'30-34
1972454	F	03/02/1943	430302	NORTH WEST	DR GEORGE MUKHARI LABORATORY	NEGATIVE	10/01/2015	10/07/2015	'60+
3886602	F	10/12/1980	RL13/2648	GAUTENG	DR GEORGE MUKHARI LABORATORY	NEGATIVE	10/01/2015	10/05/2015	'30-34
112196183	M	10/01/1979	GT10489271	GAUTENG	CHRIS HANI BARAGWANATH LABORATORY	NEGATIVE	10/01/2015	10/01/2015	'35-39
4183333	F	07/05/1991	GT63994373	GAUTENG	TSHWANE ACADEMIC LABORATORY	NEGATIVE	10/01/2015	10/04/2015	'20-24
5363296	F	07/02/1973	25993718	EASTERN CAPE	PORT ELIZABETH LABORATORY	NEGATIVE	10/01/2015	10/02/2015	'40-44
24266246	M	01/07/1958	GT10489713	GAUTENG	CHRIS HANI BARAGWANATH LABORATORY	NEGATIVE	10/01/2015	10/02/2015	'55-59
4341853	F	01/01/1800	GP09190991	GAUTENG	CHRIS HANI BARAGWANATH LABORATORY	NEGATIVE	10/01/2015	10/02/2015	'99999
8289771	F	03/06/1985	850306	GAUTENG	TAMBO MEMORIAL LABORATORY	NEGATIVE	10/01/2015	10/02/2015	'25-29
24544906	F	05/12/1982	820512	KWAZULU-NATAL	INKOSI ALBERT LUTHULI CENTRAL HOSPITAL	NEGATIVE	10/01/2015	10/02/2015	'30-34
89405058	M	01/01/1955	27406065	EASTERN CAPE	PORT ELIZABETH LABORATORY	NEGATIVE	10/01/2015	10/01/2015	'60+
1292160	M	12/12/1979	29971975	EASTERN CAPE	PORT ELIZABETH LABORATORY	POSITIVE	10/01/2015	10/03/2015	'35-39
112191311	M	01/01/1800	GP09300075	GAUTENG	CHRIS HANI BARAGWANATH LABORATORY	POSITIVE	10/01/2015	10/02/2015	'99999
50392182	F	07/02/1989	567/15	KWAZULU-NATAL	INKOSI ALBERT LUTHULI CENTRAL HOSPITAL	NEGATIVE	10/01/2015	10/02/2015	'25-29
112343996	M	10/01/1974	1785176	GAUTENG	BRAAMFONTEIN CENTRAL LABORATORY	NEGATIVE	10/01/2015	10/05/2015	'40-44
17721934	F	07/07/1983	070783ZO	GAUTENG	HELEN JOSEPH LABORATORY	NEGATIVE	10/01/2015	10/02/2015	'30-34
29503758	M	12/08/1972	721208MAK	NORTH WEST	DR GEORGE MUKHARI LABORATORY	NEGATIVE	10/01/2015	10/05/2015	'40-44
2034249	M	08/01/1977	546	KWAZULU-NATAL	INKOSI ALBERT LUTHULI CENTRAL HOSPITAL	NEGATIVE	10/01/2015	10/02/2015	'35-39
11582214	F	06/08/1990	7554/13	KWAZULU-NATAL	INKOSI ALBERT LUTHULI CENTRAL HOSPITAL	POSITIVE	10/01/2015	10/04/2015	'20-24
91472	F	09/03/1959	GP42450246	GAUTENG	TSHWANE ACADEMIC LABORATORY	NEGATIVE	10/01/2015	10/04/2015	'55-59
532971	F	08/02/1964	113904049	WESTERN CAPE	TYGERBERG LABORATORY	NEGATIVE	10/01/2015	10/02/2015	'50-54
21933659	F	10/02/1971	711002	GAUTENG	TAMBO MEMORIAL LABORATORY	NEGATIVE	10/01/2015	10/05/2015	'40-44
19564001	M	11/06/1973	1137/15	KWAZULU-NATAL	INKOSI ALBERT LUTHULI CENTRAL HOSPITAL	NEGATIVE	10/01/2015	10/02/2015	'40-44
44724548	M	09/06/1996	960906 MOR	NORTH WEST	MAFIKENG LABORATORY	NEGATIVE	10/01/2015	10/03/2015	'15-19
104936143	M	07/12/1981	18429	GAUTENG	TSHWANE ACADEMIC LABORATORY	POSITIVE	10/01/2015	10/04/2015	'30-34
112366435	M	10/01/1962	GT38814260	GAUTENG	DR GEORGE MUKHARI LABORATORY	NEGATIVE	10/01/2015	10/05/2015	'50-54
1447233	F	08/02/1976	760802	KWAZULU-NATAL	INKOSI ALBERT LUTHULI CENTRAL HOSPITAL	NEGATIVE	10/01/2015	10/04/2015	'35-39
31868732	F	03/10/1986	R860310	GAUTENG	BRAAMFONTEIN CENTRAL LABORATORY	NEGATIVE	10/01/2015	10/05/2015	'25-29
29167586	F	06/03/1970	45-119869	LIMPOPO	TSHWANE ACADEMIC LABORATORY	NEGATIVE	11/01/2015	11/04/2015	'40-44
4463656	F	16/03/1999	33/01/2015	GAUTENG	BRAAMFONTEIN CENTRAL LABORATORY	NEGATIVE	11/01/2015	14/01/2015	'15-19
31057050	M	30/11/1977	UNKNOWN	LIMPOPO	TSHWANE ACADEMIC LABORATORY	NEGATIVE	11/01/2015	14/01/2015	'35-39
1674011	F	16/02/1989	GP09265291	GAUTENG	CHRIS HANI BARAGWANATH LABORATORY	POSITIVE	11/01/2015	12/01/2015	'25-29
38398489	F	06/02/1989	15/33562	MPUMALANGA	ROB FERREIRA LABORATORY	NEGATIVE	11/01/2015	11/03/2015	'25-29
11051471	M	22/10/1991	911022	KWAZULU-NATAL	INKOSI ALBERT LUTHULI CENTRAL HOSPITAL	NEGATIVE	11/01/2015	13/01/2015	'20-24
590199	F	11/01/1988	1688/15	GAUTENG	CHRIS HANI BARAGWANATH LABORATORY	NEGATIVE	11/01/2015	11/01/2015	'25-29
136610	F	06/08/1989	890608	KWAZULU-NATAL	INKOSI ALBERT LUTHULI CENTRAL HOSPITAL	NEGATIVE	11/01/2015	11/03/2015	'25-29
11051471	M	22/10/1991	911022	KWAZULU-NATAL	INKOSI ALBERT LUTHULI CENTRAL HOSPITAL	NEGATIVE	11/01/2015	13/01/2015	'20-24
26547446	F	18/09/1990	GT10420346	GAUTENG	CHRIS HANI BARAGWANATH LABORATORY	NEGATIVE	11/01/2015	12/01/2015	'20-24
36364796	M	11/08/1978	154336143	WESTERN CAPE	GROOTE SCHUUR LABORATORY	NEGATIVE	11/01/2015	11/04/2015	'35-39
5446103	M	14/03/1990	75266510	WESTERN CAPE	GROOTE SCHUUR LABORATORY	NEGATIVE	11/01/2015	12/01/2015	'20-24
113516480	M	11/01/1961	15367/15	KWAZULU-NATAL	INKOSI ALBERT LUTHULI CENTRAL HOSPITAL	NEGATIVE	11/01/2015	11/03/2015	'50-54
109202725	F	02/10/1977	GT01152131	GAUTENG	CHARLOTTE MAXEKE JOHANNESBURG ACADEMIC HOSPITAL	NEGATIVE	11/01/2015	11/01/2015	'35-39
90911646	M	11/06/1987	70941984	WESTERN CAPE	TYGERBERG LABORATORY	NEGATIVE	11/01/2015	11/02/2015	'25-29
2436214	M	08/01/1960	GT01174009	GAUTENG	CHARLOTTE MAXEKE JOHANNESBURG ACADEMIC HOSPITAL	NEGATIVE	11/01/2015	11/02/2015	'55-59
1674011	F	16/02/1989	GP09265291	GAUTENG	CHRIS HANI BARAGWANATH LABORATORY	POSITIVE	11/01/2015	12/01/2015	'25-29
136610	F	06/08/1989	890608	KWAZULU-NATAL	INKOSI ALBERT LUTHULI CENTRAL HOSPITAL	NEGATIVE	11/01/2015	11/03/2015	'25-29
1653938	M	25/06/1984	148223522	WESTERN CAPE	TYGERBERG LABORATORY	NEGATIVE	11/01/2015	13/01/2015	'30-34
22927886	F	09/08/1991	910908	GAUTENG	BRAAMFONTEIN CENTRAL LABORATORY	NEGATIVE	11/01/2015	11/05/2015	'20-24
38398489	F	06/02/1989	15/33562	MPUMALANGA	ROB FERREIRA LABORATORY	NEGATIVE	11/01/2015	11/03/2015	'25-29
31057050	M	30/11/1977	UNKNOWN	LIMPOPO	TSHWANE ACADEMIC LABORATORY	NEGATIVE	11/01/2015	14/01/2015	'35-39
112297548	F	06/04/1980	UNKNOWN	FREE STATE	PELONOMI LABORATORY	NEGATIVE	11/01/2015	11/02/2015	'30-34
29167586	F	06/03/1970	45-119869	LIMPOPO	TSHWANE ACADEMIC LABORATORY	NEGATIVE	11/01/2015	11/04/2015	'40-44
113395959	M	06/05/1987	50687	GAUTENG	TAMBO MEMORIAL LABORATORY	NEGATIVE	11/01/2015	11/02/2015	'25-29
26547446	F	18/09/1990	GT10420346	GAUTENG	CHRIS HANI BARAGWANATH LABORATORY	NEGATIVE	11/01/2015	12/01/2015	'20-24
40233704	F	08/08/1991	23046596	GAUTENG	TSHWANE ACADEMIC LABORATORY	NEGATIVE	11/01/2015	11/03/2015	'20-24
34858980	F	01/02/1968	680102MON	NORTH WEST	TSHWANE ACADEMIC LABORATORY	NEGATIVE	11/01/2015	11/04/2015	'45-49
31886716	F	24/05/1991	UNKNOWN	FREE STATE	BRAAMFONTEIN CENTRAL LABORATORY	NEGATIVE	12/01/2015	18/01/2015	'20-24
114716355	F	10/06/1956	61056	NORTH WEST	BRAAMFONTEIN CENTRAL LABORATORY	POSITIVE	12/01/2015	12/03/2015	'55-59
15355633	F	01/12/1965	011265MA	GAUTENG	HELEN JOSEPH LABORATORY	NEGATIVE	12/01/2015	12/01/2015	'45-49
102777888	F	27/05/1989	13053	GAUTENG	CHARLOTTE MAXEKE JOHANNESBURG ACADEMIC HOSPITAL	NEGATIVE	12/01/2015	13/01/2015	'25-29
721859	M	17/07/1972	UNKNOWN	KWAZULU-NATAL	INKOSI ALBERT LUTHULI CENTRAL HOSPITAL	POSITIVE	12/01/2015	13/01/2015	'40-44
1222337	F	06/01/1981	85/06/01	GAUTENG	TAMBO MEMORIAL LABORATORY	POSITIVE	12/01/2015	12/02/2015	'30-34
28429647	F	04/01/1991	MAT1435/3	GAUTENG	TSHWANE ACADEMIC LABORATORY	NEGATIVE	12/01/2015	12/02/2015	'20-24
713228	M	17/11/1973	93467389PE	NORTHERN CAPE	KIMBERLEY LABORATORY	NEGATIVE	12/01/2015	13/01/2015	'40-44
118678	M	07/01/1973	95075404PE	KWAZULU-NATAL	INKOSI ALBERT LUTHULI CENTRAL HOSPITAL	POSITIVE	12/01/2015	12/03/2015	'40-44
1232078	F	28/04/1972	125172379	WESTERN CAPE	TYGERBERG LABORATORY	NEGATIVE	12/01/2015	13/01/2015	'40-44
29351427	M	10/10/1986	1593/15	KWAZULU-NATAL	INKOSI ALBERT LUTHULI CENTRAL HOSPITAL	NEGATIVE	12/01/2015	12/03/2015	'25-29
33398236	F	08/08/1954	364415	EASTERN CAPE	PORT ELIZABETH LABORATORY	NEGATIVE	12/01/2015	12/02/2015	'60+
23390278	F	06/07/1982	070682MA	GAUTENG	HELEN JOSEPH LABORATORY	NEGATIVE	12/01/2015	12/02/2015	'30-34
10407602	U	30/11/1972	UNKNOWN	EASTERN CAPE	EAST LONDON LABORATORY	NEGATIVE	12/01/2015	14/01/2015	'40-44
35716316	F	06/01/1979	10679	GAUTENG	CHRIS HANI BARAGWANATH LABORATORY	NEGATIVE	12/01/2015	12/02/2015	'35-39
2109019	F	04/06/1980	UNKNOWN	EASTERN CAPE	PORT ELIZABETH LABORATORY	NEGATIVE	12/01/2015	12/04/2015	'30-34
9129286	F	10/08/1997	24149494	EASTERN CAPE	PORT ELIZABETH LABORATORY	NEGATIVE	12/01/2015	12/02/2015	'15-19
1043270	F	22/05/1991	UNKNOWN	KWAZULU-NATAL	INKOSI ALBERT LUTHULI CENTRAL HOSPITAL	NEGATIVE	12/01/2015	19/01/2015	'20-24
19451864	F	13/06/1986	536/14	GAUTENG	BRAAMFONTEIN CENTRAL LABORATORY	NEGATIVE	12/01/2015	13/01/2015	'25-29
112839743	F	05/03/1980	AAKZ00357611	KWAZULU-NATAL	INKOSI ALBERT LUTHULI CENTRAL HOSPITAL	POSITIVE	12/01/2015	12/02/2015	'30-34
2655790	F	01/07/1975	GP6312185	GAUTENG	TSHWANE ACADEMIC LABORATORY	NEGATIVE	12/01/2015	12/03/2015	'35-39
1112806	M	08/04/1997	970804	KWAZULU-NATAL	INKOSI ALBERT LUTHULI CENTRAL HOSPITAL	NEGATIVE	12/01/2015	12/03/2015	'15-19
22669932	F	06/06/1975	UNKNOWN	NORTH WEST	DR GEORGE MUKHARI LABORATORY	POSITIVE	12/01/2015	12/03/2015	'35-39
139478	F	03/10/1993	930310	GAUTENG	CHRIS HANI BARAGWANATH LABORATORY	NEGATIVE	12/01/2015	12/02/2015	'20-24
17624126	F	01/11/1991	37113	GAUTENG	DR GEORGE MUKHARI LABORATORY	NEGATIVE	12/01/2015	12/03/2015	'20-24
16135328	M	02/10/1965	UNKNOWN	EASTERN CAPE	EAST LONDON LABORATORY	POSITIVE	12/01/2015	12/03/2015	'45-49
4290503	M	13/10/1967	14049308	WESTERN CAPE	GROOTE SCHUUR LABORATORY	NEGATIVE	12/01/2015	13/01/2015	'45-49
47535	F	12/10/1987	113135883	WESTERN CAPE	GEORGE LABORATORY	POSITIVE	12/01/2015	12/01/2015	'25-29
5606805	F	05/09/1973	29024445	WESTERN CAPE	GROOTE SCHUUR LABORATORY	NEGATIVE	12/01/2015	12/01/2015	'40-44
20283765	F	11/10/1992	921110	KWAZULU-NATAL	INKOSI ALBERT LUTHULI CENTRAL HOSPITAL	POSITIVE	12/01/2015	12/02/2015	'20-24
16195609	F	03/05/1989	890305	KWAZULU-NATAL	INKOSI ALBERT LUTHULI CENTRAL HOSPITAL	NEGATIVE	12/01/2015	12/02/2015	'25-29
17706921	F	05/04/1967	04-358031226975	GAUTENG	HELEN JOSEPH LABORATORY	NEGATIVE	12/01/2015	12/01/2015	'45-49
419028	F	05/08/1983	35031434	WESTERN CAPE	GROOTE SCHUUR LABORATORY	NEGATIVE	12/01/2015	12/02/2015	'30-34
102462415	F	09/12/1960	1105358BA	GAUTENG	LERATONG LABORATORY	NEGATIVE	12/01/2015	12/01/2015	'50-54
4059535	F	24/12/1989	8294	KWAZULU-NATAL	INKOSI ALBERT LUTHULI CENTRAL HOSPITAL	NEGATIVE	12/01/2015	14/01/2015	'25-29
22669932	F	06/06/1975	UNKNOWN	NORTH WEST	DR GEORGE MUKHARI LABORATORY	POSITIVE	12/01/2015	12/03/2015	'35-39
12374325	F	09/06/1978	46844/09	MPUMALANGA	DR GEORGE MUKHARI LABORATORY	NEGATIVE	12/01/2015	12/02/2015	'35-39
21852009	F	10/04/1958	AAKZ00357704	KWAZULU-NATAL	INKOSI ALBERT LUTHULI CENTRAL HOSPITAL	NEGATIVE	12/01/2015	12/01/2015	'55-59
64794437	F	09/09/1985	850909	GAUTENG	TAMBO MEMORIAL LABORATORY	NEGATIVE	12/01/2015	12/02/2015	'25-29
26051647	F	01/01/1989	1989	KWAZULU-NATAL	INKOSI ALBERT LUTHULI CENTRAL HOSPITAL	NEGATIVE	12/01/2015	12/03/2015	'25-29
793448	F	21/07/1972	UNKNOWN	EASTERN CAPE	EAST LONDON LABORATORY	NEGATIVE	12/01/2015	14/01/2015	'40-44
370300	M	07/03/1955	100108364	WESTERN CAPE	GROOTE SCHUUR LABORATORY	NEGATIVE	12/01/2015	12/04/2015	'55-59
2594	M	01/04/1980	22687008	EASTERN CAPE	PORT ELIZABETH LABORATORY	NEGATIVE	12/01/2015	12/02/2015	'30-34
23832851	F	05/07/1988	UNKNOWN	EASTERN CAPE	PORT ELIZABETH LABORATORY	NEGATIVE	12/01/2015	12/03/2015	'25-29
111551743	M	12/11/1982	234912	KWAZULU-NATAL	INKOSI ALBERT LUTHULI CENTRAL HOSPITAL	NEGATIVE	12/01/2015	12/04/2015	'30-34
11097844	F	11/08/1969	691108	GAUTENG	TAMBO MEMORIAL LABORATORY	NEGATIVE	12/01/2015	12/02/2015	'45-49
88739702	F	31/12/1956	UM00534128	FREE STATE	UNIVERSITAS ACADEMIC LABORATORY	NEGATIVE	12/01/2015	12/01/2015	'55-59
17317651	F	12/07/1972	GP09310190	GAUTENG	CHRIS HANI BARAGWANATH LABORATORY	NEGATIVE	12/01/2015	12/02/2015	'40-44
108078292	F	11/07/1994	B573/15	GAUTENG	TAMBO MEMORIAL LABORATORY	NEGATIVE	12/01/2015	12/02/2015	'20-24
10540718	F	02/04/1975	11173457	EASTERN CAPE	EAST LONDON LABORATORY	NEGATIVE	12/01/2015	12/02/2015	'35-39
8830145	M	17/08/1983	830817	KWAZULU-NATAL	INKOSI ALBERT LUTHULI CENTRAL HOSPITAL	NEGATIVE	12/01/2015	14/01/2015	'30-34
114726647	M	09/07/1983	19830907	GAUTENG	LERATONG LABORATORY	NEGATIVE	12/01/2015	12/02/2015	'30-34
34993171	F	02/02/1988	9663/15	EASTERN CAPE	NELSON MANDELA ACADEMIC LABORATORY	NEGATIVE	12/01/2015	12/03/2015	'25-29
114821232	F	12/01/1966	2489548	GAUTENG	BRAAMFONTEIN CENTRAL LABORATORY	NEGATIVE	12/01/2015	12/03/2015	'45-49
114478003	M	01/01/1800	GT10508312	GAUTENG	CHRIS HANI BARAGWANATH LABORATORY	POSITIVE	12/01/2015	12/04/2015	'99999
33122564	M	04/11/1991	916411	KWAZULU-NATAL	INKOSI ALBERT LUTHULI CENTRAL HOSPITAL	NEGATIVE	12/01/2015	12/03/2015	'20-24
10806085	F	09/10/1966	UNKNOWN	EASTERN CAPE	EAST LONDON LABORATORY	NEGATIVE	12/01/2015	12/03/2015	'45-49
33398236	F	08/08/1954	364415	EASTERN CAPE	PORT ELIZABETH LABORATORY	NEGATIVE	12/01/2015	12/02/2015	'60+
5612560	F	01/10/1985	850110	GAUTENG	LERATONG LABORATORY	NEGATIVE	12/01/2015	12/01/2015	'25-29
114724971	F	12/01/1979	400311068	LIMPOPO	TSHWANE ACADEMIC LABORATORY	NEGATIVE	12/01/2015	12/03/2015	'35-39
17645747	F	22/01/2002	20122	KWAZULU-NATAL	INKOSI ALBERT LUTHULI CENTRAL HOSPITAL	NEGATIVE	12/01/2015	16/01/2015	'10-14
5243978	F	12/01/1973	36273/15	MPUMALANGA	ROB FERREIRA LABORATORY	NEGATIVE	12/01/2015	12/03/2015	'40-44
27498617	M	21/08/1989	26729772	EASTERN CAPE	PORT ELIZABETH LABORATORY	NEGATIVE	12/01/2015	14/01/2015	'25-29
100150419	M	01/06/1957	UNKNOWN	NORTH WEST	TSHEPONG LABORATORY	POSITIVE	12/01/2015	12/01/2015	'55-59
25628718	M	03/03/1977	770303	KWAZULU-NATAL	INKOSI ALBERT LUTHULI CENTRAL HOSPITAL	NEGATIVE	12/01/2015	12/01/2015	'35-39
51830443	F	25/08/1982	UNKNOWN	EASTERN CAPE	NELSON MANDELA ACADEMIC LABORATORY	NEGATIVE	12/01/2015	17/01/2015	'30-34
16135328	M	02/10/1965	UNKNOWN	EASTERN CAPE	EAST LONDON LABORATORY	POSITIVE	12/01/2015	12/03/2015	'45-49
102020142	F	06/10/1985	01010826MC	LIMPOPO	LETABA LABORATORY	NEGATIVE	12/01/2015	12/03/2015	'25-29
114820401	F	06/06/2000	60606	KWAZULU-NATAL	INKOSI ALBERT LUTHULI CENTRAL HOSPITAL	NEGATIVE	12/01/2015	12/02/2015	'10-14
26242910	M	05/01/1979	210224132	GAUTENG	HELEN JOSEPH LABORATORY	NEGATIVE	12/01/2015	12/03/2015	'35-39
58217	F	08/08/1987	W697/15	KWAZULU-NATAL	INKOSI ALBERT LUTHULI CENTRAL HOSPITAL	NEGATIVE	12/01/2015	12/02/2015	'25-29
25354916	M	16/01/1953	NP	KWAZULU-NATAL	INKOSI ALBERT LUTHULI CENTRAL HOSPITAL	NEGATIVE	12/01/2015	13/01/2015	'60+
1013745	F	20/12/1978	4109	KWAZULU-NATAL	INKOSI ALBERT LUTHULI CENTRAL HOSPITAL	NEGATIVE	12/01/2015	15/01/2015	'35-39
39590303	M	03/09/1975	51079747	WESTERN CAPE	TYGERBERG LABORATORY	NEGATIVE	12/01/2015	12/11/2015	'35-39
102970331	F	27/07/1990	106/08	GAUTENG	CHARLOTTE MAXEKE JOHANNESBURG ACADEMIC HOSPITAL	NEGATIVE	12/01/2015	13/01/2015	'20-24
101928254	M	27/07/2002	AAKZ00334558	KWAZULU-NATAL	INKOSI ALBERT LUTHULI CENTRAL HOSPITAL	NEGATIVE	12/01/2015	14/01/2015	'10-14
13345971	F	05/07/1974	UNKNOWN	MPUMALANGA	ROB FERREIRA LABORATORY	NEGATIVE	12/01/2015	12/05/2015	'40-44
25998740	F	26/08/1976	887/12	KWAZULU-NATAL	INKOSI ALBERT LUTHULI CENTRAL HOSPITAL	POSITIVE	12/01/2015	14/01/2015	'35-39
30809526	F	11/11/1994	UNKNOWN	EASTERN CAPE	EAST LONDON LABORATORY	NEGATIVE	12/01/2015	12/02/2015	'20-24
28787808	F	11/08/1976	761108	GAUTENG	TAMBO MEMORIAL LABORATORY	NEGATIVE	12/01/2015	12/02/2015	'35-39
10290796	F	21/11/1991	100/14	MPUMALANGA	TSHWANE ACADEMIC LABORATORY	NEGATIVE	12/01/2015	20/01/2015	'20-24
17645747	F	22/01/2002	20122	KWAZULU-NATAL	INKOSI ALBERT LUTHULI CENTRAL HOSPITAL	NEGATIVE	12/01/2015	16/01/2015	'10-14
29351427	M	10/10/1986	1593/15	KWAZULU-NATAL	INKOSI ALBERT LUTHULI CENTRAL HOSPITAL	NEGATIVE	12/01/2015	12/03/2015	'25-29
28093642	M	12/12/1985	121285MA	GAUTENG	HELEN JOSEPH LABORATORY	NEGATIVE	12/01/2015	12/02/2015	'25-29
101453367	F	14/06/1985	850614	KWAZULU-NATAL	INKOSI ALBERT LUTHULI CENTRAL HOSPITAL	POSITIVE	12/01/2015	13/01/2015	'25-29
357793	F	09/06/1980	96005095MC	NORTHERN CAPE	KIMBERLEY LABORATORY	NEGATIVE	12/01/2015	12/01/2015	'30-34
6383828	F	14/11/1962	GT00950416	GAUTENG	CHARLOTTE MAXEKE JOHANNESBURG ACADEMIC HOSPITAL	NEGATIVE	12/01/2015	13/01/2015	'50-54
1500108	F	30/10/1977	UNKNOWN	EASTERN CAPE	CECILIA MAKIWANE LABORATORY	NEGATIVE	12/01/2015	13/01/2015	'35-39
113303964	M	03/07/1986	83452474	WESTERN CAPE	GEORGE LABORATORY	NEGATIVE	12/01/2015	12/01/2015	'25-29
112578265	M	07/12/1976	UNKNOWN	KWAZULU-NATAL	INKOSI ALBERT LUTHULI CENTRAL HOSPITAL	NEGATIVE	12/01/2015	12/04/2015	'35-39
114823110	F	03/01/1996	19960301	GAUTENG	LERATONG LABORATORY	NEGATIVE	12/01/2015	12/02/2015	'15-19
30809526	F	11/11/1994	UNKNOWN	EASTERN CAPE	EAST LONDON LABORATORY	NEGATIVE	12/01/2015	12/02/2015	'20-24
14286047	M	03/06/1962	ER12/8174	MPUMALANGA	ROB FERREIRA LABORATORY	NEGATIVE	12/01/2015	12/03/2015	'50-54
18920707	M	10/09/1955	841/14	KWAZULU-NATAL	INKOSI ALBERT LUTHULI CENTRAL HOSPITAL	NEGATIVE	12/01/2015	12/02/2015	'55-59
47249506	F	08/01/1989	890801	NORTH WEST	MAFIKENG LABORATORY	NEGATIVE	12/01/2015	12/01/2015	'25-29
46622132	M	11/03/1977	132346339	WESTERN CAPE	GROOTE SCHUUR LABORATORY	NEGATIVE	12/01/2015	12/04/2015	'35-39
821661	F	07/09/1968	UNKNOWN	EASTERN CAPE	EAST LONDON LABORATORY	NEGATIVE	12/01/2015	12/03/2015	'45-49
107802087	F	02/02/1995	950202	FREE STATE	PELONOMI LABORATORY	NEGATIVE	12/01/2015	12/02/2015	'15-19
2594	M	01/04/1980	22687008	EASTERN CAPE	PORT ELIZABETH LABORATORY	NEGATIVE	12/01/2015	12/02/2015	'30-34
28787808	F	11/08/1976	761108	GAUTENG	TAMBO MEMORIAL LABORATORY	NEGATIVE	12/01/2015	12/02/2015	'35-39
112140013	F	10/12/1993	UNKNOWN	GAUTENG	EAST LONDON LABORATORY	NEGATIVE	12/01/2015	12/02/2015	'20-24
114763743	F	01/01/1996	960101	KWAZULU-NATAL	INKOSI ALBERT LUTHULI CENTRAL HOSPITAL	NEGATIVE	12/01/2015	12/02/2015	'15-19
27825162	F	11/11/1980	UNKNOWN	EASTERN CAPE	EAST LONDON LABORATORY	NEGATIVE	12/01/2015	12/02/2015	'30-34
113422988	M	04/07/1969	890704	GAUTENG	TAMBO MEMORIAL LABORATORY	NEGATIVE	12/01/2015	12/02/2015	'45-49
35716316	F	06/01/1979	10679	GAUTENG	CHRIS HANI BARAGWANATH LABORATORY	NEGATIVE	12/01/2015	12/02/2015	'35-39
100045150	F	08/01/1995	UNKNOWN	EASTERN CAPE	NELSON MANDELA ACADEMIC LABORATORY	NEGATIVE	12/01/2015	12/03/2015	'20-24
7127365	F	26/02/1979	UNKNOWN	EASTERN CAPE	NELSON MANDELA ACADEMIC LABORATORY	NEGATIVE	12/01/2015	15/01/2015	'35-39
1146714	F	19/07/1980	86983004	WESTERN CAPE	TYGERBERG LABORATORY	POSITIVE	12/01/2015	13/01/2015	'30-34
102123024	M	23/04/1987	666/14	GAUTENG	CHARLOTTE MAXEKE JOHANNESBURG ACADEMIC HOSPITAL	NEGATIVE	12/01/2015	13/01/2015	'25-29
25998740	F	26/08/1976	887/12	KWAZULU-NATAL	INKOSI ALBERT LUTHULI CENTRAL HOSPITAL	POSITIVE	12/01/2015	14/01/2015	'35-39
1222337	F	06/01/1981	85/06/01	GAUTENG	TAMBO MEMORIAL LABORATORY	POSITIVE	12/01/2015	12/02/2015	'30-34
51430981	F	25/10/1958	AAKZ00334561	KWAZULU-NATAL	INKOSI ALBERT LUTHULI CENTRAL HOSPITAL	NEGATIVE	12/01/2015	13/01/2015	'55-59
10328359	M	09/07/1980	27188796	NORTHERN CAPE	KIMBERLEY LABORATORY	NEGATIVE	12/01/2015	12/01/2015	'30-34
29362433	F	01/02/1978	20178	GAUTENG	CHRIS HANI BARAGWANATH LABORATORY	NEGATIVE	12/01/2015	12/02/2015	'35-39
18487840	F	23/11/1993	UNKNOWN	EASTERN CAPE	EAST LONDON LABORATORY	NEGATIVE	12/01/2015	13/01/2015	'20-24
26806755	F	27/05/1977	770527	GAUTENG	TAMBO MEMORIAL LABORATORY	POSITIVE	12/01/2015	14/01/2015	'35-39
970698	F	19/02/1977	23626468	EASTERN CAPE	PORT ELIZABETH LABORATORY	NEGATIVE	12/01/2015	15/01/2015	'35-39
1043270	F	22/05/1991	UNKNOWN	KWAZULU-NATAL	INKOSI ALBERT LUTHULI CENTRAL HOSPITAL	NEGATIVE	12/01/2015	19/01/2015	'20-24
2597280	M	26/04/1987	74676859	WESTERN CAPE	TYGERBERG LABORATORY	NEGATIVE	12/01/2015	12/01/2015	'25-29
18074045	F	03/03/1984	UNKNOWN	LIMPOPO	TSHWANE ACADEMIC LABORATORY	NEGATIVE	12/01/2015	12/11/2015	'30-34
115053079	M	10/01/2001	873920	KWAZULU-NATAL	INKOSI ALBERT LUTHULI CENTRAL HOSPITAL	NEGATIVE	12/01/2015	12/03/2015	'10-14
970698	F	19/02/1977	23626468	EASTERN CAPE	PORT ELIZABETH LABORATORY	NEGATIVE	12/01/2015	13/01/2015	'35-39
16242460	M	04/11/1989	UNKNOWN	EASTERN CAPE	PORT ELIZABETH LABORATORY	POSITIVE	12/01/2015	12/02/2015	'25-29
251080	M	04/08/1986	150114932	WESTERN CAPE	GEORGE LABORATORY	NEGATIVE	12/01/2015	12/01/2015	'25-29
102793368	M	15/04/1970	148457484	WESTERN CAPE	TYGERBERG LABORATORY	NEGATIVE	12/01/2015	14/01/2015	'40-44
477212	M	03/01/1985	10385	GAUTENG	TAMBO MEMORIAL LABORATORY	POSITIVE	12/01/2015	12/02/2015	'30-34
2268695	M	25/12/1973	20870267	WESTERN CAPE	GROOTE SCHUUR LABORATORY	NEGATIVE	12/01/2015	13/01/2015	'40-44
26806755	F	27/05/1977	770527	GAUTENG	TAMBO MEMORIAL LABORATORY	POSITIVE	12/01/2015	14/01/2015	'35-39
16694979	M	01/10/1980	UNKNOWN	EASTERN CAPE	NELSON MANDELA ACADEMIC LABORATORY	NEGATIVE	12/01/2015	12/03/2015	'30-34
105766760	F	08/01/1993	AAKZ00357710	KWAZULU-NATAL	INKOSI ALBERT LUTHULI CENTRAL HOSPITAL	NEGATIVE	12/01/2015	12/01/2015	'20-24
4340026	F	12/01/1954	GP09131206	GAUTENG	CHRIS HANI BARAGWANATH LABORATORY	NEGATIVE	12/01/2015	12/07/2015	'60+
114753042	F	09/10/1980	800910	GAUTENG	TAMBO MEMORIAL LABORATORY	NEGATIVE	12/01/2015	12/02/2015	'30-34
23390278	F	06/07/1982	070682MA	GAUTENG	HELEN JOSEPH LABORATORY	NEGATIVE	12/01/2015	12/02/2015	'30-34
118678	M	07/01/1973	95075404PE	KWAZULU-NATAL	INKOSI ALBERT LUTHULI CENTRAL HOSPITAL	POSITIVE	12/01/2015	12/03/2015	'40-44
45183495	M	27/03/1960	39595673	WESTERN CAPE	GROOTE SCHUUR LABORATORY	NEGATIVE	12/01/2015	14/01/2015	'50-54
101521497	M	28/02/1970	146641501	WESTERN CAPE	GROOTE SCHUUR LABORATORY	NEGATIVE	12/01/2015	13/01/2015	'40-44
793448	F	21/07/1972	UNKNOWN	EASTERN CAPE	EAST LONDON LABORATORY	NEGATIVE	12/01/2015	14/01/2015	'40-44
23117026	M	02/05/1967	215017171	WESTERN CAPE	GROOTE SCHUUR LABORATORY	NEGATIVE	12/01/2015	12/02/2015	'45-49
19385461	M	08/07/1982	215076239	MPUMALANGA	ROB FERREIRA LABORATORY	POSITIVE	12/01/2015	12/04/2015	'30-34
38572958	F	03/07/1957	1266 BLOCK T	GAUTENG	DR GEORGE MUKHARI LABORATORY	NEGATIVE	12/01/2015	12/02/2015	'55-59
15407820	M	02/02/1980	UNKNOWN	NORTH WEST	TSHEPONG LABORATORY	POSITIVE	12/01/2015	12/02/2015	'30-34
12356483	F	10/08/1984	841008	GAUTENG	TAMBO MEMORIAL LABORATORY	NEGATIVE	12/01/2015	12/02/2015	'30-34
337067	F	30/06/1970	GP00001952	GAUTENG	CHARLOTTE MAXEKE JOHANNESBURG ACADEMIC HOSPITAL	NEGATIVE	12/01/2015	13/01/2015	'40-44
114538258	M	08/04/1992	215558651	WESTERN CAPE	TYGERBERG LABORATORY	NEGATIVE	12/01/2015	12/02/2015	'20-24
112214762	M	02/10/1985	850210	KWAZULU-NATAL	INKOSI ALBERT LUTHULI CENTRAL HOSPITAL	NEGATIVE	12/01/2015	12/02/2015	'25-29
18920707	M	10/09/1955	841/14	KWAZULU-NATAL	INKOSI ALBERT LUTHULI CENTRAL HOSPITAL	NEGATIVE	12/01/2015	12/02/2015	'55-59
53054495	M	12/12/1979	UNKNOWN	EASTERN CAPE	NELSON MANDELA ACADEMIC LABORATORY	POSITIVE	12/01/2015	12/03/2015	'35-39
102191692	M	30/08/1942	GT01113061	GAUTENG	CHARLOTTE MAXEKE JOHANNESBURG ACADEMIC HOSPITAL	NEGATIVE	12/01/2015	12/01/2015	'60+
17706921	F	05/04/1967	04-358031226975	GAUTENG	HELEN JOSEPH LABORATORY	NEGATIVE	12/01/2015	12/01/2015	'45-49
54752594	F	13/01/1992	33589847	WESTERN CAPE	TYGERBERG LABORATORY	NEGATIVE	12/01/2015	13/01/2015	'20-24
89332291	M	21/04/1966	GT00329479	GAUTENG	CHARLOTTE MAXEKE JOHANNESBURG ACADEMIC HOSPITAL	NEGATIVE	12/01/2015	12/01/2015	'45-49
26705987	M	03/12/1986	23928112	EASTERN CAPE	EAST LONDON LABORATORY	NEGATIVE	12/01/2015	12/03/2015	'25-29
106765580	M	09/05/1995	109493577	WESTERN CAPE	GEORGE LABORATORY	NEGATIVE	12/01/2015	12/01/2015	'15-19
11097844	F	11/08/1969	691108	GAUTENG	TAMBO MEMORIAL LABORATORY	NEGATIVE	12/01/2015	12/02/2015	'45-49
109233272	F	01/10/1946	AAKZ00345023	KWAZULU-NATAL	INKOSI ALBERT LUTHULI CENTRAL HOSPITAL	NEGATIVE	12/01/2015	12/01/2015	'60+
78379	F	11/05/1978	CAAD00094550	KWAZULU-NATAL	INKOSI ALBERT LUTHULI CENTRAL HOSPITAL	POSITIVE	12/01/2015	12/03/2015	'35-39
3774046	F	01/01/1800	GT09269470	GAUTENG	CHRIS HANI BARAGWANATH LABORATORY	LOW POSITIVE	12/01/2015	12/04/2015	'99999
114589811	M	11/12/1994	W941112	GAUTENG	BRAAMFONTEIN CENTRAL LABORATORY	NEGATIVE	12/01/2015	12/04/2015	'20-24
37157063	F	11/11/1955	5930	GAUTENG	TAMBO MEMORIAL LABORATORY	NEGATIVE	12/01/2015	12/02/2015	'55-59
8192796	F	23/05/1982	102341633	WESTERN CAPE	GEORGE LABORATORY	POSITIVE	12/01/2015	12/01/2015	'30-34
19025348	F	11/05/1993	PHC2004	GAUTENG	DR GEORGE MUKHARI LABORATORY	NEGATIVE	12/01/2015	12/02/2015	'20-24
110940661	F	06/05/1973	W214/15	GAUTENG	BRAAMFONTEIN CENTRAL LABORATORY	NEGATIVE	12/01/2015	12/10/2015	'40-44
8402472	F	18/09/1962	1002325107	GAUTENG	DR GEORGE MUKHARI LABORATORY	NEGATIVE	12/01/2015	04/02/2015	'50-54
4593009	F	03/12/1990	90031215	GAUTENG	BRAAMFONTEIN CENTRAL LABORATORY	NEGATIVE	12/01/2015	12/03/2015	'20-24
477212	M	03/01/1985	10385	GAUTENG	TAMBO MEMORIAL LABORATORY	POSITIVE	12/01/2015	12/02/2015	'30-34
20283765	F	11/10/1992	921110	KWAZULU-NATAL	INKOSI ALBERT LUTHULI CENTRAL HOSPITAL	POSITIVE	12/01/2015	12/02/2015	'20-24
47535	F	12/10/1987	113135883	WESTERN CAPE	GEORGE LABORATORY	POSITIVE	12/01/2015	12/01/2015	'25-29
26365463	F	03/12/1965	650312	KWAZULU-NATAL	INKOSI ALBERT LUTHULI CENTRAL HOSPITAL	NEGATIVE	12/01/2015	12/03/2015	'45-49
19385461	M	08/07/1982	215076239	MPUMALANGA	ROB FERREIRA LABORATORY	POSITIVE	12/01/2015	12/04/2015	'30-34
114481176	F	06/11/1999	06/11/1999	GAUTENG	TAMBO MEMORIAL LABORATORY	NEGATIVE	12/01/2015	12/01/2015	'15-19
22842934	F	07/01/1979	UNKNOWN	EASTERN CAPE	EAST LONDON LABORATORY	NEGATIVE	12/01/2015	12/03/2015	'35-39
1254290	F	13/10/1980	28254670	EASTERN CAPE	PORT ELIZABETH LABORATORY	NEGATIVE	12/01/2015	13/01/2015	'30-34
12255443	M	04/07/1976	W041215	GAUTENG	TAMBO MEMORIAL LABORATORY	NEGATIVE	12/01/2015	12/02/2015	'35-39
4474886	M	18/11/1963	19386556	WESTERN CAPE	GROOTE SCHUUR LABORATORY	POSITIVE	12/01/2015	13/01/2015	'50-54
102734806	U	15/04/1962	620415	KWAZULU-NATAL	INKOSI ALBERT LUTHULI CENTRAL HOSPITAL	NEGATIVE	12/01/2015	13/01/2015	'50-54
1031294	F	06/06/1981	107815987	WESTERN CAPE	TYGERBERG LABORATORY	NEGATIVE	12/01/2015	12/02/2015	'30-34
25479033	F	11/07/1984	071184DU	GAUTENG	HELEN JOSEPH LABORATORY	NEGATIVE	12/01/2015	12/02/2015	'30-34
18487840	F	23/11/1993	UNKNOWN	EASTERN CAPE	EAST LONDON LABORATORY	NEGATIVE	12/01/2015	13/01/2015	'20-24
5606805	F	05/09/1973	29024445	WESTERN CAPE	GROOTE SCHUUR LABORATORY	NEGATIVE	12/01/2015	12/01/2015	'40-44
5084650	F	03/06/1984	28620714	WESTERN CAPE	GROOTE SCHUUR LABORATORY	NEGATIVE	12/01/2015	12/02/2015	'30-34
94157410	F	07/05/1954	55577290	WESTERN CAPE	GROOTE SCHUUR LABORATORY	NEGATIVE	12/01/2015	12/01/2015	'60+
107089082	F	04/09/1952	UNKNOWN	EASTERN CAPE	EAST LONDON LABORATORY	NEGATIVE	12/01/2015	12/03/2015	'60+
17277824	M	08/10/1980	800810	KWAZULU-NATAL	INKOSI ALBERT LUTHULI CENTRAL HOSPITAL	NEGATIVE	12/01/2015	12/03/2015	'30-34
27649006	M	06/03/1977	113117147	WESTERN CAPE	GEORGE LABORATORY	NEGATIVE	12/01/2015	12/01/2015	'35-39
32857706	M	02/03/1971	UNKNOWN	EASTERN CAPE	EAST LONDON LABORATORY	NEGATIVE	12/01/2015	12/03/2015	'40-44
30397704	M	20/06/1979	132745787	WESTERN CAPE	TYGERBERG LABORATORY	NEGATIVE	12/01/2015	14/01/2015	'35-39
38130349	M	01/11/1964	640111KH	GAUTENG	LERATONG LABORATORY	NEGATIVE	12/01/2015	12/01/2015	'50-54
7130312	M	19/10/1999	GT00630621	GAUTENG	CHARLOTTE MAXEKE JOHANNESBURG ACADEMIC HOSPITAL	NEGATIVE	12/01/2015	13/01/2015	'15-19
1500108	F	30/10/1977	UNKNOWN	EASTERN CAPE	CECILIA MAKIWANE LABORATORY	NEGATIVE	12/01/2015	13/01/2015	'35-39
63281722	M	10/10/1980	24663965	WESTERN CAPE	GROOTE SCHUUR LABORATORY	POSITIVE	12/01/2015	12/03/2015	'30-34
112492025	F	01/01/1961	610101 TFB	GAUTENG	TAMBO MEMORIAL LABORATORY	NEGATIVE	12/01/2015	12/02/2015	'50-54
114712282	M	12/01/1979	GT10509304	GAUTENG	CHRIS HANI BARAGWANATH LABORATORY	POSITIVE	12/01/2015	12/01/2015	'35-39
721859	M	17/07/1972	UNKNOWN	KWAZULU-NATAL	INKOSI ALBERT LUTHULI CENTRAL HOSPITAL	POSITIVE	12/01/2015	13/01/2015	'40-44
114476242	F	06/04/1977	UNKNOWN	EASTERN CAPE	NELSON MANDELA ACADEMIC LABORATORY	NEGATIVE	12/01/2015	12/03/2015	'35-39
4195024	M	27/08/1955	UM00587428	FREE STATE	UNIVERSITAS ACADEMIC LABORATORY	NEGATIVE	12/01/2015	13/01/2015	'55-59
232737	F	13/10/1982	29115797	EASTERN CAPE	PORT ELIZABETH LABORATORY	NEGATIVE	12/01/2015	13/01/2015	'30-34
112864124	M	01/07/1964	21622477	EASTERN CAPE	NELSON MANDELA ACADEMIC LABORATORY	NEGATIVE	12/01/2015	12/03/2015	'50-54
251080	M	04/08/1986	150114932	WESTERN CAPE	GEORGE LABORATORY	NEGATIVE	12/01/2015	12/01/2015	'25-29
36849046	F	10/11/1974	741011	NORTH WEST	DR GEORGE MUKHARI LABORATORY	NEGATIVE	12/01/2015	12/03/2015	'40-44
33130987	F	09/07/1985	AAKZ00355031	KWAZULU-NATAL	INKOSI ALBERT LUTHULI CENTRAL HOSPITAL	NEGATIVE	12/01/2015	12/02/2015	'25-29
100713556	F	11/08/1952	835803	KWAZULU-NATAL	INKOSI ALBERT LUTHULI CENTRAL HOSPITAL	NEGATIVE	12/01/2015	12/03/2015	'60+
10374429	M	09/03/1982	107691032	WESTERN CAPE	GEORGE LABORATORY	NEGATIVE	12/01/2015	12/01/2015	'30-34
114772625	M	06/03/1972	720603	GAUTENG	TAMBO MEMORIAL LABORATORY	NEGATIVE	12/01/2015	12/02/2015	'40-44
8830145	M	17/08/1983	830817	KWAZULU-NATAL	INKOSI ALBERT LUTHULI CENTRAL HOSPITAL	NEGATIVE	12/01/2015	14/01/2015	'30-34
114369867	F	10/11/1997	B581/15	GAUTENG	TAMBO MEMORIAL LABORATORY	NEGATIVE	12/01/2015	12/02/2015	'15-19
13527486	M	02/02/1972	23749237	EASTERN CAPE	EAST LONDON LABORATORY	NEGATIVE	12/01/2015	12/03/2015	'40-44
17844995	M	11/01/1984	841101	KWAZULU-NATAL	INKOSI ALBERT LUTHULI CENTRAL HOSPITAL	NEGATIVE	12/01/2015	12/02/2015	'30-34
8673792	F	06/10/1982	UNKNOWN	EASTERN CAPE	EAST LONDON LABORATORY	NEGATIVE	12/01/2015	12/02/2015	'30-34
26486429	M	12/01/1988	UNKNOWN	EASTERN CAPE	PORT ELIZABETH LABORATORY	NEGATIVE	12/01/2015	12/02/2015	'25-29
19658530	F	05/11/1985	UNKNOWN	LIMPOPO	POLOKWANE LABORATORY	NEGATIVE	12/01/2015	12/03/2015	'25-29
4457246	F	23/01/1955	GT00953944	GAUTENG	CHARLOTTE MAXEKE JOHANNESBURG ACADEMIC HOSPITAL	NEGATIVE	12/01/2015	13/01/2015	'55-59
37045605	F	04/04/1982	820404	GAUTENG	TAMBO MEMORIAL LABORATORY	NEGATIVE	12/01/2015	12/02/2015	'30-34
419028	F	05/08/1983	35031434	WESTERN CAPE	GROOTE SCHUUR LABORATORY	NEGATIVE	12/01/2015	12/02/2015	'30-34
10407602	U	30/11/1972	UNKNOWN	EASTERN CAPE	EAST LONDON LABORATORY	NEGATIVE	12/01/2015	14/01/2015	'40-44
16195609	F	03/05/1989	890305	KWAZULU-NATAL	INKOSI ALBERT LUTHULI CENTRAL HOSPITAL	NEGATIVE	12/01/2015	12/02/2015	'25-29
30978415	M	07/07/2004	UNKNOWN	EASTERN CAPE	NELSON MANDELA ACADEMIC LABORATORY	NEGATIVE	12/01/2015	12/03/2015	'10-14
22633471	F	09/06/1970	UNKNOWN	EASTERN CAPE	PORT ELIZABETH LABORATORY	NEGATIVE	12/01/2015	12/02/2015	'40-44
10374429	M	09/03/1982	107691032	WESTERN CAPE	GEORGE LABORATORY	NEGATIVE	12/01/2015	12/01/2015	'30-34
103131573	F	27/09/1980	736783737	WESTERN CAPE	GROOTE SCHUUR LABORATORY	NEGATIVE	12/01/2015	13/01/2015	'30-34
10540718	F	02/04/1975	11173457	EASTERN CAPE	EAST LONDON LABORATORY	NEGATIVE	12/01/2015	12/02/2015	'35-39
113119116	M	11/10/1959	JEPM00784341	FREE STATE	PELONOMI LABORATORY	NEGATIVE	12/01/2015	12/02/2015	'55-59
20315479	M	06/11/1990	24507022	NORTHERN CAPE	KIMBERLEY LABORATORY	NEGATIVE	12/01/2015	12/01/2015	'20-24
115060315	F	07/06/1994	43993/15	GAUTENG	BRAAMFONTEIN CENTRAL LABORATORY	NEGATIVE	12/01/2015	12/03/2015	'20-24
101802168	F	07/03/1970	03/21/2011-11	EASTERN CAPE	NELSON MANDELA ACADEMIC LABORATORY	NEGATIVE	12/01/2015	12/03/2015	'40-44
106490763	F	09/02/1993	930902	KWAZULU-NATAL	INKOSI ALBERT LUTHULI CENTRAL HOSPITAL	NEGATIVE	12/01/2015	12/03/2015	'20-24
26365463	F	03/12/1965	650312	KWAZULU-NATAL	INKOSI ALBERT LUTHULI CENTRAL HOSPITAL	NEGATIVE	12/01/2015	12/03/2015	'45-49
17844995	M	11/01/1984	841101	KWAZULU-NATAL	INKOSI ALBERT LUTHULI CENTRAL HOSPITAL	NEGATIVE	12/01/2015	12/02/2015	'30-34
2787080	F	03/02/1980	121314611	WESTERN CAPE	GROOTE SCHUUR LABORATORY	NEGATIVE	12/01/2015	12/02/2015	'30-34
34661552	M	14/02/1979	16175	GAUTENG	TSHWANE ACADEMIC LABORATORY	NEGATIVE	12/01/2015	13/01/2015	'35-39
62165727	F	17/01/1975	LB0700036251	LIMPOPO	LETABA LABORATORY	NEGATIVE	12/01/2015	13/01/2015	'35-39
12374325	F	09/06/1978	46844/09	MPUMALANGA	DR GEORGE MUKHARI LABORATORY	NEGATIVE	12/01/2015	12/02/2015	'35-39
25479033	F	11/07/1984	071184DU	GAUTENG	HELEN JOSEPH LABORATORY	NEGATIVE	12/01/2015	12/02/2015	'30-34
101840399	F	17/12/1958	107803991	WESTERN CAPE	TYGERBERG LABORATORY	NEGATIVE	12/01/2015	13/01/2015	'55-59
7965051	F	12/08/1964	15/62508	KWAZULU-NATAL	INKOSI ALBERT LUTHULI CENTRAL HOSPITAL	NEGATIVE	12/01/2015	12/04/2015	'50-54
20860407	M	12/04/1971	UNKNOWN	EASTERN CAPE	PORT ELIZABETH LABORATORY	POSITIVE	12/01/2015	12/02/2015	'40-44
102193006	M	20/07/2004	GT00946830	GAUTENG	CHARLOTTE MAXEKE JOHANNESBURG ACADEMIC HOSPITAL	NEGATIVE	12/01/2015	13/01/2015	'10-14
13848373	F	06/12/1963	630612	FREE STATE	PELONOMI LABORATORY	NEGATIVE	12/01/2015	12/09/2015	'50-54
19451864	F	13/06/1986	536/14	GAUTENG	BRAAMFONTEIN CENTRAL LABORATORY	NEGATIVE	12/01/2015	13/01/2015	'25-29
3318292	F	06/01/1987	15827637	WESTERN CAPE	GROOTE SCHUUR LABORATORY	NEGATIVE	12/01/2015	12/02/2015	'25-29
114447920	F	03/03/1969	L690303	GAUTENG	TAMBO MEMORIAL LABORATORY	NEGATIVE	12/01/2015	12/02/2015	'45-49
20860407	M	12/04/1971	UNKNOWN	EASTERN CAPE	PORT ELIZABETH LABORATORY	POSITIVE	12/01/2015	12/02/2015	'40-44
821661	F	07/09/1968	UNKNOWN	EASTERN CAPE	EAST LONDON LABORATORY	NEGATIVE	12/01/2015	12/03/2015	'45-49
27310254	F	26/04/1986	11053MA	GAUTENG	CHARLOTTE MAXEKE JOHANNESBURG ACADEMIC HOSPITAL	NEGATIVE	12/01/2015	13/01/2015	'25-29
8673792	F	06/10/1982	UNKNOWN	EASTERN CAPE	EAST LONDON LABORATORY	NEGATIVE	12/01/2015	12/02/2015	'30-34
114790251	M	04/06/1990	GT01179977	GAUTENG	TSHWANE ACADEMIC LABORATORY	POSITIVE	12/01/2015	12/06/2015	'20-24
18728287	F	19/09/1982	GT01061323	GAUTENG	CHARLOTTE MAXEKE JOHANNESBURG ACADEMIC HOSPITAL	NEGATIVE	12/01/2015	13/01/2015	'30-34
89331320	M	16/12/1976	GT00935283	GAUTENG	CHARLOTTE MAXEKE JOHANNESBURG ACADEMIC HOSPITAL	NEGATIVE	12/01/2015	12/01/2015	'35-39
38389498	F	02/08/1996	UNKNOWN	GAUTENG	TSHWANE ACADEMIC LABORATORY	NEGATIVE	12/01/2015	12/02/2015	'15-19
19658530	F	05/11/1985	UNKNOWN	LIMPOPO	POLOKWANE LABORATORY	NEGATIVE	12/01/2015	12/03/2015	'25-29
29362433	F	01/02/1978	20178	GAUTENG	CHRIS HANI BARAGWANATH LABORATORY	NEGATIVE	12/01/2015	12/02/2015	'35-39
25087304	M	29/11/1986	215	GAUTENG	CHARLOTTE MAXEKE JOHANNESBURG ACADEMIC HOSPITAL	NEGATIVE	12/01/2015	13/01/2015	'25-29
26658897	F	10/11/1971	MOT	NORTH WEST	DR GEORGE MUKHARI LABORATORY	NEGATIVE	12/01/2015	12/03/2015	'40-44
18074045	F	03/03/1984	UNKNOWN	LIMPOPO	TSHWANE ACADEMIC LABORATORY	NEGATIVE	12/01/2015	12/11/2015	'30-34
16633844	F	09/02/1978	133799551	WESTERN CAPE	GROOTE SCHUUR LABORATORY	NEGATIVE	12/01/2015	12/02/2015	'35-39
107598344	F	01/05/1994	940105	KWAZULU-NATAL	INKOSI ALBERT LUTHULI CENTRAL HOSPITAL	NEGATIVE	12/01/2015	12/02/2015	'20-24
16242460	M	04/11/1989	UNKNOWN	EASTERN CAPE	PORT ELIZABETH LABORATORY	POSITIVE	12/01/2015	12/02/2015	'25-29
10038631	F	12/10/1985	27295757	EASTERN CAPE	PORT ELIZABETH LABORATORY	NEGATIVE	12/01/2015	12/02/2015	'25-29
[truncated: 707,029 more rows]
