# Supplementary material for: Hepatitis B infection status among South Africans attending public health facilities over a five-year period: 2015 to 2019
Source: PLOS Glob Public Health. 2023 Sep 25;3(9):e0000992. doi: 10.1371/journal.pgph.0000992 (PMC10519597; doi:10.1371/journal.pgph.0000992)
Supplement: S4 Dataset — (ZIP) [file pgph.0000992.s007.zip]

Archive with 1 entries (1 files):
- HBeAg dataset of 65551 records.csv
