# Supplementary material for: Hepatitis B infection status among South Africans attending public health facilities over a five-year period: 2015 to 2019
Source: PLOS Glob Public Health. 2023 Sep 25;3(9):e0000992. doi: 10.1371/journal.pgph.0000992 (PMC10519597; doi:10.1371/journal.pgph.0000992)
Supplement: S4 Dataset — (ZIP) [file pgph.0000992.s007.zip › HBeAg dataset of 65551 records.csv]

Unique_Patient_Id	Gender	Dob	Hospital_Id	Province_Name	Testing_Lab	Hepatitis_B_E_Ag	Taken_Date	Tested_Date	Taken_Date_Age_Group_eAg
41	Female	18/09/1975	23497399	Eastern Cape	Port Elizabeth Laboratory	Negative	03/02/2017	06/02/2017	'40-44
71	Female	12/04/1994	18122	Kwazulu-Natal	Inkosi Albert Luthuli Central Hospital	Positive	24/02/2015	26/02/2015	'20-24
130	Male	14/07/1971	50507581	Western Cape	Tygerberg Laboratory	Negative	22/07/2016	22/07/2016	'45-49
252	Female	24/05/1981	810524	Kwazulu-Natal	Inkosi Albert Luthuli Central Hospital	Negative	15/01/2015	20/01/2015	'30-34
364	Female	15/02/1989	03557/17	Kwazulu-Natal	Inkosi Albert Luthuli Central Hospital	Negative	06/03/2017	09/03/2017	'25-29
1292	Female	06/07/1982	31322597	Eastern Cape	Port Elizabeth Laboratory	Positive	09/06/2017	13/06/2017	'30-34
1296	Female	16/07/1977	770716	Kwazulu-Natal	Inkosi Albert Luthuli Central Hospital	Negative	03/03/2015	05/03/2015	'35-39
1837	Female	20/03/1982	1982/14	Kwazulu-Natal	Inkosi Albert Luthuli Central Hospital	Negative	22/09/2015	29/09/2015	'30-34
2157	Male	14/03/1972	UNKNOWN	Kwazulu-Natal	Inkosi Albert Luthuli Central Hospital	Positive	12/05/2016	17/05/2016	'40-44
3147	Female	12/11/1989	891112	Kwazulu-Natal	Inkosi Albert Luthuli Central Hospital	Negative	09/02/2017	15/02/2017	'25-29
3615	Female	07/04/1971	123678252	Western Cape	Groote Schuur Laboratory	Negative	05/05/2016	10/05/2016	'45-49
3785	Male	18/09/1960	MED0278681	Eastern Cape	Port Elizabeth Laboratory	Positive	12/11/2015	13/11/2015	'55-59
4117	Female	18/03/1978	GT00087703	Gauteng	Charlotte Maxeke Johannesburg Academic Hospital	Positive	01/08/2019	01/08/2019	'40-44
4593	Male	29/03/1980	121-838-7502	Kwazulu-Natal	Inkosi Albert Luthuli Central Hospital	Negative	02/04/2019	08/04/2019	'35-39
4895	Female	27/04/1963	630427	Kwazulu-Natal	Inkosi Albert Luthuli Central Hospital	Negative	03/02/2015	06/02/2015	'50-54
4961	Female	14/03/1985	850314	Kwazulu-Natal	Inkosi Albert Luthuli Central Hospital	Positive	05/01/2016	08/01/2016	'30-34
4964	Male	08/10/1977	42/06/16	Kwazulu-Natal	Inkosi Albert Luthuli Central Hospital	Negative	07/10/2016	11/10/2016	'35-39
5398	Female	01/12/1972	P165	Kwazulu-Natal	Inkosi Albert Luthuli Central Hospital	Negative	07/02/2018	14/02/2018	'45-49
6115	Female	14/09/1982	820914	Kwazulu-Natal	Inkosi Albert Luthuli Central Hospital	Positive	08/09/2017	13/09/2017	'30-34
7406	Female	09/07/1980	AAKZ00297396	Kwazulu-Natal	Inkosi Albert Luthuli Central Hospital	Negative	18/01/2018	23/01/2018	'35-39
7891	Female	14/08/1972	UF25713017	Eastern Cape	Port Elizabeth Laboratory	Negative	18/04/2017	20/04/2017	'40-44
7959	Male	19/07/1966	UNKNOWN	Eastern Cape	Nelson Mandela Academic Laboratory	Negative	27/05/2016	02/06/2016	'45-49
8195	Female	04/12/1964	640412	Kwazulu-Natal	Inkosi Albert Luthuli Central Hospital	Positive	24/06/2015	25/06/2015	'50-54
8650	Male	25/10/1977	UNKNOWN	Eastern Cape	Port Elizabeth Laboratory	Negative	01/08/2018	04/08/2018	'40-44
9533	Female	22/08/1987	220887	Kwazulu-Natal	Inkosi Albert Luthuli Central Hospital	Negative	18/09/2017	22/09/2017	'30-34
9950	Female	22/02/1987	UNKNOWN	Kwazulu-Natal	Inkosi Albert Luthuli Central Hospital	Negative	22/02/2017	28/02/2017	'30-34
10024	Female	10/04/1979	10041979	Kwazulu-Natal	Inkosi Albert Luthuli Central Hospital	Negative	15/11/2016	17/11/2016	'35-39
10363	Female	16/10/1972	721016	Kwazulu-Natal	Inkosi Albert Luthuli Central Hospital	Negative	16/10/2017	23/10/2017	'40-44
10379	Male	13/09/1970	700913	Kwazulu-Natal	Inkosi Albert Luthuli Central Hospital	Positive	15/02/2016	18/02/2016	'45-49
10623	Female	15/03/1983	UNKNOWN	Gauteng	Tshwane Academic Laboratory	Positive	23/03/2018	26/03/2018	'35-39
10634	Female	20/08/1969	AAKZ00142663	Kwazulu-Natal	Inkosi Albert Luthuli Central Hospital	Negative	03/09/2015	03/09/2015	'45-49
10646	Female	28/02/1986	UNKNOWN	Kwazulu-Natal	Inkosi Albert Luthuli Central Hospital	Negative	18/02/2015	23/02/2015	'25-29
10936	Female	05/09/1959	GP4244559	Gauteng	Tshwane Academic Laboratory	Negative	16/03/2018	23/03/2018	'55-59
10963	Female	05/03/1978	247/17	Kwazulu-Natal	Inkosi Albert Luthuli Central Hospital	Negative	13/02/2017	20/02/2017	'35-39
12018	Male	23/01/1976	760123	Kwazulu-Natal	Inkosi Albert Luthuli Central Hospital	Positive	07/08/2017	15/08/2017	'40-44
12517	Female	05/05/1972	05/05/1972	Kwazulu-Natal	Inkosi Albert Luthuli Central Hospital	Negative	07/08/2018	13/08/2018	'45-49
12607	Female	28/12/1990	901228	Kwazulu-Natal	Inkosi Albert Luthuli Central Hospital	Negative	17/10/2018	23/10/2018	'25-29
12637	Male	16/06/1961	UF28719623	Eastern Cape	Port Elizabeth Laboratory	Negative	05/04/2017	07/04/2017	'55-59
13272	Male	28/06/1983	W3887	Kwazulu-Natal	Inkosi Albert Luthuli Central Hospital	Negative	02/09/2016	06/09/2016	'30-34
13758	Female	17/02/1973	UNKNOWN	Kwazulu-Natal	Inkosi Albert Luthuli Central Hospital	Negative	24/09/2019	30/09/2019	'45-49
13789	Male	23/10/1987	107953945	Western Cape	Tygerberg Laboratory	Positive	05/02/2015	06/02/2015	'25-29
14428	Male	22/10/1994	114/437/8609	Mpumalanga	Ermelo Laboratory	Positive	27/11/2019	28/11/2019	'25-29
14800	Female	23/06/1982	36171494	Western Cape	Groote Schuur Laboratory	Positive	12/08/2019	19/08/2019	'35-39
14819	Male	19/01/1987	404588	Kwazulu-Natal	Inkosi Albert Luthuli Central Hospital	Negative	17/08/2017	24/08/2017	'30-34
15138	Female	25/12/1981	381310	Kwazulu-Natal	Inkosi Albert Luthuli Central Hospital	Negative	30/10/2018	02/11/2018	'35-39
15815	Male	28/09/1967	670928	Kwazulu-Natal	Inkosi Albert Luthuli Central Hospital	Positive	20/03/2015	30/03/2015	'45-49
15884	Unknown	24/04/1990	26218/16	Kwazulu-Natal	Inkosi Albert Luthuli Central Hospital	Positive	13/06/2016	15/06/2016	'25-29
16175	Male	27/06/1988	72100746	Western Cape	Groote Schuur Laboratory	Negative	24/12/2018	27/12/2018	'30-34
16317	Female	27/04/1978	BCKG00301638	Kwazulu-Natal	Inkosi Albert Luthuli Central Hospital	Positive	29/01/2018	01/02/2018	'35-39
16386	Male	31/10/1977	WELL 1092	Kwazulu-Natal	Inkosi Albert Luthuli Central Hospital	Positive	19/05/2015	28/05/2015	'35-39
16525	Female	01/09/1982	820901	Kwazulu-Natal	Inkosi Albert Luthuli Central Hospital	Negative	09/02/2016	11/02/2016	'30-34
16638	Female	12/12/1960	3199	Kwazulu-Natal	Inkosi Albert Luthuli Central Hospital	Positive	10/05/2015	10/08/2015	'50-54
16648	Male	20/12/1967	94780202PE	Eastern Cape	Port Elizabeth Laboratory	Negative	20/04/2015	24/04/2015	'45-49
16870	Female	01/11/1986	UNKNOWN	Kwazulu-Natal	Inkosi Albert Luthuli Central Hospital	Negative	01/04/2019	04/04/2019	'30-34
17416	Female	18/09/1979	CAAD00010344	Kwazulu-Natal	Inkosi Albert Luthuli Central Hospital	Negative	29/10/2018	31/10/2018	'35-39
17452	Male	02/02/1967	57/11/13	Kwazulu-Natal	Inkosi Albert Luthuli Central Hospital	Negative	23/02/2017	28/02/2017	'50-54
18455	Male	12/06/1978	780612	Kwazulu-Natal	Inkosi Albert Luthuli Central Hospital	Negative	13/04/2017	28/04/2017	'35-39
18518	Male	04/05/1995	950504	Kwazulu-Natal	Inkosi Albert Luthuli Central Hospital	Positive	25/07/2019	31/07/2019	'20-24
18533	Female	05/10/1970	85669315	Western Cape	Tygerberg Laboratory	Negative	12/03/2019	15/03/2019	'45-49
19497	Male	01/09/1971	5153	Kwazulu-Natal	Inkosi Albert Luthuli Central Hospital	Positive	14/03/2018	16/03/2018	'45-49
19717	Female	27/06/1977	1449/16	Kwazulu-Natal	Inkosi Albert Luthuli Central Hospital	Negative	20/09/2016	29/09/2016	'35-39
20501	Female	18/12/1989	095/09	Kwazulu-Natal	Inkosi Albert Luthuli Central Hospital	Negative	09/02/2017	15/02/2017	'25-29
20594	Male	03/01/1975	94875929PE	Free State	Universitas Academic Laboratory	Positive	02/11/2016	09/11/2016	'40-44
20843	Female	13/06/1961	98289549DA	Eastern Cape	Port Elizabeth Laboratory	Negative	24/03/2015	26/03/2015	'50-54
20946	Female	05/04/1971	102683/16	Kwazulu-Natal	Inkosi Albert Luthuli Central Hospital	Negative	25/08/2017	29/08/2017	'45-49
21370	Female	14/04/1987	933558	Kwazulu-Natal	Inkosi Albert Luthuli Central Hospital	Positive	17/10/2017	23/10/2017	'30-34
21383	Female	06/06/1984	13813936	Western Cape	Tygerberg Laboratory	Positive	13/11/2017	13/11/2017	'30-34
21448	Female	12/04/1982	UNKNOWN	Kwazulu-Natal	Inkosi Albert Luthuli Central Hospital	Positive	21/04/2015	25/04/2015	'30-34
23502	Female	23/08/1979	NTI-19790823	Kwazulu-Natal	Inkosi Albert Luthuli Central Hospital	Negative	19/07/2017	05/08/2017	'35-39
25058	Male	28/01/1965	94742491PE	Free State	Universitas Academic Laboratory	Negative	31/08/2016	14/09/2016	'50-54
25175	Male	16/05/1957	UF25270661	Eastern Cape	Port Elizabeth Laboratory	Negative	05/10/2018	11/10/2018	'60+
25991	Female	12/03/1975	750312	Kwazulu-Natal	Inkosi Albert Luthuli Central Hospital	Positive	07/03/2018	12/03/2018	'40-44
26367	Male	25/12/1960	11565223	Western Cape	Tygerberg Laboratory	Negative	30/10/2015	02/11/2015	'50-54
26473	Male	28/04/1976	BCKG00289609	Kwazulu-Natal	Inkosi Albert Luthuli Central Hospital	Negative	29/06/2017	04/07/2017	'40-44
26770	Male	26/01/1976	AAKZ00342943	Kwazulu-Natal	Inkosi Albert Luthuli Central Hospital	Positive	11/05/2015	12/05/2015	'35-39
27085	Female	27/03/1958	58.03.27	Kwazulu-Natal	Inkosi Albert Luthuli Central Hospital	Negative	22/04/2015	29/04/2015	'55-59
27172	Male	16/07/1973	107951402	Western Cape	Tygerberg Laboratory	Negative	11/06/2017	12/06/2017	'40-44
27209	Male	21/03/1968	LP3500092043	Limpopo	Tshwane Academic Laboratory	Negative	11/12/2015	13/12/2015	'45-49
27744	Female	27/07/1977	7.70727E+12	Kwazulu-Natal	Inkosi Albert Luthuli Central Hospital	Negative	10/01/2019	16/01/2019	'40-44
27872	Female	03/12/1982	UNKNOWN	Kwazulu-Natal	Inkosi Albert Luthuli Central Hospital	Negative	19/06/2015	25/06/2015	'30-34
28153	Female	02/02/1978	C152457	Gauteng	Tshwane Academic Laboratory	Positive	25/05/2015	29/05/2015	'35-39
28661	Female	31/10/1954	AAKZ00506823	Kwazulu-Natal	Inkosi Albert Luthuli Central Hospital	Negative	17/11/2016	22/11/2016	'60+
28695	Female	14/04/1972	3771/07	Kwazulu-Natal	Inkosi Albert Luthuli Central Hospital	Positive	10/11/2016	14/11/2016	'40-44
28764	Male	25/01/1977	770125	Kwazulu-Natal	Inkosi Albert Luthuli Central Hospital	Positive	30/01/2017	02/02/2017	'40-44
29002	Male	29/06/1963	AAKZ00182049	Kwazulu-Natal	Inkosi Albert Luthuli Central Hospital	Negative	28/05/2018	29/05/2018	'50-54
29128	Male	04/09/1981	88384441	Western Cape	Tygerberg Laboratory	Negative	02/04/2019	05/04/2019	'35-39
29329	Male	28/08/1986	121494884	Western Cape	Groote Schuur Laboratory	Positive	30/07/2019	01/08/2019	'30-34
29466	Female	13/12/1963	339/16	Kwazulu-Natal	Inkosi Albert Luthuli Central Hospital	Negative	11/11/2016	15/11/2016	'50-54
29571	Female	03/10/1972	24257420	Eastern Cape	Port Elizabeth Laboratory	Positive	17/04/2015	20/04/2015	'40-44
29613	Male	05/11/1978	2601	Kwazulu-Natal	Inkosi Albert Luthuli Central Hospital	Negative	10/06/2016	14/06/2016	'35-39
30847	Male	12/05/1983	45896396	Western Cape	Tygerberg Laboratory	Negative	02/02/2016	03/02/2016	'30-34
31682	Male	14/11/1969	UNKNOWN	Limpopo	Tshwane Academic Laboratory	Negative	02/02/2015	08/02/2015	'45-49
32031	Male	16/10/1981	892-11	Kwazulu-Natal	Inkosi Albert Luthuli Central Hospital	Negative	15/07/2015	28/07/2015	'30-34
32364	Male	16/10/1998	981016	Kwazulu-Natal	Inkosi Albert Luthuli Central Hospital	Positive	27/06/2018	29/06/2018	'15-19
32965	Male	27/01/1980	910660	Kwazulu-Natal	Inkosi Albert Luthuli Central Hospital	Positive	12/02/2019	14/02/2019	'35-39
33821	Female	09/06/1988	214287	Kwazulu-Natal	Inkosi Albert Luthuli Central Hospital	Negative	29/11/2016	01/12/2016	'25-29
34326	Female	12/04/1978	780412	Kwazulu-Natal	Inkosi Albert Luthuli Central Hospital	Negative	06/06/2019	11/06/2019	'40-44
34340	Female	02/09/1971	UNKNOWN	Eastern Cape	Port Elizabeth Laboratory	Negative	02/05/2015	02/09/2015	'40-44
35713	Female	10/10/1982	136/08	Kwazulu-Natal	Inkosi Albert Luthuli Central Hospital	Negative	16/05/2017	18/05/2017	'30-34
35747	Female	09/09/1972	1053/15	Kwazulu-Natal	Inkosi Albert Luthuli Central Hospital	Negative	21/12/2015	23/12/2015	'40-44
35768	Male	16/05/1976	1190	Kwazulu-Natal	Inkosi Albert Luthuli Central Hospital	Positive	23/09/2019	01/10/2019	'40-44
36073	Male	06/12/1965	94775327PE	Kwazulu-Natal	Inkosi Albert Luthuli Central Hospital	Negative	21/11/2018	23/11/2018	'50-54
36267	Female	31/12/1975	311275	Kwazulu-Natal	Inkosi Albert Luthuli Central Hospital	Negative	19/01/2017	24/01/2017	'40-44
36349	Female	13/10/1970	701013	Kwazulu-Natal	Inkosi Albert Luthuli Central Hospital	Negative	30/09/2019	04/10/2019	'45-49
36578	Female	18/07/1989	68647/18	Kwazulu-Natal	Inkosi Albert Luthuli Central Hospital	Negative	14/11/2018	16/11/2018	'25-29
37143	Female	23/05/1952	26300798	Western Cape	Tygerberg Laboratory	Negative	18/03/2019	20/03/2019	'60+
37362	Male	15/08/1989	25266206	Eastern Cape	Port Elizabeth Laboratory	Negative	24/01/2019	29/01/2019	'25-29
37452	Female	27/09/1988	880927	Kwazulu-Natal	Inkosi Albert Luthuli Central Hospital	Negative	19/08/2019	23/08/2019	'30-34
38048	Male	26/11/1979	20130209	Western Cape	Tygerberg Laboratory	Negative	14/06/2016	15/06/2016	'35-39
38372	Female	28/01/1987	649/19	Kwazulu-Natal	Inkosi Albert Luthuli Central Hospital	Negative	25/04/2019	30/04/2019	'30-34
38687	Male	04/06/1958	744015	Eastern Cape	Port Elizabeth Laboratory	Negative	15/12/2015	18/12/2015	'55-59
38894	Female	05/03/1992	050392HL	Gauteng	Braamfontein Central Laboratory	Positive	10/05/2019	24/06/2019	'25-29
39027	Male	18/11/1987	871/18	Kwazulu-Natal	Inkosi Albert Luthuli Central Hospital	Positive	05/02/2019	11/02/2019	'30-34
39164	Female	27/06/1962	58502121	Western Cape	Tygerberg Laboratory	Negative	24/07/2017	25/07/2017	'55-59
39212	Female	08/05/1989	2747/18	Kwazulu-Natal	Inkosi Albert Luthuli Central Hospital	Positive	29/05/2018	31/05/2018	'25-29
39250	Male	21/07/1975	85908168	Western Cape	Groote Schuur Laboratory	Positive	22/07/2019	23/07/2019	'40-44
40292	Male	12/02/1964	76738921	Western Cape	Groote Schuur Laboratory	Negative	03/09/2018	04/09/2018	'50-54
41080	Male	28/02/1993	930228	Kwazulu-Natal	Inkosi Albert Luthuli Central Hospital	Negative	08/08/2019	16/08/2019	'25-29
41313	Female	11/07/1973	A3849	Kwazulu-Natal	Inkosi Albert Luthuli Central Hospital	Negative	21/08/2015	09/08/2015	'40-44
41342	Female	19/09/1984	13/3174	Kwazulu-Natal	Inkosi Albert Luthuli Central Hospital	Negative	04/03/2015	10/03/2015	'30-34
41765	Male	19/03/1965	A8377	Kwazulu-Natal	Inkosi Albert Luthuli Central Hospital	Negative	05/04/2017	11/04/2017	'50-54
42122	Male	07/08/1970	92690619PE	Limpopo	Tshwane Academic Laboratory	Negative	20/07/2016	11/08/2016	'45-49
42287	Female	16/12/1988	573116	Eastern Cape	Port Elizabeth Laboratory	Negative	16/09/2016	19/09/2016	'25-29
42617	Female	04/07/1973	PEN-730704	Kwazulu-Natal	Inkosi Albert Luthuli Central Hospital	Negative	22/09/2017	29/09/2017	'40-44
42794	Male	09/03/1983	A9947	Kwazulu-Natal	Inkosi Albert Luthuli Central Hospital	Positive	30/07/2019	01/08/2019	'35-39
42839	Female	27/11/1984	1045	Free State	Universitas Academic Laboratory	Positive	30/06/2016	06/07/2016	'30-34
43019	Female	28/05/1980	24/16	Kwazulu-Natal	Inkosi Albert Luthuli Central Hospital	Positive	28/01/2016	03/02/2016	'35-39
43047	Male	25/07/1956	70530035	Western Cape	Tygerberg Laboratory	Negative	11/03/2017	13/03/2017	'60+
43079	Male	30/11/1966	CAAD00492093	Kwazulu-Natal	Inkosi Albert Luthuli Central Hospital	Negative	28/09/2017	05/10/2017	'50-54
43678	Female	23/09/1988	20129201	Western Cape	Tygerberg Laboratory	Negative	16/08/2017	17/08/2017	'25-29
44564	Male	20/02/1983	UF20945473	Eastern Cape	Port Elizabeth Laboratory	Negative	14/06/2017	19/06/2017	'30-34
45578	Male	11/11/1985	UNKNOWN	Kwazulu-Natal	Inkosi Albert Luthuli Central Hospital	Positive	08/04/2015	22/08/2015	'25-29
45797	Female	23/04/1942	AAKZ00546373	Kwazulu-Natal	Inkosi Albert Luthuli Central Hospital	Negative	28/07/2018	30/07/2018	'60+
45885	Female	05/01/1967	15468/01	Kwazulu-Natal	Inkosi Albert Luthuli Central Hospital	Negative	19/03/2018	22/03/2018	'50-54
46325	Female	05/07/1963	60590947	Kwazulu-Natal	Inkosi Albert Luthuli Central Hospital	Positive	27/01/2016	08/02/2016	'50-54
46392	Female	01/01/1979	UF22073225	Eastern Cape	Port Elizabeth Laboratory	Negative	10/02/2019	15/02/2019	'40-44
46426	Male	17/05/1981	16684375	Western Cape	Tygerberg Laboratory	Positive	09/02/2016	10/02/2016	'30-34
46627	Male	29/10/1984	841029	Kwazulu-Natal	Inkosi Albert Luthuli Central Hospital	Positive	18/12/2018	20/12/2018	'30-34
47126	Male	06/02/1968	C6904	Kwazulu-Natal	Inkosi Albert Luthuli Central Hospital	Negative	02/02/2016	07/02/2016	'45-49
47359	Male	20/02/1970	22644843	Eastern Cape	Port Elizabeth Laboratory	Negative	28/06/2017	29/06/2017	'45-49
47612	Male	26/06/1982	820626	Kwazulu-Natal	Inkosi Albert Luthuli Central Hospital	Positive	17/07/2019	19/07/2019	'35-39
47863	Female	27/12/1979	23718505	Eastern Cape	Port Elizabeth Laboratory	Negative	30/12/2014	06/01/2015	'35-39
48298	Female	21/08/1967	806/08	Kwazulu-Natal	Inkosi Albert Luthuli Central Hospital	Negative	31/01/2017	02/02/2017	'45-49
49021	Male	02/02/1977	770202	Kwazulu-Natal	Inkosi Albert Luthuli Central Hospital	Negative	07/01/2019	09/01/2019	'40-44
49151	Female	10/09/1954	24160392	Eastern Cape	Port Elizabeth Laboratory	Negative	19/08/2016	22/08/2016	'60+
49446	Male	15/09/1970	5212/15/OCH	Mpumalanga	Ermelo Laboratory	Negative	22/06/2017	23/06/2017	'45-49
49942	Female	16/03/1981	CAAD00021266	Kwazulu-Natal	Inkosi Albert Luthuli Central Hospital	Positive	10/01/2019	14/01/2019	'35-39
50267	Female	06/06/1966	UNKNOWN	Kwazulu-Natal	Inkosi Albert Luthuli Central Hospital	Negative	19/04/2017	25/04/2017	'50-54
50785	Male	29/04/1971	9709/18	Eastern Cape	Nelson Mandela Academic Laboratory	Negative	11/09/2018	13/09/2018	'45-49
50941	Female	13/12/1973	UNKNOWN	Eastern Cape	Port Elizabeth Laboratory	Negative	09/05/2019	14/05/2019	'45-49
51124	Female	19/03/1974	302/05	Mpumalanga	Ermelo Laboratory	Positive	26/06/2019	26/06/2019	'45-49
52103	Female	19/05/1990	19900519	Kwazulu-Natal	Inkosi Albert Luthuli Central Hospital	Positive	31/05/2016	02/06/2016	'25-29
52267	Female	13/06/1983	8991	Kwazulu-Natal	Inkosi Albert Luthuli Central Hospital	Negative	21/11/2016	23/11/2016	'30-34
52430	Female	09/02/1981	411/16	Eastern Cape	Port Elizabeth Laboratory	Negative	03/02/2016	08/02/2016	'30-34
53024	Male	03/03/1957	13-May	Kwazulu-Natal	Inkosi Albert Luthuli Central Hospital	Negative	15/02/2017	21/02/2017	'55-59
53163	Female	08/02/1979	MBG8674	Kwazulu-Natal	Inkosi Albert Luthuli Central Hospital	Positive	15/02/2018	22/02/2018	'35-39
53302	Male	09/07/1974	UNKNOWN	Eastern Cape	Nelson Mandela Academic Laboratory	Positive	21/12/2016	29/12/2016	'40-44
53524	Male	21/01/1958	CAAD00143343	Kwazulu-Natal	Inkosi Albert Luthuli Central Hospital	Negative	13/02/2015	17/02/2015	'55-59
53674	Female	19/11/1986	266249	Kwazulu-Natal	Inkosi Albert Luthuli Central Hospital	Positive	17/11/2016	18/11/2016	'25-29
54143	Male	04/09/1991	91-09-04	Kwazulu-Natal	Inkosi Albert Luthuli Central Hospital	Positive	12/06/2017	15/06/2017	'25-29
54515	Female	09/10/1986	KG00066089	Kwazulu-Natal	Inkosi Albert Luthuli Central Hospital	Negative	07/10/2019	10/10/2019	'30-34
55353	Female	07/10/1969	293	Kwazulu-Natal	Inkosi Albert Luthuli Central Hospital	Negative	17/10/2019	22/10/2019	'50-54
55477	Female	28/02/1977	UNKNOWN	Kwazulu-Natal	Inkosi Albert Luthuli Central Hospital	Negative	29/08/2017	05/09/2017	'40-44
56504	Male	13/10/1972	BCKG00064676	Kwazulu-Natal	Inkosi Albert Luthuli Central Hospital	Positive	28/06/2017	03/07/2017	'40-44
56845	Female	05/11/1961	87305934	Western Cape	Groote Schuur Laboratory	Negative	15/09/2018	17/09/2018	'55-59
56869	Male	21/09/1983	21/09/1983	Kwazulu-Natal	Inkosi Albert Luthuli Central Hospital	Negative	30/04/2018	03/05/2018	'30-34
57329	Male	03/03/1989	180502	Kwazulu-Natal	Inkosi Albert Luthuli Central Hospital	Positive	19/11/2018	20/11/2018	'25-29
57923	Male	03/05/1978	245847	Kwazulu-Natal	Inkosi Albert Luthuli Central Hospital	Negative	14/03/2018	19/03/2018	'35-39
58724	Female	16/06/1985	1985.06.16	Kwazulu-Natal	Inkosi Albert Luthuli Central Hospital	Positive	13/05/2019	21/05/2019	'30-34
59215	Female	16/10/1991	102201324	Western Cape	Groote Schuur Laboratory	Positive	07/09/2017	12/09/2017	'25-29
59445	Female	04/04/1981	703/10	Kwazulu-Natal	Inkosi Albert Luthuli Central Hospital	Positive	19/08/2019	27/08/2019	'35-39
59835	Female	10/09/1964	16694	Kwazulu-Natal	Inkosi Albert Luthuli Central Hospital	Negative	11/02/2016	19/02/2016	'50-54
60048	Male	24/08/1974	00712/16	Kwazulu-Natal	Inkosi Albert Luthuli Central Hospital	Negative	30/08/2016	06/09/2016	'40-44
60216	Female	25/12/1981	2097	Kwazulu-Natal	Inkosi Albert Luthuli Central Hospital	Negative	26/02/2016	02/03/2016	'30-34
60346	Female	07/07/1991	AAKZ00180931	Kwazulu-Natal	Inkosi Albert Luthuli Central Hospital	Positive	02/05/2015	02/06/2015	'20-24
60474	Female	22/04/1988	BCKG00105891	Kwazulu-Natal	Inkosi Albert Luthuli Central Hospital	Negative	23/02/2017	28/02/2017	'25-29
60880	Female	03/01/1964	AAKZ00253695	Kwazulu-Natal	Inkosi Albert Luthuli Central Hospital	Negative	19/05/2015	28/05/2015	'50-54
61126	Female	14/03/1982	UNKNOWN	Eastern Cape	Port Elizabeth Laboratory	Negative	27/02/2018	02/03/2018	'35-39
61203	Female	22/09/1975	1227/13	Kwazulu-Natal	Inkosi Albert Luthuli Central Hospital	Negative	23/12/2015	05/01/2016	'40-44
61486	Female	12/04/1978	117693481	Western Cape	Groote Schuur Laboratory	Negative	30/12/2018	02/01/2019	'40-44
61599	Male	27/05/1969	186/14	Kwazulu-Natal	Inkosi Albert Luthuli Central Hospital	Positive	07/06/2019	11/06/2019	'50-54
62164	Male	20/04/1971	KG202987	Kwazulu-Natal	Inkosi Albert Luthuli Central Hospital	Positive	18/11/2019	22/11/2019	'45-49
62491	Female	06/08/1973	17/5753	Mpumalanga	Rob Ferreira Laboratory	Positive	06/06/2017	09/06/2017	'40-44
62664	Female	03/04/1963	AAKZ00107313	Kwazulu-Natal	Inkosi Albert Luthuli Central Hospital	Negative	09/06/2016	10/06/2016	'50-54
62790	Male	26/03/1978	1607/09	Kwazulu-Natal	Inkosi Albert Luthuli Central Hospital	Positive	21/10/2016	25/10/2016	'35-39
63643	Male	07/08/1973	730807	Kwazulu-Natal	Inkosi Albert Luthuli Central Hospital	Positive	17/01/2017	20/01/2017	'40-44
63780	Male	13/07/1976	BCKG00069225	Kwazulu-Natal	Inkosi Albert Luthuli Central Hospital	Negative	16/03/2017	20/03/2017	'40-44
63974	Unknown	16/07/1982	2016	Kwazulu-Natal	Inkosi Albert Luthuli Central Hospital	Negative	11/08/2017	18/08/2017	'35-39
64148	Female	07/04/1984	T3/11	Kwazulu-Natal	Inkosi Albert Luthuli Central Hospital	Negative	08/01/2019	10/01/2019	'30-34
65231	Female	04/07/1974	T129/16	Kwazulu-Natal	Inkosi Albert Luthuli Central Hospital	Negative	04/10/2016	11/10/2016	'40-44
65242	Male	03/03/1954	GP25399720	Gauteng	Chris Hani Baragwanath Laboratory	Negative	04/04/2016	08/04/2016	'60+
65270	Female	13/06/1984	339/17	Kwazulu-Natal	Inkosi Albert Luthuli Central Hospital	Positive	18/02/2017	23/02/2017	'30-34
65315	Female	15/07/1964	CAAD00381895	Kwazulu-Natal	Inkosi Albert Luthuli Central Hospital	Positive	16/10/2015	20/10/2015	'50-54
65673	Male	07/10/1979	127802	Kwazulu-Natal	Inkosi Albert Luthuli Central Hospital	Positive	16/07/2018	19/07/2018	'35-39
66894	Female	09/12/1940	CAAD00051126	Kwazulu-Natal	Inkosi Albert Luthuli Central Hospital	Negative	16/11/2016	22/11/2016	'60+
67083	Male	10/05/1985	ACQT8321HOF	Mpumalanga	Ermelo Laboratory	Positive	09/01/2018	09/01/2018	'30-34
67125	Male	07/07/1968	579/13	Kwazulu-Natal	Inkosi Albert Luthuli Central Hospital	Positive	08/03/2016	11/03/2016	'45-49
67597	Male	27/03/1975	128/156/0704	Mpumalanga	Ermelo Laboratory	Negative	14/11/2019	15/11/2019	'40-44
67943	Male	24/06/1982	61818811	Western Cape	Tygerberg Laboratory	Positive	22/08/2019	23/08/2019	'35-39
67989	Male	07/06/1981	7813/17	Mpumalanga	Ermelo Laboratory	Positive	08/03/2017	09/03/2017	'35-39
69310	Female	16/11/1982	UNKNOWN	Eastern Cape	Nelson Mandela Academic Laboratory	Negative	10/02/2015	16/02/2015	'30-34
69435	Female	24/08/1966	23588189	Western Cape	Groote Schuur Laboratory	Negative	17/01/2018	23/01/2018	'50-54
70182	Male	18/11/1990	UNKNOWN	Eastern Cape	Port Elizabeth Laboratory	Negative	04/03/2015	06/03/2015	'20-24
70277	Female	29/05/1983	UNKNOWN	Eastern Cape	Port Elizabeth Laboratory	Negative	06/09/2019	09/09/2019	'35-39
70427	Female	04/06/1978	780604	Kwazulu-Natal	Inkosi Albert Luthuli Central Hospital	Negative	09/02/2016	12/02/2016	'35-39
70602	Female	02/02/1984	7231/17	Kwazulu-Natal	Inkosi Albert Luthuli Central Hospital	Negative	03/07/2017	05/07/2017	'30-34
71150	Male	02/06/1988	71787345	Western Cape	Tygerberg Laboratory	Negative	09/03/2018	12/03/2018	'25-29
71263	Female	23/12/1969	691223	Kwazulu-Natal	Inkosi Albert Luthuli Central Hospital	Positive	07/07/2016	14/07/2016	'45-49
71780	Female	10/04/1978	780410	Kwazulu-Natal	Inkosi Albert Luthuli Central Hospital	Negative	15/02/2017	22/02/2017	'35-39
71970	Male	17/01/1995	AAKZ00011880	Kwazulu-Natal	Inkosi Albert Luthuli Central Hospital	Negative	14/12/2017	18/12/2017	'20-24
73136	Female	29/09/1956	752	Kwazulu-Natal	Inkosi Albert Luthuli Central Hospital	Negative	29/11/2016	07/12/2016	'60+
74026	Male	03/10/1970	22890/16	Kwazulu-Natal	Inkosi Albert Luthuli Central Hospital	Positive	09/11/2016	11/11/2016	'45-49
75111	Male	05/10/1974	88533252	Western Cape	Groote Schuur Laboratory	Negative	21/08/2016	22/08/2016	'40-44
75148	Male	29/03/1981	9935	Free State	Universitas Academic Laboratory	Positive	21/06/2016	29/06/2016	'35-39
75353	Male	06/11/1976	31497639	Western Cape	Tygerberg Laboratory	Positive	27/12/2019	30/12/2019	'40-44
75482	Female	25/06/1991	UNKNOWN	Kwazulu-Natal	Inkosi Albert Luthuli Central Hospital	Negative	09/09/2019	13/09/2019	'25-29
75950	Female	08/07/1987	13750179	Western Cape	Groote Schuur Laboratory	Positive	11/07/2017	18/07/2017	'30-34
76732	Male	14/11/1960	9130/13	Kwazulu-Natal	Inkosi Albert Luthuli Central Hospital	Positive	10/12/2015	17/12/2015	'55-59
76862	Female	13/09/1975	750913	Kwazulu-Natal	Inkosi Albert Luthuli Central Hospital	Positive	21/04/2016	25/04/2016	'40-44
77042	Male	03/08/1982	240168	Kwazulu-Natal	Inkosi Albert Luthuli Central Hospital	Negative	03/11/2016	08/11/2016	'30-34
77515	Female	31/10/1986	861031	Kwazulu-Natal	Inkosi Albert Luthuli Central Hospital	Negative	04/11/2015	13/11/2015	'25-29
77851	Female	17/07/1982	37201894	Western Cape	Tygerberg Laboratory	Negative	22/02/2018	23/02/2018	'35-39
78345	Male	29/11/1972	721129	Free State	Universitas Academic Laboratory	Positive	13/09/2018	21/09/2018	'45-49
78379	Female	05/11/1978	604507	Kwazulu-Natal	Inkosi Albert Luthuli Central Hospital	Negative	17/11/2018	20/11/2018	'40-44
78547	Female	03/01/1982	18281	Kwazulu-Natal	Inkosi Albert Luthuli Central Hospital	Negative	19/04/2017	02/05/2017	'35-39
79192	Male	09/12/1982	ST11/16	Kwazulu-Natal	Inkosi Albert Luthuli Central Hospital	Negative	05/02/2016	09/02/2016	'30-34
79257	Male	17/10/1984	40363616	Western Cape	Tygerberg Laboratory	Negative	23/12/2015	24/12/2015	'30-34
80611	Female	19/07/1996	224391	Kwazulu-Natal	Inkosi Albert Luthuli Central Hospital	Positive	06/04/2016	09/04/2016	'15-19
81115	Female	07/07/1976	UNKNOWN	Kwazulu-Natal	Inkosi Albert Luthuli Central Hospital	Negative	04/09/2017	09/09/2017	'40-44
81207	Female	10/12/1975	13759709	Western Cape	Tygerberg Laboratory	Negative	25/06/2018	27/06/2018	'40-44
81217	Female	26/09/1954	GP63084846	Gauteng	Tshwane Academic Laboratory	Positive	12/02/2016	17/02/2016	'60+
81716	Male	11/12/1974	UNKNOWN	Eastern Cape	Nelson Mandela Academic Laboratory	Positive	20/08/2015	09/01/2015	'40-44
82131	Female	05/01/1990	AAKZ00194462	Kwazulu-Natal	Inkosi Albert Luthuli Central Hospital	Positive	30/07/2015	30/07/2015	'25-29
83295	Female	23/11/1982	39/09	Kwazulu-Natal	Inkosi Albert Luthuli Central Hospital	Positive	03/02/2016	07/02/2016	'30-34
83320	Female	08/03/1980	800308	Kwazulu-Natal	Inkosi Albert Luthuli Central Hospital	Negative	08/03/2019	14/03/2019	'35-39
83388	Female	17/02/1965	805740	Kwazulu-Natal	Inkosi Albert Luthuli Central Hospital	Negative	30/12/2015	05/01/2016	'50-54
83737	Male	15/09/1969	96064563PE	Eastern Cape	Port Elizabeth Laboratory	Negative	04/06/2015	08/06/2015	'45-49
84298	Male	11/11/1975	CMCA13910	Kwazulu-Natal	Inkosi Albert Luthuli Central Hospital	Positive	14/03/2019	18/03/2019	'40-44
84960	Female	28/06/1985	1989281199	Gauteng	Tshwane Academic Laboratory	Negative	12/02/2018	18/02/2018	'30-34
85539	Female	04/09/1981	17396458	Western Cape	Tygerberg Laboratory	Positive	02/03/2017	04/03/2017	'35-39
85703	Male	15/03/1947	BCKG00271873	Kwazulu-Natal	Inkosi Albert Luthuli Central Hospital	Negative	02/03/2017	07/03/2017	'60+
85899	Male	13/09/1985	PHI/850913/MT	Kwazulu-Natal	Inkosi Albert Luthuli Central Hospital	Positive	31/01/2018	05/02/2018	'30-34
86708	Female	19/09/1983	723/12	Kwazulu-Natal	Inkosi Albert Luthuli Central Hospital	Positive	21/04/2015	25/04/2015	'30-34
86943	Female	14/05/1976	16126	Gauteng	Tshwane Academic Laboratory	Positive	19/05/2015	28/05/2015	'35-39
88178	Female	07/07/1984	1524/16	Kwazulu-Natal	Inkosi Albert Luthuli Central Hospital	Positive	02/03/2016	10/03/2016	'30-34
88591	Male	08/06/1980	3348/16	Kwazulu-Natal	Inkosi Albert Luthuli Central Hospital	Negative	27/07/2016	01/08/2016	'35-39
88911	Female	20/12/1971	50072602	Western Cape	Tygerberg Laboratory	Negative	08/06/2015	09/06/2015	'40-44
88931	Male	16/09/1962	TS82705500PE	Limpopo	Tshwane Academic Laboratory	Negative	02/06/2015	07/06/2015	'50-54
89490	Male	08/12/1977	CAAD00024135	Kwazulu-Natal	Inkosi Albert Luthuli Central Hospital	Negative	04/01/2016	06/01/2016	'35-39
89632	Female	10/10/1971	ST1294/09	Kwazulu-Natal	Inkosi Albert Luthuli Central Hospital	Negative	27/03/2017	04/04/2017	'45-49
90070	Male	24/09/1978	14119	Eastern Cape	Port Elizabeth Laboratory	Negative	29/07/2019	05/08/2019	'40-44
90096	Female	19/09/1957	570919	Kwazulu-Natal	Inkosi Albert Luthuli Central Hospital	Positive	07/02/2019	11/02/2019	'60+
90255	Female	28/09/1983	CAAD00228929	Kwazulu-Natal	Inkosi Albert Luthuli Central Hospital	Negative	09/01/2018	12/01/2018	'30-34
90539	Female	04/12/1993	04/12/1993	Kwazulu-Natal	Inkosi Albert Luthuli Central Hospital	Negative	16/12/2017	22/12/2017	'20-24
90652	Male	25/04/1992	CAAD00366062	Kwazulu-Natal	Inkosi Albert Luthuli Central Hospital	Negative	10/01/2018	24/01/2018	'25-29
90913	Male	30/04/1960	600430	Kwazulu-Natal	Inkosi Albert Luthuli Central Hospital	Positive	28/10/2015	30/10/2015	'55-59
91384	Male	27/06/1988	26111/17	Kwazulu-Natal	Inkosi Albert Luthuli Central Hospital	Positive	26/01/2017	31/01/2017	'25-29
91744	Female	21/12/1963	554/14	Kwazulu-Natal	Inkosi Albert Luthuli Central Hospital	Negative	26/05/2015	01/06/2015	'50-54
91836	Male	16/10/1972	94679438PE	Kwazulu-Natal	Inkosi Albert Luthuli Central Hospital	Negative	11/02/2015	13/02/2015	'40-44
91988	Female	08/04/1990	SIT900408	Kwazulu-Natal	Inkosi Albert Luthuli Central Hospital	Negative	08/08/2019	14/08/2019	'25-29
92497	Female	27/11/1990	CAAD00092843	Kwazulu-Natal	Inkosi Albert Luthuli Central Hospital	Positive	22/04/2016	24/04/2016	'25-29
92584	Unknown	26/01/1973	GP08683657	Gauteng	Chris Hani Baragwanath Laboratory	Negative	18/01/2016	20/01/2016	'40-44
94668	Female	05/10/1984	14720429	Western Cape	Groote Schuur Laboratory	Negative	04/03/2016	07/03/2016	'30-34
95791	Male	10/05/1990	913617	Eastern Cape	Port Elizabeth Laboratory	Negative	10/05/2017	12/05/2017	'25-29
96001	Male	16/09/1980	800916	Kwazulu-Natal	Inkosi Albert Luthuli Central Hospital	Negative	18/01/2018	26/01/2018	'35-39
96025	Male	09/06/1947	470609	Kwazulu-Natal	Inkosi Albert Luthuli Central Hospital	Negative	05/02/2018	09/02/2018	'60+
96125	Female	19/09/1992	MKZ 1352/16	Kwazulu-Natal	Inkosi Albert Luthuli Central Hospital	Negative	12/08/2016	17/08/2016	'20-24
96790	Male	15/06/1984	116698218	Western Cape	Groote Schuur Laboratory	Positive	23/12/2015	30/12/2015	'30-34
97191	Female	12/12/1985	UNKNOWN	Kwazulu-Natal	Inkosi Albert Luthuli Central Hospital	Negative	10/05/2015	10/08/2015	'25-29
97212	Female	28/12/1979	UNKNOWN	Eastern Cape	Nelson Mandela Academic Laboratory	Negative	15/08/2018	18/08/2018	'35-39
97481	Female	11/11/1986	39361118	Western Cape	Tygerberg Laboratory	Negative	28/05/2018	30/05/2018	'30-34
97514	Female	20/09/1988	616	Kwazulu-Natal	Inkosi Albert Luthuli Central Hospital	Negative	17/05/2017	19/05/2017	'25-29
97618	Male	17/11/1977	1977.11.17	Kwazulu-Natal	Inkosi Albert Luthuli Central Hospital	Positive	11/10/2019	16/10/2019	'40-44
97696	Female	23/10/1976	178/13	Kwazulu-Natal	Inkosi Albert Luthuli Central Hospital	Negative	21/07/2016	01/08/2016	'35-39
98321	Female	25/02/1988	CAAD00589181	Kwazulu-Natal	Inkosi Albert Luthuli Central Hospital	Negative	22/04/2019	24/04/2019	'30-34
98685	Male	30/03/1980	B9551	Kwazulu-Natal	Inkosi Albert Luthuli Central Hospital	Negative	22/06/2017	27/06/2017	'35-39
99457	Male	14/04/1983	140453	Kwazulu-Natal	Inkosi Albert Luthuli Central Hospital	Negative	08/09/2018	11/09/2018	'35-39
99730	Male	02/11/1977	576744	Kwazulu-Natal	Inkosi Albert Luthuli Central Hospital	Positive	07/04/2017	20/04/2017	'35-39
100046	Female	08/09/1982	UNKNOWN	Eastern Cape	Nelson Mandela Academic Laboratory	Positive	08/02/2017	03/03/2017	'30-34
100127	Male	23/07/1981	230781	Kwazulu-Natal	Inkosi Albert Luthuli Central Hospital	Negative	07/06/2019	11/06/2019	'35-39
100226	Male	29/01/1979	3768/15	Kwazulu-Natal	Inkosi Albert Luthuli Central Hospital	Positive	31/03/2015	08/04/2015	'35-39
100275	Female	27/07/1994	666	Kwazulu-Natal	Inkosi Albert Luthuli Central Hospital	Positive	06/11/2017	08/11/2017	'20-24
100459	Male	01/04/1977	UNKNOWN	Eastern Cape	Nelson Mandela Academic Laboratory	Positive	15/12/2016	22/12/2016	'35-39
100720	Male	24/07/1981	27592443	Eastern Cape	Port Elizabeth Laboratory	Negative	04/09/2017	06/09/2017	'35-39
100778	Female	16/04/1976	170896	Kwazulu-Natal	Inkosi Albert Luthuli Central Hospital	Negative	30/01/2019	31/01/2019	'40-44
101080	Female	12/12/1957	571212	Kwazulu-Natal	Inkosi Albert Luthuli Central Hospital	Negative	03/05/2018	09/05/2018	'60+
101262	Female	20/12/1986	C 13431	Kwazulu-Natal	Inkosi Albert Luthuli Central Hospital	Positive	01/02/2019	05/02/2019	'30-34
101900	Female	05/08/1976	760805	Kwazulu-Natal	Inkosi Albert Luthuli Central Hospital	Positive	25/01/2016	28/01/2016	'35-39
102872	Male	06/03/1991	527849	Kwazulu-Natal	Inkosi Albert Luthuli Central Hospital	Positive	17/08/2015	29/08/2015	'20-24
102976	Female	02/10/1988	217827	Kwazulu-Natal	Inkosi Albert Luthuli Central Hospital	Positive	11/09/2019	16/09/2019	'30-34
103312	Male	18/08/1986	BCKG00132715	Kwazulu-Natal	Inkosi Albert Luthuli Central Hospital	Positive	10/04/2015	17/04/2015	'25-29
103836	Female	03/12/1970	103177036	Western Cape	Groote Schuur Laboratory	Negative	11/03/2016	14/03/2016	'45-49
103919	Female	08/06/1991	27379429	Eastern Cape	Port Elizabeth Laboratory	Positive	04/12/2016	07/12/2016	'25-29
104922	Female	30/05/1977	15662/15	Mpumalanga	Ermelo Laboratory	Negative	09/12/2015	09/12/2015	'35-39
105207	Male	18/06/1980	UNKNOWN	Western Cape	Tygerberg Laboratory	Positive	06/08/2016	08/08/2016	'35-39
105486	Female	19/10/1976	89665186	Western Cape	Tygerberg Laboratory	Negative	18/01/2016	19/01/2016	'35-39
105854	Male	22/12/1970	6124/13	Mpumalanga	Ermelo Laboratory	Positive	16/10/2015	16/10/2015	'40-44
106220	Male	10/04/1983	1396/15	Kwazulu-Natal	Inkosi Albert Luthuli Central Hospital	Positive	04/01/2015	04/10/2015	'30-34
106701	Male	20/09/1977	196/898/8319	Mpumalanga	Ermelo Laboratory	Positive	07/12/2018	09/12/2018	'40-44
106820	Male	22/03/1947	1310/06	Mpumalanga	Ermelo Laboratory	Negative	15/05/2015	16/05/2015	'60+
107263	Female	01/01/1982	1982/15	Kwazulu-Natal	Inkosi Albert Luthuli Central Hospital	Negative	14/04/2015	24/04/2015	'30-34
107295	Female	07/01/1981	3251/16	Kwazulu-Natal	Inkosi Albert Luthuli Central Hospital	Negative	09/02/2016	12/02/2016	'35-39
107622	Female	12/07/1954	D3198	Kwazulu-Natal	Inkosi Albert Luthuli Central Hospital	Negative	14/12/2017	19/12/2017	'60+
108208	Female	25/02/1978	CAAD00084119	Kwazulu-Natal	Inkosi Albert Luthuli Central Hospital	Positive	27/09/2017	29/09/2017	'35-39
108706	Male	15/09/1950	150950SE	Gauteng	Braamfontein Central Laboratory	Positive	16/08/2017	18/08/2017	'60+
108773	Male	27/01/1971	88056064	Western Cape	Groote Schuur Laboratory	Positive	25/11/2019	03/12/2019	'45-49
109575	Female	11/09/1970	4224/19	Kwazulu-Natal	Inkosi Albert Luthuli Central Hospital	Negative	11/09/2019	16/09/2019	'45-49
110413	Female	15/02/1979	790215	Kwazulu-Natal	Inkosi Albert Luthuli Central Hospital	Negative	09/07/2018	11/07/2018	'35-39
110527	Female	01/06/1988	446	Eastern Cape	Nelson Mandela Academic Laboratory	Positive	12/05/2016	19/05/2016	'25-29
110972	Male	19/11/1980	102/743/4289	Mpumalanga	Ermelo Laboratory	Positive	23/05/2018	24/05/2018	'35-39
111091	Female	24/06/1987	I209	Kwazulu-Natal	Inkosi Albert Luthuli Central Hospital	Positive	31/05/2017	08/06/2017	'25-29
112104	Male	20/08/1971	52769288	Western Cape	Tygerberg Laboratory	Negative	25/05/2015	26/05/2015	'40-44
112631	Male	08/06/1986	13056643	Western Cape	Tygerberg Laboratory	Positive	08/08/2018	10/08/2018	'30-34
112700	Female	26/06/1956	52149812	Western Cape	Groote Schuur Laboratory	Negative	03/02/2017	07/02/2017	'60+
112909	Female	26/10/1976	ARV-	Kwazulu-Natal	Inkosi Albert Luthuli Central Hospital	Negative	20/10/2016	24/10/2016	'35-39
112925	Female	26/12/1977	AAKZ00305884	Kwazulu-Natal	Inkosi Albert Luthuli Central Hospital	Negative	20/11/2018	21/11/2018	'40-44
112956	Female	09/11/1976	11986296	Western Cape	Tygerberg Laboratory	Negative	06/06/2018	08/06/2018	'40-44
112984	Male	17/10/1963	C5132	Kwazulu-Natal	Inkosi Albert Luthuli Central Hospital	Negative	12/05/2016	15/05/2016	'50-54
113246	Female	23/11/1978	841382	Kwazulu-Natal	Inkosi Albert Luthuli Central Hospital	Negative	19/05/2015	25/05/2015	'35-39
116299	Male	06/06/1962	3810/17	Kwazulu-Natal	Inkosi Albert Luthuli Central Hospital	Negative	01/08/2018	07/08/2018	'55-59
116690	Male	16/04/1982	218450583	Kwazulu-Natal	Inkosi Albert Luthuli Central Hospital	Negative	25/07/2018	30/07/2018	'35-39
116760	Female	30/10/1983	485/14	Kwazulu-Natal	Inkosi Albert Luthuli Central Hospital	Negative	18/02/2016	22/02/2016	'30-34
116989	Male	01/07/1982	GT10504411	Gauteng	Chris Hani Baragwanath Laboratory	Positive	12/07/2017	12/07/2017	'35-39
117068	Female	12/03/1984	17917	Kwazulu-Natal	Inkosi Albert Luthuli Central Hospital	Negative	31/12/2018	03/01/2019	'30-34
117466	Male	30/09/1986	860930	Kwazulu-Natal	Inkosi Albert Luthuli Central Hospital	Negative	04/01/2016	06/01/2016	'25-29
117621	Female	04/05/1979	W-168155	Kwazulu-Natal	Inkosi Albert Luthuli Central Hospital	Negative	20/09/2016	03/10/2016	'35-39
117877	Male	09/05/1977	QL1977	Kwazulu-Natal	Inkosi Albert Luthuli Central Hospital	Negative	12/02/2016	18/02/2016	'35-39
118228	Male	29/01/1990	70436/18	Kwazulu-Natal	Inkosi Albert Luthuli Central Hospital	Positive	24/11/2018	27/11/2018	'25-29
118678	Male	07/01/1973	95075404PE	Kwazulu-Natal	Inkosi Albert Luthuli Central Hospital	Positive	12/01/2015	12/03/2015	'40-44
118960	Male	23/06/1968	UNKNOWN	Eastern Cape	Port Elizabeth Laboratory	Positive	30/10/2017	01/11/2017	'45-49
119845	Male	17/07/1975	GP63093252	Gauteng	Tshwane Academic Laboratory	Negative	09/01/2015	13/01/2015	'35-39
120328	Male	21/03/1983	830321	Mpumalanga	Ermelo Laboratory	Negative	18/10/2016	24/10/2016	'30-34
120460	Female	27/01/1971	CAAD00168293	Kwazulu-Natal	Inkosi Albert Luthuli Central Hospital	Negative	11/01/2018	29/01/2018	'45-49
120556	Female	14/09/1988	880914	Kwazulu-Natal	Inkosi Albert Luthuli Central Hospital	Negative	19/10/2018	22/10/2018	'30-34
120872	Female	18/09/1985	CAAD00229120	Kwazulu-Natal	Inkosi Albert Luthuli Central Hospital	Positive	23/11/2016	29/11/2016	'30-34
120939	Male	01/02/1982	12/737	Mpumalanga	Rob Ferreira Laboratory	Negative	09/05/2017	12/05/2017	'35-39
121007	Female	06/11/1979	291/17	Kwazulu-Natal	Inkosi Albert Luthuli Central Hospital	Negative	12/07/2017	24/07/2017	'35-39
121704	Male	09/06/1954	540609	Kwazulu-Natal	Inkosi Albert Luthuli Central Hospital	Negative	12/01/2016	13/01/2016	'60+
122153	Male	28/02/1974	40/10	Kwazulu-Natal	Inkosi Albert Luthuli Central Hospital	Positive	18/12/2017	21/12/2017	'40-44
122215	Female	27/09/1981	2454684	Eastern Cape	Port Elizabeth Laboratory	Positive	16/11/2017	18/11/2017	'35-39
122329	Male	30/07/1966	30890677	Eastern Cape	Port Elizabeth Laboratory	Negative	30/05/2019	05/06/2019	'50-54
122402	Male	26/04/1973	94966678PE	Kwazulu-Natal	Inkosi Albert Luthuli Central Hospital	Negative	25/03/2015	02/04/2015	'40-44
123202	Female	02/06/1979	5909	Kwazulu-Natal	Inkosi Albert Luthuli Central Hospital	Negative	08/03/2017	10/03/2017	'35-39
124248	Male	22/06/1971	95074571PE	Kwazulu-Natal	Inkosi Albert Luthuli Central Hospital	Negative	06/11/2019	14/11/2019	'45-49
124288	Female	09/05/1989	890905	Mpumalanga	Ermelo Laboratory	Positive	09/01/2015	09/02/2015	'25-29
124297	Female	23/12/1980	BCKG00125183	Kwazulu-Natal	Inkosi Albert Luthuli Central Hospital	Positive	25/11/2015	17/12/2015	'30-34
125101	Unknown	20/08/1987	870820	Kwazulu-Natal	Inkosi Albert Luthuli Central Hospital	Negative	07/10/2016	11/10/2016	'25-29
126460	Female	26/04/1978	E422/15	Kwazulu-Natal	Inkosi Albert Luthuli Central Hospital	Negative	09/07/2018	11/07/2018	'40-44
126688	Male	28/12/1985	1552/13	Mpumalanga	Ermelo Laboratory	Positive	27/03/2018	30/03/2018	'30-34
127504	Male	25/01/1983	May-64	Kwazulu-Natal	Inkosi Albert Luthuli Central Hospital	Positive	01/09/2016	05/09/2016	'30-34
128124	Male	18/12/1970	701218	Kwazulu-Natal	Inkosi Albert Luthuli Central Hospital	Positive	26/03/2015	01/04/2015	'40-44
128178	Female	22/08/1977	770822	Kwazulu-Natal	Inkosi Albert Luthuli Central Hospital	Negative	23/05/2019	27/05/2019	'40-44
128814	Male	08/06/1974	46657813	Western Cape	Groote Schuur Laboratory	Negative	27/10/2017	01/11/2017	'40-44
129139	Female	10/03/1954	AAKZ00117745	Kwazulu-Natal	Inkosi Albert Luthuli Central Hospital	Negative	13/09/2016	14/09/2016	'60+
129175	Female	16/03/1990	73742	Kwazulu-Natal	Inkosi Albert Luthuli Central Hospital	Negative	20/03/2015	26/03/2015	'25-29
129585	Male	01/01/1978	471/14	Kwazulu-Natal	Inkosi Albert Luthuli Central Hospital	Negative	01/11/2016	02/11/2016	'35-39
130053	Female	16/08/1952	NEW PATIENT	Kwazulu-Natal	Inkosi Albert Luthuli Central Hospital	Negative	10/03/2016	15/03/2016	'60+
131344	Female	16/02/1986	860216	Kwazulu-Natal	Inkosi Albert Luthuli Central Hospital	Negative	19/08/2019	26/08/2019	'30-34
131664	Male	10/02/1970	5-183/16	Kwazulu-Natal	Inkosi Albert Luthuli Central Hospital	Positive	12/09/2016	16/09/2016	'45-49
131973	Female	12/09/1986	BCKG00009306	Kwazulu-Natal	Inkosi Albert Luthuli Central Hospital	Negative	06/08/2015	06/11/2015	'25-29
133108	Male	06/04/1967	GP25333774	Gauteng	Charlotte Maxeke Johannesburg Academic Hospital	Positive	06/05/2015	06/08/2015	'45-49
133479	Female	04/03/1993	1011/17	Kwazulu-Natal	Inkosi Albert Luthuli Central Hospital	Negative	14/05/2018	16/05/2018	'25-29
133603	Female	06/04/1982	918326/11	Kwazulu-Natal	Inkosi Albert Luthuli Central Hospital	Negative	14/09/2015	21/09/2015	'30-34
133892	Female	10/02/1988	5826/11	Kwazulu-Natal	Inkosi Albert Luthuli Central Hospital	Positive	15/03/2017	24/03/2017	'25-29
134138	Male	15/05/1973	6292/13	Mpumalanga	Ermelo Laboratory	Positive	10/07/2017	10/07/2017	'40-44
134161	Female	20/07/1985	UNKNOWN	Eastern Cape	Nelson Mandela Academic Laboratory	Negative	19/07/2016	22/07/2016	'30-34
134896	Female	26/11/1984	CAT841126	Kwazulu-Natal	Inkosi Albert Luthuli Central Hospital	Positive	16/05/2019	21/05/2019	'30-34
134969	Female	05/05/1980	800505	Kwazulu-Natal	Inkosi Albert Luthuli Central Hospital	Positive	10/01/2017	13/01/2017	'35-39
135560	Female	25/03/1976	085/21	Kwazulu-Natal	Inkosi Albert Luthuli Central Hospital	Positive	16/08/2016	18/08/2016	'40-44
135772	Female	03/03/1976	645/11	Kwazulu-Natal	Inkosi Albert Luthuli Central Hospital	Positive	23/06/2015	25/06/2015	'35-39
135794	Male	18/09/1983	65093031	Western Cape	Tygerberg Laboratory	Positive	21/05/2018	23/05/2018	'30-34
136137	Female	24/02/1995	075555/18	Kwazulu-Natal	Inkosi Albert Luthuli Central Hospital	Negative	28/05/2018	30/05/2018	'20-24
136184	Female	28/04/1978	2367/17	Kwazulu-Natal	Inkosi Albert Luthuli Central Hospital	Negative	11/04/2017	25/04/2017	'35-39
136237	Female	28/07/1978	1833/18	Kwazulu-Natal	Inkosi Albert Luthuli Central Hospital	Negative	20/09/2018	03/10/2018	'40-44
137248	Female	22/05/1985	39/17	Kwazulu-Natal	Inkosi Albert Luthuli Central Hospital	Negative	06/01/2017	10/01/2017	'30-34
138221	Female	09/11/1975	AAKZ00136276	Kwazulu-Natal	Inkosi Albert Luthuli Central Hospital	Negative	08/11/2018	09/11/2018	'40-44
138550	Female	21/01/1951	20423042	Eastern Cape	Nelson Mandela Academic Laboratory	Negative	30/09/2016	18/10/2016	'60+
138863	Male	07/07/1955	55591242	Western Cape	Tygerberg Laboratory	Negative	01/08/2015	01/12/2015	'60+
139070	Female	04/03/1969	UNKNOWN	Eastern Cape	Port Elizabeth Laboratory	Negative	19/01/2016	26/01/2016	'45-49
140197	Female	11/05/1980	800511	Kwazulu-Natal	Inkosi Albert Luthuli Central Hospital	Positive	24/06/2016	28/06/2016	'35-39
140222	Female	15/06/1977	AAKZ00502893	Kwazulu-Natal	Inkosi Albert Luthuli Central Hospital	Negative	13/04/2017	19/04/2017	'35-39
140264	Male	14/03/1968	89081509PE	Eastern Cape	Port Elizabeth Laboratory	Negative	23/02/2017	01/03/2017	'45-49
141174	Male	03/01/1976	145265914	Western Cape	Tygerberg Laboratory	Positive	08/03/2018	12/03/2018	'40-44
141421	Male	20/05/1985	C 15468	Kwazulu-Natal	Inkosi Albert Luthuli Central Hospital	Negative	18/01/2019	22/01/2019	'30-34
141922	Female	07/07/1973	UF27112267	Eastern Cape	Port Elizabeth Laboratory	Positive	02/08/2019	07/08/2019	'45-49
142384	Female	28/12/1972	UNKNOWN	Kwazulu-Natal	Inkosi Albert Luthuli Central Hospital	Positive	23/11/2015	27/11/2015	'40-44
143181	Male	03/03/1976	389/14	Kwazulu-Natal	Inkosi Albert Luthuli Central Hospital	Negative	21/01/2015	23/01/2015	'35-39
143630	Male	01/01/1979	10179	Kwazulu-Natal	Inkosi Albert Luthuli Central Hospital	Negative	16/08/2018	21/08/2018	'35-39
144107	Female	21/07/1981	20257937	Eastern Cape	Port Elizabeth Laboratory	Negative	23/05/2018	25/05/2018	'35-39
144123	Female	05/12/1979	200575	Kwazulu-Natal	Inkosi Albert Luthuli Central Hospital	Negative	17/08/2018	21/08/2018	'35-39
144466	Female	14/04/1986	20720694	Western Cape	Tygerberg Laboratory	Negative	22/04/2015	23/04/2015	'25-29
144493	Female	22/11/1981	C207/18	Kwazulu-Natal	Inkosi Albert Luthuli Central Hospital	Positive	26/03/2019	27/03/2019	'35-39
146229	Female	18/02/1985	850218	Kwazulu-Natal	Inkosi Albert Luthuli Central Hospital	Positive	24/11/2018	27/11/2018	'30-34
147080	Unknown	21/08/1972	12371	Kwazulu-Natal	Inkosi Albert Luthuli Central Hospital	Negative	14/08/2019	16/08/2019	'45-49
147082	Male	05/12/1981	BCKG00093192	Kwazulu-Natal	Inkosi Albert Luthuli Central Hospital	Negative	02/07/2018	05/07/2018	'35-39
147344	Male	27/08/1977	219075930	Mpumalanga	Ermelo Laboratory	Negative	11/07/2019	12/07/2019	'40-44
147809	Female	27/01/1978	109584/19	Kwazulu-Natal	Inkosi Albert Luthuli Central Hospital	Positive	19/08/2019	22/08/2019	'40-44
148157	Male	22/09/1974	95666483PE	Eastern Cape	Nelson Mandela Academic Laboratory	Negative	12/01/2017	17/01/2017	'40-44
148314	Male	10/03/1980	800310	Kwazulu-Natal	Inkosi Albert Luthuli Central Hospital	Negative	05/04/2019	09/04/2019	'35-39
148728	Female	02/03/1973	63936850	Western Cape	Tygerberg Laboratory	Negative	22/04/2015	23/04/2015	'40-44
149064	Male	25/06/1978	119926947	Western Cape	Tygerberg Laboratory	Negative	27/08/2015	29/08/2015	'35-39
149226	Female	16/09/1994	940916	Kwazulu-Natal	Inkosi Albert Luthuli Central Hospital	Positive	11/10/2018	15/10/2018	'20-24
149821	Female	13/01/1982	2342/19	Kwazulu-Natal	Inkosi Albert Luthuli Central Hospital	Negative	19/09/2019	25/09/2019	'35-39
149898	Female	04/03/1974	CAAD00396669	Kwazulu-Natal	Inkosi Albert Luthuli Central Hospital	Positive	18/01/2016	22/01/2016	'40-44
150014	Unknown	07/07/1984	1160	Kwazulu-Natal	Inkosi Albert Luthuli Central Hospital	Negative	07/08/2019	14/08/2019	'35-39
150062	Female	29/12/1958	979734/14	Kwazulu-Natal	Inkosi Albert Luthuli Central Hospital	Negative	13/06/2017	16/06/2017	'55-59
150075	Female	17/09/1979	AAKZ00302357	Kwazulu-Natal	Inkosi Albert Luthuli Central Hospital	Negative	02/09/2019	05/09/2019	'35-39
150245	Male	22/02/1976	760222	Kwazulu-Natal	Inkosi Albert Luthuli Central Hospital	Positive	07/03/2017	10/03/2017	'40-44
150637	Female	11/07/1980	AAKZ00511845	Kwazulu-Natal	Inkosi Albert Luthuli Central Hospital	Positive	08/02/2017	10/02/2017	'35-39
150961	Male	02/02/1978	780202	Kwazulu-Natal	Inkosi Albert Luthuli Central Hospital	Positive	21/11/2016	23/11/2016	'35-39
151299	Female	25/12/1983	CAAD00319180	Kwazulu-Natal	Inkosi Albert Luthuli Central Hospital	Negative	11/06/2015	15/06/2015	'30-34
151462	Male	25/08/1953	530825	Kwazulu-Natal	Inkosi Albert Luthuli Central Hospital	Negative	03/06/2016	06/06/2016	'60+
151815	Male	29/09/1981	108785/17	Kwazulu-Natal	Inkosi Albert Luthuli Central Hospital	Positive	19/04/2017	02/05/2017	'35-39
152346	Male	25/03/1968	UNKNOWN	Eastern Cape	Port Elizabeth Laboratory	Negative	27/06/2018	04/07/2018	'50-54
152376	Female	03/03/1983	830303	Kwazulu-Natal	Inkosi Albert Luthuli Central Hospital	Negative	08/06/2017	13/06/2017	'30-34
152544	Female	08/03/1986	18179	Gauteng	Tshwane Academic Laboratory	Negative	15/12/2015	29/12/2015	'25-29
152780	Female	18/12/1969	269/13	Kwazulu-Natal	Inkosi Albert Luthuli Central Hospital	Positive	23/07/2018	25/07/2018	'45-49
153133	Female	05/07/1987	BCKG00071285	Kwazulu-Natal	Inkosi Albert Luthuli Central Hospital	Positive	06/12/2017	08/12/2017	'30-34
153199	Male	14/06/1974	6974/14	Mpumalanga	Ermelo Laboratory	Positive	13/04/2016	13/04/2016	'40-44
153270	Female	26/09/1979	AAKZ00503172	Kwazulu-Natal	Inkosi Albert Luthuli Central Hospital	Negative	27/09/2016	29/09/2016	'35-39
154292	Female	10/02/1986	MBG7871	Kwazulu-Natal	Inkosi Albert Luthuli Central Hospital	Positive	29/05/2017	31/05/2017	'30-34
154808	Female	27/10/1962	25188	Kwazulu-Natal	Inkosi Albert Luthuli Central Hospital	Negative	26/05/2017	30/05/2017	'50-54
156691	Male	06/04/1984	119433886	Western Cape	Tygerberg Laboratory	Negative	20/04/2018	23/04/2018	'30-34
156924	Male	22/10/1982	22101982	Kwazulu-Natal	Inkosi Albert Luthuli Central Hospital	Positive	09/11/2016	11/11/2016	'30-34
156939	Female	13/11/1988	881113	Kwazulu-Natal	Inkosi Albert Luthuli Central Hospital	Positive	03/05/2018	07/05/2018	'25-29
157128	Female	02/02/1971	112058094	Western Cape	Tygerberg Laboratory	Positive	26/04/2018	30/04/2018	'45-49
157328	Male	17/08/1982	43467/11	Mpumalanga	Ermelo Laboratory	Negative	11/01/2016	12/01/2016	'30-34
157345	Male	02/09/1981	UNKNOWN	Kwazulu-Natal	Inkosi Albert Luthuli Central Hospital	Positive	11/02/2019	13/02/2019	'35-39
157396	Female	15/06/1975	CAAD00083480	Kwazulu-Natal	Inkosi Albert Luthuli Central Hospital	Negative	03/08/2015	14/08/2015	'40-44
157442	Female	04/04/1972	UNKNOWN	Eastern Cape	Nelson Mandela Academic Laboratory	Negative	11/04/2018	15/04/2018	'45-49
157822	Female	03/01/1978	CAAD00057609	Kwazulu-Natal	Inkosi Albert Luthuli Central Hospital	Negative	03/02/2016	08/02/2016	'35-39
158482	Female	31/03/1964	24662181	Eastern Cape	Port Elizabeth Laboratory	Negative	07/03/2017	11/03/2017	'50-54
159084	Female	20/12/1988	2557-15	Kwazulu-Natal	Inkosi Albert Luthuli Central Hospital	Negative	20/12/2015	22/12/2015	'25-29
159182	Female	24/10/1962	8691	Kwazulu-Natal	Inkosi Albert Luthuli Central Hospital	Positive	10/03/2015	12/03/2015	'50-54
159199	Male	05/03/1981	338/15	Kwazulu-Natal	Inkosi Albert Luthuli Central Hospital	Negative	08/04/2015	19/08/2015	'30-34
160316	Female	29/07/1991	91	Kwazulu-Natal	Inkosi Albert Luthuli Central Hospital	Negative	24/03/2016	30/03/2016	'20-24
160537	Female	22/08/1968	95094553PE	Free State	Universitas Academic Laboratory	Positive	05/06/2018	06/06/2018	'45-49
161289	Male	03/07/1962	620307/15	Kwazulu-Natal	Inkosi Albert Luthuli Central Hospital	Negative	03/09/2015	03/11/2015	'50-54
161639	Male	14/01/1967	AAKZ00525903	Kwazulu-Natal	Inkosi Albert Luthuli Central Hospital	Positive	16/10/2017	18/10/2017	'50-54
161916	Female	27/03/1973	301244	Kwazulu-Natal	Inkosi Albert Luthuli Central Hospital	Negative	08/10/2018	10/10/2018	'45-49
162098	Male	31/05/1962	177661	Kwazulu-Natal	Inkosi Albert Luthuli Central Hospital	Positive	13/03/2019	15/03/2019	'55-59
162247	Female	10/12/1993	UNKNOWN	Eastern Cape	Nelson Mandela Academic Laboratory	Positive	19/10/2016	20/10/2016	'20-24
162265	Male	28/12/1975	UNKNOWN	North West	Braamfontein Central Laboratory	Negative	16/09/2016	27/09/2016	'40-44
162476	Female	27/08/1981	1011531/16	Kwazulu-Natal	Inkosi Albert Luthuli Central Hospital	Negative	03/02/2016	07/02/2016	'30-34
162559	Male	25/10/1965	B2587	Kwazulu-Natal	Inkosi Albert Luthuli Central Hospital	Positive	30/06/2017	06/07/2017	'50-54
163691	Female	13/09/1989	2911/17	Kwazulu-Natal	Inkosi Albert Luthuli Central Hospital	Positive	18/08/2017	28/08/2017	'25-29
163692	Male	23/03/1962	33124702	Western Cape	Tygerberg Laboratory	Positive	16/03/2015	18/03/2015	'50-54
163764	Female	27/09/1982	UMLD820927	Kwazulu-Natal	Inkosi Albert Luthuli Central Hospital	Positive	20/11/2019	23/11/2019	'35-39
163983	Female	23/07/1990	3080	Kwazulu-Natal	Inkosi Albert Luthuli Central Hospital	Negative	10/09/2019	12/09/2019	'25-29
164224	Female	25/04/1988	40624355	Western Cape	Tygerberg Laboratory	Positive	02/02/2015	04/02/2015	'25-29
164436	Male	13/05/1970	111995668	Western Cape	Tygerberg Laboratory	Positive	24/04/2016	26/04/2016	'45-49
164451	Female	20/03/1987	287832	Kwazulu-Natal	Inkosi Albert Luthuli Central Hospital	Positive	20/09/2017	27/09/2017	'30-34
165941	Female	12/06/1984	19840612	Kwazulu-Natal	Inkosi Albert Luthuli Central Hospital	Negative	16/01/2018	23/01/2018	'30-34
166653	Female	29/12/1977	55498794	Western Cape	Groote Schuur Laboratory	Negative	06/03/2017	10/03/2017	'35-39
166858	Female	25/10/1986	1106/14	Kwazulu-Natal	Inkosi Albert Luthuli Central Hospital	Negative	09/05/2017	12/05/2017	'30-34
167112	Male	11/03/1972	25352428	Western Cape	Tygerberg Laboratory	Negative	13/09/2016	15/09/2016	'40-44
168271	Female	28/01/1993	UNKNOWN	Eastern Cape	Nelson Mandela Academic Laboratory	Positive	09/05/2017	24/05/2017	'20-24
168716	Female	26/05/1974	UF28760890	Eastern Cape	Port Elizabeth Laboratory	Negative	25/07/2017	01/08/2017	'40-44
168757	Male	20/06/1981	15117/15	Mpumalanga	Ermelo Laboratory	Negative	05/04/2016	11/04/2016	'30-34
169584	Male	02/02/1962	94719481PE	Limpopo	Tshwane Academic Laboratory	Negative	25/08/2015	29/08/2015	'50-54
170102	Female	15/02/1992	112/954/5644	Mpumalanga	Ermelo Laboratory	Positive	11/02/2019	13/02/2019	'25-29
172029	Female	03/04/1968	66994344	Western Cape	Tygerberg Laboratory	Negative	10/07/2017	11/07/2017	'45-49
172289	Female	06/04/1990	BCKG00100563	Kwazulu-Natal	Inkosi Albert Luthuli Central Hospital	Positive	03/04/2017	06/04/2017	'25-29
173490	Female	22/09/1968	189143	Kwazulu-Natal	Inkosi Albert Luthuli Central Hospital	Positive	11/04/2019	15/04/2019	'50-54
173959	Female	05/10/1983	05/10/1983	Kwazulu-Natal	Inkosi Albert Luthuli Central Hospital	Negative	04/09/2018	06/09/2018	'30-34
174771	Male	27/02/1976	760227	Kwazulu-Natal	Inkosi Albert Luthuli Central Hospital	Negative	18/12/2019	20/12/2019	'40-44
175338	Male	25/09/1976	96667084PE	Kwazulu-Natal	Inkosi Albert Luthuli Central Hospital	Negative	06/11/2019	14/11/2019	'40-44
175713	Male	22/01/1968	90716606PE	Kwazulu-Natal	Inkosi Albert Luthuli Central Hospital	Negative	08/03/2018	14/03/2018	'50-54
177107	Male	27/01/1984	UNKNOWN	Kwazulu-Natal	Inkosi Albert Luthuli Central Hospital	Negative	13/03/2018	16/03/2018	'30-34
177831	Male	10/06/1972	C 16860	Kwazulu-Natal	Inkosi Albert Luthuli Central Hospital	Positive	07/02/2019	13/02/2019	'45-49
178172	Female	03/02/1993	930203	Kwazulu-Natal	Inkosi Albert Luthuli Central Hospital	Negative	10/07/2018	16/07/2018	'25-29
178269	Male	04/04/1988	UNKNOWN	Eastern Cape	Port Elizabeth Laboratory	Positive	11/07/2017	14/07/2017	'25-29
178291	Male	19/07/1957	53251856	Western Cape	Tygerberg Laboratory	Negative	05/06/2017	07/06/2017	'55-59
178536	Male	04/08/1982	48624688	Western Cape	Groote Schuur Laboratory	Negative	13/02/2015	25/02/2015	'30-34
179461	Male	12/06/1978	47408968	Western Cape	Tygerberg Laboratory	Negative	08/02/2017	09/02/2017	'35-39
181117	Male	29/05/1978	780529	Kwazulu-Natal	Inkosi Albert Luthuli Central Hospital	Negative	08/11/2017	10/11/2017	'35-39
181320	Female	18/05/1982	Jun-16	Kwazulu-Natal	Inkosi Albert Luthuli Central Hospital	Negative	05/01/2016	18/01/2016	'30-34
181839	Male	03/05/1970	94671559PE	Free State	Universitas Academic Laboratory	Positive	06/11/2018	13/11/2018	'45-49
181902	Female	06/02/1981	810206	Kwazulu-Natal	Inkosi Albert Luthuli Central Hospital	Positive	23/10/2016	25/10/2016	'35-39
182039	Male	25/07/1966	64259609	Western Cape	Groote Schuur Laboratory	Negative	17/06/2015	22/06/2015	'45-49
182049	Female	24/02/1981	38401600	Western Cape	Tygerberg Laboratory	Negative	28/03/2016	29/03/2016	'35-39
182843	Male	24/02/1993	AAKZ00211238	Kwazulu-Natal	Inkosi Albert Luthuli Central Hospital	Negative	22/09/2016	28/09/2016	'20-24
184057	Female	13/03/1967	30714	Gauteng	Tshwane Academic Laboratory	Positive	26/07/2016	09/08/2016	'45-49
184291	Male	22/10/1972	29902434	Eastern Cape	Port Elizabeth Laboratory	Positive	13/02/2017	17/02/2017	'40-44
184834	Female	07/12/1970	44-17	Kwazulu-Natal	Inkosi Albert Luthuli Central Hospital	Negative	01/02/2017	03/02/2017	'45-49
185153	Female	10/09/1986	98256	Kwazulu-Natal	Inkosi Albert Luthuli Central Hospital	Positive	16/10/2016	21/10/2016	'30-34
185204	Male	05/06/1971	050671MT	Gauteng	Braamfontein Central Laboratory	Negative	17/02/2017	23/02/2017	'45-49
185277	Female	28/09/1963	CAAD00030906	Kwazulu-Natal	Inkosi Albert Luthuli Central Hospital	Positive	04/02/2016	09/02/2016	'50-54
185956	Female	19/12/1974	532/11	Kwazulu-Natal	Inkosi Albert Luthuli Central Hospital	Positive	20/09/2017	26/09/2017	'40-44
186649	Male	23/06/1983	8584	Kwazulu-Natal	Inkosi Albert Luthuli Central Hospital	Positive	22/04/2015	24/04/2015	'30-34
187128	Female	15/02/1979	790215	Kwazulu-Natal	Inkosi Albert Luthuli Central Hospital	Negative	22/12/2015	30/12/2015	'35-39
187490	Female	25/06/1975	7538/17	Mpumalanga	Ermelo Laboratory	Negative	08/03/2018	10/03/2018	'40-44
188546	Male	01/01/1800	A6880	Kwazulu-Natal	Inkosi Albert Luthuli Central Hospital	Positive		02/03/2018	'99999
188723	Female	29/09/1988	12/782	Kwazulu-Natal	Inkosi Albert Luthuli Central Hospital	Negative	10/06/2015	15/06/2015	'25-29
188970	Male	22/08/1983	65631558	Western Cape	Tygerberg Laboratory	Negative	07/03/2018	12/03/2018	'30-34
189790	Female	08/07/1960	600707	Kwazulu-Natal	Inkosi Albert Luthuli Central Hospital	Negative	08/08/2017	18/08/2017	'55-59
191033	Female	18/04/1986	924819	Kwazulu-Natal	Inkosi Albert Luthuli Central Hospital	Negative	15/05/2017	18/05/2017	'30-34
191653	Male	25/03/1987	72245624	Western Cape	Tygerberg Laboratory	Negative	21/01/2019	23/01/2019	'30-34
191942	Female	30/06/1980	800630	Kwazulu-Natal	Inkosi Albert Luthuli Central Hospital	Positive	19/04/2017	03/05/2017	'35-39
192345	Male	20/02/1977	770220	Kwazulu-Natal	Inkosi Albert Luthuli Central Hospital	Negative	03/07/2018	05/07/2018	'40-44
192517	Male	26/09/1984	UMLK35128A	Kwazulu-Natal	Inkosi Albert Luthuli Central Hospital	Negative	16/09/2019	20/09/2019	'30-34
192526	Female	07/01/1988	48670897	Western Cape	Groote Schuur Laboratory	Positive	04/10/2019	08/10/2019	'30-34
193360	Male	29/11/1966	001840/16	Kwazulu-Natal	Inkosi Albert Luthuli Central Hospital	Positive	18/05/2016	21/05/2016	'45-49
193403	Female	26/03/1978	801/15	Kwazulu-Natal	Inkosi Albert Luthuli Central Hospital	Positive	18/11/2015	20/11/2015	'35-39
193654	Female	07/12/1970	700712	Kwazulu-Natal	Inkosi Albert Luthuli Central Hospital	Negative	27/10/2015	29/10/2015	'40-44
193988	Male	06/10/1965	651006	Kwazulu-Natal	Inkosi Albert Luthuli Central Hospital	Positive	16/07/2019	17/07/2019	'50-54
194569	Male	14/08/1980	1064/18	Kwazulu-Natal	Inkosi Albert Luthuli Central Hospital	Positive	30/08/2018	05/09/2018	'35-39
194611	Female	24/02/1983	830224	Kwazulu-Natal	Inkosi Albert Luthuli Central Hospital	Negative	04/04/2019	08/04/2019	'35-39
195150	Male	05/08/1986	UNKNOWN	Kwazulu-Natal	Inkosi Albert Luthuli Central Hospital	Positive	24/05/2019	29/05/2019	'30-34
195849	Female	20/08/1978	83595058	Western Cape	Tygerberg Laboratory	Negative	20/07/2015	23/07/2015	'35-39
195933	Female	24/05/1955	CAAD00019176	Kwazulu-Natal	Inkosi Albert Luthuli Central Hospital	Negative	03/01/2019	07/01/2019	'60+
196279	Male	03/10/1974	82062613	Western Cape	Tygerberg Laboratory	Negative	09/06/2016	10/06/2016	'40-44
196441	Female	09/12/1977	3837	Kwazulu-Natal	Inkosi Albert Luthuli Central Hospital	Positive	10/06/2019	12/06/2019	'40-44
196845	Female	26/05/1982	UNKNOWN	Kwazulu-Natal	Inkosi Albert Luthuli Central Hospital	Negative	22/12/2016	05/01/2017	'30-34
197244	Female	03/08/1989	30889	Kwazulu-Natal	Inkosi Albert Luthuli Central Hospital	Negative	14/11/2019	20/11/2019	'30-34
197913	Female	08/07/1979	22937676	Eastern Cape	Port Elizabeth Laboratory	Negative	19/06/2017	22/06/2017	'35-39
198461	Female	26/10/1987	UNKNOWN	Eastern Cape	Nelson Mandela Academic Laboratory	Negative	09/02/2017	01/03/2017	'25-29
198625	Female	07/08/1978	PREP308	Kwazulu-Natal	Inkosi Albert Luthuli Central Hospital	Negative	29/10/2018	31/10/2018	'40-44
198715	Female	16/12/1978	781216	Kwazulu-Natal	Inkosi Albert Luthuli Central Hospital	Negative	11/04/2018	13/04/2018	'35-39
198877	Male	21/01/1979	28466126	Western Cape	Tygerberg Laboratory	Negative	04/06/2015	09/06/2015	'35-39
200272	Male	22/07/1978	C 10677	Kwazulu-Natal	Inkosi Albert Luthuli Central Hospital	Positive	23/07/2019	24/07/2019	'40-44
200434	Male	04/06/1981	832529	Kwazulu-Natal	Inkosi Albert Luthuli Central Hospital	Positive	10/05/2015	10/08/2015	'30-34
201206	Female	13/10/1973	16281/12	Kwazulu-Natal	Inkosi Albert Luthuli Central Hospital	Negative	18/12/2019	20/12/2019	'45-49
201404	Male	17/08/1983	63769384	Western Cape	Tygerberg Laboratory	Positive	05/02/2019	08/02/2019	'35-39
201439	Female	02/04/1984	UNKNOWN	Kwazulu-Natal	Inkosi Albert Luthuli Central Hospital	Negative	24/03/2015	30/03/2015	'30-34
202055	Male	16/08/1968	45442753	Western Cape	Tygerberg Laboratory	Negative	17/08/2019	19/08/2019	'50-54
202735	Male	07/03/1976	BCKG00349258	Kwazulu-Natal	Inkosi Albert Luthuli Central Hospital	Positive	20/06/2019	25/06/2019	'40-44
202772	Female	26/07/1970	79634911	Western Cape	Tygerberg Laboratory	Negative	07/03/2017	08/03/2017	'45-49
202800	Male	11/06/1983	UF28292530	Eastern Cape	Port Elizabeth Laboratory	Negative	17/10/2016	20/10/2016	'30-34
202853	Male	07/03/1972	CAAD00252538	Kwazulu-Natal	Inkosi Albert Luthuli Central Hospital	Positive	05/05/2015	15/05/2015	'40-44
203143	Male	23/06/1977	TBM58816	Eastern Cape	Port Elizabeth Laboratory	Negative	06/12/2016	09/12/2016	'35-39
203287	Female	25/01/1973	UNKNOWN	Northern Cape	Tygerberg Laboratory	Positive	26/05/2015	01/06/2015	'40-44
203531	Female	14/07/1970	124252537	Western Cape	Tygerberg Laboratory	Negative	03/05/2016	05/05/2016	'45-49
203877	Female	04/04/1989	890404	Kwazulu-Natal	Inkosi Albert Luthuli Central Hospital	Negative	23/02/2017	01/03/2017	'25-29
204026	Male	11/04/1964	2672/16	Kwazulu-Natal	Inkosi Albert Luthuli Central Hospital	Negative	23/05/2016	27/05/2016	'50-54
204439	Male	21/04/1966	CAAD00021434	Kwazulu-Natal	Inkosi Albert Luthuli Central Hospital	Negative	12/01/2018	19/01/2018	'50-54
204561	Male	30/03/1974	127988459	Western Cape	Tygerberg Laboratory	Negative	09/06/2017	11/06/2017	'40-44
205289	Female	21/11/1970	701121	Kwazulu-Natal	Inkosi Albert Luthuli Central Hospital	Negative	23/12/2019	27/12/2019	'45-49
205519	Female	05/03/1988	BCKG00224696	Kwazulu-Natal	Inkosi Albert Luthuli Central Hospital	Positive	04/02/2016	07/02/2016	'25-29
206002	Female	26/10/1982	A556/16	Kwazulu-Natal	Inkosi Albert Luthuli Central Hospital	Positive	22/03/2016	24/03/2016	'30-34
206083	Female	10/06/1978	CMCT/F4036	Kwazulu-Natal	Inkosi Albert Luthuli Central Hospital	Positive	04/12/2019	05/12/2019	'40-44
206260	Female	20/07/1967	670720	Kwazulu-Natal	Inkosi Albert Luthuli Central Hospital	Negative	06/11/2017	09/11/2017	'50-54
206283	Female	12/04/1993	1661356707	Mpumalanga	Ermelo Laboratory	Negative	18/04/2019	19/04/2019	'25-29
206874	Male	30/04/1956	2817/09	Mpumalanga	Ermelo Laboratory	Positive	05/06/2015	05/06/2015	'55-59
206928	Male	21/01/1970	UNKNOWN	Mpumalanga	Ermelo Laboratory	Positive	20/06/2017	22/06/2017	'45-49
207259	Male	22/07/1986	860722	Kwazulu-Natal	Inkosi Albert Luthuli Central Hospital	Negative	22/11/2019	25/11/2019	'30-34
207797	Female	03/03/1983	UNKNOWN	Kwazulu-Natal	Inkosi Albert Luthuli Central Hospital	Positive	09/05/2019	16/05/2019	'35-39
207804	Female	26/05/1951	16619389	Western Cape	Tygerberg Laboratory	Negative	28/03/2017	30/03/2017	'60+
208195	Male	06/06/1977	10178	Kwazulu-Natal	Inkosi Albert Luthuli Central Hospital	Negative	07/09/2015	21/07/2015	'35-39
208303	Male	08/02/1962	620208	Kwazulu-Natal	Inkosi Albert Luthuli Central Hospital	Positive	28/04/2019	02/05/2019	'55-59
208354	Female	06/09/1981	8760/16	Kwazulu-Natal	Inkosi Albert Luthuli Central Hospital	Negative	04/06/2018	08/06/2018	'35-39
208504	Female	08/02/1969	690208	Kwazulu-Natal	Inkosi Albert Luthuli Central Hospital	Negative	21/08/2019	23/08/2019	'50-54
209169	Male	05/03/1972	ST154/06	Kwazulu-Natal	Inkosi Albert Luthuli Central Hospital	Negative	30/11/2015	12/02/2015	'40-44
209192	Male	20/05/1969	1237/14	Kwazulu-Natal	Inkosi Albert Luthuli Central Hospital	Negative	05/10/2016	07/10/2016	'45-49
209710	Female	23/08/1969	UNKNOWN	Eastern Cape	Nelson Mandela Academic Laboratory	Negative	01/08/2016	05/09/2016	'45-49
209870	Male	10/10/1979	791010	Kwazulu-Natal	Inkosi Albert Luthuli Central Hospital	Positive	27/11/2017	30/11/2017	'35-39
212023	Male	02/07/1972	8362/16	Kwazulu-Natal	Inkosi Albert Luthuli Central Hospital	Positive	25/07/2016	02/08/2016	'40-44
212154	Male	28/05/1957	50983584	Western Cape	Groote Schuur Laboratory	Negative	14/12/2015	15/12/2015	'55-59
212416	Male	13/06/1981	4606/15	Kwazulu-Natal	Inkosi Albert Luthuli Central Hospital	Positive	12/02/2015	17/02/2015	'30-34
213275	Male	10/08/1950	500810	Kwazulu-Natal	Inkosi Albert Luthuli Central Hospital	Positive	17/11/2016	18/11/2016	'60+
213354	Male	01/02/2009	GP63166035	Gauteng	Tshwane Academic Laboratory	Positive	08/02/2018	19/02/2018	'5-9
213601	Male	12/11/1984	73450	Kwazulu-Natal	Inkosi Albert Luthuli Central Hospital	Negative	18/08/2016	23/08/2016	'30-34
213985	Female	02/02/1973	3442/11	Kwazulu-Natal	Inkosi Albert Luthuli Central Hospital	Negative	16/08/2016	18/08/2016	'40-44
214078	Female	05/09/1990	729685	Kwazulu-Natal	Inkosi Albert Luthuli Central Hospital	Positive	18/02/2016	22/02/2016	'25-29
214497	Female	18/03/1954	4069/18	Kwazulu-Natal	Inkosi Albert Luthuli Central Hospital	Negative	26/03/2018	27/03/2018	'60+
215989	Male	27/03/1975	115510	Kwazulu-Natal	Inkosi Albert Luthuli Central Hospital	Negative	24/05/2018	28/05/2018	'40-44
216004	Male	11/03/1974	50427079	Western Cape	Tygerberg Laboratory	Negative	24/05/2017	25/05/2017	'40-44
216201	Male	16/06/1977	A4959	Kwazulu-Natal	Inkosi Albert Luthuli Central Hospital	Positive	15/02/2018	22/02/2018	'40-44
217151	Female	09/08/1981	C 10429	Kwazulu-Natal	Inkosi Albert Luthuli Central Hospital	Negative	09/04/2019	15/04/2019	'35-39
217644	Male	13/05/1983	3073	Kwazulu-Natal	Inkosi Albert Luthuli Central Hospital	Positive	08/12/2016	13/12/2016	'30-34
218031	Male	07/07/1980	P339/2017	Kwazulu-Natal	Inkosi Albert Luthuli Central Hospital	Negative	24/02/2017	02/03/2017	'35-39
218466	Male	14/06/1969	AAKZ00544112	Kwazulu-Natal	Inkosi Albert Luthuli Central Hospital	Negative	26/06/2018	29/06/2018	'45-49
218496	Female	07/07/1968	94671880PE	Eastern Cape	Port Elizabeth Laboratory	Negative	23/06/2017	26/06/2017	'45-49
218904	Female	25/06/1975	4983	Kwazulu-Natal	Inkosi Albert Luthuli Central Hospital	Negative	05/03/2017	08/03/2017	'40-44
219420	Female	06/12/1982	135536506	Western Cape	Tygerberg Laboratory	Negative	23/02/2017	25/02/2017	'30-34
219571	Male	16/01/1981	98299571BV	Kwazulu-Natal	Inkosi Albert Luthuli Central Hospital	Negative	11/05/2015	16/05/2015	'30-34
219760	Female	02/10/1984	841002	Kwazulu-Natal	Inkosi Albert Luthuli Central Hospital	Negative	12/01/2017	17/01/2017	'30-34
219767	Female	24/04/1972	23244262	Eastern Cape	Port Elizabeth Laboratory	Negative	26/09/2018	01/10/2018	'45-49
219962	Male	06/09/1988	880906	Kwazulu-Natal	Inkosi Albert Luthuli Central Hospital	Negative	03/09/2019	06/09/2019	'30-34
220798	Male	24/07/1979	11872/14	Mpumalanga	Ermelo Laboratory	Positive	03/06/2019	04/06/2019	'35-39
220862	Female	08/06/1986	2424	Kwazulu-Natal	Inkosi Albert Luthuli Central Hospital	Positive	10/07/2015	13/10/2015	'25-29
221335	Female	01/02/1942	KG109197	Kwazulu-Natal	Inkosi Albert Luthuli Central Hospital	Negative	12/06/2019	14/06/2019	'60+
221694	Female	08/04/2002	AAKZ00261510	Kwazulu-Natal	Inkosi Albert Luthuli Central Hospital	Negative	13/06/2019	14/06/2019	'15-19
222309	Female	15/12/1968	TF54/15	Kwazulu-Natal	Inkosi Albert Luthuli Central Hospital	Negative	13/04/2018	17/04/2018	'45-49
222720	Male	03/09/1972	MED0281305	Free State	Universitas Academic Laboratory	Positive	11/10/2017	13/10/2017	'45-49
223035	Male	05/08/1973	SAK182/12	Kwazulu-Natal	Inkosi Albert Luthuli Central Hospital	Negative	13/07/2018	17/07/2018	'40-44
223226	Female	01/04/1983	AAKZ00350482	Kwazulu-Natal	Inkosi Albert Luthuli Central Hospital	Positive	27/08/2015	30/08/2015	'30-34
223310	Female	22/09/1992	3144-19	Kwazulu-Natal	Inkosi Albert Luthuli Central Hospital	Positive	24/06/2019	26/06/2019	'25-29
223925	Male	31/07/1988	98-07-31	Kwazulu-Natal	Inkosi Albert Luthuli Central Hospital	Positive	31/08/2017	06/09/2017	'25-29
223929	Unknown	26/08/1992	UNKNOWN	Kwazulu-Natal	Inkosi Albert Luthuli Central Hospital	Positive	24/10/2016	27/10/2016	'20-24
224055	Male	16/03/1971	93749729PE	Kwazulu-Natal	Inkosi Albert Luthuli Central Hospital	Negative	05/02/2015	09/02/2015	'40-44
224740	Male	20/11/1982	CAAD00254206	Kwazulu-Natal	Inkosi Albert Luthuli Central Hospital	Negative	11/01/2018	29/01/2018	'35-39
225713	Male	13/11/1971	35305796	Western Cape	Groote Schuur Laboratory	Negative	14/04/2015	15/04/2015	'40-44
226095	Male	18/12/1982	3653/15	Kwazulu-Natal	Inkosi Albert Luthuli Central Hospital	Positive	15/10/2015	22/10/2015	'30-34
228333	Female	30/12/1988	UNKNOWN	Kwazulu-Natal	Inkosi Albert Luthuli Central Hospital	Negative	13/01/2016	18/01/2016	'25-29
228344	Female	28/05/1983	830528	Kwazulu-Natal	Inkosi Albert Luthuli Central Hospital	Negative	30/01/2019	04/02/2019	'35-39
228839	Male	01/12/1970	2060/12	Kwazulu-Natal	Inkosi Albert Luthuli Central Hospital	Negative	03/12/2015	18/03/2015	'45-49
228936	Female	03/12/1974	36231074	Western Cape	Tygerberg Laboratory	Positive	04/07/2016	05/07/2016	'40-44
229511	Female	24/12/2000	AAKZ00079716	Kwazulu-Natal	Inkosi Albert Luthuli Central Hospital	Positive	20/03/2015	27/03/2015	'10-14
229781	Male	12/12/1958	581212	Kwazulu-Natal	Inkosi Albert Luthuli Central Hospital	Negative	13/01/2016	15/01/2016	'55-59
229908	Male	06/01/1959	102769	Kwazulu-Natal	Inkosi Albert Luthuli Central Hospital	Negative	16/05/2017	19/05/2017	'55-59
230420	Female	11/01/1982	CAAD00020398	Kwazulu-Natal	Inkosi Albert Luthuli Central Hospital	Positive	27/11/2017	01/12/2017	'35-39
230755	Male	17/07/1994	AAKZ00006557	Kwazulu-Natal	Inkosi Albert Luthuli Central Hospital	Positive	12/02/2015	13/02/2015	'20-24
231197	Female	01/03/1960	61859781	Western Cape	Groote Schuur Laboratory	Negative	11/07/2017	18/07/2017	'55-59
231774	Male	27/12/1985	277925	Kwazulu-Natal	Inkosi Albert Luthuli Central Hospital	Positive	02/08/2019	06/08/2019	'30-34
232935	Female	11/06/1973	1022/96	Eastern Cape	Port Elizabeth Laboratory	Negative	10/03/2017	15/03/2017	'40-44
232979	Male	18/03/1976	857279	Kwazulu-Natal	Inkosi Albert Luthuli Central Hospital	Positive	10/06/2015	13/06/2015	'35-39
233227	Female	22/04/1979	14632	Kwazulu-Natal	Inkosi Albert Luthuli Central Hospital	Positive	15/08/2018	17/08/2018	'35-39
233483	Unknown	16/06/1988	UNKNOWN	Kwazulu-Natal	Inkosi Albert Luthuli Central Hospital	Negative	16/08/2017	22/08/2017	'25-29
233966	Female	27/02/1980	GP63133865	Gauteng	Tshwane Academic Laboratory	Negative	19/02/2018	21/02/2018	'35-39
234001	Female	15/03/1969	690350	Kwazulu-Natal	Inkosi Albert Luthuli Central Hospital	Negative	13/10/2015	20/10/2015	'45-49
234557	Female	07/09/1983	830709	Kwazulu-Natal	Inkosi Albert Luthuli Central Hospital	Negative	24/02/2015	26/02/2015	'30-34
234810	Male	03/12/1975	31259914	Western Cape	Tygerberg Laboratory	Positive	16/02/2015	18/02/2015	'35-39
235109	Female	15/05/1942	UNKNOWN	Northern Cape	Braamfontein Central Laboratory	Negative	03/05/2018	15/05/2018	'60+
235403	Male	27/06/1981	181/15	Kwazulu-Natal	Inkosi Albert Luthuli Central Hospital	Negative	19/05/2015	28/05/2015	'30-34
235423	Female	29/06/1978	42245076	Western Cape	Tygerberg Laboratory	Negative	25/04/2016	29/04/2016	'35-39
235604	Female	25/04/1982	1000158755	Gauteng	Tshwane Academic Laboratory	Negative	12/05/2016	14/05/2016	'30-34
236076	Female	24/12/1977	Oct-18	Kwazulu-Natal	Inkosi Albert Luthuli Central Hospital	Positive	11/01/2018	16/01/2018	'40-44
236329	Female	10/07/1986	1132/13	Kwazulu-Natal	Inkosi Albert Luthuli Central Hospital	Positive	02/04/2015	02/06/2015	'25-29
236886	Female	01/01/1979	790101	Kwazulu-Natal	Inkosi Albert Luthuli Central Hospital	Positive	26/10/2016	28/10/2016	'35-39
237169	Male	07/03/1964	39447/15	Kwazulu-Natal	Inkosi Albert Luthuli Central Hospital	Negative	18/04/2016	21/04/2016	'50-54
237532	Male	28/08/1986	913313	Eastern Cape	Port Elizabeth Laboratory	Negative	06/08/2015	12/08/2015	'25-29
237620	Female	27/05/1986	BCKG00176163	Kwazulu-Natal	Inkosi Albert Luthuli Central Hospital	Negative	09/03/2015	11/03/2015	'25-29
237865	Female	27/07/1979	612/07	Kwazulu-Natal	Inkosi Albert Luthuli Central Hospital	Negative	11/06/2015	17/06/2015	'35-39
237929	Female	05/09/1985	3293/19	Kwazulu-Natal	Inkosi Albert Luthuli Central Hospital	Positive	04/06/2019	26/06/2019	'30-34
238108	Male	01/12/1980	16/62532	Kwazulu-Natal	Inkosi Albert Luthuli Central Hospital	Positive	12/12/2016	14/12/2016	'35-39
239592	Female	02/03/1979	174-511-0971	Kwazulu-Natal	Inkosi Albert Luthuli Central Hospital	Negative	30/09/2019	03/10/2019	'40-44
239623	Male	06/07/1969	90715384PE	Kwazulu-Natal	Inkosi Albert Luthuli Central Hospital	Negative	13/01/2016	18/01/2016	'45-49
240036	Male	18/12/1984	AD21751	Kwazulu-Natal	Inkosi Albert Luthuli Central Hospital	Negative	12/08/2015	14/08/2015	'30-34
240075	Male	16/08/1982	22965092	Gauteng	Tshwane Academic Laboratory	Positive	08/01/2015	09/01/2015	'30-34
240494	Female	06/09/1985	850906	Kwazulu-Natal	Inkosi Albert Luthuli Central Hospital	Negative	09/03/2018	14/03/2018	'30-34
240822	Female	10/07/1982	564/11	Kwazulu-Natal	Inkosi Albert Luthuli Central Hospital	Positive	20/06/2018	25/06/2018	'35-39
240895	Female	23/02/1977	770223	Kwazulu-Natal	Inkosi Albert Luthuli Central Hospital	Positive	24/08/2018	28/08/2018	'40-44
240898	Male	05/09/1973	267729	Kwazulu-Natal	Inkosi Albert Luthuli Central Hospital	Negative	26/02/2018	05/03/2018	'40-44
241083	Female	13/08/1993	13282/11	Kwazulu-Natal	Inkosi Albert Luthuli Central Hospital	Negative	02/11/2017	07/11/2017	'20-24
241289	Female	16/06/1986	22960751	Western Cape	Tygerberg Laboratory	Positive	10/10/2017	11/10/2017	'30-34
241528	Female	09/01/1964	90164	Kwazulu-Natal	Inkosi Albert Luthuli Central Hospital	Negative	10/07/2019	12/07/2019	'55-59
241637	Male	24/02/1974	740224	Mpumalanga	Ermelo Laboratory	Positive	30/11/2016	01/12/2016	'40-44
243406	Female	14/02/2007	70214	Kwazulu-Natal	Inkosi Albert Luthuli Central Hospital	Negative	08/04/2019	10/04/2019	'10-14
243657	Female	22/11/1982	106460835	Western Cape	Groote Schuur Laboratory	Negative	15/12/2016	22/12/2016	'30-34
243699	Male	30/06/1983	830630	Kwazulu-Natal	Inkosi Albert Luthuli Central Hospital	Positive	04/01/2019	08/01/2019	'35-39
243810	Male	05/05/1977	41/19	Kwazulu-Natal	Inkosi Albert Luthuli Central Hospital	Positive	05/02/2019	07/02/2019	'40-44
244047	Female	31/05/1971	5385/15/WC	Mpumalanga	Ermelo Laboratory	Negative	13/04/2018	13/04/2018	'45-49
244510	Female	09/04/1982	82/12	Kwazulu-Natal	Inkosi Albert Luthuli Central Hospital	Negative	10/06/2019	12/06/2019	'35-39
244561	Male	04/05/1978	136-853-5199	Kwazulu-Natal	Inkosi Albert Luthuli Central Hospital	Negative	11/03/2019	13/03/2019	'40-44
244936	Male	07/11/1957	169-300-5504	Kwazulu-Natal	Inkosi Albert Luthuli Central Hospital	Negative	07/02/2019	12/02/2019	'60+
245934	Male	29/03/1978	UNKNOWN	Eastern Cape	Nelson Mandela Academic Laboratory	Negative	15/06/2016	21/06/2016	'35-39
246045	Male	26/06/1960	73734782	Western Cape	Groote Schuur Laboratory	Positive	14/11/2017	21/11/2017	'55-59
246520	Female	23/02/1985	850223	Kwazulu-Natal	Inkosi Albert Luthuli Central Hospital	Negative	17/05/2016	19/05/2016	'30-34
246894	Male	30/11/1993	3440/10	Mpumalanga	Ermelo Laboratory	Negative	11/05/2015	12/05/2015	'20-24
248186	Female	28/03/1985	850328	Kwazulu-Natal	Inkosi Albert Luthuli Central Hospital	Positive	20/11/2019	23/11/2019	'30-34
249012	Female	16/08/1982	UNKNOWN	Eastern Cape	Nelson Mandela Academic Laboratory	Positive	10/07/2017	12/07/2017	'30-34
250188	Male	01/01/1977	7850/10	Kwazulu-Natal	Inkosi Albert Luthuli Central Hospital	Negative	26/02/2015	03/02/2015	'35-39
250308	Male	18/03/1979	UNKNOWN	Eastern Cape	Nelson Mandela Academic Laboratory	Negative	12/02/2018	13/02/2018	'35-39
250404	Female	04/12/1982	821204	Kwazulu-Natal	Inkosi Albert Luthuli Central Hospital	Negative	27/11/2019	29/11/2019	'35-39
250521	Male	13/08/1971	95061990PE	Kwazulu-Natal	Inkosi Albert Luthuli Central Hospital	Negative	16/10/2018	19/10/2018	'45-49
250904	Male	19/08/1985	AAKZ00258005	Kwazulu-Natal	Inkosi Albert Luthuli Central Hospital	Negative	12/03/2015	15/03/2015	'25-29
251171	Female	16/02/1981	5440/15	Kwazulu-Natal	Inkosi Albert Luthuli Central Hospital	Negative	27/09/2015	01/10/2015	'30-34
251201	Female	17/08/1979	UNKNOWN	Eastern Cape	Port Elizabeth Laboratory	Positive	17/12/2015	19/12/2015	'35-39
251347	Male	21/12/1972	15433	Kwazulu-Natal	Inkosi Albert Luthuli Central Hospital	Negative	05/09/2018	07/09/2018	'45-49
251372	Male	03/02/1977	141967471	Western Cape	Tygerberg Laboratory	Negative	22/06/2016	23/06/2016	'35-39
251544	Female	10/08/1989	535/15	Kwazulu-Natal	Inkosi Albert Luthuli Central Hospital	Positive	12/03/2015	12/09/2015	'25-29
252077	Female	25/08/1960	74535691DA	Mpumalanga	Rob Ferreira Laboratory	Negative	18/05/2016	18/05/2016	'55-59
252120	Male	09/09/1976	19024	Kwazulu-Natal	Inkosi Albert Luthuli Central Hospital	Positive	14/12/2015	17/12/2015	'35-39
252194	Female	28/06/1984	24947244	Eastern Cape	Port Elizabeth Laboratory	Positive	01/10/2016	05/10/2016	'30-34
252251	Female	03/07/1962	UNKNOWN	Kwazulu-Natal	Inkosi Albert Luthuli Central Hospital	Negative	17/10/2017	26/10/2017	'55-59
252289	Female	31/05/1994	90531	Kwazulu-Natal	Inkosi Albert Luthuli Central Hospital	Negative	20/11/2018	27/11/2018	'20-24
252829	Female	16/12/1965	651216	Kwazulu-Natal	Inkosi Albert Luthuli Central Hospital	Positive	21/11/2018	27/11/2018	'50-54
253620	Male	16/03/1978	BCKG00277070	Kwazulu-Natal	Inkosi Albert Luthuli Central Hospital	Negative	17/03/2017	29/03/2017	'35-39
253685	Female	28/07/1972	UNKNOWN	Kwazulu-Natal	Inkosi Albert Luthuli Central Hospital	Negative	18/04/2019	24/04/2019	'45-49
253985	Male	09/10/1961	05418/16	Kwazulu-Natal	Inkosi Albert Luthuli Central Hospital	Negative	11/04/2016	14/04/2016	'50-54
254483	Female	25/09/1972	8508/16	Kwazulu-Natal	Inkosi Albert Luthuli Central Hospital	Negative	04/12/2018	06/12/2018	'45-49
254656	Female	31/03/1981	24599524	Eastern Cape	Port Elizabeth Laboratory	Positive	12/11/2018	14/11/2018	'35-39
254866	Female	04/09/1977	M605	Kwazulu-Natal	Inkosi Albert Luthuli Central Hospital	Negative	19/12/2019	23/12/2019	'40-44
255292	Male	08/04/1974	89729297	Western Cape	Groote Schuur Laboratory	Negative	10/12/2016	13/12/2016	'40-44
256053	Male	01/01/1966	172-752-5709	Mpumalanga	Ermelo Laboratory	Positive	08/10/2019	11/10/2019	'50-54
256381	Female	17/03/1991	910317	Kwazulu-Natal	Inkosi Albert Luthuli Central Hospital	Positive	18/02/2015	19/02/2015	'20-24
256511	Female	02/09/1979	UNKNOWN	Kwazulu-Natal	Inkosi Albert Luthuli Central Hospital	Positive	17/02/2016	24/02/2016	'35-39
257346	Male	06/08/1976	760806/17	Kwazulu-Natal	Inkosi Albert Luthuli Central Hospital	Negative	24/02/2017	01/03/2017	'40-44
258429	Male	25/04/1982	820425	Kwazulu-Natal	Inkosi Albert Luthuli Central Hospital	Positive	10/07/2018	13/07/2018	'35-39
258570	Male	02/06/1971	ZZ620	Kwazulu-Natal	Inkosi Albert Luthuli Central Hospital	Negative	11/09/2017	19/09/2017	'45-49
259385	Female	18/06/1973	062 18 UMZ	Kwazulu-Natal	Inkosi Albert Luthuli Central Hospital	Negative	11/08/2015	29/08/2015	'40-44
261329	Male	05/03/1987	117248278	Western Cape	Tygerberg Laboratory	Negative	17/12/2015	18/12/2015	'25-29
261477	Male	02/12/1973	2910	Kwazulu-Natal	Inkosi Albert Luthuli Central Hospital	Negative	12/02/2015	12/04/2015	'40-44
262500	Male	01/01/1983	830101	Kwazulu-Natal	Inkosi Albert Luthuli Central Hospital	Negative	28/10/2016	01/11/2016	'30-34
262552	Female	04/12/1961	132-098-0053	Kwazulu-Natal	Inkosi Albert Luthuli Central Hospital	Negative	28/05/2019	30/05/2019	'55-59
262575	Male	25/01/1972	720125	Kwazulu-Natal	Inkosi Albert Luthuli Central Hospital	Positive	14/03/2018	15/03/2018	'45-49
264175	Female	01/06/1973	908/13	Kwazulu-Natal	Inkosi Albert Luthuli Central Hospital	Negative	20/02/2019	22/02/2019	'45-49
265016	Male	09/11/1978	BCKG00191064	Kwazulu-Natal	Inkosi Albert Luthuli Central Hospital	Positive	06/11/2015	15/06/2015	'35-39
265054	Male	30/08/1968	60/12	Mpumalanga	Ermelo Laboratory	Positive	05/01/2016	07/01/2016	'45-49
265391	Male	30/05/1972	CAAD00015522	Kwazulu-Natal	Inkosi Albert Luthuli Central Hospital	Negative	09/12/2016	15/12/2016	'40-44
265942	Male	04/06/1970	93742294PE	Kwazulu-Natal	Inkosi Albert Luthuli Central Hospital	Negative	03/04/2019	08/04/2019	'45-49
266318	Female	25/05/1988	880525	Kwazulu-Natal	Inkosi Albert Luthuli Central Hospital	Negative	24/03/2016	30/03/2016	'25-29
267497	Female	20/06/1982	820620	Kwazulu-Natal	Inkosi Albert Luthuli Central Hospital	Negative	28/03/2018	29/03/2018	'35-39
268353	Male	05/09/1970	19700905	Kwazulu-Natal	Inkosi Albert Luthuli Central Hospital	Positive	12/10/2017	24/10/2017	'45-49
270367	Female	15/08/1968	UF27376508	Eastern Cape	Port Elizabeth Laboratory	Negative	22/07/2019	24/07/2019	'50-54
270543	Female	10/09/1980	TBF201/17	Eastern Cape	Port Elizabeth Laboratory	Negative	26/04/2017	29/04/2017	'35-39
270551	Female	25/06/1955	AAKZ00021182	Kwazulu-Natal	Inkosi Albert Luthuli Central Hospital	Negative	16/07/2015	17/07/2015	'60+
270552	Male	15/01/1977	MBU6127/16	Kwazulu-Natal	Inkosi Albert Luthuli Central Hospital	Negative	29/11/2016	01/12/2016	'35-39
270664	Male	15/12/1968	151268	Kwazulu-Natal	Inkosi Albert Luthuli Central Hospital	Positive	06/09/2018	11/09/2018	'45-49
270752	Female	18/04/1971	619/17	Kwazulu-Natal	Inkosi Albert Luthuli Central Hospital	Negative	06/10/2017	17/10/2017	'45-49
270997	Male	13/08/1981	100826734	Western Cape	Tygerberg Laboratory	Negative	01/11/2016	02/11/2016	'35-39
272061	Male	25/11/1972	721125	Kwazulu-Natal	Inkosi Albert Luthuli Central Hospital	Positive	22/08/2016	24/08/2016	'40-44
272265	Female	30/07/1973	730730	Kwazulu-Natal	Inkosi Albert Luthuli Central Hospital	Negative	11/04/2018	13/04/2018	'40-44
272326	Female	19/09/1985	UNKNOWN	Kwazulu-Natal	Inkosi Albert Luthuli Central Hospital	Positive	24/02/2015	26/02/2015	'25-29
273107	Male	14/05/1977	10870970BV	Kwazulu-Natal	Inkosi Albert Luthuli Central Hospital	Negative	06/12/2019	10/12/2019	'40-44
273142	Female	23/09/1977	19770923	Kwazulu-Natal	Inkosi Albert Luthuli Central Hospital	Negative	29/06/2016	01/07/2016	'35-39
273337	Male	14/11/1976	UNKNOWN	Kwazulu-Natal	Inkosi Albert Luthuli Central Hospital	Positive	18/07/2017	04/08/2017	'40-44
273342	Female	13/02/1985	911/16	Kwazulu-Natal	Inkosi Albert Luthuli Central Hospital	Negative	22/11/2016	29/11/2016	'30-34
273666	Female	04/05/1958	AAKZ00062163	Kwazulu-Natal	Inkosi Albert Luthuli Central Hospital	Negative	17/01/2017	18/01/2017	'55-59
275097	Male	26/06/1967	GT42472815	Gauteng	Tshwane Academic Laboratory	Negative	30/10/2015	02/11/2015	'45-49
275272	Female	01/01/1988	15637	Kwazulu-Natal	Inkosi Albert Luthuli Central Hospital	Positive	09/04/2017	19/04/2017	'25-29
275331	Male	17/12/1976	31317779	Western Cape	Tygerberg Laboratory	Negative	08/03/2018	09/03/2018	'40-44
276916	Male	09/01/1986	860109	Kwazulu-Natal	Inkosi Albert Luthuli Central Hospital	Negative	05/04/2016	07/04/2016	'30-34
276934	Male	12/09/1979	79-09-12	Kwazulu-Natal	Inkosi Albert Luthuli Central Hospital	Negative	08/03/2019	11/03/2019	'35-39
277222	Male	29/08/1977	UNKNOWN	Kwazulu-Natal	Inkosi Albert Luthuli Central Hospital	Negative	17/06/2015	22/06/2015	'35-39
277376	Female	25/03/1985	88465984	Western Cape	Tygerberg Laboratory	Negative	06/02/2019	08/02/2019	'30-34
278118	Male	31/10/1984	UF29170065	Eastern Cape	Port Elizabeth Laboratory	Positive	07/04/2017	12/04/2017	'30-34
278140	Female	03/12/1979	UNKNOWN	Kwazulu-Natal	Inkosi Albert Luthuli Central Hospital	Positive	11/04/2015	11/07/2015	'35-39
278278	Male	19/11/1968	45661/16	Kwazulu-Natal	Inkosi Albert Luthuli Central Hospital	Positive	11/10/2016	13/10/2016	'45-49
278768	Male	15/08/1972	134/12	Kwazulu-Natal	Inkosi Albert Luthuli Central Hospital	Positive	24/08/2017	01/09/2017	'45-49
279926	Male	04/11/1978	2472/17	Kwazulu-Natal	Inkosi Albert Luthuli Central Hospital	Positive	16/03/2017	20/03/2017	'35-39
280085	Female	08/09/1985	1059/11	Kwazulu-Natal	Inkosi Albert Luthuli Central Hospital	Negative	02/10/2015	02/12/2015	'30-34
280301	Male	30/12/1982	119329431	Western Cape	Groote Schuur Laboratory	Negative	11/11/2019	19/11/2019	'35-39
280746	Male	18/01/1984	AAKZ00109894	Kwazulu-Natal	Inkosi Albert Luthuli Central Hospital	Positive	29/01/2018	07/02/2018	'30-34
281059	Male	01/01/1973	93066660PE	North West	Braamfontein Central Laboratory	Negative	14/02/2017	20/02/2017	'40-44
281186	Male	12/06/1968	3689	Kwazulu-Natal	Inkosi Albert Luthuli Central Hospital	Positive	21/07/2015	30/07/2015	'45-49
281208	Female	09/03/1980	26218313	Eastern Cape	Port Elizabeth Laboratory	Negative	03/06/2019	05/06/2019	'35-39
281439	Male	24/04/1980	7579	Kwazulu-Natal	Inkosi Albert Luthuli Central Hospital	Negative	03/01/2019	09/01/2019	'35-39
281451	Male	21/03/1960	UNKNOWN	Eastern Cape	Port Elizabeth Laboratory	Negative	08/08/2017	12/08/2017	'55-59
281673	Male	28/07/1986	102653	Kwazulu-Natal	Inkosi Albert Luthuli Central Hospital	Positive	01/02/2018	07/02/2018	'30-34
281837	Male	01/10/1988	D15/232	Kwazulu-Natal	Inkosi Albert Luthuli Central Hospital	Negative	08/03/2017	10/03/2017	'25-29
281860	Female	18/10/1981	48368278	Western Cape	Groote Schuur Laboratory	Negative	17/02/2018	20/02/2018	'35-39
282138	Male	07/05/1951	AAKZ00255426	Kwazulu-Natal	Inkosi Albert Luthuli Central Hospital	Negative	08/06/2015	08/07/2015	'60+
282594	Female	03/03/1977	UNKNOWN	Kwazulu-Natal	Inkosi Albert Luthuli Central Hospital	Negative	27/01/2017	01/02/2017	'35-39
282902	Female	06/03/1947	29726312	Eastern Cape	Port Elizabeth Laboratory	Negative	03/05/2016	05/05/2016	'60+
283266	Male	26/05/1969	73961658	Western Cape	Tygerberg Laboratory	Negative	14/07/2015	15/07/2015	'45-49
283770	Female	30/09/1992	30/09/1992	Kwazulu-Natal	Inkosi Albert Luthuli Central Hospital	Negative	25/09/2017	04/10/2017	'20-24
283935	Female	06/04/1960	11066792	Western Cape	Groote Schuur Laboratory	Positive	15/11/2016	24/11/2016	'55-59
284346	Female	13/10/1990	901013/16	Kwazulu-Natal	Inkosi Albert Luthuli Central Hospital	Positive	07/04/2017	19/04/2017	'25-29
284622	Female	04/01/1976	XX95-CL4	Kwazulu-Natal	Inkosi Albert Luthuli Central Hospital	Negative	14/09/2017	19/09/2017	'40-44
284804	Male	23/03/1972	15/50218	Kwazulu-Natal	Inkosi Albert Luthuli Central Hospital	Negative	25/09/2015	01/10/2015	'40-44
284920	Female	08/05/1987	080587CH	Gauteng	Braamfontein Central Laboratory	Negative	29/01/2018	20/02/2018	'30-34
285027	Male	21/03/1965	7579	Gauteng	Tshwane Academic Laboratory	Negative	18/10/2016	19/10/2016	'50-54
286949	Male	14/05/1981	16/42941	Kwazulu-Natal	Inkosi Albert Luthuli Central Hospital	Negative	19/08/2017	25/08/2017	'35-39
286978	Female	12/05/1969	94770302DA	Eastern Cape	Nelson Mandela Academic Laboratory	Negative	09/11/2018	11/11/2018	'45-49
286981	Male	15/08/1965	21626429	Northern Cape	Universitas Academic Laboratory	Negative	07/09/2017	13/09/2017	'50-54
287081	Male	01/10/1976	12725/16	Kwazulu-Natal	Inkosi Albert Luthuli Central Hospital	Negative	26/08/2016	31/08/2016	'35-39
287170	Female	31/12/1958	E 1149/08	Kwazulu-Natal	Inkosi Albert Luthuli Central Hospital	Negative	23/10/2017	27/10/2017	'55-59
288043	Male	15/03/2000	315	Kwazulu-Natal	Inkosi Albert Luthuli Central Hospital	Positive	15/02/2017	22/02/2017	'15-19
288054	Male	09/02/1984	ART722	Kwazulu-Natal	Inkosi Albert Luthuli Central Hospital	Positive	03/11/2016	04/11/2016	'30-34
288378	Male	17/02/1987	UNKNOWN	Eastern Cape	Nelson Mandela Academic Laboratory	Negative	10/04/2017	13/04/2017	'30-34
288411	Female	21/12/1975	UNKNOWN	Eastern Cape	Nelson Mandela Academic Laboratory	Negative	19/04/2017	26/04/2017	'40-44
288888	Male	13/04/1972	30574097	Eastern Cape	Port Elizabeth Laboratory	Negative	22/08/2016	25/08/2016	'40-44
288946	Male	03/03/1970	81296428	Western Cape	Tygerberg Laboratory	Positive	25/07/2018	27/07/2018	'45-49
289551	Female	24/10/1970	701024	Kwazulu-Natal	Inkosi Albert Luthuli Central Hospital	Positive	30/10/2018	02/11/2018	'45-49
289776	Male	15/02/1965	GT00602551	Gauteng	Charlotte Maxeke Johannesburg Academic Hospital	Negative	24/05/2019	24/05/2019	'50-54
290853	Male	18/09/1968	680918	Kwazulu-Natal	Inkosi Albert Luthuli Central Hospital	Negative	26/03/2019	27/03/2019	'50-54
290931	Female	23/03/1986	1346/18	Kwazulu-Natal	Inkosi Albert Luthuli Central Hospital	Positive	17/04/2018	20/04/2018	'30-34
290972	Male	14/10/1992	919/17	Kwazulu-Natal	Inkosi Albert Luthuli Central Hospital	Positive	09/01/2018	17/01/2018	'25-29
291984	Male	14/01/1979	79-01-14	Kwazulu-Natal	Inkosi Albert Luthuli Central Hospital	Negative	16/10/2019	18/10/2019	'40-44
292216	Unknown	13/11/1989	891113	Kwazulu-Natal	Inkosi Albert Luthuli Central Hospital	Negative	30/10/2017	02/11/2017	'25-29
292403	Female	03/03/1985	CAAD00507599	Kwazulu-Natal	Inkosi Albert Luthuli Central Hospital	Positive	01/11/2017	03/11/2017	'30-34
293359	Female	23/04/1992	920423	Kwazulu-Natal	Inkosi Albert Luthuli Central Hospital	Equivocal	21/08/2019	30/08/2019	'25-29
293444	Male	20/08/1972	720820	Kwazulu-Natal	Inkosi Albert Luthuli Central Hospital	Negative	20/03/2017	29/03/2017	'40-44
294741	Female	16/06/1973	32058331	Eastern Cape	Port Elizabeth Laboratory	Negative	27/10/2019	05/11/2019	'45-49
294766	Male	24/01/1962	MGO620124	Kwazulu-Natal	Inkosi Albert Luthuli Central Hospital	Positive	14/02/2019	19/02/2019	'55-59
296030	Female	26/08/1980	13847	Kwazulu-Natal	Inkosi Albert Luthuli Central Hospital	Negative	14/08/2015	31/08/2015	'30-34
296194	Female	14/05/1983	UF30814479	Eastern Cape	Port Elizabeth Laboratory	Negative	25/10/2018	26/10/2018	'35-39
296202	Male	19/08/1971	6582	Kwazulu-Natal	Inkosi Albert Luthuli Central Hospital	Positive	18/10/2016	20/10/2016	'45-49
297685	Female	28/02/1989	53/19	Mpumalanga	Ermelo Laboratory	Positive	10/05/2019	15/05/2019	'30-34
298543	Male	02/11/1971	22418149	Eastern Cape	Port Elizabeth Laboratory	Negative	15/08/2017	18/08/2017	'45-49
298557	Male	28/02/1989	UNKNOWN	Eastern Cape	Port Elizabeth Laboratory	Positive	14/09/2018	17/09/2018	'25-29
298703	Female	12/01/1976	760112	Kwazulu-Natal	Inkosi Albert Luthuli Central Hospital	Positive	29/11/2016	01/12/2016	'40-44
299164	Female	26/09/1980	26365841	Eastern Cape	Port Elizabeth Laboratory	Negative	31/07/2019	05/08/2019	'35-39
300591	Male	16/08/1963	22384978	Eastern Cape	Port Elizabeth Laboratory	Negative	05/03/2019	07/03/2019	'55-59
300935	Female	10/01/1945	450110	Kwazulu-Natal	Inkosi Albert Luthuli Central Hospital	Negative	10/04/2019	15/04/2019	'60+
301355	Male	03/03/1980	29454188	Eastern Cape	Port Elizabeth Laboratory	Negative	19/07/2016	22/07/2016	'35-39
302013	Male	01/01/1968	680101	Kwazulu-Natal	Inkosi Albert Luthuli Central Hospital	Positive	19/04/2016	21/04/2016	'45-49
302075	Male	18/04/1979	3932/17	Kwazulu-Natal	Inkosi Albert Luthuli Central Hospital	Positive	06/10/2017	10/10/2017	'35-39
302562	Female	14/12/1980	UNKNOWN	Eastern Cape	Port Elizabeth Laboratory	Negative	10/01/2018	15/01/2018	'35-39
302871	Female	16/04/1985	7657/16	Kwazulu-Natal	Inkosi Albert Luthuli Central Hospital	Positive	18/07/2016	21/07/2016	'30-34
302964	Female	13/11/1972	721113	Kwazulu-Natal	Inkosi Albert Luthuli Central Hospital	Negative	12/03/2019	13/03/2019	'45-49
303534	Female	28/12/1989	BS 918	Mpumalanga	Ermelo Laboratory	Negative	19/08/2019	25/08/2019	'25-29
304617	Female	05/08/1986	UNKNOWN	Eastern Cape	Nelson Mandela Academic Laboratory	Negative	14/08/2017	16/08/2017	'30-34
305027	Male	09/12/1981	73391146	Western Cape	Groote Schuur Laboratory	Positive	23/06/2015	24/06/2015	'30-34
305221	Male	13/12/1981	811213	Kwazulu-Natal	Inkosi Albert Luthuli Central Hospital	Positive	20/05/2019	22/05/2019	'35-39
305611	Female	12/06/1987	4192/15	Kwazulu-Natal	Inkosi Albert Luthuli Central Hospital	Negative	27/05/2015	06/01/2015	'25-29
306178	Female	09/02/1972	720902	Kwazulu-Natal	Inkosi Albert Luthuli Central Hospital	Positive	21/04/2015	25/04/2015	'40-44
306442	Male	21/05/1990	06018634MC	Mpumalanga	Ermelo Laboratory	Negative	28/01/2016	30/01/2016	'25-29
307426	Female	15/12/1982	5-291/19	Kwazulu-Natal	Inkosi Albert Luthuli Central Hospital	Negative	14/03/2019	15/03/2019	'35-39
307496	Female	07/06/1977	AAKZ00232070	Kwazulu-Natal	Inkosi Albert Luthuli Central Hospital	Positive	16/03/2015	17/03/2015	'35-39
309752	Male	14/10/1984	108711193	Western Cape	Tygerberg Laboratory	Positive	02/02/2017	04/02/2017	'30-34
309760	Male	15/07/1974	68445	Kwazulu-Natal	Inkosi Albert Luthuli Central Hospital	Positive	08/05/2018	10/05/2018	'40-44
310423	Male	15/01/1986	AAKZ00120245	Kwazulu-Natal	Inkosi Albert Luthuli Central Hospital	Negative	12/01/2018	18/01/2018	'30-34
311337	Female	14/01/1991	910114	Kwazulu-Natal	Inkosi Albert Luthuli Central Hospital	Positive	21/11/2017	27/11/2017	'25-29
311957	Male	03/04/1987	UNKNOWN	Kwazulu-Natal	Inkosi Albert Luthuli Central Hospital	Positive	04/01/2018	09/01/2018	'30-34
312016	Male	12/01/1991	AAKZ00123793	Kwazulu-Natal	Inkosi Albert Luthuli Central Hospital	Negative	18/08/2016	19/08/2016	'25-29
313201	Female	04/05/1965	CAAD00013981	Kwazulu-Natal	Inkosi Albert Luthuli Central Hospital	Negative	13/10/2016	18/10/2016	'50-54
313480	Female	06/12/1981	AAKZ00503798	Kwazulu-Natal	Inkosi Albert Luthuli Central Hospital	Negative	06/10/2016	07/10/2016	'30-34
314373	Male	08/08/1975	PHI/750808/MVU	Kwazulu-Natal	Inkosi Albert Luthuli Central Hospital	Negative	18/04/2018	24/04/2018	'40-44
314392	Female	10/07/1962	255/14	Kwazulu-Natal	Inkosi Albert Luthuli Central Hospital	Negative	04/05/2016	10/05/2016	'50-54
314688	Male	20/10/1975	751020	Kwazulu-Natal	Inkosi Albert Luthuli Central Hospital	Positive	11/02/2019	13/02/2019	'40-44
314885	Female	01/01/1986	119395903	Western Cape	Tygerberg Laboratory	Negative	11/08/2017	14/08/2017	'30-34
314979	Male	19/06/1972	317/13	Kwazulu-Natal	Inkosi Albert Luthuli Central Hospital	Negative	03/07/2015	22/07/2015	'40-44
316147	Male	21/04/1970	GP08814097	Gauteng	Charlotte Maxeke Johannesburg Academic Hospital	Positive	09/02/2016	09/02/2016	'45-49
316468	Female	12/12/1971	15471923	Western Cape	Tygerberg Laboratory	Negative	02/05/2019	03/05/2019	'45-49
317331	Male	27/04/1978	712/08	Kwazulu-Natal	Inkosi Albert Luthuli Central Hospital	Negative	30/12/2015	05/01/2016	'35-39
317346	Female	12/10/1977	22932776	Western Cape	Tygerberg Laboratory	Positive	12/09/2017	13/09/2017	'35-39
317370	Male	17/06/1977	770617	Kwazulu-Natal	Inkosi Albert Luthuli Central Hospital	Negative	04/09/2018	06/09/2018	'40-44
317505	Male	23/09/1979	UF28006021	Eastern Cape	Port Elizabeth Laboratory	Negative	23/02/2018	26/02/2018	'35-39
317628	Male	05/04/1963	11751989	Western Cape	Tygerberg Laboratory	Negative	21/02/2019	25/02/2019	'55-59
317677	Female	31/07/1952	520731	Kwazulu-Natal	Inkosi Albert Luthuli Central Hospital	Positive	08/02/2019	13/02/2019	'60+
318301	Male	19/06/1973	95074845PE	Kwazulu-Natal	Inkosi Albert Luthuli Central Hospital	Positive	29/04/2019	03/05/2019	'45-49
319007	Male	18/04/1971	89736680 PE	Kwazulu-Natal	Inkosi Albert Luthuli Central Hospital	Negative	15/12/2015	21/12/2015	'40-44
319436	Male	17/06/1974	5077/11	Mpumalanga	Ermelo Laboratory	Positive	04/11/2015	05/11/2015	'40-44
319704	Male	28/06/1983	UNKNOWN	Kwazulu-Natal	Inkosi Albert Luthuli Central Hospital	Negative	20/08/2018	23/08/2018	'35-39
319959	Female	12/10/1981	UNKNOWN	Kwazulu-Natal	Inkosi Albert Luthuli Central Hospital	Negative	11/10/2019	17/10/2019	'35-39
320369	Female	14/06/1954	AAKZ00265392	Kwazulu-Natal	Inkosi Albert Luthuli Central Hospital	Negative	22/07/2016	02/08/2016	'60+
320459	Male	13/02/1976	95074159PE	Kwazulu-Natal	Inkosi Albert Luthuli Central Hospital	Negative	07/11/2016	09/11/2016	'40-44
320563	Male	05/01/1968	AAKZ00262101	Kwazulu-Natal	Inkosi Albert Luthuli Central Hospital	Positive	02/08/2016	04/08/2016	'45-49
320699	Male	12/07/1976	69029	Kwazulu-Natal	Inkosi Albert Luthuli Central Hospital	Negative	06/11/2017	09/11/2017	'40-44
320717	Female	15/05/1963	15/5305	Kwazulu-Natal	Inkosi Albert Luthuli Central Hospital	Negative	09/11/2017	15/11/2017	'50-54
320729	Female	09/04/1988	24173981	Eastern Cape	Port Elizabeth Laboratory	Negative	20/12/2017	22/12/2017	'25-29
320933	Male	26/06/1968	94789815PE	Free State	Universitas Academic Laboratory	Negative	04/11/2019	05/11/2019	'50-54
321048	Female	22/07/1986	BCKG00357938	Kwazulu-Natal	Inkosi Albert Luthuli Central Hospital	Negative	24/01/2019	28/01/2019	'30-34
321904	Female	04/09/1982	C2672	Kwazulu-Natal	Inkosi Albert Luthuli Central Hospital	Negative	12/10/2017	18/10/2017	'35-39
322773	Male	08/11/1962	E173	Kwazulu-Natal	Inkosi Albert Luthuli Central Hospital	Negative	18/07/2018	20/07/2018	'55-59
322810	Male	25/05/1984	840525	Kwazulu-Natal	Inkosi Albert Luthuli Central Hospital	Negative	18/07/2017	24/07/2017	'30-34
323768	Male	04/10/1978	6845	Kwazulu-Natal	Inkosi Albert Luthuli Central Hospital	Negative	09/03/2018	13/03/2018	'35-39
324181	Male	17/09/1980	34255125	Western Cape	Groote Schuur Laboratory	Negative	08/10/2016	12/10/2016	'35-39
324222	Female	09/04/1977	30534465	Eastern Cape	Port Elizabeth Laboratory	Positive	25/08/2016	31/08/2016	'35-39
324388	Male	29/10/1963	54402946	Western Cape	Tygerberg Laboratory	Negative	01/11/2018	02/11/2018	'55-59
324498	Female	08/10/1981	BCKG00307414	Kwazulu-Natal	Inkosi Albert Luthuli Central Hospital	Negative	20/12/2017	28/12/2017	'35-39
325167	Female	30/04/1991	30041991	Kwazulu-Natal	Inkosi Albert Luthuli Central Hospital	Negative	19/01/2015	22/01/2015	'20-24
325460	Female	29/05/1989	UNKNOWN	Eastern Cape	Nelson Mandela Academic Laboratory	Negative	21/08/2018	23/08/2018	'25-29
325491	Male	10/10/1978	3270	Kwazulu-Natal	Inkosi Albert Luthuli Central Hospital	Negative	25/01/2018	30/01/2018	'35-39
326009	Female	13/01/1974	1347/06	Mpumalanga	Ermelo Laboratory	Positive	23/09/2015	24/09/2015	'40-44
326409	Male	17/02/1963	3311/10	Mpumalanga	Ermelo Laboratory	Positive	23/01/2018	25/01/2018	'50-54
326468	Male	13/03/1989	746/14	Kwazulu-Natal	Inkosi Albert Luthuli Central Hospital	Negative	29/06/2016	30/06/2016	'25-29
326661	Female	29/10/1992	UF29323938	Eastern Cape	Port Elizabeth Laboratory	Negative	21/02/2018	23/02/2018	'25-29
326662	Female	04/05/1984	840504	Kwazulu-Natal	Inkosi Albert Luthuli Central Hospital	Negative	26/08/2019	09/09/2019	'35-39
326709	Male	01/01/1976	45435013	Western Cape	Groote Schuur Laboratory	Negative	28/07/2016	01/08/2016	'40-44
326768	Male	06/12/1990	CAAD00443948	Kwazulu-Natal	Inkosi Albert Luthuli Central Hospital	Negative	03/10/2016	05/10/2016	'25-29
326956	Female	26/12/1982	36138/18	Kwazulu-Natal	Inkosi Albert Luthuli Central Hospital	Positive	14/03/2018	16/03/2018	'35-39
327914	Female	06/08/1986	06/08/1986	Kwazulu-Natal	Inkosi Albert Luthuli Central Hospital	Positive	31/10/2018	02/11/2018	'30-34
328158	Male	17/09/1967	1484/19	Kwazulu-Natal	Inkosi Albert Luthuli Central Hospital	Negative	03/04/2019	08/04/2019	'50-54
328533	Female	18/06/1987	BCKG00265099	Kwazulu-Natal	Inkosi Albert Luthuli Central Hospital	Negative	13/12/2016	21/12/2016	'25-29
328687	Female	27/08/1968	1602	Kwazulu-Natal	Inkosi Albert Luthuli Central Hospital	Negative	09/12/2019	11/12/2019	'50-54
328721	Male	16/02/1968	86826	Kwazulu-Natal	Inkosi Albert Luthuli Central Hospital	Negative	21/01/2018	23/01/2018	'45-49
328798	Female	03/09/1983	830903	Kwazulu-Natal	Inkosi Albert Luthuli Central Hospital	Negative	15/03/2016	30/03/2016	'30-34
328918	Male	30/05/1983	4936/16	Kwazulu-Natal	Inkosi Albert Luthuli Central Hospital	Positive	26/07/2016	02/08/2016	'30-34
329516	Female	12/06/1995	939/16	Kwazulu-Natal	Inkosi Albert Luthuli Central Hospital	Positive	06/07/2016	07/07/2016	'20-24
329893	Female	10/01/1994	UNKNOWN	Eastern Cape	Nelson Mandela Academic Laboratory	Positive	19/12/2016	22/12/2016	'20-24
330084	Female	15/02/1982	UNKNOWN	Kwazulu-Natal	Inkosi Albert Luthuli Central Hospital	Negative	27/07/2018	30/07/2018	'35-39
330471	Female	18/04/1991	35882539	Western Cape	Groote Schuur Laboratory	Negative	12/10/2015	14/10/2015	'20-24
330617	Female	19/02/1974	UNKNOWN	Gauteng	Tshwane Academic Laboratory	Positive	09/04/2015	12/04/2015	'40-44
331013	Male	10/09/1973	CAAD00267113	Kwazulu-Natal	Inkosi Albert Luthuli Central Hospital	Negative	11/01/2017	16/01/2017	'40-44
331094	Male	19/05/1968	3468/10	Mpumalanga	Ermelo Laboratory	Positive	26/08/2015	26/08/2015	'45-49
331180	Female	18/12/1982	821218	Kwazulu-Natal	Inkosi Albert Luthuli Central Hospital	Negative	24/05/2016	26/05/2016	'30-34
331613	Female	11/03/1982	UNKNOWN	Kwazulu-Natal	Inkosi Albert Luthuli Central Hospital	Negative	14/01/2015	20/01/2015	'30-34
332385	Male	30/01/1980	6125/13	Mpumalanga	Rob Ferreira Laboratory	Negative	15/04/2015	19/04/2015	'35-39
332554	Female	11/03/1979	32043218	Western Cape	Tygerberg Laboratory	Negative	04/11/2018	05/11/2018	'35-39
332631	Female	30/03/1978	1657/15	Kwazulu-Natal	Inkosi Albert Luthuli Central Hospital	Negative	20/07/2015	30/07/2015	'35-39
332745	Female	25/10/1985	851025	Kwazulu-Natal	Inkosi Albert Luthuli Central Hospital	Negative	10/04/2019	16/04/2019	'30-34
333022	Male	06/12/1976	761206	Kwazulu-Natal	Inkosi Albert Luthuli Central Hospital	Negative	17/09/2019	19/09/2019	'40-44
333367	Female	16/11/1981	811116	Kwazulu-Natal	Inkosi Albert Luthuli Central Hospital	Negative	11/06/2019	14/06/2019	'35-39
334273	Male	18/04/1968	CAAD00310827	Kwazulu-Natal	Inkosi Albert Luthuli Central Hospital	Positive	04/10/2016	10/10/2016	'45-49
334967	Female	05/07/1978	98355575	Kwazulu-Natal	Inkosi Albert Luthuli Central Hospital	Negative	05/11/2015	13/05/2015	'35-39
337054	Female	07/09/1984	5663/13	Mpumalanga	Ermelo Laboratory	Negative	27/06/2016	27/06/2016	'30-34
337331	Female	07/12/1981	UNKNOWN	Kwazulu-Natal	Inkosi Albert Luthuli Central Hospital	Negative	05/07/2015	18/05/2015	'30-34
337553	Female	21/01/1991	570/16	Kwazulu-Natal	Inkosi Albert Luthuli Central Hospital	Negative	17/05/2016	19/05/2016	'25-29
337987	Male	11/03/1974	117263798	Western Cape	Tygerberg Laboratory	Positive	22/03/2017	23/03/2017	'40-44
338264	Female	21/10/1982	UF30906390	Eastern Cape	Port Elizabeth Laboratory	Negative	19/02/2019	23/02/2019	'35-39
339318	Female	05/05/1977	GP08725759	Gauteng	Chris Hani Baragwanath Laboratory	Positive	21/01/2017	25/01/2017	'35-39
339951	Male	25/12/1967	671225	Kwazulu-Natal	Inkosi Albert Luthuli Central Hospital	Negative	03/07/2019	09/07/2019	'50-54
339955	Male	25/08/1970	4548	Kwazulu-Natal	Inkosi Albert Luthuli Central Hospital	Negative	13/08/2018	17/08/2018	'45-49
340363	Male	19/02/1984	AAKZ00235829	Kwazulu-Natal	Inkosi Albert Luthuli Central Hospital	Negative	13/05/2019	15/05/2019	'35-39
340473	Female	11/01/1982	152251	Kwazulu-Natal	Inkosi Albert Luthuli Central Hospital	Negative	01/03/2017	06/03/2017	'35-39
341105	Female	03/10/1985	851003	Kwazulu-Natal	Inkosi Albert Luthuli Central Hospital	Negative	18/05/2017	22/05/2017	'30-34
341128	Male	14/07/1982	134/17	Kwazulu-Natal	Inkosi Albert Luthuli Central Hospital	Positive	17/03/2017	20/03/2017	'30-34
341292	Female	11/02/1985	399/19	Kwazulu-Natal	Inkosi Albert Luthuli Central Hospital	Negative	12/06/2019	13/06/2019	'30-34
342100	Female	08/08/1987	5936/13	Mpumalanga	Ermelo Laboratory	Negative	12/11/2018	13/11/2018	'30-34
342229	Female	11/06/1977	770611	Kwazulu-Natal	Inkosi Albert Luthuli Central Hospital	Negative	04/01/2017	09/01/2017	'35-39
343029	Female	29/10/1965	984	Kwazulu-Natal	Inkosi Albert Luthuli Central Hospital	Negative	22/05/2017	27/05/2017	'50-54
343068	Female	12/03/1975	750312	Kwazulu-Natal	Inkosi Albert Luthuli Central Hospital	Negative	25/07/2016	01/08/2016	'40-44
343294	Male	01/10/1977	96719885DA	Kwazulu-Natal	Inkosi Albert Luthuli Central Hospital	Positive	03/10/2017	09/10/2017	'40-44
343541	Female	24/07/1987	870724/2017	Kwazulu-Natal	Inkosi Albert Luthuli Central Hospital	Negative	10/03/2017	14/03/2017	'25-29
343897	Female	12/09/1981	A1133	Kwazulu-Natal	Inkosi Albert Luthuli Central Hospital	Positive	26/02/2016	02/03/2016	'30-34
344176	Female	07/03/1977	770307	Kwazulu-Natal	Inkosi Albert Luthuli Central Hospital	Negative	02/09/2019	09/09/2019	'40-44
344256	Female	30/11/1987	142-597-6246	Kwazulu-Natal	Inkosi Albert Luthuli Central Hospital	Positive	13/02/2018	22/02/2018	'30-34
344294	Female	30/03/1983	830330	Kwazulu-Natal	Inkosi Albert Luthuli Central Hospital	Negative	30/05/2018	01/06/2018	'35-39
344648	Male	03/03/1987	870303	Kwazulu-Natal	Inkosi Albert Luthuli Central Hospital	Negative	27/08/2019	09/09/2019	'30-34
345306	Female	04/06/1983	SHO 91/14	Kwazulu-Natal	Inkosi Albert Luthuli Central Hospital	Negative	30/03/2015	04/06/2015	'30-34
345813	Male	21/10/1970	701021	Kwazulu-Natal	Inkosi Albert Luthuli Central Hospital	Positive	21/08/2019	26/08/2019	'45-49
346046	Male	30/10/1980	5341/17	Kwazulu-Natal	Inkosi Albert Luthuli Central Hospital	Negative	20/04/2017	03/05/2017	'35-39
346513	Male	22/06/1989	890622	Kwazulu-Natal	Inkosi Albert Luthuli Central Hospital	Positive	13/04/2017	21/04/2017	'25-29
346648	Female	10/06/1989	149-773-ZZ53	Kwazulu-Natal	Inkosi Albert Luthuli Central Hospital	Positive	13/07/2017	25/07/2017	'25-29
346657	Male	15/09/1964	94781481PE	Eastern Cape	Port Elizabeth Laboratory	Negative	11/11/2016	14/11/2016	'50-54
347399	Female	10/03/1994	940310	Kwazulu-Natal	Inkosi Albert Luthuli Central Hospital	Positive	30/10/2018	01/11/2018	'20-24
348028	Female	05/10/1985	3920/10	Mpumalanga	Rob Ferreira Laboratory	Negative	12/02/2015	12/05/2015	'25-29
348302	Female	25/03/1991	2090/18	Kwazulu-Natal	Inkosi Albert Luthuli Central Hospital	Negative	22/03/2018	23/03/2018	'25-29
348431	Male	13/12/1974	58493/18	Kwazulu-Natal	Inkosi Albert Luthuli Central Hospital	Positive	22/01/2018	24/01/2018	'40-44
349504	Male	10/06/1985	25863325	Eastern Cape	Port Elizabeth Laboratory	Negative	10/04/2019	17/04/2019	'30-34
349530	Female	24/11/1979	4368	Kwazulu-Natal	Inkosi Albert Luthuli Central Hospital	Positive	09/04/2019	11/04/2019	'35-39
350062	Male	24/02/1992	MP 17/1290	Kwazulu-Natal	Inkosi Albert Luthuli Central Hospital	Positive	11/04/2018	13/04/2018	'25-29
350769	Male	30/01/1974	555/15	Kwazulu-Natal	Inkosi Albert Luthuli Central Hospital	Negative	09/02/2017	15/02/2017	'40-44
351243	Female	20/04/1983	MPU450/12	Kwazulu-Natal	Inkosi Albert Luthuli Central Hospital	Negative	21/02/2019	22/02/2019	'35-39
351568	Male	05/03/1984	00024786MC	Kwazulu-Natal	Inkosi Albert Luthuli Central Hospital	Positive	01/02/2019	06/02/2019	'30-34
351898	Male	29/04/1960	UNKNOWN	Kwazulu-Natal	Inkosi Albert Luthuli Central Hospital	Positive	30/10/2017	02/11/2017	'55-59
352802	Male	03/02/1984	272202	Kwazulu-Natal	Inkosi Albert Luthuli Central Hospital	Negative	28/06/2018	04/07/2018	'30-34
353071	Male	04/10/1980	UNKNOWN	Kwazulu-Natal	Inkosi Albert Luthuli Central Hospital	Positive	01/02/2016	07/02/2016	'35-39
353327	Male	04/01/1976	760104	Kwazulu-Natal	Inkosi Albert Luthuli Central Hospital	Positive	03/03/2016	10/03/2016	'40-44
353375	Female	12/12/1981	135/858/2417	Mpumalanga	Ermelo Laboratory	Negative	02/04/2019	04/04/2019	'35-39
353576	Female	28/01/1985	X1036	Kwazulu-Natal	Inkosi Albert Luthuli Central Hospital	Negative	06/07/2015	22/07/2015	'30-34
353917	Male	03/12/1957	2991/15	Kwazulu-Natal	Inkosi Albert Luthuli Central Hospital	Negative	23/07/2015	31/07/2015	'55-59
354023	Male	22/04/1966	63384622	Western Cape	Tygerberg Laboratory	Negative	15/08/2017	16/08/2017	'50-54
354057	Male	02/01/1956	44535466	Western Cape	Tygerberg Laboratory	Positive	16/08/2016	18/08/2016	'60+
354242	Female	17/04/1989	890417	Kwazulu-Natal	Inkosi Albert Luthuli Central Hospital	Negative	22/01/2018	24/01/2018	'25-29
354256	Male	15/06/1964	94798931PE	Free State	Universitas Academic Laboratory	Negative	06/11/2015	11/11/2015	'50-54
354423	Male	18/08/1992	AAKZ00307187	Kwazulu-Natal	Inkosi Albert Luthuli Central Hospital	Negative	08/01/2015	09/01/2015	'20-24
354980	Female	26/07/1978	6163	Kwazulu-Natal	Inkosi Albert Luthuli Central Hospital	Positive	29/09/2015	01/10/2015	'35-39
355589	Female	28/11/1964	64-11-28	Kwazulu-Natal	Inkosi Albert Luthuli Central Hospital	Negative	26/03/2018	10/04/2018	'50-54
355719	Male	10/08/1978	393/11	Eastern Cape	Port Elizabeth Laboratory	Positive	15/12/2017	19/12/2017	'35-39
356296	Female	23/06/1976	4040/09	Kwazulu-Natal	Inkosi Albert Luthuli Central Hospital	Negative	13/09/2017	27/09/2017	'40-44
356541	Female	01/09/1984	55840109	Kwazulu-Natal	Inkosi Albert Luthuli Central Hospital	Negative	24/12/2015	29/12/2015	'30-34
356851	Female	09/03/1981	104789441	Western Cape	Tygerberg Laboratory	Negative	24/07/2017	25/07/2017	'35-39
356951	Male	14/04/1978	780414	Kwazulu-Natal	Inkosi Albert Luthuli Central Hospital	Positive	19/02/2016	23/02/2016	'35-39
357080	Female	12/02/1992	920212	Kwazulu-Natal	Inkosi Albert Luthuli Central Hospital	Positive	17/03/2016	19/03/2016	'20-24
357450	Female	03/09/1976	35757	Kwazulu-Natal	Inkosi Albert Luthuli Central Hospital	Negative	18/03/2015	31/03/2015	'35-39
357644	Female	02/07/1990	CAAD00034427	Kwazulu-Natal	Inkosi Albert Luthuli Central Hospital	Negative	20/05/2015	29/05/2015	'20-24
357821	Female	18/06/1980	800618	Kwazulu-Natal	Inkosi Albert Luthuli Central Hospital	Positive	03/12/2016	08/12/2016	'35-39
360428	Female	04/04/1948	BCKG00291134	Kwazulu-Natal	Inkosi Albert Luthuli Central Hospital	Negative	12/07/2017	24/07/2017	'60+
360941	Female	17/11/1946	CAAD00021606	Kwazulu-Natal	Inkosi Albert Luthuli Central Hospital	Negative	10/07/2019	15/07/2019	'60+
361525	Female	07/03/1996	A4571/17	Kwazulu-Natal	Inkosi Albert Luthuli Central Hospital	Negative	11/04/2019	16/04/2019	'20-24
361553	Male	10/03/1977	CAAD00052386	Kwazulu-Natal	Inkosi Albert Luthuli Central Hospital	Negative	20/02/2019	25/02/2019	'40-44
361792	Female	28/05/1966	56427685	Western Cape	Groote Schuur Laboratory	Positive	25/06/2019	02/07/2019	'50-54
362201	Male	03/04/1980	UNKNOWN	Eastern Cape	Nelson Mandela Academic Laboratory	Positive	23/08/2019	27/08/2019	'35-39
362472	Female	04/10/1963	AAKZ00049022	Kwazulu-Natal	Inkosi Albert Luthuli Central Hospital	Negative	21/01/2016	22/01/2016	'50-54
363089	Male	03/12/1977	13439435	Western Cape	Tygerberg Laboratory	Negative	21/09/2015	22/09/2015	'35-39
363254	Male	28/09/1981	168-563-4543	Kwazulu-Natal	Inkosi Albert Luthuli Central Hospital	Negative	23/08/2018	28/08/2018	'35-39
363469	Male	18/11/2003	95723169DC	Eastern Cape	Nelson Mandela Academic Laboratory	Negative	07/06/2017	09/06/2017	'10-14
364305	Male	17/02/1974	740217	Kwazulu-Natal	Inkosi Albert Luthuli Central Hospital	Negative	09/12/2015	14/12/2015	'40-44
364680	Male	30/10/1977	CAAD00213537	Kwazulu-Natal	Inkosi Albert Luthuli Central Hospital	Negative	24/04/2018	02/05/2018	'40-44
365773	Female	10/03/1976	25403783	Western Cape	Tygerberg Laboratory	Negative	09/04/2018	11/04/2018	'40-44
365845	Female	22/07/1978	26934802	Eastern Cape	Port Elizabeth Laboratory	Positive	13/07/2015	15/07/2015	'35-39
366153	Female	08/08/1984	B7199	Kwazulu-Natal	Inkosi Albert Luthuli Central Hospital	Negative	31/07/2018	02/08/2018	'30-34
366767	Female	18/01/1998	363146	Kwazulu-Natal	Inkosi Albert Luthuli Central Hospital	Positive	19/03/2018	22/03/2018	'20-24
366826	Female	09/12/1983	GP63060491	Gauteng	Tshwane Academic Laboratory	Negative	12/04/2016	15/04/2016	'30-34
367236	Female	26/09/1983	830926	Kwazulu-Natal	Inkosi Albert Luthuli Central Hospital	Positive	26/10/2015	27/10/2015	'30-34
367875	Male	20/08/1965	TF3788	Kwazulu-Natal	Inkosi Albert Luthuli Central Hospital	Positive	03/11/2016	04/11/2016	'50-54
368134	Female	29/11/1976	UNKNOWN	Eastern Cape	Port Elizabeth Laboratory	Negative	07/07/2015	08/07/2015	'35-39
368618	Male	31/01/1971	141735225	Western Cape	Groote Schuur Laboratory	Negative	16/04/2018	17/04/2018	'45-49
369476	Male	12/09/1976	760912	Kwazulu-Natal	Inkosi Albert Luthuli Central Hospital	Negative	10/10/2018	11/10/2018	'40-44
369592	Male	25/12/1979	MDC1215/15	Kwazulu-Natal	Inkosi Albert Luthuli Central Hospital	Negative	18/03/2016	30/03/2016	'35-39
370023	Male	30/01/1979	31919442	Western Cape	Tygerberg Laboratory	Negative	19/08/2015	26/08/2015	'35-39
370608	Male	10/08/1973	730810	Kwazulu-Natal	Inkosi Albert Luthuli Central Hospital	Positive	20/12/2016	23/12/2016	'40-44
370692	Male	03/10/1981	19897/16	Kwazulu-Natal	Inkosi Albert Luthuli Central Hospital	Positive	24/09/2016	30/09/2016	'30-34
371099	Male	24/12/1965	65108	Kwazulu-Natal	Inkosi Albert Luthuli Central Hospital	Negative	16/04/2015	24/04/2015	'45-49
371364	Female	05/05/1980	1214/18	Kwazulu-Natal	Inkosi Albert Luthuli Central Hospital	Positive	27/08/2019	09/09/2019	'35-39
371462	Female	31/10/1981	501137	Kwazulu-Natal	Inkosi Albert Luthuli Central Hospital	Positive	25/05/2016	31/05/2016	'30-34
372141	Male	19/08/1965	187-510-0377	Kwazulu-Natal	Inkosi Albert Luthuli Central Hospital	Negative	17/01/2019	23/01/2019	'50-54
372381	Female	21/06/1979	ST932/10	Kwazulu-Natal	Inkosi Albert Luthuli Central Hospital	Negative	04/04/2016	06/04/2016	'35-39
372949	Female	10/09/1981	10794/16	Kwazulu-Natal	Inkosi Albert Luthuli Central Hospital	Negative	17/06/2016	22/06/2016	'30-34
373133	Male	17/06/1976	760617	Kwazulu-Natal	Inkosi Albert Luthuli Central Hospital	Positive	08/02/2019	13/02/2019	'40-44
373190	Female	02/08/1976	20260006	Eastern Cape	Nelson Mandela Academic Laboratory	Negative	05/12/2016	20/12/2016	'40-44
373297	Female	02/12/1980	19247311	Western Cape	Tygerberg Laboratory	Negative	14/04/2015	16/04/2015	'30-34
373393	Male	31/07/1970	114429285	Western Cape	Tygerberg Laboratory	Negative	22/03/2017	24/03/2017	'45-49
373678	Male	18/06/1964	35366970	Western Cape	Groote Schuur Laboratory	Negative	31/03/2015	09/04/2015	'50-54
373944	Male	03/10/1975	38156840	Western Cape	Tygerberg Laboratory	Negative	13/04/2015	16/04/2015	'35-39
374291	Female	04/10/1979	UNKNOWN	Eastern Cape	Nelson Mandela Academic Laboratory	Negative	30/11/2015	12/10/2015	'35-39
375866	Male	16/04/1970	74198243	Western Cape	Tygerberg Laboratory	Positive	10/01/2018	12/01/2018	'45-49
376226	Female	20/07/1974	UNKNOWN	Eastern Cape	Port Elizabeth Laboratory	Negative	12/05/2016	17/05/2016	'40-44
376232	Male	14/01/1981	18/31652	Kwazulu-Natal	Inkosi Albert Luthuli Central Hospital	Positive	24/08/2018	29/08/2018	'35-39
376899	Female	31/01/1988	UNKNOWN	Kwazulu-Natal	Inkosi Albert Luthuli Central Hospital	Negative	21/02/2019	25/02/2019	'30-34
378365	Male	25/08/1977	FF872	Kwazulu-Natal	Inkosi Albert Luthuli Central Hospital	Positive	10/11/2016	14/11/2016	'35-39
378412	Female	12/06/1977	14929/09	Kwazulu-Natal	Inkosi Albert Luthuli Central Hospital	Negative	26/11/2015	12/01/2015	'35-39
378698	Male	16/08/1975	UF29461035	Eastern Cape	Port Elizabeth Laboratory	Negative	27/12/2018	02/01/2019	'40-44
378989	Female	17/09/1987	66/11	Kwazulu-Natal	Inkosi Albert Luthuli Central Hospital	Positive	15/08/2016	17/08/2016	'25-29
379743	Female	02/01/1974	740102	Kwazulu-Natal	Inkosi Albert Luthuli Central Hospital	Negative	21/11/2016	23/11/2016	'40-44
379931	Female	20/10/1970	16/53975	Kwazulu-Natal	Inkosi Albert Luthuli Central Hospital	Negative	24/10/2016	27/10/2016	'45-49
380379	Male	05/02/1964	1647/15	Kwazulu-Natal	Inkosi Albert Luthuli Central Hospital	Negative	28/04/2015	05/05/2015	'50-54
380488	Female	24/12/1992	87712816	Western Cape	Tygerberg Laboratory	Positive	12/05/2015	14/05/2015	'20-24
381605	Female	04/01/1971	470/13	Kwazulu-Natal	Inkosi Albert Luthuli Central Hospital	Negative	07/03/2018	09/03/2018	'45-49
381838	Male	06/06/1974	28960649	Western Cape	Tygerberg Laboratory	Negative	19/06/2018	03/07/2018	'40-44
382146	Female	13/02/1964	AAKZ00531426	Kwazulu-Natal	Inkosi Albert Luthuli Central Hospital	Negative	12/12/2017	18/12/2017	'50-54
382187	Female	08/08/1987	UNKNOWN	Kwazulu-Natal	Inkosi Albert Luthuli Central Hospital	Positive	05/05/2015	05/12/2015	'25-29
382764	Male	29/03/1976	760329	Kwazulu-Natal	Inkosi Albert Luthuli Central Hospital	Positive	25/09/2015	02/10/2015	'35-39
382820	Female	07/05/1982	820507	Kwazulu-Natal	Inkosi Albert Luthuli Central Hospital	Negative	03/12/2016	07/12/2016	'30-34
383391	Male	23/11/1976	761123	Kwazulu-Natal	Inkosi Albert Luthuli Central Hospital	Positive	08/08/2017	14/08/2017	'40-44
383472	Female	15/01/1982	A82/13	Kwazulu-Natal	Inkosi Albert Luthuli Central Hospital	Negative	08/03/2019	11/03/2019	'35-39
383711	Female	12/01/1977	PEN770112	Kwazulu-Natal	Inkosi Albert Luthuli Central Hospital	Negative	20/10/2017	30/10/2017	'40-44
384393	Female	13/03/1986	860313	Kwazulu-Natal	Inkosi Albert Luthuli Central Hospital	Negative	03/11/2015	06/11/2015	'25-29
384620	Unknown	25/04/1962	620425	Kwazulu-Natal	Inkosi Albert Luthuli Central Hospital	Negative	28/04/2015	02/05/2015	'50-54
384784	Female	03/08/1979	BB 469 CLI WED	Kwazulu-Natal	Inkosi Albert Luthuli Central Hospital	Negative	26/06/2019	03/07/2019	'35-39
386019	Male	14/04/1972	UNKNOWN	Kwazulu-Natal	Inkosi Albert Luthuli Central Hospital	Positive	31/07/2019	05/08/2019	'45-49
386246	Male	18/06/1983	830618	Kwazulu-Natal	Inkosi Albert Luthuli Central Hospital	Positive	13/07/2015	23/07/2015	'30-34
386368	Female	20/05/1975	AAKZ00295022	Kwazulu-Natal	Inkosi Albert Luthuli Central Hospital	Negative	26/06/2015	29/06/2015	'40-44
386545	Female	22/03/1969	27077	Kwazulu-Natal	Inkosi Albert Luthuli Central Hospital	Negative	02/02/2015	04/02/2015	'45-49
387475	Male	05/08/1977	12922	Kwazulu-Natal	Inkosi Albert Luthuli Central Hospital	Negative	01/08/2018	08/08/2018	'40-44
387840	Female	08/02/1980	28048817	Western Cape	Groote Schuur Laboratory	Negative	02/06/2015	02/10/2015	'35-39
388717	Female	15/05/1982	UNKNOWN	Kwazulu-Natal	Inkosi Albert Luthuli Central Hospital	Negative	20/05/2019	23/05/2019	'35-39
388788	Female	03/06/1987	GP09312090	Gauteng	Chris Hani Baragwanath Laboratory	Positive	30/06/2017	12/07/2017	'30-34
389598	Male	07/03/1979	2075	Kwazulu-Natal	Inkosi Albert Luthuli Central Hospital	Negative	04/12/2017	07/12/2017	'35-39
389733	Female	29/12/1978	60118866	Western Cape	Tygerberg Laboratory	Negative	16/03/2017	17/03/2017	'35-39
390208	Male	14/01/1970	23880149	Western Cape	Tygerberg Laboratory	Positive	18/01/2018	19/01/2018	'45-49
390597	Male	16/10/1965	94769502CS	Eastern Cape	Port Elizabeth Laboratory	Negative	26/02/2015	03/03/2015	'45-49
393196	Male	05/06/1965	UNKNOWN	Eastern Cape	Nelson Mandela Academic Laboratory	Positive	14/03/2018	20/03/2018	'50-54
393467	Male	20/06/1970	Jan-18	Kwazulu-Natal	Inkosi Albert Luthuli Central Hospital	Negative	05/02/2019	08/02/2019	'45-49
395251	Female	15/01/1940	GP63047931	Gauteng	Tshwane Academic Laboratory	Negative	15/08/2018	18/08/2018	'60+
395971	Female	23/09/1985	UF30264311	Eastern Cape	Port Elizabeth Laboratory	Positive	04/04/2019	10/04/2019	'30-34
396361	Male	28/06/1976	33418450	Western Cape	Groote Schuur Laboratory	Negative	16/11/2017	21/11/2017	'40-44
397135	Female	28/09/1966	76421247	Western Cape	Groote Schuur Laboratory	Negative	18/10/2017	24/10/2017	'50-54
398514	Male	09/04/1976	18/22130	Kwazulu-Natal	Inkosi Albert Luthuli Central Hospital	Positive	08/05/2018	11/05/2018	'40-44
398557	Female	30/11/1970	701130	Kwazulu-Natal	Inkosi Albert Luthuli Central Hospital	Negative	16/06/2017	20/06/2017	'45-49
398785	Male	02/10/1979	2548	Mpumalanga	Ermelo Laboratory	Negative	27/07/2016	28/07/2016	'35-39
398855	Female	11/10/1979	4080	Kwazulu-Natal	Inkosi Albert Luthuli Central Hospital	Positive	02/10/2015	02/12/2015	'35-39
398915	Female	04/03/1979	UNKNOWN	Mpumalanga	Ermelo Laboratory	Positive	05/12/2018	08/12/2018	'35-39
399576	Male	07/07/1955	UNKNOWN	Eastern Cape	Nelson Mandela Academic Laboratory	Negative	14/10/2015	22/10/2015	'60+
400209	Male	16/10/1975	94082757PE	Mpumalanga	Rob Ferreira Laboratory	Positive	28/01/2016	11/02/2016	'40-44
400211	Female	14/07/1981	CAAD00093770	Kwazulu-Natal	Inkosi Albert Luthuli Central Hospital	Negative	19/03/2019	22/03/2019	'35-39
400345	Male	18/11/1984	33414244	Western Cape	Tygerberg Laboratory	Negative	11/07/2019	15/07/2019	'30-34
400382	Female	08/07/1988	71914048	Western Cape	Groote Schuur Laboratory	Positive	26/08/2018	29/08/2018	'30-34
400861	Female	10/02/1986	860210	Kwazulu-Natal	Inkosi Albert Luthuli Central Hospital	Negative	04/05/2017	10/05/2017	'30-34
400985	Male	24/04/1984	UNKNOWN	Eastern Cape	Nelson Mandela Academic Laboratory	Negative	19/01/2017	30/01/2017	'30-34
401132	Female	26/01/1983	830126	Kwazulu-Natal	Inkosi Albert Luthuli Central Hospital	Positive	16/10/2019	21/10/2019	'35-39
401403	Male	20/01/1959	76781939	Western Cape	Groote Schuur Laboratory	Negative	04/09/2015	07/09/2015	'55-59
402191	Female	07/07/1969	4053	Kwazulu-Natal	Inkosi Albert Luthuli Central Hospital	Negative	11/01/2017	13/01/2017	'45-49
402429	Female	16/01/1972	THCA MOBILE	Kwazulu-Natal	Inkosi Albert Luthuli Central Hospital	Positive	25/02/2019	27/02/2019	'45-49
402595	Female	17/07/1982	820717	Kwazulu-Natal	Inkosi Albert Luthuli Central Hospital	Positive	23/04/2018	24/04/2018	'35-39
402612	Male	17/06/1963	UNKNOWN	Eastern Cape	Nelson Mandela Academic Laboratory	Negative	10/10/2016	18/10/2016	'50-54
403592	Female	30/08/1988	2664	Kwazulu-Natal	Inkosi Albert Luthuli Central Hospital	Negative	06/02/2018	13/02/2018	'25-29
403745	Female	12/06/1976	AAKZ00261352	Kwazulu-Natal	Inkosi Albert Luthuli Central Hospital	Negative	17/01/2018	18/01/2018	'40-44
403943	Male	23/04/1964	UNKNOWN	Eastern Cape	Nelson Mandela Academic Laboratory	Negative	25/04/2017	17/05/2017	'50-54
404326	Female	29/05/1973	CAAD00016076	Kwazulu-Natal	Inkosi Albert Luthuli Central Hospital	Positive	15/01/2016	18/01/2016	'40-44
404673	Female	24/02/1952	14/4058	Kwazulu-Natal	Inkosi Albert Luthuli Central Hospital	Negative	21/07/2015	30/07/2015	'60+
405543	Male	01/01/1977	UNKNOWN	Eastern Cape	Nelson Mandela Academic Laboratory	Negative	06/04/2017	10/04/2017	'40-44
405792	Female	18/04/1978	2313/08	Mpumalanga	Ermelo Laboratory	Negative	23/10/2017	24/10/2017	'35-39
406021	Female	03/09/1977	4389/11	Mpumalanga	Ermelo Laboratory	Positive	24/02/2016	25/02/2016	'35-39
406342	Male	07/08/1971	117505545	Western Cape	Tygerberg Laboratory	Positive	07/08/2017	11/08/2017	'45-49
406859	Female	04/10/1985	77298	Kwazulu-Natal	Inkosi Albert Luthuli Central Hospital	Negative	26/08/2015	09/10/2015	'25-29
407806	Male	02/11/1969	94656246PE	Kwazulu-Natal	Inkosi Albert Luthuli Central Hospital	Negative	18/10/2018	23/10/2018	'45-49
407949	Male	17/02/1949	128	Kwazulu-Natal	Inkosi Albert Luthuli Central Hospital	Negative	06/10/2017	11/10/2017	'60+
408255	Female	14/01/1988	8.80114E+12	Kwazulu-Natal	Inkosi Albert Luthuli Central Hospital	Negative	25/10/2018	29/10/2018	'30-34
408722	Male	17/09/1974	95654604PE	Kwazulu-Natal	Inkosi Albert Luthuli Central Hospital	Positive	11/03/2015	17/03/2015	'40-44
409678	Female	01/12/1963	AAKZ00354348	Kwazulu-Natal	Inkosi Albert Luthuli Central Hospital	Negative	24/11/2015	26/11/2015	'50-54
409865	Female	22/06/1983	CAAD00002990	Kwazulu-Natal	Inkosi Albert Luthuli Central Hospital	Negative	14/03/2019	18/03/2019	'35-39
410816	Male	03/03/1980	24519571	Western Cape	Tygerberg Laboratory	Positive	06/05/2019	10/05/2019	'35-39
411459	Male	22/03/1987	AAKZ00310553	Kwazulu-Natal	Inkosi Albert Luthuli Central Hospital	Negative	03/02/2016	04/02/2016	'25-29
411516	Female	18/07/1979	27601954	Western Cape	Tygerberg Laboratory	Negative	12/10/2016	14/10/2016	'35-39
411561	Male	16/09/2003	AAKZ00137159	Kwazulu-Natal	Inkosi Albert Luthuli Central Hospital	Negative	12/10/2016	13/10/2016	'10-14
412241	Male	19/09/1969	95650685PE	Kwazulu-Natal	Inkosi Albert Luthuli Central Hospital	Negative	09/05/2018	11/05/2018	'45-49
413135	Male	05/02/1967	3124/09	Mpumalanga	Ermelo Laboratory	Positive	07/01/2015	07/02/2015	'45-49
413850	Male	02/10/1980	GP08996287	Gauteng	Chris Hani Baragwanath Laboratory	Positive	18/12/2017	20/12/2017	'35-39
414510	Female	09/02/1970	2987	Kwazulu-Natal	Inkosi Albert Luthuli Central Hospital	Negative	15/08/2017	17/08/2017	'45-49
414634	Female	18/08/1987	15945/17	Kwazulu-Natal	Inkosi Albert Luthuli Central Hospital	Negative	13/10/2017	24/10/2017	'30-34
415269	Female	12/09/1962	52256039	Western Cape	Tygerberg Laboratory	Negative	14/03/2018	15/03/2018	'55-59
415803	Female	09/08/1992	920809	Kwazulu-Natal	Inkosi Albert Luthuli Central Hospital	Positive	23/02/2017	01/03/2017	'20-24
415859	Male	24/03/1977	770324	Kwazulu-Natal	Inkosi Albert Luthuli Central Hospital	Positive	15/02/2016	23/02/2016	'35-39
416080	Female	26/06/1982	75229	Kwazulu-Natal	Inkosi Albert Luthuli Central Hospital	Negative	26/08/2015	10/09/2015	'30-34
416559	Male	30/10/1975	454/11A	Kwazulu-Natal	Inkosi Albert Luthuli Central Hospital	Positive	24/11/2017	04/12/2017	'40-44
416575	Female	16/06/1979	EFA233	Kwazulu-Natal	Inkosi Albert Luthuli Central Hospital	Positive	23/11/2015	27/11/2015	'35-39
416953	Female	20/08/1976	564	Kwazulu-Natal	Inkosi Albert Luthuli Central Hospital	Negative	15/11/2019	20/11/2019	'40-44
417229	Male	06/06/1962	55758817	Western Cape	Tygerberg Laboratory	Negative	20/01/2016	22/01/2016	'50-54
417349	Female	09/05/1985	20265187	Eastern Cape	Port Elizabeth Laboratory	Positive	01/07/2016	04/07/2016	'30-34
417662	Male	05/06/1975	26209155	Western Cape	Tygerberg Laboratory	Positive	08/01/2018	08/01/2018	'40-44
417795	Female	10/12/1977	771210	Kwazulu-Natal	Inkosi Albert Luthuli Central Hospital	Positive	28/04/2016	04/05/2016	'35-39
417947	Female	01/05/1992	4599/15	Eastern Cape	Nelson Mandela Academic Laboratory	Negative	08/03/2015	14/08/2015	'20-24
418133	Male	23/01/1978	468/17	Kwazulu-Natal	Inkosi Albert Luthuli Central Hospital	Negative	14/06/2018	19/06/2018	'40-44
418466	Female	13/09/1980	800913	Kwazulu-Natal	Inkosi Albert Luthuli Central Hospital	Positive	09/10/2019	14/10/2019	'35-39
418902	Male	07/05/1972	93655470 PE	Kwazulu-Natal	Inkosi Albert Luthuli Central Hospital	Negative	29/11/2018	03/12/2018	'45-49
418921	Male	31/12/1970	917190075PE	Kwazulu-Natal	Inkosi Albert Luthuli Central Hospital	Positive	23/11/2018	27/11/2018	'45-49
419122	Female	04/11/1989	891104	Kwazulu-Natal	Inkosi Albert Luthuli Central Hospital	Positive	03/07/2019	05/07/2019	'25-29
419534	Male	13/06/1974	740613	Kwazulu-Natal	Inkosi Albert Luthuli Central Hospital	Positive	30/09/2015	02/10/2015	'40-44
419864	Male	01/07/1979	4859	Kwazulu-Natal	Inkosi Albert Luthuli Central Hospital	Negative	24/10/2017	28/10/2017	'35-39
419866	Female	31/12/1966	UNKNOWN	Eastern Cape	Nelson Mandela Academic Laboratory	Negative	16/08/2018	17/08/2018	'50-54
420156	Female	02/02/1963	CAAD00009814	Kwazulu-Natal	Inkosi Albert Luthuli Central Hospital	Positive	05/07/2015	16/05/2015	'50-54
420637	Male	20/01/1990	CAAD00044637	Kwazulu-Natal	Inkosi Albert Luthuli Central Hospital	Positive	16/05/2018	23/05/2018	'25-29
421117	Female	16/06/1992	920616	Kwazulu-Natal	Inkosi Albert Luthuli Central Hospital	Negative	13/06/2018	15/06/2018	'25-29
421280	Female	17/04/1970	UF30381941	Eastern Cape	Port Elizabeth Laboratory	Negative	25/04/2017	29/04/2017	'45-49
421300	Male	21/04/1979	AAKZ00309851	Kwazulu-Natal	Inkosi Albert Luthuli Central Hospital	Negative	10/03/2016	15/03/2016	'35-39
421546	Male	14/04/1974	0588/17	Kwazulu-Natal	Inkosi Albert Luthuli Central Hospital	Positive	04/02/2017	09/02/2017	'40-44
421757	Female	12/03/1985	8301/15	Mpumalanga	Ermelo Laboratory	Positive	21/08/2015	22/08/2015	'30-34
422579	Female	21/04/1989	1588/19	Kwazulu-Natal	Inkosi Albert Luthuli Central Hospital	Negative	01/07/2019	04/07/2019	'30-34
423383	Male	11/04/1969	19933191	Western Cape	Tygerberg Laboratory	Positive	23/07/2015	24/07/2015	'45-49
424405	Male	27/06/1981	A9747	Kwazulu-Natal	Inkosi Albert Luthuli Central Hospital	Positive	19/03/2015	21/03/2015	'30-34
424721	Male	21/01/1968	312/17	Kwazulu-Natal	Inkosi Albert Luthuli Central Hospital	Negative	13/11/2017	17/11/2017	'45-49
424773	Male	29/05/1980	5359/15	Eastern Cape	Nelson Mandela Academic Laboratory	Negative	05/09/2015	10/09/2015	'35-39
425099	Female	01/08/1950	48887/15	Mpumalanga	Ermelo Laboratory	Negative	29/08/2017	30/08/2017	'60+
425172	Male	23/10/1988	353/79	Kwazulu-Natal	Inkosi Albert Luthuli Central Hospital	Negative	13/11/2019	20/11/2019	'30-34
425191	Female	09/06/1976	AAKZ00118911	Kwazulu-Natal	Inkosi Albert Luthuli Central Hospital	Negative	27/10/2015	28/10/2015	'35-39
425896	Female	03/03/1996	UNKNOWN	Kwazulu-Natal	Inkosi Albert Luthuli Central Hospital	Positive	26/04/2019	30/04/2019	'20-24
426363	Female	11/03/1989	INK352	Kwazulu-Natal	Inkosi Albert Luthuli Central Hospital	Negative	12/03/2019	13/03/2019	'30-34
426450	Female	15/04/1972	20936860	Western Cape	Tygerberg Laboratory	Negative	29/03/2016	31/03/2016	'40-44
426469	Female	02/09/1989	158969451	Western Cape	Groote Schuur Laboratory	Positive	07/12/2018	13/12/2018	'25-29
426498	Female	15/02/1991	910215	Kwazulu-Natal	Inkosi Albert Luthuli Central Hospital	Positive	22/11/2019	26/11/2019	'25-29
426511	Female	12/03/1976	760312	Kwazulu-Natal	Inkosi Albert Luthuli Central Hospital	Negative	21/01/2019	23/01/2019	'40-44
428151	Male	04/05/1986	86-05-04	Kwazulu-Natal	Inkosi Albert Luthuli Central Hospital	Positive	09/01/2018	12/01/2018	'30-34
428199	Male	16/06/1979	3618/10	Mpumalanga	Ermelo Laboratory	Positive	09/09/2016	10/09/2016	'35-39
428353	Female	09/11/1983	830911	Kwazulu-Natal	Inkosi Albert Luthuli Central Hospital	Negative	29/11/2015	12/02/2015	'30-34
428439	Female	11/04/1983	34323014	Western Cape	Tygerberg Laboratory	Negative	12/04/2015	12/07/2015	'30-34
428615	Male	23/03/1978	UNKNOWN	Kwazulu-Natal	Inkosi Albert Luthuli Central Hospital	Positive	01/10/2019	04/10/2019	'40-44
428698	Female	05/03/1985	12941/11	Kwazulu-Natal	Inkosi Albert Luthuli Central Hospital	Positive	08/02/2017	14/02/2017	'30-34
428842	Male	09/04/1984	UNKNOWN	Eastern Cape	Nelson Mandela Academic Laboratory	Positive	28/04/2016	24/05/2016	'30-34
429421	Female	06/06/1982	25330572	Western Cape	Tygerberg Laboratory	Negative	21/06/2019	24/06/2019	'35-39
429477	Female	23/05/1977	770523/16	Kwazulu-Natal	Inkosi Albert Luthuli Central Hospital	Negative	18/02/2016	22/02/2016	'35-39
429807	Female	12/08/1976	956689/13	Kwazulu-Natal	Inkosi Albert Luthuli Central Hospital	Negative	22/02/2016	24/02/2016	'35-39
430074	Male	19/01/1994	7977/16	Kwazulu-Natal	Inkosi Albert Luthuli Central Hospital	Negative	20/02/2017	23/02/2017	'20-24
430555	Female	05/04/1984	19840405	Kwazulu-Natal	Inkosi Albert Luthuli Central Hospital	Positive	16/08/2019	22/08/2019	'35-39
430715	Male	21/11/1960	9016644	Kwazulu-Natal	Inkosi Albert Luthuli Central Hospital	Negative	25/03/2015	05/04/2015	'50-54
431478	Female	03/08/1964	AAKZ00178692	Kwazulu-Natal	Inkosi Albert Luthuli Central Hospital	Negative	15/02/2016	17/02/2016	'50-54
431602	Unknown	24/09/1936	2313/15	Kwazulu-Natal	Inkosi Albert Luthuli Central Hospital	Negative	08/12/2015	14/12/2015	'60+
431930	Female	28/10/1979	18349	Kwazulu-Natal	Inkosi Albert Luthuli Central Hospital	Positive	18/10/2018	23/10/2018	'35-39
431971	Male	06/08/1974	53136	Kwazulu-Natal	Inkosi Albert Luthuli Central Hospital	Positive	22/11/2019	25/11/2019	'45-49
432107	Female	30/08/1992	QL5013	Kwazulu-Natal	Inkosi Albert Luthuli Central Hospital	Negative	12/03/2018	14/03/2018	'25-29
433226	Female	05/01/1985	46356184	Western Cape	Tygerberg Laboratory	Negative	03/10/2019	04/10/2019	'30-34
433235	Female	01/05/1983	830510	Kwazulu-Natal	Inkosi Albert Luthuli Central Hospital	Negative	18/08/2016	23/08/2016	'30-34
433784	Female	21/01/1972	CAAD00036768	Kwazulu-Natal	Inkosi Albert Luthuli Central Hospital	Negative	03/10/2017	10/10/2017	'45-49
434428	Male	16/06/1974	33791/18	Kwazulu-Natal	Inkosi Albert Luthuli Central Hospital	Negative	13/12/2018	14/12/2018	'40-44
434968	Male	16/09/1958	BCKG00133627	Kwazulu-Natal	Inkosi Albert Luthuli Central Hospital	Negative	15/11/2017	17/11/2017	'55-59
435754	Female	04/06/1971	88212972	Western Cape	Groote Schuur Laboratory	Negative	02/03/2018	06/03/2018	'45-49
435943	Female	01/01/1991	U010148	Kwazulu-Natal	Inkosi Albert Luthuli Central Hospital	Negative	20/12/2018	24/12/2018	'25-29
437102	Female	24/05/1987	MAG870524	Kwazulu-Natal	Inkosi Albert Luthuli Central Hospital	Negative	18/12/2019	20/12/2019	'30-34
437765	Female	17/02/1979	189391	Kwazulu-Natal	Inkosi Albert Luthuli Central Hospital	Negative	16/02/2016	19/02/2016	'35-39
438318	Female	28/08/1973	730828	Kwazulu-Natal	Inkosi Albert Luthuli Central Hospital	Positive	28/08/2015	16/09/2015	'40-44
438662	Female	08/05/1976	760505	Kwazulu-Natal	Inkosi Albert Luthuli Central Hospital	Positive	05/06/2019	11/06/2019	'40-44
438681	Male	10/04/1983	31726938	Western Cape	Tygerberg Laboratory	Negative	06/09/2017	07/09/2017	'30-34
438767	Female	08/11/1974	UF28761906	Eastern Cape	Port Elizabeth Laboratory	Negative	25/09/2017	26/09/2017	'40-44
438968	Female	11/10/1966	M809	Kwazulu-Natal	Inkosi Albert Luthuli Central Hospital	Negative	18/03/2015	26/03/2015	'45-49
439994	Male	25/08/1954	24525404	Eastern Cape	Port Elizabeth Laboratory	Negative	31/07/2015	03/08/2015	'60+
440298	Male	19/11/1992	AAKZ00229471	Kwazulu-Natal	Inkosi Albert Luthuli Central Hospital	Negative	19/03/2015	20/03/2015	'20-24
440478	Male	21/04/1983	830421	Kwazulu-Natal	Inkosi Albert Luthuli Central Hospital	Negative	30/06/2016	01/07/2016	'30-34
440594	Male	08/08/1961	UNKNOWN	North West	Braamfontein Central Laboratory	Negative	02/05/2015	02/12/2015	'50-54
440684	Female	15/03/1975	113328207	Western Cape	Groote Schuur Laboratory	Negative	29/06/2015	08/07/2015	'40-44
441140	Male	06/05/1963	630506	Kwazulu-Natal	Inkosi Albert Luthuli Central Hospital	Positive	25/03/2019	27/03/2019	'55-59
441572	Female	24/05/1946	17459454	Western Cape	Tygerberg Laboratory	Negative	04/02/2015	05/02/2015	'60+
441792	Female	30/06/1960	UNKNOWN	Eastern Cape	Nelson Mandela Academic Laboratory	Negative	25/07/2018	27/07/2018	'55-59
442253	Male	28/12/1967	24752479	Western Cape	Tygerberg Laboratory	Positive	06/12/2018	07/12/2018	'50-54
442410	Male	24/04/1973	30403794	Western Cape	Tygerberg Laboratory	Positive	24/07/2017	25/07/2017	'40-44
443034	Female	06/06/1989	569/14	Kwazulu-Natal	Inkosi Albert Luthuli Central Hospital	Negative	20/05/2016	23/05/2016	'25-29
443391	Male	14/11/1969	55674535	Western Cape	Tygerberg Laboratory	Negative	10/07/2019	12/07/2019	'45-49
443504	Male	04/06/1978	21809504	Western Cape	Tygerberg Laboratory	Positive	19/05/2016	20/05/2016	'35-39
444399	Female	12/12/1987	871212	Kwazulu-Natal	Inkosi Albert Luthuli Central Hospital	Negative	29/10/2015	31/10/2015	'25-29
445332	Female	30/11/1965	UNKNOWN	Eastern Cape	Port Elizabeth Laboratory	Positive	23/02/2016	29/02/2016	'50-54
445455	Female	26/04/1970	27439868	Western Cape	Tygerberg Laboratory	Negative	26/03/2018	28/03/2018	'45-49
445864	Female	26/07/1988	1636/19	Kwazulu-Natal	Inkosi Albert Luthuli Central Hospital	Positive	12/11/2019	20/11/2019	'30-34
446149	Female	28/06/1974	7153	Kwazulu-Natal	Inkosi Albert Luthuli Central Hospital	Negative	04/11/2019	07/11/2019	'45-49
446494	Female	25/09/1984	20638706	Eastern Cape	Port Elizabeth Laboratory	Positive	07/11/2015	14/11/2015	'30-34
446677	Male	08/02/1965	650208	Kwazulu-Natal	Inkosi Albert Luthuli Central Hospital	Negative	06/06/2017	12/06/2017	'50-54
446743	Male	08/12/1969	5302/12	Mpumalanga	Ermelo Laboratory	Positive	24/08/2015	25/08/2015	'45-49
447271	Male	24/01/1971	C 11498	Kwazulu-Natal	Inkosi Albert Luthuli Central Hospital	Negative	07/05/2019	15/05/2019	'45-49
447352	Female	27/11/1980	801127	Kwazulu-Natal	Inkosi Albert Luthuli Central Hospital	Positive	21/08/2018	23/08/2018	'35-39
447825	Female	19/04/1976	760419	Kwazulu-Natal	Inkosi Albert Luthuli Central Hospital	Negative	07/12/2016	09/12/2016	'40-44
447988	Female	23/12/1973	5541/13	Mpumalanga	Ermelo Laboratory	Positive	31/10/2017	01/11/2017	'40-44
448372	Male	02/08/1997	GP63190298	Gauteng	Tshwane Academic Laboratory	Positive	18/02/2016	23/02/2016	'15-19
448609	Female	23/05/1962	620523	Kwazulu-Natal	Inkosi Albert Luthuli Central Hospital	Positive	09/03/2015	15/03/2015	'50-54
448681	Male	15/11/1928	AAKZ00254954	Kwazulu-Natal	Inkosi Albert Luthuli Central Hospital	Negative	13/09/2016	16/09/2016	'60+
448779	Female	21/01/1977	AAKZ00077218	Kwazulu-Natal	Inkosi Albert Luthuli Central Hospital	Positive	02/09/2015	04/09/2015	'35-39
449088	Female	03/02/1990	900203	Mpumalanga	Ermelo Laboratory	Positive	03/10/2017	03/10/2017	'25-29
449470	Female	25/07/1988	CAAD00414704	Kwazulu-Natal	Inkosi Albert Luthuli Central Hospital	Positive	25/04/2016	29/04/2016	'25-29
449482	Female	01/03/1987	870301	Kwazulu-Natal	Inkosi Albert Luthuli Central Hospital	Negative	09/02/2017	15/02/2017	'25-29
449550	Female	21/06/1978	4156	Kwazulu-Natal	Inkosi Albert Luthuli Central Hospital	Negative	05/10/2015	08/10/2015	'35-39
449551	Female	10/07/1975	109049288	Western Cape	Groote Schuur Laboratory	Negative	08/11/2017	14/11/2017	'40-44
449984	Female	17/07/1973	730717	Kwazulu-Natal	Inkosi Albert Luthuli Central Hospital	Negative	05/07/2018	09/07/2018	'40-44
450074	Female	16/09/1990	900916	Kwazulu-Natal	Inkosi Albert Luthuli Central Hospital	Negative	30/03/2018	05/04/2018	'25-29
450368	Female	08/09/1988	UNKNOWN	Eastern Cape	Nelson Mandela Academic Laboratory	Negative	06/08/2015	06/11/2015	'25-29
450419	Female	07/09/1991	910709	Kwazulu-Natal	Inkosi Albert Luthuli Central Hospital	Positive	26/03/2015	04/05/2015	'20-24
450468	Male	05/07/1972	720705	Kwazulu-Natal	Inkosi Albert Luthuli Central Hospital	Negative	07/11/2018	09/11/2018	'45-49
451529	Female	18/04/1984	UF28325355	Eastern Cape	Port Elizabeth Laboratory	Negative	21/03/2019	26/03/2019	'30-34
451570	Female	06/10/1983	991/15	Kwazulu-Natal	Inkosi Albert Luthuli Central Hospital	Positive	18/09/2015	28/09/2015	'30-34
451820	Female	05/02/1979	C 15027	Kwazulu-Natal	Inkosi Albert Luthuli Central Hospital	Negative	14/01/2019	18/01/2019	'35-39
451925	Male	04/09/1969	467/16	Kwazulu-Natal	Inkosi Albert Luthuli Central Hospital	Negative	02/02/2016	07/02/2016	'45-49
451949	Female	03/05/1980	800305	Kwazulu-Natal	Inkosi Albert Luthuli Central Hospital	Positive	07/08/2015	22/07/2015	'35-39
452109	Male	03/07/1971	22718415	Western Cape	Tygerberg Laboratory	Positive	23/10/2017	24/10/2017	'45-49
452164	Male	28/07/1960	94658408PE	Eastern Cape	Port Elizabeth Laboratory	Negative	25/08/2015	27/08/2015	'55-59
452189	Male	23/03/1992	116152489	Western Cape	Groote Schuur Laboratory	Negative	10/07/2018	23/07/2018	'25-29
452864	Male	05/12/1980	801205	Kwazulu-Natal	Inkosi Albert Luthuli Central Hospital	Positive	05/04/2016	07/04/2016	'35-39
452976	Male	15/01/1972	720115	Kwazulu-Natal	Inkosi Albert Luthuli Central Hospital	Negative	22/08/2017	28/08/2017	'45-49
453158	Female	02/07/1992	2163/15	Kwazulu-Natal	Inkosi Albert Luthuli Central Hospital	Negative	26/10/2015	29/10/2015	'20-24
453419	Female	23/08/1985	CAAD00365301	Kwazulu-Natal	Inkosi Albert Luthuli Central Hospital	Positive	07/03/2017	10/03/2017	'30-34
453766	Female	28/12/1977	15885/18	Kwazulu-Natal	Inkosi Albert Luthuli Central Hospital	Negative	20/12/2018	27/12/2018	'40-44
453812	Female	28/02/1978	28/02/1978	Kwazulu-Natal	Inkosi Albert Luthuli Central Hospital	Negative	26/01/2017	30/01/2017	'35-39
454514	Female	10/12/1978	UNKNOWN	Kwazulu-Natal	Inkosi Albert Luthuli Central Hospital	Negative	02/05/2017	10/05/2017	'35-39
455641	Female	28/11/1974	4541/17	Kwazulu-Natal	Inkosi Albert Luthuli Central Hospital	Negative	10/10/2017	13/10/2017	'40-44
455681	Female	05/05/1978	780505	Kwazulu-Natal	Inkosi Albert Luthuli Central Hospital	Positive	01/06/2016	03/06/2016	'35-39
456009	Female	15/10/1985	BCKG00260747	Kwazulu-Natal	Inkosi Albert Luthuli Central Hospital	Negative	10/11/2016	14/11/2016	'30-34
456256	Male	26/09/1981	111009999	Western Cape	Tygerberg Laboratory	Positive	16/03/2015	18/03/2015	'30-34
456330	Male	30/07/1982	4435/11	Kwazulu-Natal	Inkosi Albert Luthuli Central Hospital	Positive	01/02/2017	06/02/2017	'30-34
456493	Female	10/02/1945	DLA450210	Kwazulu-Natal	Inkosi Albert Luthuli Central Hospital	Negative	12/09/2017	18/09/2017	'60+
457216	Female	15/03/1986	860315	Kwazulu-Natal	Inkosi Albert Luthuli Central Hospital	Negative	29/09/2016	10/10/2016	'30-34
458428	Female	28/08/1988	UNKNOWN	Eastern Cape	Port Elizabeth Laboratory	Negative	12/05/2017	15/05/2017	'25-29
458493	Female	27/03/1975	750327	Kwazulu-Natal	Inkosi Albert Luthuli Central Hospital	Negative	19/06/2019	25/06/2019	'40-44
458573	Male	11/06/1966	43136357	Western Cape	Tygerberg Laboratory	Positive	24/08/2015	26/08/2015	'45-49
459040	Female	01/02/1989	74922287	Western Cape	Tygerberg Laboratory	Negative	01/12/2015	14/01/2015	'25-29
459461	Female	17/04/1977	17283	Gauteng	Tshwane Academic Laboratory	Positive	03/09/2015	04/09/2015	'35-39
459564	Male	11/10/1962	82746298PE	North West	Tshwane Academic Laboratory	Negative	25/08/2015	27/08/2015	'50-54
459845	Male	12/05/1975	8165/17	Kwazulu-Natal	Inkosi Albert Luthuli Central Hospital	Positive	13/07/2017	24/07/2017	'40-44
460098	Male	24/09/1974	8209/06	Kwazulu-Natal	Inkosi Albert Luthuli Central Hospital	Positive	29/09/2017	04/10/2017	'40-44
460414	Female	08/06/1989	890608	Kwazulu-Natal	Inkosi Albert Luthuli Central Hospital	Positive	01/02/2018	07/02/2018	'25-29
460805	Female	26/12/1990	UNKNOWN	Eastern Cape	Nelson Mandela Academic Laboratory	Positive	25/09/2015	01/10/2015	'20-24
461363	Female	25/11/1987	UNKNOWN	Eastern Cape	Nelson Mandela Academic Laboratory	Positive	06/02/2017	03/03/2017	'25-29
461914	Male	26/11/1952	3471/17	Kwazulu-Natal	Inkosi Albert Luthuli Central Hospital	Negative	23/10/2017	27/10/2017	'60+
462175	Male	19/06/1971	93743656PE	Kwazulu-Natal	Inkosi Albert Luthuli Central Hospital	Negative	25/08/2017	31/08/2017	'45-49
463641	Female	18/08/1982	22831978	Eastern Cape	Port Elizabeth Laboratory	Positive	06/10/2016	10/10/2016	'30-34
463642	Female	16/07/1970	700716/19	Kwazulu-Natal	Inkosi Albert Luthuli Central Hospital	Positive	24/10/2019	29/10/2019	'45-49
464517	Male	20/02/2000	220	Kwazulu-Natal	Inkosi Albert Luthuli Central Hospital	Positive	17/12/2015	22/12/2015	'15-19
464851	Male	27/08/1969	80661523	Western Cape	Tygerberg Laboratory	Negative	16/07/2019	17/07/2019	'45-49
464957	Female	14/04/1985	201/4/17	Kwazulu-Natal	Inkosi Albert Luthuli Central Hospital	Negative	10/04/2017	13/04/2017	'30-34
466320	Female	22/12/1977	8722/16	Kwazulu-Natal	Inkosi Albert Luthuli Central Hospital	Negative	12/07/2016	18/07/2016	'35-39
468204	Male	21/03/1977	770321	Kwazulu-Natal	Inkosi Albert Luthuli Central Hospital	Positive	24/10/2016	25/10/2016	'35-39
468891	Male	09/10/1972	091072SI	Gauteng	Braamfontein Central Laboratory	Negative	22/02/2017	27/02/2017	'40-44
469183	Female	26/01/1981	159/44	Kwazulu-Natal	Inkosi Albert Luthuli Central Hospital	Negative	23/08/2018	29/08/2018	'35-39
469570	Female	05/01/1986	106689	Kwazulu-Natal	Inkosi Albert Luthuli Central Hospital	Positive	06/08/2018	10/08/2018	'30-34
469766	Female	06/06/1981	UNKNOWN	Eastern Cape	Nelson Mandela Academic Laboratory	Negative	12/09/2015	22/12/2015	'30-34
470071	Male	27/06/1974	UNKNOWN	Kwazulu-Natal	Inkosi Albert Luthuli Central Hospital	Negative	21/11/2019	25/11/2019	'45-49
470351	Female	15/12/1958	881/16	Kwazulu-Natal	Inkosi Albert Luthuli Central Hospital	Negative	14/03/2016	16/03/2016	'55-59
470756	Female	14/08/1948	884/14	Kwazulu-Natal	Inkosi Albert Luthuli Central Hospital	Negative	30/07/2018	01/08/2018	'60+
471406	Female	07/10/1980	UF28831741	Eastern Cape	Port Elizabeth Laboratory	Positive	29/06/2017	06/07/2017	'35-39
471635	Female	28/04/1989	V103	Kwazulu-Natal	Inkosi Albert Luthuli Central Hospital	Negative	07/02/2018	15/02/2018	'25-29
471961	Female	22/11/1985	UF24240764	Eastern Cape	Port Elizabeth Laboratory	Negative	04/03/2018	08/03/2018	'30-34
473611	Female	12/01/1980	C2135	Kwazulu-Natal	Inkosi Albert Luthuli Central Hospital	Positive	02/05/2015	02/10/2015	'35-39
473730	Female	01/09/1985	2238	Kwazulu-Natal	Inkosi Albert Luthuli Central Hospital	Negative	20/10/2017	27/10/2017	'30-34
473779	Female	04/06/1983	830604	Kwazulu-Natal	Inkosi Albert Luthuli Central Hospital	Positive	17/07/2019	19/07/2019	'35-39
473911	Female	28/10/1961	67534362	Western Cape	Tygerberg Laboratory	Negative	18/05/2015	21/05/2015	'50-54
474694	Female	08/12/1974	42057679	Western Cape	Tygerberg Laboratory	Negative	23/04/2015	24/04/2015	'40-44
475379	Male	05/09/1962	78713419	Western Cape	Tygerberg Laboratory	Negative	06/06/2018	08/06/2018	'55-59
476102	Female	13/05/1966	GP63146380	Gauteng	Tshwane Academic Laboratory	Negative	21/01/2016	22/01/2016	'45-49
476312	Female	18/12/1979	UNKNOWN	Eastern Cape	Port Elizabeth Laboratory	Negative	10/10/2017	13/10/2017	'35-39
476664	Female	24/01/1992	IZI19920124CEL	Kwazulu-Natal	Inkosi Albert Luthuli Central Hospital	Negative	04/01/2019	07/01/2019	'25-29
477295	Female	06/06/1981	810606	Kwazulu-Natal	Inkosi Albert Luthuli Central Hospital	Negative	25/11/2019	27/11/2019	'35-39
477999	Male	10/01/1980	3114/18	Kwazulu-Natal	Inkosi Albert Luthuli Central Hospital	Negative	07/08/2018	13/08/2018	'35-39
478165	Female	27/01/1987	GT01327258	Gauteng	Chris Hani Baragwanath Stat Laboratory	Positive	20/03/2017	23/03/2017	'30-34
478480	Male	10/05/1977	BCKG00164175	Kwazulu-Natal	Inkosi Albert Luthuli Central Hospital	Positive	30/10/2016	04/11/2016	'35-39
478952	Female	05/01/1984	UNKNOWN	Kwazulu-Natal	Inkosi Albert Luthuli Central Hospital	Positive	18/11/2015	20/11/2015	'30-34
479817	Female	12/09/1966	UNKNOWN	Eastern Cape	Port Elizabeth Laboratory	Negative	10/10/2016	12/10/2016	'50-54
480492	Male	14/06/1955	550614	Kwazulu-Natal	Inkosi Albert Luthuli Central Hospital	Negative	07/08/2015	23/08/2015	'60+
481464	Male	20/10/1971	UNKNOWN	Eastern Cape	Port Elizabeth Laboratory	Positive	26/09/2016	28/09/2016	'40-44
481913	Male	22/06/1974	740622	Kwazulu-Natal	Inkosi Albert Luthuli Central Hospital	Positive	07/08/2017	15/08/2017	'40-44
481952	Female	15/04/1969	UNKNOWN	Eastern Cape	Nelson Mandela Academic Laboratory	Negative	23/08/2017	25/08/2017	'45-49
482013	Female	22/07/1978	220778	Kwazulu-Natal	Inkosi Albert Luthuli Central Hospital	Negative	15/04/2015	21/04/2015	'35-39
482803	Female	06/11/1983	16099905	Western Cape	Groote Schuur Laboratory	Negative	31/10/2018	06/11/2018	'30-34
482886	Male	10/09/1976	761009	Kwazulu-Natal	Inkosi Albert Luthuli Central Hospital	Positive	06/11/2015	13/06/2015	'35-39
483692	Female	16/02/1980	UNKNOWN	Eastern Cape	Nelson Mandela Academic Laboratory	Negative	05/12/2017	07/12/2017	'35-39
483739	Male	18/03/1982	43394931	Western Cape	Tygerberg Laboratory	Positive	25/02/2015	26/02/2015	'30-34
484178	Male	14/12/1973	731214	Kwazulu-Natal	Inkosi Albert Luthuli Central Hospital	Positive	05/05/2016	10/05/2016	'40-44
484328	Male	07/11/1963	22012082	Eastern Cape	Port Elizabeth Laboratory	Negative	27/05/2016	31/05/2016	'50-54
485071	Female	16/09/1980	155284722	Western Cape	Tygerberg Laboratory	Negative	22/12/2015	23/12/2015	'35-39
485082	Female	24/01/1978	7250	Eastern Cape	Port Elizabeth Laboratory	Negative	06/10/2016	10/10/2016	'35-39
485098	Female	16/09/1988	31691843	Western Cape	Groote Schuur Laboratory	Negative	02/05/2016	03/05/2016	'25-29
485168	Female	08/01/1992	27948298	Eastern Cape	Port Elizabeth Laboratory	Positive	26/11/2018	30/11/2018	'25-29
485353	Female	15/06/1979	UNKNOWN	Eastern Cape	Nelson Mandela Academic Laboratory	Negative	28/05/2018	30/05/2018	'35-39
485865	Female	12/11/1982	1161/10	Kwazulu-Natal	Inkosi Albert Luthuli Central Hospital	Negative	22/02/2016	25/02/2016	'30-34
486647	Female	11/09/1982	10387/14	Mpumalanga	Ermelo Laboratory	Positive	14/12/2015	14/12/2015	'30-34
486888	Male	07/01/1978	589/15	Mpumalanga	Ermelo Laboratory	Negative	09/10/2015	09/11/2015	'35-39
487280	Female	20/04/1984	502/12	Kwazulu-Natal	Inkosi Albert Luthuli Central Hospital	Negative	24/12/2015	31/12/2015	'30-34
489914	Female	13/01/1971	UNKNOWN	Eastern Cape	Nelson Mandela Academic Laboratory	Negative	08/02/2018	13/02/2018	'45-49
490340	Female	18/04/1966	18/02262	Mpumalanga	Ermelo Laboratory	Negative	01/03/2018	03/03/2018	'50-54
490971	Male	06/08/1969	12432/16	Kwazulu-Natal	Inkosi Albert Luthuli Central Hospital	Negative	29/08/2016	05/09/2016	'45-49
491896	Male	05/02/1975	N7006	Kwazulu-Natal	Inkosi Albert Luthuli Central Hospital	Negative	25/10/2016	27/10/2016	'40-44
492439	Female	03/07/1991	1789	Kwazulu-Natal	Inkosi Albert Luthuli Central Hospital	Positive	14/06/2016	20/06/2016	'20-24
493040	Male	20/04/1985	12969/18	Kwazulu-Natal	Inkosi Albert Luthuli Central Hospital	Positive	08/06/2018	12/06/2018	'30-34
494680	Female	27/04/1990	20487500	Eastern Cape	Nelson Mandela Academic Laboratory	Negative	16/02/2018	20/02/2018	'25-29
495159	Female	03/07/1982	145019253	Western Cape	Tygerberg Laboratory	Negative	02/02/2017	03/02/2017	'30-34
495177	Female	22/04/1977	48/18	Kwazulu-Natal	Inkosi Albert Luthuli Central Hospital	Positive	07/06/2016	10/06/2016	'35-39
495336	Female	22/11/1981	UMLK34950A	Kwazulu-Natal	Inkosi Albert Luthuli Central Hospital	Negative	03/09/2019	11/09/2019	'35-39
497665	Female	13/12/1962	109667	Kwazulu-Natal	Inkosi Albert Luthuli Central Hospital	Positive	11/11/2016	15/11/2016	'50-54
498194	Female	26/10/1993	UNKNOWN	Mpumalanga	Ermelo Laboratory	Negative	24/04/2018	29/04/2018	'20-24
498601	Female	20/04/1979	2938	Kwazulu-Natal	Inkosi Albert Luthuli Central Hospital	Negative	03/09/2018	05/09/2018	'35-39
498794	Male	15/10/1964	20941167	Western Cape	Tygerberg Laboratory	Negative	18/08/2017	19/08/2017	'50-54
498996	Female	21/05/1974	33102732	Western Cape	Tygerberg Laboratory	Negative	26/08/2016	30/08/2016	'40-44
499522	Female	20/03/1983	GT25511676	Gauteng	Chris Hani Baragwanath Laboratory	Negative	07/12/2018	10/12/2018	'35-39
499604	Female	28/08/1979	MNY0051/1	Gauteng	Tshwane Academic Laboratory	Negative	22/09/2015	25/09/2015	'35-39
500761	Female	24/03/1974	UNKNOWN	Kwazulu-Natal	Inkosi Albert Luthuli Central Hospital	Positive	21/02/2017	24/02/2017	'40-44
501333	Male	10/02/1975	380/15	Mpumalanga	Ermelo Laboratory	Positive	10/10/2018	20/10/2018	'40-44
501888	Male	28/10/1975	UMZ19751028NGI	Kwazulu-Natal	Inkosi Albert Luthuli Central Hospital	Positive	06/12/2019	10/12/2019	'40-44
503320	Female	21/08/1979	39438/15	Kwazulu-Natal	Inkosi Albert Luthuli Central Hospital	Positive	19/08/2015	01/09/2015	'35-39
503476	Female	07/04/1978	MAJ780407	Kwazulu-Natal	Inkosi Albert Luthuli Central Hospital	Negative	06/04/2016	09/04/2016	'35-39
503783	Female	26/07/1982	P151712	Kwazulu-Natal	Inkosi Albert Luthuli Central Hospital	Negative	12/08/2015	25/08/2015	'30-34
504183	Female	01/07/1973	730701	Kwazulu-Natal	Inkosi Albert Luthuli Central Hospital	Negative	14/06/2017	17/06/2017	'40-44
504274	Female	04/03/1974	740304	Kwazulu-Natal	Inkosi Albert Luthuli Central Hospital	Positive	16/07/2019	19/07/2019	'45-49
504380	Female	19/08/1974	24321390	Eastern Cape	Port Elizabeth Laboratory	Negative	14/12/2016	21/12/2016	'40-44
504476	Male	22/09/1957	May-67	Kwazulu-Natal	Inkosi Albert Luthuli Central Hospital	Positive	06/03/2017	08/03/2017	'55-59
504885	Female	12/04/1993	6211/15	Kwazulu-Natal	Inkosi Albert Luthuli Central Hospital	Negative	25/11/2015	12/02/2015	'20-24
505656	Male	11/09/1975	750911	Kwazulu-Natal	Inkosi Albert Luthuli Central Hospital	Positive	07/01/2019	09/01/2019	'40-44
506761	Female	27/02/1975	AAKZ00576303	Kwazulu-Natal	Inkosi Albert Luthuli Central Hospital	Positive	03/11/2019	05/11/2019	'40-44
507024	Male	05/10/1967	11282241	Western Cape	Groote Schuur Laboratory	Positive	01/09/2015	01/12/2015	'45-49
507386	Male	14/06/1975	750614	Kwazulu-Natal	Inkosi Albert Luthuli Central Hospital	Positive	11/02/2017	16/02/2017	'40-44
507456	Male	14/07/1959	590714	Kwazulu-Natal	Inkosi Albert Luthuli Central Hospital	Negative	07/03/2018	12/03/2018	'55-59
507607	Female	15/02/1979	790215	Kwazulu-Natal	Inkosi Albert Luthuli Central Hospital	Positive	11/01/2018	16/01/2018	'35-39
507910	Female	05/07/1962	137554143	Western Cape	Groote Schuur Laboratory	Negative	19/05/2016	23/05/2016	'50-54
508281	Female	28/05/1982	820528	Kwazulu-Natal	Inkosi Albert Luthuli Central Hospital	Positive	18/04/2018	20/04/2018	'35-39
509339	Female	09/07/1978	09/07/1978	Kwazulu-Natal	Inkosi Albert Luthuli Central Hospital	Negative	11/11/2015	13/11/2015	'35-39
509715	Male	02/10/1976	56040991	Western Cape	Tygerberg Laboratory	Negative	08/06/2015	08/07/2015	'35-39
510276	Female	07/07/1963	1834/07	Mpumalanga	Ermelo Laboratory	Negative	27/05/2015	27/05/2015	'50-54
510311	Female	13/11/1976	29189	Gauteng	Tshwane Academic Laboratory	Negative	24/05/2016	31/05/2016	'35-39
510467	Female	14/11/1982	450/13	Kwazulu-Natal	Inkosi Albert Luthuli Central Hospital	Negative	15/12/2016	22/12/2016	'30-34
510581	Male	20/10/1981	811020	Kwazulu-Natal	Inkosi Albert Luthuli Central Hospital	Negative	14/04/2016	19/04/2016	'30-34
511362	Female	06/09/1985	4210/19	Kwazulu-Natal	Inkosi Albert Luthuli Central Hospital	Negative	19/12/2019	23/12/2019	'30-34
512167	Female	11/03/1981	4206/10	Mpumalanga	Ermelo Laboratory	Negative	07/09/2016	07/09/2016	'35-39
513313	Female	17/05/1988	117891580	Western Cape	Tygerberg Laboratory	Negative	15/03/2019	18/03/2019	'30-34
513813	Male	29/08/1986	139394480	Western Cape	Tygerberg Laboratory	Positive	04/04/2016	05/04/2016	'25-29
513880	Female	04/05/1977	UNKNOWN	Kwazulu-Natal	Inkosi Albert Luthuli Central Hospital	Negative	23/02/2015	25/02/2015	'35-39
514465	Male	24/05/1971	6293/13	Mpumalanga	Ermelo Laboratory	Positive	06/08/2015	13/08/2015	'40-44
514965	Male	14/10/1978	781014	Kwazulu-Natal	Inkosi Albert Luthuli Central Hospital	Positive	04/05/2016	07/05/2016	'35-39
515034	Female	12/08/1987	27880368	Eastern Cape	Port Elizabeth Laboratory	Negative	01/09/2018	05/09/2018	'30-34
515832	Female	16/10/1980	5965/19	Kwazulu-Natal	Inkosi Albert Luthuli Central Hospital	Positive	16/08/2019	22/08/2019	'35-39
516112	Female	08/08/1961	20207221	Western Cape	Tygerberg Laboratory	Negative	31/10/2018	02/11/2018	'55-59
516905	Female	14/08/1969	AAKZ00545108	Kwazulu-Natal	Inkosi Albert Luthuli Central Hospital	Negative	12/07/2018	13/07/2018	'45-49
517187	Male	13/01/1970	UF29775269	Eastern Cape	Port Elizabeth Laboratory	Negative	01/12/2017	06/12/2017	'45-49
517199	Male	07/09/1982	6364/16	Kwazulu-Natal	Inkosi Albert Luthuli Central Hospital	Negative	29/12/2016	04/01/2017	'30-34
517385	Female	17/07/1988	GP63148182	Gauteng	Tshwane Academic Laboratory	Negative	28/09/2015	02/10/2015	'25-29
517429	Female	24/12/1985	737682	Kwazulu-Natal	Inkosi Albert Luthuli Central Hospital	Negative	07/12/2015	09/12/2015	'25-29
517480	Male	30/11/1971	711130	Kwazulu-Natal	Inkosi Albert Luthuli Central Hospital	Negative	11/01/2017	13/01/2017	'45-49
517872	Female	03/10/1987	28883/15	Kwazulu-Natal	Inkosi Albert Luthuli Central Hospital	Negative	15/06/2015	22/06/2015	'25-29
518829	Female	18/04/1985	ST545/10	Kwazulu-Natal	Inkosi Albert Luthuli Central Hospital	Negative	20/05/2016	23/05/2016	'30-34
519194	Female	30/10/1990	901030	Kwazulu-Natal	Inkosi Albert Luthuli Central Hospital	Negative	21/07/2018	24/07/2018	'25-29
519952	Male	12/11/1972	98030117PE	Free State	Universitas Academic Laboratory	Negative	15/05/2019	16/05/2019	'45-49
519962	Female	10/10/1984	28412427	Western Cape	Tygerberg Laboratory	Positive	15/03/2016	16/03/2016	'30-34
519968	Male	14/01/1979	131033086	Western Cape	Tygerberg Laboratory	Negative	17/12/2015	18/12/2015	'35-39
520171	Female	15/09/1986	18571/15	Kwazulu-Natal	Inkosi Albert Luthuli Central Hospital	Positive	24/09/2015	30/09/2015	'25-29
520734	Female	05/07/1969	109381764	Western Cape	Groote Schuur Laboratory	Negative	04/12/2018	13/12/2018	'45-49
521849	Female	15/01/1957	UF21376934	Eastern Cape	Port Elizabeth Laboratory	Positive	06/10/2019	10/10/2019	'60+
523175	Female	04/09/1972	21991229	Eastern Cape	Port Elizabeth Laboratory	Negative	24/12/2015	28/12/2015	'40-44
523497	Male	10/10/1972	95074449NA	Kwazulu-Natal	Inkosi Albert Luthuli Central Hospital	Negative	04/08/2015	20/04/2015	'40-44
523539	Male	20/06/1940	7713/16	Mpumalanga	Ermelo Laboratory	Negative	26/10/2016	26/10/2016	'60+
523856	Male	06/02/1979	J176	Kwazulu-Natal	Inkosi Albert Luthuli Central Hospital	Negative	23/02/2017	01/03/2017	'35-39
526114	Male	25/10/1972	721025	Kwazulu-Natal	Inkosi Albert Luthuli Central Hospital	Negative	10/11/2017	13/11/2017	'45-49
526187	Male	23/06/1969	93656166BV	Kwazulu-Natal	Inkosi Albert Luthuli Central Hospital	Positive	11/11/2019	15/11/2019	'50-54
526600	Female	25/06/1987	AAKZ00519905	Kwazulu-Natal	Inkosi Albert Luthuli Central Hospital	Negative	19/06/2017	21/06/2017	'25-29
526703	Male	31/03/1959	VPA15338PE	Mpumalanga	Ermelo Laboratory	Negative	11/10/2018	20/10/2018	'55-59
526859	Female	15/07/1983	18802/19	Kwazulu-Natal	Inkosi Albert Luthuli Central Hospital	Negative	07/02/2019	13/02/2019	'35-39
526931	Female	30/06/1995	UNKNOWN	Kwazulu-Natal	Inkosi Albert Luthuli Central Hospital	Positive	23/11/2017	29/11/2017	'20-24
527443	Male	22/12/1966	AAKZ00555233	Kwazulu-Natal	Inkosi Albert Luthuli Central Hospital	Positive	03/12/2018	04/12/2018	'50-54
528280	Male	21/03/1962	21307863	Western Cape	Tygerberg Laboratory	Negative	16/05/2019	17/05/2019	'55-59
529131	Female	05/10/1989	132/265/5943	Mpumalanga	Ermelo Laboratory	Positive	20/03/2019	21/03/2019	'25-29
529181	Male	16/02/1986	860216	Kwazulu-Natal	Inkosi Albert Luthuli Central Hospital	Negative	07/08/2017	10/08/2017	'30-34
529899	Female	10/02/1968	14/17815	Mpumalanga	Rob Ferreira Laboratory	Negative	18/04/2017	20/04/2017	'45-49
529913	Female	27/09/1969	94651916DA	Free State	Universitas Academic Laboratory	Positive	12/07/2016	20/07/2016	'45-49
530289	Female	10/05/1983	UMZ830510KZN	Kwazulu-Natal	Inkosi Albert Luthuli Central Hospital	Negative	06/05/2019	16/05/2019	'35-39
530672	Female	01/01/1968	12550190	Western Cape	Groote Schuur Laboratory	Negative	31/08/2017	05/09/2017	'45-49
531931	Male	20/02/1963	841/12	Kwazulu-Natal	Inkosi Albert Luthuli Central Hospital	Negative	25/04/2017	08/05/2017	'50-54
531988	Male	06/03/1988	103616	Kwazulu-Natal	Inkosi Albert Luthuli Central Hospital	Positive	01/03/2017	03/03/2017	'25-29
532120	Female	07/06/1981	810706	Kwazulu-Natal	Inkosi Albert Luthuli Central Hospital	Positive	10/06/2015	10/08/2015	'30-34
532683	Male	07/12/1941	UF26174169	Eastern Cape	Port Elizabeth Laboratory	Negative	30/12/2018	02/01/2019	'60+
533749	Female	07/12/1953	67791400	Western Cape	Tygerberg Laboratory	Positive	08/03/2017	10/03/2017	'60+
533838	Male	28/12/1986	71154546	Western Cape	Tygerberg Laboratory	Negative	09/10/2017	10/10/2017	'30-34
534829	Unknown	27/01/1986	7298	Kwazulu-Natal	Inkosi Albert Luthuli Central Hospital	Positive	10/02/2015	12/02/2015	'25-29
535018	Male	09/04/1988	880409	Kwazulu-Natal	Inkosi Albert Luthuli Central Hospital	Negative	19/12/2019	24/12/2019	'30-34
535522	Female	22/11/1969	429	Kwazulu-Natal	Inkosi Albert Luthuli Central Hospital	Negative	24/08/2017	31/08/2017	'45-49
537678	Female	07/03/1983	126-106-3588	Kwazulu-Natal	Inkosi Albert Luthuli Central Hospital	Negative	05/11/2019	14/11/2019	'35-39
538512	Female	05/10/1975	660816	Eastern Cape	Port Elizabeth Laboratory	Negative	11/07/2016	13/07/2016	'40-44
539345	Male	14/03/1970	DMK 6661/17	Kwazulu-Natal	Inkosi Albert Luthuli Central Hospital	Negative	10/02/2017	15/02/2017	'45-49
539719	Male	01/05/1962	26	Kwazulu-Natal	Inkosi Albert Luthuli Central Hospital	Negative	29/05/2015	06/03/2015	'50-54
539741	Male	06/07/1968	B6923	Kwazulu-Natal	Inkosi Albert Luthuli Central Hospital	Positive	07/03/2018	12/03/2018	'45-49
540324	Male	18/06/1958	3491/19	Eastern Cape	Port Elizabeth Laboratory	Negative	18/11/2019	21/11/2019	'60+
541071	Female	25/07/1984	840725	Kwazulu-Natal	Inkosi Albert Luthuli Central Hospital	Positive	21/08/2015	08/09/2015	'30-34
542755	Female	11/08/1992	920811	Kwazulu-Natal	Inkosi Albert Luthuli Central Hospital	Negative	21/06/2017	26/06/2017	'20-24
543475	Male	16/09/1971	93748713PE	Mpumalanga	Ermelo Laboratory	Positive	27/03/2019	29/03/2019	'45-49
543575	Female	14/09/1978	18313627	Western Cape	Groote Schuur Laboratory	Negative	14/10/2017	17/10/2017	'35-39
543846	Female	04/10/1981	155/15	Eastern Cape	Port Elizabeth Laboratory	Negative	06/11/2018	08/11/2018	'35-39
544861	Male	09/01/1983	53626/17	Kwazulu-Natal	Inkosi Albert Luthuli Central Hospital	Negative	22/11/2017	29/11/2017	'30-34
545136	Male	16/04/1981	961	Kwazulu-Natal	Inkosi Albert Luthuli Central Hospital	Positive	04/01/2017	06/01/2017	'35-39
545506	Female	17/08/1989	UNKNOWN	Kwazulu-Natal	Inkosi Albert Luthuli Central Hospital	Negative	04/02/2017	07/02/2017	'25-29
546101	Female	25/03/1960	600325	Kwazulu-Natal	Inkosi Albert Luthuli Central Hospital	Negative	06/06/2018	08/06/2018	'55-59
546302	Unknown	23/03/1989	2991	Kwazulu-Natal	Inkosi Albert Luthuli Central Hospital	Negative	15/12/2016	22/12/2016	'25-29
546772	Female	28/12/1965	3793/18	Mpumalanga	Ermelo Laboratory	Positive	05/04/2018	06/04/2018	'50-54
546778	Female	11/11/1979	28517746	Western Cape	Groote Schuur Laboratory	Negative	20/04/2016	25/04/2016	'35-39
547195	Female	05/02/1986	69842540	Western Cape	Groote Schuur Laboratory	Positive	14/10/2019	22/10/2019	'30-34
547238	Male	25/12/1969	014/289/4906	Mpumalanga	Ermelo Laboratory	Negative	03/06/2019	04/06/2019	'45-49
547679	Female	09/09/1983	830909	Kwazulu-Natal	Inkosi Albert Luthuli Central Hospital	Negative	15/06/2016	20/06/2016	'30-34
548213	Female	29/12/1993	BCKG00298679	Kwazulu-Natal	Inkosi Albert Luthuli Central Hospital	Negative	03/10/2017	06/10/2017	'20-24
549371	Female	20/05/2003	30520	Kwazulu-Natal	Inkosi Albert Luthuli Central Hospital	Negative	11/07/2019	15/07/2019	'15-19
549599	Male	04/04/1972	720404	Kwazulu-Natal	Inkosi Albert Luthuli Central Hospital	Positive	17/05/2016	19/05/2016	'40-44
550093	Male	17/07/1977	62703	Kwazulu-Natal	Inkosi Albert Luthuli Central Hospital	Positive	26/05/2016	30/05/2016	'35-39
550373	Male	11/10/1976	11/10/1976	Kwazulu-Natal	Inkosi Albert Luthuli Central Hospital	Negative	13/06/2016	15/06/2016	'35-39
550432	Male	08/06/1957	UNKNOWN	Eastern Cape	Port Elizabeth Laboratory	Negative	25/03/2015	31/03/2015	'55-59
551000	Unknown	24/07/1944	440724	Kwazulu-Natal	Inkosi Albert Luthuli Central Hospital	Negative	12/07/2016	14/07/2016	'60+
552188	Female	16/08/1988	880810	Kwazulu-Natal	Inkosi Albert Luthuli Central Hospital	Negative	04/07/2019	11/07/2019	'30-34
552493	Male	26/02/1977	106684285	Western Cape	Groote Schuur Laboratory	Negative	02/04/2017	04/04/2017	'40-44
553098	Male	07/01/1973	730701	Kwazulu-Natal	Inkosi Albert Luthuli Central Hospital	Positive	01/12/2015	15/01/2015	'40-44
553679	Female	25/08/1986	UNKNOWN	Kwazulu-Natal	Inkosi Albert Luthuli Central Hospital	Positive	18/09/2019	20/09/2019	'30-34
554285	Female	27/11/1969	CAAD00501206	Kwazulu-Natal	Inkosi Albert Luthuli Central Hospital	Negative	15/09/2017	20/09/2017	'45-49
554294	Female	16/08/1984	1102/18	Kwazulu-Natal	Inkosi Albert Luthuli Central Hospital	Positive	29/05/2018	31/05/2018	'30-34
554314	Female	08/02/1966	2164/14	Kwazulu-Natal	Inkosi Albert Luthuli Central Hospital	Negative	17/01/2017	20/01/2017	'50-54
554846	Male	16/06/1976	760616	Kwazulu-Natal	Inkosi Albert Luthuli Central Hospital	Negative	06/06/2018	08/06/2018	'40-44
555154	Female	02/02/1963	84583624	Western Cape	Groote Schuur Laboratory	Positive	06/05/2015	06/08/2015	'50-54
555578	Male	04/11/1965	93776755PE	Limpopo	Tshwane Academic Laboratory	Negative	12/08/2015	13/12/2015	'45-49
556262	Male	14/10/1989	58141089	Kwazulu-Natal	Inkosi Albert Luthuli Central Hospital	Positive	31/10/2016	02/11/2016	'25-29
556399	Female	22/07/1981	810722	Kwazulu-Natal	Inkosi Albert Luthuli Central Hospital	Negative	08/02/2016	12/02/2016	'30-34
556706	Male	02/05/1981	810502	Kwazulu-Natal	Inkosi Albert Luthuli Central Hospital	Positive	29/10/2019	01/11/2019	'35-39
556772	Female	05/09/1983	830905	Kwazulu-Natal	Inkosi Albert Luthuli Central Hospital	Positive	14/05/2016	17/05/2016	'30-34
558399	Unknown	01/10/1975	P1082/17	Kwazulu-Natal	Inkosi Albert Luthuli Central Hospital	Negative	16/08/2017	22/08/2017	'40-44
558690	Female	01/11/1972	BCKG00328725	Kwazulu-Natal	Inkosi Albert Luthuli Central Hospital	Negative	22/05/2018	24/05/2018	'45-49
558970	Female	15/12/1989	21828/18	Kwazulu-Natal	Inkosi Albert Luthuli Central Hospital	Positive	15/10/2018	17/10/2018	'25-29
560071	Female	16/05/1985	6751	Kwazulu-Natal	Inkosi Albert Luthuli Central Hospital	Negative	11/02/2015	16/02/2015	'25-29
560151	Male	26/11/1977	UNKNOWN	Eastern Cape	Nelson Mandela Academic Laboratory	Negative	09/12/2017	20/12/2017	'40-44
560212	Male	22/05/1973	730522	Kwazulu-Natal	Inkosi Albert Luthuli Central Hospital	Positive	08/02/2016	12/02/2016	'40-44
560926	Male	08/01/1971	080171TS	Gauteng	Braamfontein Central Laboratory	Negative	25/05/2017	26/05/2017	'45-49
561094	Male	03/10/1973	A5490	Kwazulu-Natal	Inkosi Albert Luthuli Central Hospital	Negative	28/06/2017	03/07/2017	'40-44
562316	Male	07/01/1985	64000/18	Kwazulu-Natal	Inkosi Albert Luthuli Central Hospital	Positive	29/10/2018	02/11/2018	'30-34
563809	Male	24/09/1975	131299356	Western Cape	Groote Schuur Laboratory	Negative	19/05/2015	21/05/2015	'35-39
564033	Male	15/04/1981	25747569	Eastern Cape	Port Elizabeth Laboratory	Positive	12/12/2015	15/12/2015	'30-34
564242	Female	19/07/1996	F2062/12	Mpumalanga	Ermelo Laboratory	Negative	23/03/2017	25/03/2017	'20-24
564756	Female	08/01/1988	6138	Kwazulu-Natal	Inkosi Albert Luthuli Central Hospital	Negative	08/11/2016	09/11/2016	'25-29
565187	Female	04/02/1991	910204	Kwazulu-Natal	Inkosi Albert Luthuli Central Hospital	Positive	11/06/2018	13/06/2018	'25-29
566491	Male	13/02/1983	41274/15	Kwazulu-Natal	Inkosi Albert Luthuli Central Hospital	Negative	08/08/2016	16/08/2016	'30-34
567004	Male	05/02/1985	UNKNOWN	Kwazulu-Natal	Inkosi Albert Luthuli Central Hospital	Negative	29/11/2017	05/12/2017	'30-34
567015	Female	25/04/1985	850420	Kwazulu-Natal	Inkosi Albert Luthuli Central Hospital	Negative	13/04/2016	15/04/2016	'30-34
567068	Unknown	01/09/1978	780901	Kwazulu-Natal	Inkosi Albert Luthuli Central Hospital	Negative	11/10/2019	16/10/2019	'40-44
568852	Female	10/02/1983	CAAD00223784	Kwazulu-Natal	Inkosi Albert Luthuli Central Hospital	Negative	10/05/2017	13/05/2017	'30-34
569008	Female	17/01/1963	630117	Kwazulu-Natal	Inkosi Albert Luthuli Central Hospital	Negative	06/02/2019	12/02/2019	'55-59
569117	Female	18/01/1988	26488	Gauteng	Tshwane Academic Laboratory	Negative	29/07/2016	11/08/2016	'25-29
569182	Male	07/09/1993	930907	Kwazulu-Natal	Inkosi Albert Luthuli Central Hospital	Negative	13/01/2016	18/01/2016	'20-24
570055	Male	06/06/1981	810606/KIB	Free State	Universitas Academic Laboratory	Positive	03/11/2016	09/11/2016	'35-39
570195	Male	07/04/1977	59629	Kwazulu-Natal	Inkosi Albert Luthuli Central Hospital	Negative	12/05/2016	15/05/2016	'35-39
570856	Female	28/10/1990	225/16	Kwazulu-Natal	Inkosi Albert Luthuli Central Hospital	Negative	22/09/2016	03/10/2016	'25-29
571098	Male	22/01/1981	UNKNOWN	Kwazulu-Natal	Inkosi Albert Luthuli Central Hospital	Negative	06/01/2015	09/01/2015	'30-34
571615	Female	22/11/1989	633/17	Kwazulu-Natal	Inkosi Albert Luthuli Central Hospital	Positive	27/01/2017	02/02/2017	'25-29
572088	Male	09/10/1979	192/598/0706	Mpumalanga	Ermelo Laboratory	Positive	24/02/2019	24/02/2019	'35-39
572644	Male	12/07/1973	94653664PE	Kwazulu-Natal	Inkosi Albert Luthuli Central Hospital	Positive	12/04/2016	15/04/2016	'40-44
572876	Male	01/05/1978	1346	Kwazulu-Natal	Inkosi Albert Luthuli Central Hospital	Positive	09/05/2018	14/05/2018	'40-44
572979	Female	31/07/1974	832	Kwazulu-Natal	Inkosi Albert Luthuli Central Hospital	Negative	28/12/2015	05/01/2016	'40-44
573046	Female	02/10/1987	871002	Kwazulu-Natal	Inkosi Albert Luthuli Central Hospital	Positive	21/09/2017	28/09/2017	'25-29
573263	Female	01/02/1986	234557	Kwazulu-Natal	Inkosi Albert Luthuli Central Hospital	Negative	31/10/2019	06/11/2019	'30-34
573339	Male	22/01/1975	750122	Kwazulu-Natal	Inkosi Albert Luthuli Central Hospital	Positive	18/12/2019	20/12/2019	'40-44
573837	Male	01/04/1969	2446/14	Kwazulu-Natal	Inkosi Albert Luthuli Central Hospital	Negative	05/07/2015	16/05/2015	'45-49
574456	Male	26/09/1979	5481/16	Kwazulu-Natal	Inkosi Albert Luthuli Central Hospital	Negative	07/11/2016	10/11/2016	'35-39
574673	Male	19/03/1985	4037/16	Kwazulu-Natal	Inkosi Albert Luthuli Central Hospital	Positive	15/08/2016	19/08/2016	'30-34
576453	Female	13/04/1975	2619/13	Kwazulu-Natal	Inkosi Albert Luthuli Central Hospital	Positive	08/11/2018	09/11/2018	'40-44
576642	Female	11/06/1996	960611	Kwazulu-Natal	Inkosi Albert Luthuli Central Hospital	Negative	26/11/2019	28/11/2019	'20-24
576902	Male	12/06/1977	770612	Kwazulu-Natal	Inkosi Albert Luthuli Central Hospital	Positive	06/06/2019	11/06/2019	'40-44
577316	Female	26/11/1968	36745958	Western Cape	Tygerberg Laboratory	Negative	17/08/2019	19/08/2019	'50-54
577843	Female	09/07/1983	2318	Eastern Cape	Port Elizabeth Laboratory	Positive	11/01/2018	15/01/2018	'30-34
577922	Female	07/08/1984	UNKNOWN	Kwazulu-Natal	Inkosi Albert Luthuli Central Hospital	Negative	28/03/2017	31/03/2017	'30-34
578630	Male	03/07/1973	3227189	Gauteng	Tshwane Academic Laboratory	Positive	03/12/2019	05/12/2019	'45-49
579408	Male	24/02/1977	770224	Kwazulu-Natal	Inkosi Albert Luthuli Central Hospital	Positive	13/01/2015	17/01/2015	'35-39
580180	Female	02/10/1991	CAAD00116691	Kwazulu-Natal	Inkosi Albert Luthuli Central Hospital	Positive	13/05/2015	21/05/2015	'20-24
580379	Female	07/12/1974	GT00069349	Gauteng	Charlotte Maxeke Johannesburg Academic Hospital	Positive	09/09/2015	09/10/2015	'40-44
581249	Female	02/10/1938	52800414	Western Cape	Groote Schuur Laboratory	Negative	13/02/2016	22/02/2016	'60+
581554	Female	09/11/1977	23276223	Eastern Cape	Port Elizabeth Laboratory	Negative	18/10/2019	22/10/2019	'40-44
581773	Male	13/03/1973	1866/07	Mpumalanga	Ermelo Laboratory	Positive	22/07/2015	23/07/2015	'40-44
581896	Female	14/09/1993	UNKNOWN	Kwazulu-Natal	Inkosi Albert Luthuli Central Hospital	Negative	08/06/2017	13/06/2017	'20-24
582448	Male	14/03/1959	119201697	Western Cape	Groote Schuur Laboratory	Negative	05/12/2017	12/12/2017	'55-59
582836	Female	29/10/1981	UNKNOWN	Kwazulu-Natal	Inkosi Albert Luthuli Central Hospital	Negative	01/11/2018	05/11/2018	'35-39
583469	Male	25/12/1973	136065869	Western Cape	Tygerberg Laboratory	Negative	21/12/2015	22/12/2015	'40-44
583924	Female	29/07/1988	8807290	Kwazulu-Natal	Inkosi Albert Luthuli Central Hospital	Positive	06/03/2018	09/03/2018	'25-29
584255	Female	26/06/1976	9192	Kwazulu-Natal	Inkosi Albert Luthuli Central Hospital	Negative	16/02/2017	22/02/2017	'40-44
584263	Male	22/02/1980	477/11	Kwazulu-Natal	Inkosi Albert Luthuli Central Hospital	Positive	22/01/2018	25/01/2018	'35-39
585206	Male	01/01/1962	1016	Eastern Cape	Port Elizabeth Laboratory	Positive	22/01/2016	29/01/2016	'50-54
585299	Female	19/03/1969	W6304/15	Kwazulu-Natal	Inkosi Albert Luthuli Central Hospital	Positive	30/12/2015	05/01/2016	'45-49
586034	Male	02/03/1971	94703097PE	Mpumalanga	Rob Ferreira Laboratory	Negative	06/10/2016	07/10/2016	'45-49
586983	Female	14/03/1990	5823/12	Mpumalanga	Ermelo Laboratory	Positive	11/07/2016	11/07/2016	'25-29
587014	Female	20/10/1987	136/16	Mpumalanga	Ermelo Laboratory	Negative	10/05/2016	11/05/2016	'25-29
587366	Female	26/01/1987	1148/17	Kwazulu-Natal	Inkosi Albert Luthuli Central Hospital	Negative	10/10/2017	19/10/2017	'30-34
587787	Female	19/07/1985	258/13	Kwazulu-Natal	Inkosi Albert Luthuli Central Hospital	Negative	07/09/2015	27/09/2015	'30-34
588595	Female	08/01/1985	UNKNOWN	Eastern Cape	Port Elizabeth Laboratory	Negative	07/10/2015	13/07/2015	'30-34
588865	Male	21/02/1974	740221	Kwazulu-Natal	Inkosi Albert Luthuli Central Hospital	Positive	30/06/2016	07/07/2016	'40-44
588912	Female	22/02/1989	UNKNOWN	Kwazulu-Natal	Inkosi Albert Luthuli Central Hospital	Negative	28/07/2015	03/08/2015	'25-29
589026	Female	01/01/1964	19640101	Kwazulu-Natal	Inkosi Albert Luthuli Central Hospital	Negative	03/11/2016	08/11/2016	'50-54
589126	Male	23/08/1991	07025926MC	Kwazulu-Natal	Inkosi Albert Luthuli Central Hospital	Negative	19/05/2016	21/05/2016	'20-24
590029	Female	24/12/1974	12108866	Western Cape	Tygerberg Laboratory	Positive	05/08/2019	07/08/2019	'40-44
590350	Female	08/05/1976	760508	Kwazulu-Natal	Inkosi Albert Luthuli Central Hospital	Negative	11/07/2016	14/07/2016	'40-44
590503	Female	02/12/1983	821202	Kwazulu-Natal	Inkosi Albert Luthuli Central Hospital	Negative	02/10/2019	06/10/2019	'35-39
590716	Female	13/09/1981	UNKNOWN	Eastern Cape	Nelson Mandela Academic Laboratory	Negative	04/07/2017	05/07/2017	'35-39
591616	Male	11/08/1966	94718558PE	Limpopo	Tshwane Academic Laboratory	Negative	18/08/2015	21/08/2015	'45-49
592489	Female	13/03/1973	1618	Kwazulu-Natal	Inkosi Albert Luthuli Central Hospital	Negative	23/01/2018	25/01/2018	'40-44
593042	Female	15/12/1969	691215	Kwazulu-Natal	Inkosi Albert Luthuli Central Hospital	Positive	01/11/2018	06/11/2018	'45-49
593186	Female	06/10/1985	850610	Kwazulu-Natal	Inkosi Albert Luthuli Central Hospital	Negative	23/04/2015	29/04/2015	'25-29
593303	Female	28/03/1989	157989	Kwazulu-Natal	Inkosi Albert Luthuli Central Hospital	Positive	23/11/2018	27/11/2018	'25-29
593416	Female	31/10/1956	AAKZ00160632	Kwazulu-Natal	Inkosi Albert Luthuli Central Hospital	Positive	23/05/2018	25/05/2018	'60+
594042	Female	16/02/1981	24318933	Northern Cape	Universitas Academic Laboratory	Positive	04/11/2015	11/11/2015	'30-34
594227	Female	03/01/1986	13236245	Western Cape	Groote Schuur Laboratory	Positive	10/04/2017	11/04/2017	'30-34
595156	Female	07/07/1985	UNKNOWN	Kwazulu-Natal	Inkosi Albert Luthuli Central Hospital	Positive	29/04/2015	05/08/2015	'25-29
595846	Female	09/09/1979	113569420	Western Cape	Tygerberg Laboratory	Negative	26/10/2016	27/10/2016	'35-39
596040	Female	22/01/1977	7602201	Kwazulu-Natal	Inkosi Albert Luthuli Central Hospital	Positive	13/03/2015	18/03/2015	'35-39
596277	Male	09/07/1982	5694/12	Mpumalanga	Ermelo Laboratory	Positive	18/09/2019	22/09/2019	'35-39
596787	Female	11/01/1978	9502662	Kwazulu-Natal	Inkosi Albert Luthuli Central Hospital	Positive	07/06/2017	13/06/2017	'35-39
597305	Male	08/05/1982	23907918	Eastern Cape	Port Elizabeth Laboratory	Negative	24/06/2015	26/06/2015	'30-34
597813	Female	22/11/1978	16353757	Western Cape	Groote Schuur Laboratory	Negative	02/09/2019	10/09/2019	'40-44
598016	Unknown	12/03/1986	860312	Kwazulu-Natal	Inkosi Albert Luthuli Central Hospital	Positive	13/04/2016	15/04/2016	'30-34
598212	Female	03/07/1963	1147/17	Kwazulu-Natal	Inkosi Albert Luthuli Central Hospital	Negative	03/04/2017	06/04/2017	'50-54
598455	Female	25/08/1991	A22/14	Kwazulu-Natal	Inkosi Albert Luthuli Central Hospital	Negative	04/08/2015	20/08/2015	'20-24
599014	Female	27/10/1984	GUM841027	Kwazulu-Natal	Inkosi Albert Luthuli Central Hospital	Positive	23/10/2017	27/10/2017	'30-34
600877	Female	09/12/1985	114959943	Western Cape	Groote Schuur Laboratory	Negative	06/09/2015	06/10/2015	'25-29
601051	Male	21/10/1969	10836294	Western Cape	Groote Schuur Laboratory	Negative	10/10/2019	15/10/2019	'45-49
601630	Male	28/06/1982	UF28615029	Eastern Cape	Port Elizabeth Laboratory	Negative	15/05/2019	18/05/2019	'35-39
601890	Female	27/09/1991	2239/19	Mpumalanga	Ermelo Laboratory	Negative	19/03/2019	19/03/2019	'25-29
602370	Female	10/07/1986	1008/17	Kwazulu-Natal	Inkosi Albert Luthuli Central Hospital	Negative	20/03/2017	04/04/2017	'30-34
603559	Male	21/12/1991	4432/16	Mpumalanga	Ermelo Laboratory	Positive	27/04/2016	27/04/2016	'20-24
604409	Male	13/01/1987	69858629	Western Cape	Tygerberg Laboratory	Positive	15/01/2018	17/01/2018	'30-34
604804	Female	21/08/1984	HLENG 815/18	Kwazulu-Natal	Inkosi Albert Luthuli Central Hospital	Negative	18/07/2018	20/07/2018	'30-34
605185	Male	05/05/1972	SIB720505	Kwazulu-Natal	Inkosi Albert Luthuli Central Hospital	Positive	28/08/2018	04/09/2018	'45-49
605658	Female	19/01/1973	93460483DA	Free State	Universitas Academic Laboratory	Negative	24/03/2015	01/04/2015	'40-44
605973	Male	05/05/1982	MPU1091/17	Kwazulu-Natal	Inkosi Albert Luthuli Central Hospital	Negative	24/10/2017	27/10/2017	'35-39
607109	Female	27/05/1978	3734/16	Kwazulu-Natal	Inkosi Albert Luthuli Central Hospital	Negative	15/02/2016	19/02/2016	'35-39
607694	Unknown	20/08/1988	1211206	Kwazulu-Natal	Inkosi Albert Luthuli Central Hospital	Positive	29/08/2017	05/09/2017	'25-29
608189	Female	14/03/1981	9742/16	Kwazulu-Natal	Inkosi Albert Luthuli Central Hospital	Negative	05/09/2017	12/09/2017	'35-39
608666	Female	15/01/1985	850115	Kwazulu-Natal	Inkosi Albert Luthuli Central Hospital	Positive	26/05/2016	30/05/2016	'30-34
609107	Male	04/08/1961	115713372	Western Cape	Tygerberg Laboratory	Negative	07/03/2015	07/07/2015	'50-54
609602	Female	30/11/1964	142147	Western Cape	Tygerberg Laboratory	Negative	06/06/2016	07/06/2016	'50-54
609921	Male	21/02/1988	880221	Mpumalanga	Ermelo Laboratory	Positive	25/10/2016	25/10/2016	'25-29
610033	Female	10/09/1972	96675137PE	Kwazulu-Natal	Inkosi Albert Luthuli Central Hospital	Negative	08/04/2016	12/04/2016	'40-44
610358	Male	19/02/1981	13584263	Western Cape	Tygerberg Laboratory	Positive	15/07/2019	17/07/2019	'35-39
610773	Female	20/02/1970	700220/17	Mpumalanga	Ermelo Laboratory	Negative	24/10/2017	24/10/2017	'45-49
610959	Female	25/10/1971	111260949	Western Cape	Groote Schuur Laboratory	Positive	28/05/2018	29/05/2018	'45-49
611178	Male	17/06/1972	95062469PE	Kwazulu-Natal	Inkosi Albert Luthuli Central Hospital	Negative	17/05/2016	19/05/2016	'40-44
612114	Female	01/03/1969	690301	Kwazulu-Natal	Inkosi Albert Luthuli Central Hospital	Positive	25/02/2019	28/02/2019	'45-49
613083	Male	23/04/1969	69/04/23	Kwazulu-Natal	Inkosi Albert Luthuli Central Hospital	Positive	28/03/2019	01/04/2019	'45-49
614301	Female	26/12/1970	78754256	Western Cape	Tygerberg Laboratory	Negative	16/05/2018	16/05/2018	'45-49
614582	Female	29/10/1983	114938079	Western Cape	Groote Schuur Laboratory	Negative	14/06/2017	22/06/2017	'30-34
615528	Female	06/01/1966	16/50425	Kwazulu-Natal	Inkosi Albert Luthuli Central Hospital	Negative	30/09/2016	06/10/2016	'50-54
615926	Male	20/03/1966	A1736	Kwazulu-Natal	Inkosi Albert Luthuli Central Hospital	Negative	07/01/2016	12/01/2016	'45-49
615987	Female	22/03/1987	8472	Kwazulu-Natal	Inkosi Albert Luthuli Central Hospital	Negative	22/05/2015	30/05/2015	'25-29
616287	Male	11/09/1971	92680990PE	Western Cape	Groote Schuur Laboratory	Negative	30/09/2015	10/07/2015	'40-44
616486	Female	20/03/1974	23337066	Western Cape	Tygerberg Laboratory	Negative	07/05/2019	10/05/2019	'45-49
616900	Male	30/05/1979	29573201	Western Cape	Tygerberg Laboratory	Positive	04/10/2016	05/10/2016	'35-39
617454	Female	07/12/1980	630971	Kwazulu-Natal	Inkosi Albert Luthuli Central Hospital	Positive	03/11/2016	04/11/2016	'35-39
618333	Female	01/03/1974	UNKNOWN	Eastern Cape	Nelson Mandela Academic Laboratory	Negative	14/03/2017	23/03/2017	'40-44
620068	Male	07/03/1972	720307	Kwazulu-Natal	Inkosi Albert Luthuli Central Hospital	Positive	19/02/2016	24/02/2016	'40-44
620356	Male	02/08/1972	866/19	Kwazulu-Natal	Inkosi Albert Luthuli Central Hospital	Positive	11/09/2019	16/09/2019	'45-49
620497	Female	28/07/1975	75/07/28	Kwazulu-Natal	Inkosi Albert Luthuli Central Hospital	Negative	16/11/2015	19/11/2015	'40-44
621169	Female	01/08/1987	2813/09	Mpumalanga	Ermelo Laboratory	Negative	21/08/2019	22/08/2019	'30-34
621207	Female	09/09/1983	1013/17	Kwazulu-Natal	Inkosi Albert Luthuli Central Hospital	Negative	23/05/2017	29/05/2017	'30-34
621628	Female	19/12/1963	14466	Kwazulu-Natal	Inkosi Albert Luthuli Central Hospital	Negative	01/06/2015	06/06/2015	'50-54
622241	Female	17/02/1973	UNKNOWN	Kwazulu-Natal	Inkosi Albert Luthuli Central Hospital	Positive	15/02/2016	19/02/2016	'40-44
623239	Female	16/07/1973	127947	Kwazulu-Natal	Inkosi Albert Luthuli Central Hospital	Negative	20/07/2018	24/07/2018	'45-49
623313	Female	05/02/1997	799/16	Kwazulu-Natal	Inkosi Albert Luthuli Central Hospital	Negative	28/11/2018	30/11/2018	'20-24
623726	Female	04/01/1988	880401	Kwazulu-Natal	Inkosi Albert Luthuli Central Hospital	Negative	04/09/2015	14/04/2015	'25-29
623757	Male	09/03/1979	5306	Kwazulu-Natal	Inkosi Albert Luthuli Central Hospital	Negative	26/02/2018	05/03/2018	'35-39
623999	Male	18/02/1986	68145044	Western Cape	Groote Schuur Laboratory	Negative	10/04/2018	17/04/2018	'30-34
624905	Male	03/12/1985	37938487	Western Cape	Tygerberg Laboratory	Positive	25/06/2015	26/06/2015	'25-29
625102	Female	21/12/1978	4874/17	Kwazulu-Natal	Inkosi Albert Luthuli Central Hospital	Negative	06/09/2017	13/09/2017	'35-39
625207	Male	14/06/1970	1751/15	Kwazulu-Natal	Inkosi Albert Luthuli Central Hospital	Negative	11/06/2015	18/06/2015	'40-44
625466	Male	23/12/1973	863188	Kwazulu-Natal	Inkosi Albert Luthuli Central Hospital	Positive	13/08/2015	29/08/2015	'40-44
625557	Female	24/03/1984	840324	Kwazulu-Natal	Inkosi Albert Luthuli Central Hospital	Negative	12/12/2018	14/12/2018	'30-34
626091	Male	03/03/1976	10896942	Western Cape	Groote Schuur Laboratory	Positive	20/03/2015	23/03/2015	'35-39
626186	Male	02/01/1940	400102	Kwazulu-Natal	Inkosi Albert Luthuli Central Hospital	Negative	08/01/2016	12/01/2016	'60+
626316	Female	09/09/1983	M165	Kwazulu-Natal	Inkosi Albert Luthuli Central Hospital	Negative	15/03/2016	18/03/2016	'30-34
626928	Female	01/08/1997	970813	Kwazulu-Natal	Inkosi Albert Luthuli Central Hospital	Positive	08/08/2019	13/08/2019	'20-24
627003	Male	26/03/1985	25782079	Western Cape	Tygerberg Laboratory	Positive	14/12/2017	18/12/2017	'30-34
627083	Male	07/04/1982	BCKG00205732	Kwazulu-Natal	Inkosi Albert Luthuli Central Hospital	Positive	21/09/2015	26/09/2015	'30-34
627643	Female	15/05/1991	19323765	Western Cape	Groote Schuur Laboratory	Negative	10/10/2019	15/10/2019	'25-29
628173	Female	06/07/1986	860607	Kwazulu-Natal	Inkosi Albert Luthuli Central Hospital	Negative	06/01/2015	06/05/2015	'25-29
628450	Male	14/06/1976	760614562	Kwazulu-Natal	Inkosi Albert Luthuli Central Hospital	Negative	08/11/2016	10/11/2016	'40-44
628493	Female	25/08/1991	910825	Kwazulu-Natal	Inkosi Albert Luthuli Central Hospital	Positive	26/06/2018	29/06/2018	'25-29
630325	Male	20/12/1949	44516805	Western Cape	Tygerberg Laboratory	Negative	04/04/2018	06/04/2018	'60+
631207	Female	03/12/1980	121178586	Western Cape	Groote Schuur Laboratory	Negative	02/08/2016	08/08/2016	'35-39
631400	Female	23/01/1974	50496207	Western Cape	Tygerberg Laboratory	Negative	29/01/2019	31/01/2019	'45-49
631777	Male	20/05/1980	UNKNOWN	Kwazulu-Natal	Inkosi Albert Luthuli Central Hospital	Positive	01/02/2016	04/02/2016	'35-39
631887	Female	09/04/1980	GP08916373	Gauteng	Chris Hani Baragwanath Laboratory	Negative	05/02/2019	05/02/2019	'35-39
632099	Male	26/08/1968	84003193BV	Eastern Cape	Port Elizabeth Laboratory	Negative	20/03/2015	23/03/2015	'45-49
632583	Female	09/08/1985	508/15	Kwazulu-Natal	Inkosi Albert Luthuli Central Hospital	Negative	22/07/2015	30/07/2015	'25-29
632701	Male	03/03/1963	86835733PE	Mpumalanga	Rob Ferreira Laboratory	Positive	14/09/2017	16/09/2017	'50-54
632816	Male	19/10/1984	19150	Kwazulu-Natal	Inkosi Albert Luthuli Central Hospital	Negative	10/08/2017	18/08/2017	'30-34
632871	Male	22/03/1976	Y1953	Kwazulu-Natal	Inkosi Albert Luthuli Central Hospital	Positive	16/01/2018	23/01/2018	'40-44
633341	Female	19/02/1988	27506/18	Kwazulu-Natal	Inkosi Albert Luthuli Central Hospital	Negative	02/10/2018	05/10/2018	'30-34
634683	Unknown	03/05/1965	30565	Kwazulu-Natal	Inkosi Albert Luthuli Central Hospital	Negative	04/07/2016	06/07/2016	'50-54
634904	Male	22/09/1966	6.60923E+12	Kwazulu-Natal	Inkosi Albert Luthuli Central Hospital	Negative	20/04/2018	24/04/2018	'50-54
635048	Female	08/03/1980	7769/16	Mpumalanga	Ermelo Laboratory	Negative	19/10/2016	19/10/2016	'35-39
635327	Female	20/10/1988	1350/16	Kwazulu-Natal	Inkosi Albert Luthuli Central Hospital	Positive	27/05/2016	07/06/2016	'25-29
637180	Female	06/11/1982	64541139	Western Cape	Groote Schuur Laboratory	Positive	12/11/2018	13/11/2018	'35-39
638469	Female	14/02/1997	AAXT0498P	Kwazulu-Natal	Inkosi Albert Luthuli Central Hospital	Positive	22/08/2017	29/08/2017	'20-24
638534	Male	06/03/1975	213/16	Kwazulu-Natal	Inkosi Albert Luthuli Central Hospital	Negative	10/09/2019	12/09/2019	'40-44
638628	Female	03/12/1966	AAKZ00326754	Kwazulu-Natal	Inkosi Albert Luthuli Central Hospital	Negative	13/02/2017	15/02/2017	'50-54
639482	Male	07/03/1970	27646850	Eastern Cape	Port Elizabeth Laboratory	Negative	23/11/2017	30/11/2017	'45-49
640497	Female	28/11/1975	751128	Kwazulu-Natal	Inkosi Albert Luthuli Central Hospital	Positive	20/11/2017	22/11/2017	'40-44
641077	Female	05/03/1982	1140	Kwazulu-Natal	Inkosi Albert Luthuli Central Hospital	Negative	04/04/2018	06/04/2018	'35-39
641477	Female	13/01/1989	5831	Kwazulu-Natal	Inkosi Albert Luthuli Central Hospital	Negative	15/03/2017	22/03/2017	'25-29
641951	Female	12/02/1972	AR06/16	Gauteng	Tshwane Academic Laboratory	Negative	01/06/2016	10/06/2016	'40-44
641991	Female	15/03/1981	14/50420	Kwazulu-Natal	Inkosi Albert Luthuli Central Hospital	Positive	12/01/2017	18/01/2017	'35-39
642274	Male	05/05/1977	15843/18	Kwazulu-Natal	Inkosi Albert Luthuli Central Hospital	Positive	14/08/2018	16/08/2018	'40-44
642635	Male	08/06/1981	81.08.06	Kwazulu-Natal	Inkosi Albert Luthuli Central Hospital	Positive	19/05/2015	28/05/2015	'30-34
642734	Male	04/10/1974	258/11	Kwazulu-Natal	Inkosi Albert Luthuli Central Hospital	Positive	10/09/2015	13/10/2015	'40-44
643114	Male	01/06/1975	UNKNOWN	Eastern Cape	Nelson Mandela Academic Laboratory	Negative	12/01/2016	26/01/2016	'40-44
644294	Male	13/07/1982	729/10	Eastern Cape	Nelson Mandela Academic Laboratory	Negative	23/02/2017	03/03/2017	'30-34
644916	Male	02/10/1979	105539035	Western Cape	Groote Schuur Laboratory	Negative	20/09/2016	26/09/2016	'35-39
645082	Male	25/02/1976	80208051	Western Cape	Tygerberg Laboratory	Negative	04/08/2016	05/08/2016	'40-44
645241	Male	06/11/1980	801106	Mpumalanga	Ermelo Laboratory	Negative	11/04/2016	12/04/2016	'35-39
646257	Female	28/08/1986	161307178	Western Cape	Groote Schuur Laboratory	Positive	14/11/2017	21/11/2017	'30-34
646546	Female	30/04/1983	76060490	Western Cape	Tygerberg Laboratory	Negative	10/01/2019	11/01/2019	'35-39
647266	Female	12/06/1981	JE810612	Kwazulu-Natal	Inkosi Albert Luthuli Central Hospital	Positive	16/11/2018	20/11/2018	'35-39
647614	Female	14/08/1971	7809882	Eastern Cape	Port Elizabeth Laboratory	Negative	21/06/2018	27/06/2018	'45-49
648181	Male	05/11/1965	75055814	Western Cape	Groote Schuur Laboratory	Negative	14/01/2015	21/01/2015	'45-49
648526	Female	05/07/1985	50785	Kwazulu-Natal	Inkosi Albert Luthuli Central Hospital	Negative	26/08/2019	29/08/2019	'30-34
648589	Female	25/12/1978	28590040	Eastern Cape	Port Elizabeth Laboratory	Negative	02/03/2016	04/03/2016	'35-39
648718	Female	30/09/1987	870930	Kwazulu-Natal	Inkosi Albert Luthuli Central Hospital	Negative	28/08/2015	14/09/2015	'25-29
648916	Male	22/03/1976	35694694	Western Cape	Groote Schuur Laboratory	Positive	13/09/2019	17/09/2019	'40-44
648967	Female	09/10/1975	1809910795	Kwazulu-Natal	Inkosi Albert Luthuli Central Hospital	Negative	03/04/2018	05/04/2018	'40-44
649123	Male	30/10/1984	89591861	Western Cape	Tygerberg Laboratory	Positive	30/06/2016	01/07/2016	'30-34
650115	Male	15/10/1979	791015	Kwazulu-Natal	Inkosi Albert Luthuli Central Hospital	Negative	17/07/2017	24/07/2017	'35-39
650954	Female	15/08/1989	2168/16	Kwazulu-Natal	Inkosi Albert Luthuli Central Hospital	Positive	10/05/2017	13/05/2017	'25-29
651023	Female	18/05/1981	74/08/17	Kwazulu-Natal	Inkosi Albert Luthuli Central Hospital	Negative	14/08/2017	23/08/2017	'35-39
651650	Male	07/03/1967	670307	Kwazulu-Natal	Inkosi Albert Luthuli Central Hospital	Negative	05/05/2017	13/05/2017	'50-54
652772	Male	30/09/1979	31621840	Western Cape	Tygerberg Laboratory	Negative	12/07/2017	13/07/2017	'35-39
653439	Female	17/09/1983	830917	Kwazulu-Natal	Inkosi Albert Luthuli Central Hospital	Negative	30/05/2019	04/06/2019	'35-39
655088	Female	09/04/1977	UNKNOWN	Kwazulu-Natal	Inkosi Albert Luthuli Central Hospital	Positive	11/04/2017	26/04/2017	'40-44
656273	Female	27/03/1987	1507/15	Kwazulu-Natal	Inkosi Albert Luthuli Central Hospital	Negative	09/09/2015	27/09/2015	'25-29
657422	Female	13/12/1984	841213	Kwazulu-Natal	Inkosi Albert Luthuli Central Hospital	Negative	12/12/2016	03/01/2017	'30-34
657554	Female	07/03/1981	UNKNOWN	Kwazulu-Natal	Inkosi Albert Luthuli Central Hospital	Positive	22/08/2016	24/08/2016	'35-39
658815	Female	17/11/1976	7.61117E+12	Kwazulu-Natal	Inkosi Albert Luthuli Central Hospital	Positive	30/03/2016	31/03/2016	'35-39
659160	Male	12/04/1967	1967/04/12 MAS	Mpumalanga	Ermelo Laboratory	Negative	14/03/2016	16/03/2016	'45-49
659289	Female	06/03/1977	UF26174995	Eastern Cape	Port Elizabeth Laboratory	Negative	07/01/2019	29/01/2019	'40-44
660893	Female	14/07/1979	4948	Kwazulu-Natal	Inkosi Albert Luthuli Central Hospital	Negative	07/05/2015	20/05/2015	'35-39
661406	Male	03/10/1972	721007/17	Kwazulu-Natal	Inkosi Albert Luthuli Central Hospital	Negative	07/09/2018	12/09/2018	'45-49
662871	Male	11/02/1966	13778469	Western Cape	Groote Schuur Laboratory	Negative	29/07/2019	01/08/2019	'50-54
663026	Male	22/10/1977	221077	North West	Braamfontein Central Laboratory	Positive	07/03/2018	16/03/2018	'40-44
663347	Male	03/03/1980	87884144	Western Cape	Tygerberg Laboratory	Negative	15/05/2019	15/05/2019	'35-39
664424	Female	16/11/1987	UNKNOWN	Kwazulu-Natal	Inkosi Albert Luthuli Central Hospital	Positive	07/01/2019	09/01/2019	'30-34
664626	Male	10/10/1958	VPA24290PE	Free State	Universitas Academic Laboratory	Negative	27/08/2019	28/08/2019	'60+
665094	Male	13/03/1978	UNKNOWN	Kwazulu-Natal	Inkosi Albert Luthuli Central Hospital	Negative	15/06/2017	20/06/2017	'35-39
665386	Female	20/06/1991	CAAD00077259	Kwazulu-Natal	Inkosi Albert Luthuli Central Hospital	Positive	09/04/2015	17/04/2015	'20-24
665592	Unknown	10/08/1988	5395/17	Mpumalanga	Ermelo Laboratory	Positive	14/01/2018	17/01/2018	'25-29
665612	Female	06/12/1982	821206	Kwazulu-Natal	Inkosi Albert Luthuli Central Hospital	Negative	08/01/2018	11/01/2018	'35-39
665706	Male	08/05/1970	700508	Kwazulu-Natal	Inkosi Albert Luthuli Central Hospital	Negative	06/01/2017	11/01/2017	'45-49
665729	Female	10/10/1982	2041	Kwazulu-Natal	Inkosi Albert Luthuli Central Hospital	Negative	07/11/2016	09/11/2016	'30-34
665757	Female	27/06/1980	16403/16	Kwazulu-Natal	Inkosi Albert Luthuli Central Hospital	Negative	24/08/2016	29/08/2016	'35-39
665953	Male	10/02/1994	190-750-2593	Kwazulu-Natal	Inkosi Albert Luthuli Central Hospital	Positive	06/09/2017	12/09/2017	'20-24
666392	Female	14/10/1988	881014	Eastern Cape	Nelson Mandela Academic Laboratory	Positive	11/05/2017	17/05/2017	'25-29
666624	Male	12/07/1980	800712/16	Kwazulu-Natal	Inkosi Albert Luthuli Central Hospital	Positive	04/07/2017	17/07/2017	'35-39
667256	Female	04/11/1968	681104	Kwazulu-Natal	Inkosi Albert Luthuli Central Hospital	Negative	23/08/2019	29/08/2019	'50-54
667436	Male	13/11/1966	17194/18	Kwazulu-Natal	Inkosi Albert Luthuli Central Hospital	Negative	28/12/2018	02/01/2019	'50-54
667581	Male	25/12/1967	95082103PE	Kwazulu-Natal	Inkosi Albert Luthuli Central Hospital	Positive	07/06/2018	08/06/2018	'50-54
670373	Female	02/02/1975	750202	Kwazulu-Natal	Inkosi Albert Luthuli Central Hospital	Negative	22/11/2019	26/11/2019	'40-44
671357	Female	07/08/1980	GP63071081	Gauteng	Tshwane Academic Laboratory	Positive	01/07/2016	06/07/2016	'35-39
671583	Female	05/05/1983	MAK830505	Kwazulu-Natal	Inkosi Albert Luthuli Central Hospital	Negative	09/11/2016	11/11/2016	'30-34
671689	Female	24/02/1972	A2517	Kwazulu-Natal	Inkosi Albert Luthuli Central Hospital	Positive	02/03/2015	04/03/2015	'40-44
673562	Female	26/09/1989	DLA891	Kwazulu-Natal	Inkosi Albert Luthuli Central Hospital	Negative	12/02/2019	15/02/2019	'25-29
673718	Female	20/09/1947	CAAD00111033	Kwazulu-Natal	Inkosi Albert Luthuli Central Hospital	Negative	19/10/2016	24/10/2016	'60+
673813	Male	14/02/1979	140279KA	Gauteng	Braamfontein Central Laboratory	Positive	22/10/2016	01/11/2016	'35-39
673858	Male	27/01/1978	780127	Kwazulu-Natal	Inkosi Albert Luthuli Central Hospital	Positive	21/09/2019	26/09/2019	'40-44
673955	Female	07/06/1984	282/15	Kwazulu-Natal	Inkosi Albert Luthuli Central Hospital	Positive	29/10/2018	02/11/2018	'30-34
674183	Male	06/10/1969	23377138	Western Cape	Tygerberg Laboratory	Negative	11/04/2015	11/05/2015	'45-49
674487	Female	25/06/1986	860625	Kwazulu-Natal	Inkosi Albert Luthuli Central Hospital	Negative	25/02/2015	27/02/2015	'25-29
674948	Male	03/12/1963	5223/LAB/15/03	Eastern Cape	Nelson Mandela Academic Laboratory	Negative	03/11/2015	19/03/2015	'50-54
675119	Male	27/04/1959	106766371	Western Cape	Tygerberg Laboratory	Negative	03/02/2017	04/02/2017	'55-59
675430	Female	24/12/1984	841224	Kwazulu-Natal	Inkosi Albert Luthuli Central Hospital	Negative	20/11/2018	23/11/2018	'30-34
675888	Female	09/09/1981	810909	Kwazulu-Natal	Inkosi Albert Luthuli Central Hospital	Positive	04/10/2015	16/04/2015	'30-34
676392	Female	27/08/1974	110/14	Kwazulu-Natal	Inkosi Albert Luthuli Central Hospital	Negative	15/06/2016	22/06/2016	'40-44
676582	Female	15/12/1950	52715679	Western Cape	Groote Schuur Laboratory	Negative	17/08/2015	19/08/2015	'60+
676644	Female	06/07/1979	790607/15	Kwazulu-Natal	Inkosi Albert Luthuli Central Hospital	Positive	16/02/2015	18/02/2015	'35-39
677173	Female	27/11/1977	UNKNOWN	Kwazulu-Natal	Inkosi Albert Luthuli Central Hospital	Negative	04/10/2019	07/10/2019	'40-44
677655	Male	25/12/1970	95069209PE	Eastern Cape	Port Elizabeth Laboratory	Negative	08/08/2018	14/08/2018	'45-49
677975	Female	26/05/1984	13/19	Mpumalanga	Ermelo Laboratory	Negative	09/01/2019	11/01/2019	'30-34
678417	Female	23/11/1965	UNKNOWN	Eastern Cape	Nelson Mandela Academic Laboratory	Positive	15/08/2017	18/08/2017	'50-54
679275	Male	28/02/1970	1648/14	Mpumalanga	Rob Ferreira Laboratory	Positive	21/04/2015	23/04/2015	'45-49
680720	Male	18/03/1980	800318	Kwazulu-Natal	Inkosi Albert Luthuli Central Hospital	Positive	10/11/2017	15/11/2017	'35-39
680741	Female	22/12/1959	UF29265048	Eastern Cape	Port Elizabeth Laboratory	Negative	11/07/2018	13/07/2018	'55-59
681194	Male	02/02/1971	UNKNOWN	Eastern Cape	Nelson Mandela Academic Laboratory	Negative	24/10/2016	30/11/2016	'45-49
682841	Male	05/11/1985	88425285	Western Cape	Groote Schuur Laboratory	Positive	28/05/2019	30/05/2019	'30-34
682907	Female	14/08/1955	76520147	Western Cape	Groote Schuur Laboratory	Negative	01/04/2019	02/04/2019	'60+
683888	Female	25/12/1975	751225	Kwazulu-Natal	Inkosi Albert Luthuli Central Hospital	Negative	30/06/2017	05/07/2017	'40-44
683930	Female	02/04/1980	22334759	Eastern Cape	Port Elizabeth Laboratory	Negative	26/04/2018	02/05/2018	'35-39
684399	Male	01/03/1980	800301	Kwazulu-Natal	Inkosi Albert Luthuli Central Hospital	Negative	22/06/2018	26/06/2018	'35-39
684690	Male	11/07/1984	123431322	Western Cape	Tygerberg Laboratory	Negative	06/08/2017	11/08/2017	'30-34
685117	Unknown	06/02/1978	19810206	Kwazulu-Natal	Inkosi Albert Luthuli Central Hospital	Negative	27/06/2017	29/06/2017	'35-39
685141	Male	17/02/1975	UNKNOWN	Eastern Cape	Port Elizabeth Laboratory	Negative	20/07/2016	22/07/2016	'40-44
685619	Male	15/07/1960	150760MO	Gauteng	Braamfontein Central Laboratory	Negative	17/10/2018	30/10/2018	'55-59
685671	Male	28/12/1977	8263/16	Kwazulu-Natal	Inkosi Albert Luthuli Central Hospital	Positive	24/10/2018	26/10/2018	'40-44
685933	Female	24/10/1961	19741404	Western Cape	Tygerberg Laboratory	Negative	25/04/2016	26/04/2016	'50-54
686048	Female	27/03/1988	1780	Kwazulu-Natal	Inkosi Albert Luthuli Central Hospital	Positive	01/06/2015	03/06/2015	'25-29
687664	Female	12/10/1989	575/11	Kwazulu-Natal	Inkosi Albert Luthuli Central Hospital	Negative	22/03/2016	30/03/2016	'25-29
688328	Male	10/03/1978	376/15	Kwazulu-Natal	Inkosi Albert Luthuli Central Hospital	Positive	20/03/2015	27/03/2015	'35-39
688963	Female	23/06/1984	43837830	Western Cape	Tygerberg Laboratory	Positive	27/09/2017	03/10/2017	'30-34
689810	Female	17/04/1986	28186252	Western Cape	Tygerberg Laboratory	Positive	28/10/2019	30/10/2019	'30-34
690471	Male	21/08/1967	UF29343597	Eastern Cape	Port Elizabeth Laboratory	Positive	23/11/2019	27/11/2019	'50-54
691944	Female	17/03/1974	20678363	Eastern Cape	Port Elizabeth Laboratory	Negative	23/05/2016	24/05/2016	'40-44
692746	Female	12/07/1982	135808897	Western Cape	Groote Schuur Laboratory	Negative	20/05/2018	22/05/2018	'35-39
692961	Female	22/10/1976	172483	Kwazulu-Natal	Inkosi Albert Luthuli Central Hospital	Negative	19/06/2019	25/06/2019	'40-44
692965	Male	02/02/1988	880202	Kwazulu-Natal	Inkosi Albert Luthuli Central Hospital	Positive	02/04/2015	02/07/2015	'25-29
694074	Male	28/08/1968	680828	Kwazulu-Natal	Inkosi Albert Luthuli Central Hospital	Negative	05/08/2019	12/08/2019	'50-54
695013	Male	25/02/1983	830225	Kwazulu-Natal	Inkosi Albert Luthuli Central Hospital	Positive	30/04/2019	09/05/2019	'35-39
695074	Female	16/07/1956	53628939	Western Cape	Tygerberg Laboratory	Negative	19/04/2016	20/04/2016	'55-59
696121	Female	18/09/1979	B7438	Kwazulu-Natal	Inkosi Albert Luthuli Central Hospital	Positive	15/12/2017	19/12/2017	'35-39
697924	Male	18/06/1968	N/A	Kwazulu-Natal	Inkosi Albert Luthuli Central Hospital	Negative	15/08/2016	17/08/2016	'45-49
698817	Female	12/10/1977	UMZ 04701	Kwazulu-Natal	Inkosi Albert Luthuli Central Hospital	Positive	03/03/2015	03/06/2015	'35-39
699688	Male	26/02/1985	BCKG00127883	Kwazulu-Natal	Inkosi Albert Luthuli Central Hospital	Positive	18/05/2015	25/05/2015	'30-34
700043	Male	27/07/1974	249438	Kwazulu-Natal	Inkosi Albert Luthuli Central Hospital	Negative	16/11/2016	18/11/2016	'40-44
700422	Male	15/05/1978	696/16	Mpumalanga	Ermelo Laboratory	Negative	01/02/2016	01/02/2016	'35-39
700743	Male	09/10/1971	26054577	Eastern Cape	Port Elizabeth Laboratory	Negative	13/03/2017	27/03/2017	'45-49
701060	Female	09/08/1990	82040	Kwazulu-Natal	Inkosi Albert Luthuli Central Hospital	Negative	20/10/2015	22/10/2015	'25-29
701081	Female	08/08/1972	1191/19	Kwazulu-Natal	Inkosi Albert Luthuli Central Hospital	Negative	26/08/2019	30/08/2019	'45-49
701131	Female	09/09/1978	16296683	Western Cape	Tygerberg Laboratory	Positive	05/09/2016	06/09/2016	'35-39
701441	Female	30/06/1982	UNKNOWN	Mpumalanga	Ermelo Laboratory	Negative	23/07/2015	27/07/2015	'30-34
702063	Female	10/07/1980	35/18	Kwazulu-Natal	Inkosi Albert Luthuli Central Hospital	Positive	01/06/2018	08/06/2018	'35-39
702367	Male	27/05/1977	770527	Kwazulu-Natal	Inkosi Albert Luthuli Central Hospital	Negative	13/09/2017	18/09/2017	'40-44
702735	Male	27/07/1978	A10571	Kwazulu-Natal	Inkosi Albert Luthuli Central Hospital	Negative	25/09/2018	02/10/2018	'40-44
703283	Female	30/09/1992	ADG920930	Kwazulu-Natal	Inkosi Albert Luthuli Central Hospital	Positive	26/10/2019	30/10/2019	'25-29
704281	Female	22/01/1978	780122	Kwazulu-Natal	Inkosi Albert Luthuli Central Hospital	Negative	11/07/2019	16/07/2019	'40-44
704710	Male	06/07/1980	1629	Kwazulu-Natal	Inkosi Albert Luthuli Central Hospital	Negative	21/04/2016	24/04/2016	'35-39
705157	Female	01/05/1986	890501	Kwazulu-Natal	Inkosi Albert Luthuli Central Hospital	Positive	10/04/2016	14/04/2016	'25-29
705209	Female	30/03/1975	UNKNOWN	Kwazulu-Natal	Inkosi Albert Luthuli Central Hospital	Negative	07/08/2017	15/08/2017	'40-44
705495	Female	07/03/1978	UNKNOWN	Kwazulu-Natal	Inkosi Albert Luthuli Central Hospital	Negative	30/03/2015	04/08/2015	'35-39
706265	Female	30/10/1982	KK40 CL3 MON	Kwazulu-Natal	Inkosi Albert Luthuli Central Hospital	Positive	14/05/2018	16/05/2018	'35-39
706584	Female	04/01/1965	3470/18	Kwazulu-Natal	Inkosi Albert Luthuli Central Hospital	Negative	15/03/2018	20/03/2018	'50-54
706649	Female	17/07/1979	790717	Kwazulu-Natal	Inkosi Albert Luthuli Central Hospital	Negative	09/03/2015	13/03/2015	'35-39
706806	Female	20/08/1999	ANC2966/15	Kwazulu-Natal	Inkosi Albert Luthuli Central Hospital	Positive	12/10/2015	14/10/2015	'15-19
707482	Male	13/01/1980	2115/17	Kwazulu-Natal	Inkosi Albert Luthuli Central Hospital	Positive	06/12/2017	08/12/2017	'35-39
707796	Female	12/06/1989	890612	Kwazulu-Natal	Inkosi Albert Luthuli Central Hospital	Negative	13/09/2018	02/10/2018	'25-29
709683	Female	21/10/1977	98024367PE	Free State	Universitas Academic Laboratory	Negative	13/08/2015	19/08/2015	'35-39
709730	Female	12/01/1970	49648	Kwazulu-Natal	Inkosi Albert Luthuli Central Hospital	Negative	19/05/2015	30/05/2015	'45-49
709788	Female	08/01/1987	UNKNOWN	Kwazulu-Natal	Inkosi Albert Luthuli Central Hospital	Negative	11/01/2018	16/01/2018	'30-34
710140	Male	27/12/1973	61437930	Kwazulu-Natal	Inkosi Albert Luthuli Central Hospital	Positive	16/02/2015	19/02/2015	'40-44
710778	Male	14/10/1968	322/15	Kwazulu-Natal	Inkosi Albert Luthuli Central Hospital	Negative	29/12/2015	05/01/2016	'45-49
711249	Male	26/12/1977	771226	Kwazulu-Natal	Inkosi Albert Luthuli Central Hospital	Negative	27/12/2016	30/12/2016	'35-39
711368	Male	25/01/1972	25111972	Kwazulu-Natal	Inkosi Albert Luthuli Central Hospital	Positive	23/11/2017	29/11/2017	'45-49
711508	Male	17/07/1980	19794668	Western Cape	Groote Schuur Laboratory	Negative	02/06/2017	06/06/2017	'35-39
711841	Female	15/04/1968	A3382	Kwazulu-Natal	Inkosi Albert Luthuli Central Hospital	Negative	13/04/2018	17/04/2018	'45-49
711870	Female	10/10/1949	4736/17	Eastern Cape	Port Elizabeth Laboratory	Negative	22/12/2017	27/12/2017	'60+
712701	Female	09/12/1990	UNKNOWN	Kwazulu-Natal	Inkosi Albert Luthuli Central Hospital	Negative	25/03/2015	04/06/2015	'20-24
713406	Female	05/05/1980	217/12	Kwazulu-Natal	Inkosi Albert Luthuli Central Hospital	Negative	23/11/2016	29/11/2016	'35-39
713559	Female	23/11/1988	881123/17	Kwazulu-Natal	Inkosi Albert Luthuli Central Hospital	Negative	31/08/2017	05/09/2017	'25-29
713817	Female	26/02/1992	8218/16	Kwazulu-Natal	Inkosi Albert Luthuli Central Hospital	Positive	07/11/2016	10/11/2016	'20-24
713983	Female	14/09/1979	790-914	Kwazulu-Natal	Inkosi Albert Luthuli Central Hospital	Positive	06/10/2015	08/10/2015	'35-39
714021	Female	23/04/1983	BCKG00380492	Kwazulu-Natal	Inkosi Albert Luthuli Central Hospital	Positive	14/08/2019	20/08/2019	'35-39
714135	Male	05/04/1973	27052596	Eastern Cape	Port Elizabeth Laboratory	Positive	13/11/2015	17/11/2015	'40-44
714463	Female	16/06/1981	2112/16	Kwazulu-Natal	Inkosi Albert Luthuli Central Hospital	Positive	11/09/2019	16/09/2019	'35-39
715798	Male	02/01/1972	93654002PE	Kwazulu-Natal	Inkosi Albert Luthuli Central Hospital	Negative	15/08/2018	17/08/2018	'45-49
716509	Male	01/08/1992	157685850	Western Cape	Tygerberg Laboratory	Negative	02/06/2016	03/06/2016	'20-24
716621	Male	22/09/1983	830922	Kwazulu-Natal	Inkosi Albert Luthuli Central Hospital	Negative	26/04/2017	09/05/2017	'30-34
717550	Male	10/10/1974	97706576PE	Kwazulu-Natal	Inkosi Albert Luthuli Central Hospital	Positive	18/11/2015	21/11/2015	'40-44
718509	Female	05/05/1991	910505	Kwazulu-Natal	Inkosi Albert Luthuli Central Hospital	Negative	21/01/2019	24/01/2019	'25-29
718818	Female	14/02/1985	80217	Kwazulu-Natal	Inkosi Albert Luthuli Central Hospital	Positive	05/11/2015	12/11/2015	'30-34
720110	Male	14/06/1987	870614	Kwazulu-Natal	Inkosi Albert Luthuli Central Hospital	Negative	06/11/2018	07/11/2018	'30-34
720283	Male	14/04/1983	897/15	Kwazulu-Natal	Inkosi Albert Luthuli Central Hospital	Positive	17/03/2017	22/03/2017	'30-34
720429	Male	12/02/1973	3670/10	Mpumalanga	Ermelo Laboratory	Negative	25/09/2015	25/09/2015	'40-44
721027	Male	02/05/1981	229/18	Kwazulu-Natal	Inkosi Albert Luthuli Central Hospital	Positive	14/03/2018	19/03/2018	'35-39
721664	Female	09/11/1999	P630	Kwazulu-Natal	Inkosi Albert Luthuli Central Hospital	Negative	09/12/2019	12/12/2019	'20-24
721859	Male	17/07/1972	UNKNOWN	Kwazulu-Natal	Inkosi Albert Luthuli Central Hospital	Negative	12/01/2015	14/01/2015	'40-44
721866	Unknown	03/09/1979	45599/13	Kwazulu-Natal	Inkosi Albert Luthuli Central Hospital	Negative	08/04/2015	14/08/2015	'35-39
722022	Female	22/11/1986	7619	Kwazulu-Natal	Inkosi Albert Luthuli Central Hospital	Negative	05/02/2019	07/02/2019	'30-34
722968	Female	05/12/1970	23074057	Eastern Cape	Port Elizabeth Laboratory	Negative	29/02/2016	03/03/2016	'45-49
723141	Female	07/08/1976	760708	Kwazulu-Natal	Inkosi Albert Luthuli Central Hospital	Positive	06/09/2015	06/12/2015	'35-39
723261	Female	26/11/1983	831126	Kwazulu-Natal	Inkosi Albert Luthuli Central Hospital	Negative	18/06/2015	25/06/2015	'30-34
723890	Male	22/06/1977	1615/16	Kwazulu-Natal	Inkosi Albert Luthuli Central Hospital	Negative	19/07/2016	22/07/2016	'35-39
724064	Male	14/03/1971	710314	Kwazulu-Natal	Inkosi Albert Luthuli Central Hospital	Negative	29/01/2018	01/02/2018	'45-49
724761	Female	25/03/1985	1947516058	Kwazulu-Natal	Inkosi Albert Luthuli Central Hospital	Negative	05/06/2019	11/06/2019	'30-34
724931	Female	11/12/1997	971211	Kwazulu-Natal	Inkosi Albert Luthuli Central Hospital	Positive	01/08/2019	06/08/2019	'20-24
725307	Male	19/10/1947	78407871	Western Cape	Groote Schuur Laboratory	Negative	07/09/2018	17/09/2018	'60+
725378	Male	12/09/1988	880912/17	Kwazulu-Natal	Inkosi Albert Luthuli Central Hospital	Negative	12/06/2017	15/06/2017	'25-29
725840	Female	28/07/1972	123154171	Western Cape	Groote Schuur Laboratory	Negative	15/10/2019	22/10/2019	'45-49
726190	Male	05/02/1981	810205	Kwazulu-Natal	Inkosi Albert Luthuli Central Hospital	Negative	29/02/2016	03/03/2016	'35-39
726567	Female	28/11/1988	88-11-28	Kwazulu-Natal	Inkosi Albert Luthuli Central Hospital	Negative	28/08/2017	07/09/2017	'25-29
727526	Female	16/04/1984	85443919	Western Cape	Tygerberg Laboratory	Negative	16/08/2017	18/08/2017	'30-34
727799	Female	06/04/1985	85.04.06	Kwazulu-Natal	Inkosi Albert Luthuli Central Hospital	Negative	15/06/2017	20/06/2017	'30-34
727900	Female	20/11/1977	GI435/17	Kwazulu-Natal	Inkosi Albert Luthuli Central Hospital	Negative	25/10/2019	30/10/2019	'40-44
728195	Male	15/09/1979	UNKNOWN	Eastern Cape	Nelson Mandela Academic Laboratory	Positive	24/08/2017	29/08/2017	'35-39
728598	Male	22/10/1977	607	Kwazulu-Natal	Inkosi Albert Luthuli Central Hospital	Negative	09/01/2017	13/01/2017	'35-39
728707	Female	14/02/1984	840214	Kwazulu-Natal	Inkosi Albert Luthuli Central Hospital	Positive	11/04/2016	13/04/2016	'30-34
729426	Male	28/12/1953	12/28/1953	Kwazulu-Natal	Inkosi Albert Luthuli Central Hospital	Negative	18/11/2015	21/11/2015	'60+
729748	Male	23/02/1963	238/15	Kwazulu-Natal	Inkosi Albert Luthuli Central Hospital	Positive	28/05/2015	03/06/2015	'50-54
729876	Male	07/05/1985	UNKNOWN	Kwazulu-Natal	Inkosi Albert Luthuli Central Hospital	Positive	14/06/2016	17/06/2016	'30-34
730601	Male	05/01/1976	760105	Kwazulu-Natal	Inkosi Albert Luthuli Central Hospital	Positive	14/07/2017	24/07/2017	'40-44
731014	Female	11/06/1980	UNKNOWN	Eastern Cape	Nelson Mandela Academic Laboratory	Negative	22/03/2017	29/03/2017	'35-39
731879	Female	13/04/1982	M17/163	Mpumalanga	Rob Ferreira Laboratory	Positive	05/04/2017	08/04/2017	'30-34
733925	Male	06/01/1981	810601	Kwazulu-Natal	Inkosi Albert Luthuli Central Hospital	Positive	18/03/2015	26/03/2015	'30-34
735504	Female	05/06/1993	BCKG00192909	Kwazulu-Natal	Inkosi Albert Luthuli Central Hospital	Negative	17/08/2017	23/08/2017	'20-24
735732	Female	26/12/1969	628866	Kwazulu-Natal	Inkosi Albert Luthuli Central Hospital	Negative	06/09/2016	16/09/2016	'45-49
736112	Male	27/07/1990	06013072MC	Free State	Universitas Academic Laboratory	Negative	28/08/2017	30/08/2017	'25-29
737922	Male	03/04/1989	890304	Kwazulu-Natal	Inkosi Albert Luthuli Central Hospital	Positive	27/03/2015	04/09/2015	'25-29
738253	Female	05/12/1975	750512	Kwazulu-Natal	Inkosi Albert Luthuli Central Hospital	Positive	14/04/2015	23/04/2015	'35-39
738843	Female	01/12/1951	CAAD00018218	Kwazulu-Natal	Inkosi Albert Luthuli Central Hospital	Negative	21/11/2017	29/11/2017	'60+
739416	Female	02/10/1982	10544/18	Kwazulu-Natal	Inkosi Albert Luthuli Central Hospital	Negative	01/08/2018	08/08/2018	'35-39
740223	Female	12/08/1970	21008867	Western Cape	Tygerberg Laboratory	Negative	02/04/2019	03/04/2019	'45-49
740656	Female	23/02/1985	432115	Eastern Cape	Port Elizabeth Laboratory	Positive	17/02/2017	23/02/2017	'30-34
741241	Female	01/11/1990	11190	Kwazulu-Natal	Inkosi Albert Luthuli Central Hospital	Negative	30/05/2019	04/06/2019	'25-29
742562	Female	12/02/1978	15815319	Western Cape	Groote Schuur Laboratory	Negative	11/09/2019	17/09/2019	'40-44
742761	Female	04/01/1970	82580648	Western Cape	Tygerberg Laboratory	Negative	30/07/2019	31/07/2019	'45-49
743238	Male	03/08/1982	BCKG00199679	Kwazulu-Natal	Inkosi Albert Luthuli Central Hospital	Positive	07/06/2016	10/06/2016	'30-34
743729	Female	02/09/1972	24850570	Eastern Cape	Port Elizabeth Laboratory	Positive	23/10/2015	27/10/2015	'40-44
744287	Female	26/05/1988	UF30204408	Eastern Cape	Port Elizabeth Laboratory	Positive	02/09/2016	07/09/2016	'25-29
744359	Female	20/04/1990	24680241	Eastern Cape	Nelson Mandela Academic Laboratory	Negative	02/05/2017	15/05/2017	'25-29
745489	Female	15/11/1985	1985	Kwazulu-Natal	Inkosi Albert Luthuli Central Hospital	Negative	12/04/2017	26/04/2017	'30-34
745568	Male	26/01/1972	93655546BV	Kwazulu-Natal	Inkosi Albert Luthuli Central Hospital	Positive	07/02/2018	13/02/2018	'45-49
746387	Female	29/06/1983	UNKNOWN	Kwazulu-Natal	Inkosi Albert Luthuli Central Hospital	Negative	22/02/2017	28/02/2017	'30-34
746482	Female	05/01/1992	UNKNOWN	Kwazulu-Natal	Inkosi Albert Luthuli Central Hospital	Negative	27/05/2015	06/02/2015	'20-24
746882	Female	27/11/1987	1623/16	Kwazulu-Natal	Inkosi Albert Luthuli Central Hospital	Negative	19/01/2017	24/01/2017	'25-29
747862	Female	03/08/1987	31143142	Western Cape	Tygerberg Laboratory	Positive	12/01/2016	15/01/2016	'25-29
748647	Male	08/07/1976	760708	Kwazulu-Natal	Inkosi Albert Luthuli Central Hospital	Positive	31/01/2019	05/02/2019	'40-44
748673	Female	25/01/1977	2133/17	Kwazulu-Natal	Inkosi Albert Luthuli Central Hospital	Negative	24/05/2017	26/05/2017	'40-44
748712	Female	16/12/1982	821216	Kwazulu-Natal	Inkosi Albert Luthuli Central Hospital	Negative	18/09/2018	19/09/2018	'35-39
748751	Male	16/08/1979	790816/15	Kwazulu-Natal	Inkosi Albert Luthuli Central Hospital	Positive	31/08/2015	21/09/2015	'35-39
749115	Female	06/12/1981	BCKG00244795	Kwazulu-Natal	Inkosi Albert Luthuli Central Hospital	Positive	13/07/2016	18/07/2016	'30-34
749543	Male	08/05/1974	AAKZ00320500	Kwazulu-Natal	Inkosi Albert Luthuli Central Hospital	Negative	05/05/2016	07/05/2016	'40-44
750012	Female	11/06/1986	220318	Kwazulu-Natal	Inkosi Albert Luthuli Central Hospital	Positive	21/07/2016	01/08/2016	'30-34
750093	Female	21/04/1988	880421	Kwazulu-Natal	Inkosi Albert Luthuli Central Hospital	Negative	23/12/2015	29/12/2015	'25-29
751516	Female	26/07/1975	52632569	Western Cape	Groote Schuur Laboratory	Negative	05/03/2019	12/03/2019	'40-44
751543	Female	07/01/1981	23806607	Eastern Cape	Port Elizabeth Laboratory	Positive	03/04/2015	03/06/2015	'30-34
751634	Female	03/11/1980	800311	Kwazulu-Natal	Inkosi Albert Luthuli Central Hospital	Positive	28/04/2015	05/08/2015	'30-34
751925	Female	04/03/1976	50939545	Western Cape	Tygerberg Laboratory	Positive	17/02/2019	20/02/2019	'40-44
752133	Female	20/04/1988	8203/18	Kwazulu-Natal	Inkosi Albert Luthuli Central Hospital	Negative	28/03/2018	06/04/2018	'25-29
752255	Female	31/03/1958	AAKZ00326242	Kwazulu-Natal	Inkosi Albert Luthuli Central Hospital	Negative	01/06/2017	02/06/2017	'55-59
753658	Male	31/07/1966	13663	Kwazulu-Natal	Inkosi Albert Luthuli Central Hospital	Positive	15/04/2019	17/04/2019	'50-54
754111	Male	06/08/1979	790608	Kwazulu-Natal	Inkosi Albert Luthuli Central Hospital	Negative	13/08/2015	30/08/2015	'35-39
754767	Female	02/02/1984	14341/18	Kwazulu-Natal	Inkosi Albert Luthuli Central Hospital	Negative	28/06/2018	04/07/2018	'30-34
755352	Female	13/01/1976	KG00386546	Kwazulu-Natal	Inkosi Albert Luthuli Central Hospital	Negative	03/10/2019	07/10/2019	'40-44
755931	Female	02/02/1967	AAQN8570BOF	Kwazulu-Natal	Inkosi Albert Luthuli Central Hospital	Negative	12/03/2015	12/09/2015	'45-49
755980	Female	22/02/1968	UNKNOWN	Eastern Cape	Port Elizabeth Laboratory	Negative	05/03/2018	08/03/2018	'50-54
756352	Female	27/10/1978	14403/19	Kwazulu-Natal	Inkosi Albert Luthuli Central Hospital	Negative	05/12/2019	10/12/2019	'40-44
756368	Male	17/06/1985	19850617	Kwazulu-Natal	Inkosi Albert Luthuli Central Hospital	Positive	17/07/2017	07/08/2017	'30-34
756670	Female	14/03/1979	UNKNOWN	Eastern Cape	Nelson Mandela Academic Laboratory	Positive	02/03/2017	07/03/2017	'35-39
756877	Female	06/06/1983	830606	Kwazulu-Natal	Inkosi Albert Luthuli Central Hospital	Negative	16/03/2017	17/03/2017	'30-34
758295	Male	19/08/1982	UNKNOWN	Kwazulu-Natal	Inkosi Albert Luthuli Central Hospital	Positive	21/09/2016	03/10/2016	'30-34
758386	Female	02/11/1984	841102	Kwazulu-Natal	Inkosi Albert Luthuli Central Hospital	Negative	08/02/2019	14/02/2019	'30-34
759188	Male	19/04/1973	43322221	Western Cape	Groote Schuur Laboratory	Negative	06/09/2016	13/09/2016	'40-44
759366	Male	10/03/1974	H1837	Gauteng	Tshwane Academic Laboratory	Negative	30/10/2015	11/02/2015	'40-44
759638	Male	09/01/1960	22214365	Eastern Cape	Nelson Mandela Academic Laboratory	Positive	24/01/2018	30/01/2018	'55-59
762040	Female	23/04/1942	420423	Kwazulu-Natal	Inkosi Albert Luthuli Central Hospital	Negative	11/06/2019	14/06/2019	'60+
762248	Female	14/10/1979	2562	Gauteng	Tshwane Academic Laboratory	Negative	19/10/2015	22/10/2015	'35-39
762637	Female	28/03/1979	19790328	Kwazulu-Natal	Inkosi Albert Luthuli Central Hospital	Positive	28/03/2018	03/04/2018	'35-39
763224	Female	24/12/1974	87863874	Western Cape	Groote Schuur Laboratory	Negative	18/06/2018	19/06/2018	'40-44
763708	Female	18/09/1973	730918	Kwazulu-Natal	Inkosi Albert Luthuli Central Hospital	Negative	07/06/2018	08/06/2018	'40-44
764871	Female	04/04/1988	UNKNOWN	Kwazulu-Natal	Inkosi Albert Luthuli Central Hospital	Positive	24/03/2015	31/03/2015	'25-29
765250	Male	10/03/1991	6471/13	Mpumalanga	Ermelo Laboratory	Negative	18/10/2016	19/10/2016	'25-29
766795	Female	20/10/1978	781020/16	Kwazulu-Natal	Inkosi Albert Luthuli Central Hospital	Positive	02/11/2016	04/11/2016	'35-39
766945	Male	30/01/2000	UNKNOWN	Kwazulu-Natal	Inkosi Albert Luthuli Central Hospital	Positive	30/10/2017	02/11/2017	'15-19
767404	Male	05/05/1984	1984	Kwazulu-Natal	Inkosi Albert Luthuli Central Hospital	Positive	10/08/2017	18/08/2017	'30-34
767993	Female	10/04/2000	2979/18	Kwazulu-Natal	Inkosi Albert Luthuli Central Hospital	Positive	30/08/2018	04/09/2018	'15-19
768187	Female	03/02/1986	UNKNOWN	Eastern Cape	Port Elizabeth Laboratory	Positive	14/03/2018	17/03/2018	'30-34
768244	Female	06/02/1981	41/18	Kwazulu-Natal	Inkosi Albert Luthuli Central Hospital	Positive	12/01/2018	17/01/2018	'35-39
768361	Female	08/08/1974	1375/15	Kwazulu-Natal	Inkosi Albert Luthuli Central Hospital	Negative	04/01/2016	06/01/2016	'40-44
768674	Male	05/04/1975	C3023	Kwazulu-Natal	Inkosi Albert Luthuli Central Hospital	Negative	26/01/2016	28/01/2016	'40-44
769199	Female	03/05/1991	1375/19	Kwazulu-Natal	Inkosi Albert Luthuli Central Hospital	Positive	09/05/2019	15/05/2019	'25-29
769212	Female	20/12/1987	23805708	Eastern Cape	Port Elizabeth Laboratory	Positive	25/09/2018	27/09/2018	'30-34
769356	Female	03/12/1985	851203	Kwazulu-Natal	Inkosi Albert Luthuli Central Hospital	Positive	17/09/2019	20/09/2019	'30-34
769417	Male	04/03/1988	UNKNOWN	Eastern Cape	Nelson Mandela Academic Laboratory	Positive	24/05/2018	29/05/2018	'30-34
769635	Male	22/09/1968	UNKNOWN	Kwazulu-Natal	Inkosi Albert Luthuli Central Hospital	Positive	27/03/2019	29/03/2019	'50-54
770067	Female	22/02/1961	18-Aug	Eastern Cape	Port Elizabeth Laboratory	Positive	24/07/2015	29/07/2015	'50-54
770404	Male	04/07/1970	UNKNOWN	Kwazulu-Natal	Inkosi Albert Luthuli Central Hospital	Negative	18/11/2019	22/11/2019	'45-49
770641	Female	05/08/1972	UNKNOWN	Eastern Cape	Port Elizabeth Laboratory	Negative	12/03/2015	12/07/2015	'40-44
771067	Male	06/04/1974	95075057PE	Free State	Universitas Academic Laboratory	Positive	06/07/2019	08/07/2019	'45-49
771579	Female	07/01/1968	680107	Free State	Universitas Academic Laboratory	Negative	18/09/2017	27/09/2017	'45-49
772121	Female	12/10/1983	05/09/2017	Kwazulu-Natal	Inkosi Albert Luthuli Central Hospital	Negative	21/06/2017	23/06/2017	'30-34
773483	Female	27/02/1957	53800777	Western Cape	Groote Schuur Laboratory	Negative	19/01/2016	20/01/2016	'55-59
773903	Female	24/12/1980	00099/14	Kwazulu-Natal	Inkosi Albert Luthuli Central Hospital	Negative	15/11/2017	17/11/2017	'35-39
774232	Female	10/10/1977	771010	Kwazulu-Natal	Inkosi Albert Luthuli Central Hospital	Negative	29/12/2016	03/01/2017	'35-39
774406	Male	05/06/1975	MOR750605NGW	Kwazulu-Natal	Inkosi Albert Luthuli Central Hospital	Negative	26/02/2019	28/02/2019	'40-44
774510	Female	06/05/1981	AAKZ00144496	Kwazulu-Natal	Inkosi Albert Luthuli Central Hospital	Negative	23/05/2019	27/05/2019	'35-39
774752	Male	06/05/1970	700506	Kwazulu-Natal	Inkosi Albert Luthuli Central Hospital	Positive	02/09/2019	09/09/2019	'45-49
775321	Female	01/01/1975	40	Eastern Cape	Nelson Mandela Academic Laboratory	Positive	02/05/2018	07/05/2018	'40-44
775631	Male	17/02/1974	94993789PE	Kwazulu-Natal	Inkosi Albert Luthuli Central Hospital	Positive	08/11/2019	15/11/2019	'45-49
775723	Male	11/07/1989	14000	Kwazulu-Natal	Inkosi Albert Luthuli Central Hospital	Negative	23/02/2016	26/02/2016	'25-29
776015	Male	02/03/1961	20019337	Eastern Cape	Nelson Mandela Academic Laboratory	Negative	24/04/2015	05/06/2015	'50-54
776064	Female	12/11/1974	E152	Kwazulu-Natal	Inkosi Albert Luthuli Central Hospital	Positive	28/09/2017	03/10/2017	'40-44
776104	Female	09/11/1985	UNKNOWN	Kwazulu-Natal	Inkosi Albert Luthuli Central Hospital	Positive	20/02/2018	28/02/2018	'30-34
776797	Female	18/12/1989	CAAD00536280	Kwazulu-Natal	Inkosi Albert Luthuli Central Hospital	Positive	02/05/2018	04/05/2018	'25-29
777141	Female	07/06/1980	860608/18	Kwazulu-Natal	Inkosi Albert Luthuli Central Hospital	Negative	17/04/2018	20/04/2018	'35-39
777316	Male	11/02/1968	66 156/ 18	Kwazulu-Natal	Inkosi Albert Luthuli Central Hospital	Negative	03/12/2018	05/12/2018	'50-54
779430	Male	02/06/1976	UNKNOWN	Eastern Cape	Nelson Mandela Academic Laboratory	Negative	04/07/2017	06/07/2017	'40-44
779801	Male	08/09/1970	700908	Kwazulu-Natal	Inkosi Albert Luthuli Central Hospital	Positive	13/02/2017	20/02/2017	'45-49
780118	Male	17/09/1980	96008818BV	Kwazulu-Natal	Inkosi Albert Luthuli Central Hospital	Negative	27/06/2017	29/06/2017	'35-39
780328	Female	18/03/1988	33/17	Kwazulu-Natal	Inkosi Albert Luthuli Central Hospital	Negative	26/01/2017	30/01/2017	'25-29
780603	Female	27/04/1981	UNKNOWN	Eastern Cape	Nelson Mandela Academic Laboratory	Negative	21/07/2015	12/08/2015	'30-34
780821	Female	12/08/1989	CAT890812	Kwazulu-Natal	Inkosi Albert Luthuli Central Hospital	Positive	15/07/2019	17/07/2019	'25-29
781218	Female	14/02/1955	UNKNOWN	Eastern Cape	Nelson Mandela Academic Laboratory	Negative	12/07/2017	14/07/2017	'60+
781784	Female	24/03/1980	20344586	Western Cape	Tygerberg Laboratory	Negative	10/04/2015	13/04/2015	'35-39
782132	Male	30/11/1972	843/16	Kwazulu-Natal	Inkosi Albert Luthuli Central Hospital	Positive	15/11/2018	16/11/2018	'45-49
782237	Female	10/03/1962	10/03/1962	Kwazulu-Natal	Inkosi Albert Luthuli Central Hospital	Negative	04/06/2018	06/06/2018	'55-59
782288	Female	02/02/1950	56018310	Western Cape	Tygerberg Laboratory	Negative	08/05/2018	09/05/2018	'60+
782490	Female	06/06/1989	UNKNOWN	Eastern Cape	Nelson Mandela Academic Laboratory	Positive	10/08/2017	15/08/2017	'25-29
782609	Male	03/01/1969	35040/18	Kwazulu-Natal	Inkosi Albert Luthuli Central Hospital	Positive	05/06/2018	07/06/2018	'45-49
782850	Female	18/11/1981	26846337	Western Cape	Tygerberg Laboratory	Positive	02/11/2017	03/11/2017	'35-39
783203	Male	13/12/1980	352/18	Kwazulu-Natal	Inkosi Albert Luthuli Central Hospital	Negative	28/02/2018	02/03/2018	'35-39
783446	Male	14/03/1967	91719476	Kwazulu-Natal	Inkosi Albert Luthuli Central Hospital	Negative	15/10/2018	19/10/2018	'50-54
783503	Female	25/12/1975	12764908	Western Cape	Groote Schuur Laboratory	Negative	22/03/2017	28/03/2017	'40-44
783976	Female	04/05/1950	UF27645381	Eastern Cape	Port Elizabeth Laboratory	Positive	19/05/2017	24/05/2017	'60+
783984	Male	11/10/1971	15576/16	Kwazulu-Natal	Inkosi Albert Luthuli Central Hospital	Negative	12/10/2016	14/10/2016	'45-49
784801	Male	21/10/1957	UNKNOWN	Eastern Cape	Nelson Mandela Academic Laboratory	Negative	26/10/2016	30/11/2016	'55-59
785124	Female	27/11/1986	257/17	Kwazulu-Natal	Inkosi Albert Luthuli Central Hospital	Negative	25/05/2017	30/05/2017	'30-34
785320	Female	25/08/1980	119/06	Kwazulu-Natal	Inkosi Albert Luthuli Central Hospital	Negative	14/04/2015	18/04/2015	'30-34
785505	Male	21/10/1969	76130608	Western Cape	Tygerberg Laboratory	Positive	07/10/2015	08/10/2015	'45-49
786589	Female	14/03/1979	27076280	Eastern Cape	Port Elizabeth Laboratory	Positive	12/12/2015	15/12/2015	'35-39
787139	Male	10/03/1979	118399757	Western Cape	Groote Schuur Laboratory	Positive	30/01/2017	31/01/2017	'35-39
787817	Male	03/06/1982	O347	Kwazulu-Natal	Inkosi Albert Luthuli Central Hospital	Negative	02/03/2017	07/03/2017	'30-34
788379	Female	19/11/1973	27734165	Eastern Cape	Port Elizabeth Laboratory	Negative	07/03/2018	09/03/2018	'40-44
788800	Unknown	06/11/1992	4370/16	Kwazulu-Natal	Inkosi Albert Luthuli Central Hospital	Negative	20/09/2016	28/09/2016	'20-24
789039	Male	16/10/1960	4778/11	Kwazulu-Natal	Inkosi Albert Luthuli Central Hospital	Negative	05/10/2017	10/10/2017	'55-59
789854	Female	15/01/1981	ZZ-756	Kwazulu-Natal	Inkosi Albert Luthuli Central Hospital	Positive	15/01/2018	19/01/2018	'35-39
789885	Male	23/05/1970	C9023	Kwazulu-Natal	Inkosi Albert Luthuli Central Hospital	Positive	16/11/2017	22/11/2017	'45-49
790419	Male	04/09/1971	153245394	Western Cape	Tygerberg Laboratory	Positive	10/07/2015	10/09/2015	'40-44
790717	Male	26/09/1974	AAKZ00521222	Kwazulu-Natal	Inkosi Albert Luthuli Central Hospital	Negative	10/07/2017	12/07/2017	'40-44
791211	Male	10/06/1977	22073175	Eastern Cape	Port Elizabeth Laboratory	Negative	11/10/2017	13/10/2017	'40-44
791764	Male	01/11/1981	AAKZ00302554	Kwazulu-Natal	Inkosi Albert Luthuli Central Hospital	Negative	16/02/2017	21/02/2017	'35-39
793442	Female	25/03/1970	20132	Kwazulu-Natal	Inkosi Albert Luthuli Central Hospital	Negative	29/01/2015	03/02/2015	'40-44
793542	Female	20/08/1981	62507	Kwazulu-Natal	Inkosi Albert Luthuli Central Hospital	Negative	25/05/2015	01/06/2015	'30-34
794452	Female	26/06/1980	2332	Kwazulu-Natal	Inkosi Albert Luthuli Central Hospital	Positive	10/08/2018	15/08/2018	'35-39
794798	Male	25/04/1978	56/11	Kwazulu-Natal	Inkosi Albert Luthuli Central Hospital	Negative	02/03/2015	04/03/2015	'35-39
795584	Female	10/03/1977	12905	Kwazulu-Natal	Inkosi Albert Luthuli Central Hospital	Negative	16/09/2019	19/09/2019	'40-44
796159	Female	28/12/1989	27849702	Eastern Cape	Port Elizabeth Laboratory	Negative	24/07/2018	28/07/2018	'25-29
796743	Female	23/03/1978	17496-18	Kwazulu-Natal	Inkosi Albert Luthuli Central Hospital	Negative	13/04/2018	17/04/2018	'40-44
797624	Female	15/02/1982	GJC 13711KZN	Kwazulu-Natal	Inkosi Albert Luthuli Central Hospital	Negative	22/09/2017	29/09/2017	'35-39
797808	Female	08/05/1967	3065/07	Kwazulu-Natal	Inkosi Albert Luthuli Central Hospital	Negative	11/04/2017	21/04/2017	'45-49
798749	Male	27/03/1970	94970829PE	Kwazulu-Natal	Inkosi Albert Luthuli Central Hospital	Negative	27/11/2018	29/11/2018	'45-49
799150	Male	06/02/1979	4850	Kwazulu-Natal	Inkosi Albert Luthuli Central Hospital	Negative	17/08/2015	29/08/2015	'35-39
800123	Male	09/03/1971	469/18	Kwazulu-Natal	Inkosi Albert Luthuli Central Hospital	Negative	27/02/2019	28/02/2019	'45-49
800419	Female	26/01/1993	930126	Kwazulu-Natal	Inkosi Albert Luthuli Central Hospital	Negative	05/04/2017	13/04/2017	'20-24
800457	Male	10/07/1975	118038991	Western Cape	Groote Schuur Laboratory	Negative	21/06/2017	27/06/2017	'40-44
800649	Male	06/11/1978	CAAD00401529	Kwazulu-Natal	Inkosi Albert Luthuli Central Hospital	Negative	07/07/2016	12/07/2016	'35-39
800811	Female	26/12/1983	3204/07	Kwazulu-Natal	Inkosi Albert Luthuli Central Hospital	Negative	24/04/2018	26/04/2018	'30-34
800812	Female	27/04/1985	11834	Kwazulu-Natal	Inkosi Albert Luthuli Central Hospital	Negative	06/02/2017	09/02/2017	'30-34
800962	Female	06/08/1971	710608	Kwazulu-Natal	Inkosi Albert Luthuli Central Hospital	Negative	28/01/2015	30/01/2015	'40-44
801736	Female	21/03/1954	UF27923390	Eastern Cape	Port Elizabeth Laboratory	Negative	31/01/2017	03/02/2017	'60+
801978	Female	12/05/1986	26184390	Eastern Cape	Port Elizabeth Laboratory	Negative	20/07/2016	22/07/2016	'30-34
802322	Female	17/04/1957	90/11	Kwazulu-Natal	Inkosi Albert Luthuli Central Hospital	Negative	21/12/2015	23/12/2015	'55-59
802358	Male	08/06/1972	TBM61117	Eastern Cape	Port Elizabeth Laboratory	Positive	15/11/2017	17/11/2017	'45-49
802641	Female	08/08/1961	UF28209120	Eastern Cape	Port Elizabeth Laboratory	Negative	08/03/2018	10/03/2018	'55-59
803341	Female	07/05/1985	16581571	Western Cape	Tygerberg Laboratory	Negative	04/08/2015	04/09/2015	'30-34
804708	Female	22/01/1983	8095	Kwazulu-Natal	Inkosi Albert Luthuli Central Hospital	Negative	16/10/2015	20/10/2015	'30-34
804865	Female	08/10/1972	GT10493722	Gauteng	Chris Hani Baragwanath Laboratory	Positive	28/02/2018	05/03/2018	'45-49
805046	Female	25/02/1988	111917449	Western Cape	Tygerberg Laboratory	Negative	23/02/2015	25/02/2015	'25-29
805467	Male	07/03/1955	113387	Kwazulu-Natal	Inkosi Albert Luthuli Central Hospital	Negative	11/08/2018	15/08/2018	'60+
805650	Female	25/12/1976	GJC34314KZN	Kwazulu-Natal	Inkosi Albert Luthuli Central Hospital	Positive	15/08/2019	20/08/2019	'40-44
806145	Female	20/10/1976	761020	Kwazulu-Natal	Inkosi Albert Luthuli Central Hospital	Positive	06/02/2015	10/02/2015	'35-39
806147	Female	31/08/1977	53216	Eastern Cape	Port Elizabeth Laboratory	Positive	18/11/2016	21/11/2016	'35-39
806303	Female	03/06/1986	860603	Kwazulu-Natal	Inkosi Albert Luthuli Central Hospital	Negative	30/01/2019	31/01/2019	'30-34
806554	Female	26/10/1982	16079/18	Mpumalanga	Ermelo Laboratory	Negative	28/02/2019	06/03/2019	'35-39
806602	Female	19/02/1985	29575370	Eastern Cape	Port Elizabeth Laboratory	Positive	17/08/2018	22/08/2018	'30-34
806712	Female	17/09/1981	810917	Kwazulu-Natal	Inkosi Albert Luthuli Central Hospital	Negative	03/07/2019	05/07/2019	'35-39
807717	Female	14/06/1987	23920887	Eastern Cape	Port Elizabeth Laboratory	Positive	14/03/2018	16/03/2018	'30-34
809172	Female	06/02/1979	29778636	Eastern Cape	Port Elizabeth Laboratory	Positive	11/08/2015	11/09/2015	'35-39
809648	Male	08/01/1975	BCKG00276480	Kwazulu-Natal	Inkosi Albert Luthuli Central Hospital	Positive	14/03/2017	16/03/2017	'40-44
809764	Female	18/11/1983	46035	Gauteng	Tshwane Academic Laboratory	Negative	01/02/2018	18/02/2018	'30-34
810124	Female	09/09/1977	UNKNOWN	Kwazulu-Natal	Inkosi Albert Luthuli Central Hospital	Positive	12/04/2018	17/04/2018	'40-44
810477	Female	09/03/1982	820309	Kwazulu-Natal	Inkosi Albert Luthuli Central Hospital	Positive	30/04/2018	04/05/2018	'35-39
811521	Male	11/12/1960	121039051	Western Cape	Tygerberg Laboratory	Negative	20/01/2019	21/01/2019	'55-59
811838	Male	08/06/1967	UF27095504	Eastern Cape	Port Elizabeth Laboratory	Positive	17/06/2019	21/06/2019	'50-54
811914	Female	09/05/1983	8307	Kwazulu-Natal	Inkosi Albert Luthuli Central Hospital	Positive	26/01/2015	30/01/2015	'30-34
812630	Male	01/09/1974	740901	Kwazulu-Natal	Inkosi Albert Luthuli Central Hospital	Negative	10/02/2016	12/02/2016	'40-44
813540	Female	20/06/1976	UNKNOWN	Kwazulu-Natal	Inkosi Albert Luthuli Central Hospital	Positive	12/10/2017	17/10/2017	'40-44
814135	Male	17/12/1982	BCKG00186046	Kwazulu-Natal	Inkosi Albert Luthuli Central Hospital	Negative	13/05/2015	16/05/2015	'30-34
814178	Male	09/06/1968	C13385	Kwazulu-Natal	Inkosi Albert Luthuli Central Hospital	Negative	21/04/2017	09/05/2017	'45-49
814941	Female	11/06/1971	3038/11	Kwazulu-Natal	Inkosi Albert Luthuli Central Hospital	Negative	06/08/2015	06/10/2015	'40-44
815008	Male	01/01/1986	P1852	Kwazulu-Natal	Inkosi Albert Luthuli Central Hospital	Positive	22/09/2016	30/09/2016	'30-34
815618	Male	25/01/1970	161/14	Kwazulu-Natal	Inkosi Albert Luthuli Central Hospital	Positive	08/12/2015	09/12/2015	'45-49
815663	Female	06/03/1983	25567983	Western Cape	Tygerberg Laboratory	Negative	19/09/2016	23/09/2016	'30-34
815761	Female	30/08/1976	98681556	Kwazulu-Natal	Inkosi Albert Luthuli Central Hospital	Positive	12/12/2016	14/12/2016	'40-44
816087	Female	11/04/1981	498/10	Kwazulu-Natal	Inkosi Albert Luthuli Central Hospital	Positive	10/08/2015	13/10/2015	'30-34
816400	Female	16/12/1989	BCKG00351907	Kwazulu-Natal	Inkosi Albert Luthuli Central Hospital	Negative	28/11/2018	30/11/2018	'25-29
816793	Female	12/02/1976	8029	Kwazulu-Natal	Inkosi Albert Luthuli Central Hospital	Negative	11/04/2018	17/04/2018	'40-44
816911	Male	27/08/1940	400827	Kwazulu-Natal	Inkosi Albert Luthuli Central Hospital	Negative	08/09/2015	26/09/2015	'60+
817121	Female	16/07/1973	25955303	Eastern Cape	Port Elizabeth Laboratory	Negative	21/01/2016	26/01/2016	'40-44
817452	Male	23/12/1981	UF25825076	Eastern Cape	Port Elizabeth Laboratory	Negative	28/01/2019	05/02/2019	'35-39
818363	Male	14/11/1979	791114	Kwazulu-Natal	Inkosi Albert Luthuli Central Hospital	Positive	03/09/2019	06/09/2019	'35-39
818512	Female	26/04/1978	BCKG00124106	Kwazulu-Natal	Inkosi Albert Luthuli Central Hospital	Positive	21/09/2016	03/10/2016	'35-39
818610	Female	15/07/1997	1032/18	Mpumalanga	Ermelo Laboratory	Positive	15/10/2018	20/10/2018	'20-24
819602	Male	07/03/1978	9459	Kwazulu-Natal	Inkosi Albert Luthuli Central Hospital	Positive	13/01/2016	18/01/2016	'35-39
820140	Male	01/10/1977	4907/11	Mpumalanga	Ermelo Laboratory	Positive	26/08/2015	26/08/2015	'35-39
820467	Female	21/06/1983	CMCA8774	Kwazulu-Natal	Inkosi Albert Luthuli Central Hospital	Positive	28/03/2018	03/04/2018	'30-34
821406	Male	21/07/1955	550721/19	Kwazulu-Natal	Inkosi Albert Luthuli Central Hospital	Negative	19/03/2019	25/03/2019	'60+
821623	Female	01/05/1984	UNKNOWN	Eastern Cape	Nelson Mandela Academic Laboratory	Positive	16/08/2018	17/08/2018	'30-34
821832	Female	04/09/1982	36197960	Western Cape	Tygerberg Laboratory	Negative	21/11/2016	22/11/2016	'30-34
821840	Unknown	07/01/1982	820107	Kwazulu-Natal	Inkosi Albert Luthuli Central Hospital	Negative	11/07/2019	17/07/2019	'35-39
822105	Male	10/06/1975	40213498	Western Cape	Tygerberg Laboratory	Positive	28/10/2019	30/10/2019	'40-44
822190	Female	23/11/1980	TOM801123	Kwazulu-Natal	Inkosi Albert Luthuli Central Hospital	Positive	30/10/2018	02/11/2018	'35-39
822326	Male	28/07/1984	3191/16	Mpumalanga	Ermelo Laboratory	Negative	27/02/2017	02/03/2017	'30-34
822541	Male	16/11/1970	15/58901	Kwazulu-Natal	Inkosi Albert Luthuli Central Hospital	Positive	10/11/2015	13/11/2015	'40-44
822790	Male	23/03/1988	880323	Kwazulu-Natal	Inkosi Albert Luthuli Central Hospital	Negative	25/07/2018	30/07/2018	'30-34
822866	Female	08/05/1979	400/11	Kwazulu-Natal	Inkosi Albert Luthuli Central Hospital	Negative	10/07/2017	24/07/2017	'35-39
823662	Male	24/12/1981	UNKNOWN	Eastern Cape	Nelson Mandela Academic Laboratory	Negative	06/02/2017	01/03/2017	'35-39
824378	Male	15/10/1968	93751493PE	Kwazulu-Natal	Inkosi Albert Luthuli Central Hospital	Negative	15/11/2016	16/11/2016	'45-49
824621	Female	25/11/1987	Z505	Kwazulu-Natal	Inkosi Albert Luthuli Central Hospital	Positive	29/12/2016	03/01/2017	'25-29
824829	Male	20/10/1983	18/10/097	Kwazulu-Natal	Inkosi Albert Luthuli Central Hospital	Positive	03/10/2018	09/10/2018	'30-34
825247	Male	21/06/1971	2638/15	Kwazulu-Natal	Inkosi Albert Luthuli Central Hospital	Positive	17/07/2015	29/07/2015	'40-44
825435	Male	23/03/1969	690323	Kwazulu-Natal	Inkosi Albert Luthuli Central Hospital	Positive	18/04/2017	03/05/2017	'45-49
825547	Male	17/04/1980	8247/18	Kwazulu-Natal	Inkosi Albert Luthuli Central Hospital	Negative	14/08/2018	17/08/2018	'35-39
825614	Male	31/10/1978	GP09165681	Gauteng	Chris Hani Baragwanath Laboratory	Positive	09/11/2016	12/11/2016	'35-39
826031	Female	06/04/1992	920400	Kwazulu-Natal	Inkosi Albert Luthuli Central Hospital	Positive	07/10/2016	11/10/2016	'20-24
826622	Male	07/02/1982	820207	Kwazulu-Natal	Inkosi Albert Luthuli Central Hospital	Positive	12/02/2018	21/02/2018	'35-39
828746	Female	03/03/1985	9294	Kwazulu-Natal	Inkosi Albert Luthuli Central Hospital	Negative	22/07/2015	08/01/2015	'30-34
829303	Male	02/01/1968	UNKNOWN	Kwazulu-Natal	Inkosi Albert Luthuli Central Hospital	Positive	18/01/2018	23/01/2018	'50-54
831574	Female	05/10/1974	UNKNOWN	Kwazulu-Natal	Inkosi Albert Luthuli Central Hospital	Negative	05/01/2016	07/01/2016	'40-44
831645	Female	23/06/1991	5175/16	Kwazulu-Natal	Inkosi Albert Luthuli Central Hospital	Positive	18/10/2016	20/10/2016	'25-29
831907	Female	12/06/1977	370963	Kwazulu-Natal	Inkosi Albert Luthuli Central Hospital	Negative	21/11/2019	25/11/2019	'40-44
832321	Male	16/02/1979	790216	Kwazulu-Natal	Inkosi Albert Luthuli Central Hospital	Negative	13/09/2016	19/09/2016	'35-39
832352	Female	25/10/1974	UNKNOWN	Eastern Cape	Nelson Mandela Academic Laboratory	Negative	12/02/2015	18/02/2015	'40-44
833501	Male	25/07/1985	UNKNOWN	Kwazulu-Natal	Inkosi Albert Luthuli Central Hospital	Positive	22/02/2016	26/02/2016	'30-34
834273	Female	02/09/1981	AAKZ00350365	Kwazulu-Natal	Inkosi Albert Luthuli Central Hospital	Negative	26/08/2015	27/08/2015	'30-34
834784	Female	02/05/1984	840502/16	Kwazulu-Natal	Inkosi Albert Luthuli Central Hospital	Negative	22/07/2016	27/07/2016	'30-34
837521	Female	17/03/1980	16/10855	Kwazulu-Natal	Inkosi Albert Luthuli Central Hospital	Negative	08/03/2016	15/03/2016	'35-39
837630	Female	20/12/1991	162799530	Western Cape	Tygerberg Laboratory	Positive	16/01/2018	17/01/2018	'25-29
839405	Male	03/03/1985	850303	Kwazulu-Natal	Inkosi Albert Luthuli Central Hospital	Negative	28/03/2019	05/04/2019	'30-34
839510	Female	13/01/1968	39	Kwazulu-Natal	Inkosi Albert Luthuli Central Hospital	Negative	08/10/2019	11/10/2019	'50-54
839647	Male	03/05/1991	88936935	Western Cape	Groote Schuur Laboratory	Positive	11/05/2017	16/05/2017	'25-29
840388	Female	10/04/1977	UMZ770410KZN	Kwazulu-Natal	Inkosi Albert Luthuli Central Hospital	Negative	16/08/2019	22/08/2019	'40-44
841129	Female	25/08/1966	THA660825K/13	Kwazulu-Natal	Inkosi Albert Luthuli Central Hospital	Negative	18/04/2017	25/04/2017	'50-54
841196	Male	03/07/1952	53094009	Western Cape	Groote Schuur Laboratory	Negative	25/03/2017	28/03/2017	'60+
841822	Female	28/05/1979	55923650	Western Cape	Tygerberg Laboratory	Negative	06/08/2018	08/08/2018	'35-39
841921	Female	17/08/1987	870817/18	Kwazulu-Natal	Inkosi Albert Luthuli Central Hospital	Positive	18/02/2019	21/02/2019	'30-34
842760	Female	06/12/1979	12/06168	Mpumalanga	Rob Ferreira Laboratory	Negative	29/06/2015	18/07/2015	'35-39
843016	Female	10/06/1980	BCKG00201413	Kwazulu-Natal	Inkosi Albert Luthuli Central Hospital	Negative	09/09/2015	26/09/2015	'35-39
843445	Female	05/12/1985	138918	Kwazulu-Natal	Inkosi Albert Luthuli Central Hospital	Positive	30/07/2018	01/08/2018	'30-34
843565	Female	08/08/1985	111407425	Western Cape	Tygerberg Laboratory	Negative	15/06/2017	16/06/2017	'30-34
844067	Female	11/12/1972	721211	Kwazulu-Natal	Inkosi Albert Luthuli Central Hospital	Negative	12/07/2017	24/07/2017	'40-44
844313	Male	10/03/1984	GP63016647	Gauteng	Charlotte Maxeke Johannesburg Academic Hospital	Negative	09/11/2017	10/11/2017	'30-34
846379	Male	04/03/1959	23366297	Western Cape	Tygerberg Laboratory	Negative	21/03/2017	23/03/2017	'55-59
847847	Male	30/03/1980	10277200	Western Cape	Groote Schuur Laboratory	Positive	17/08/2016	22/08/2016	'35-39
848052	Female	16/06/1982	819374	Kwazulu-Natal	Inkosi Albert Luthuli Central Hospital	Negative	25/01/2018	30/01/2018	'35-39
848433	Female	10/01/1942	59945741	Western Cape	Tygerberg Laboratory	Negative	12/03/2017	13/03/2017	'60+
849080	Male	24/11/1975	N P	Kwazulu-Natal	Inkosi Albert Luthuli Central Hospital	Positive	06/01/2016	08/01/2016	'40-44
850071	Female	08/04/1982	88499173	Western Cape	Tygerberg Laboratory	Negative	24/04/2015	28/04/2015	'30-34
[truncated: 63,552 more rows]
